# Supplementary material for: Proteomic analysis of neurons microdissected from formalin-fixed, paraffin-embedded Alzheimer’s disease brain tissue
Source: Sci Rep. 2015 Oct 21;5:15456. doi: 10.1038/srep15456 (PMC4614382; doi:10.1038/srep15456)
Supplement: Supplementary Table S1 [file srep15456-s2.xls]

## Sheet: All Proteins - With Peptides
Accession	Description	Score A2 (Insolution_Direct)	Coverage A2	# Peptides A2	# PSM A2	Score B2 (Rapigest)	Coverage B2	# Peptides B2	# PSM B2	Score C2 (RIPA_Lysed)	Coverage C2	# Peptides C2	# PSM C2	# AAs	MW [kDa]	calc. pI	Molecular Function	Cellular Component	Biological Process
P14136	Glial fibrillary acidic protein OS=Homo sapiens GN=GFAP PE=1 SV=1 - [GFAP_HUMAN]	4177.23	85.65	61	1433	2525.41	88.43	59	879	3787.77	83.33	60	1142	432	49.8496	5.51611	catalytic activity; motor activity; protein binding; structural molecule activity	cytoplasm; cytosol; cytoskeleton; membrane	response to stimulus; cell differentiation; cell proliferation; development; regulation of biological process; cell organization and biogenesis; cell communication; transport
	A2	B2	C2	Sequence	# PSMs	# Proteins	# Protein Groups	Protein Group Accessions	Modifications	MH+ [Da]	q-Value	PEP	XCorr A2	XCorr B2	XCorr C2	# Missed Cleavages
	High	High	High	QQVHVELDVAKPDLTAALK	37	7	1	P14136		2075.15	0	1.906e-10	6.65041	6.27352	7.16665	0
	High	High	High	LLEGEENRITIPVQTFSNLQIR	13	6	1	P14136		2570.39	0	5.078e-10	6.52765	5.5428	6.63095	1
	High	High	High	TQYEAMASSNMHEAEEWYR	34	7	1	P14136		2332.96	0	8.335e-12	6.36136	6.06552	6.99069	0
	High	High	High	TQYEAMASSNMHEAEEWYR	40	7	1	P14136	N10(Deamidated)	2333.93	0	2.626e-12	6.33657	5.82656	6.96361	0
	High		High	RSYVSSGEMMVGGLAPGRR	8	8	1	P14136		2010	0	2.046e-10	6.23038		6.44049	2
	High	High	High	LEVERDNLAQDLATVR	79	9	1	P14136		1841.98	0	2.782e-16	6.09837	5.06172	5.75904	1
	High	High	High	VDFSLAGALNAGFKETR	37	9	1	P14136	N10(Deamidated)	1796.92	0	7.188e-11	6.05203	3.66997	6.56929	1
	High	High	High	TQYEAMASSNMHEAEEWYR	65	7	1	P14136	N10(Deamidated); M11(Oxidation)	2349.94	0	2.03e-11	5.91396	4.89877	6.84993	0
	High			EAASYQEALARLEEEGQSLKDEMAR	1	7	1	P14136	Q6(Deamidated)	2825.35	0	2.238e-05	5.85438			2
	High	High	High	KLLEGEENRITIPVQTFSNLQIR	10	6	1	P14136	N8(Deamidated)	2699.47	0	2.467e-07	5.84102	5.47814	6.26815	2
	High		High	LLEGEENRITIPVQTFSNLQIR	4	6	1	P14136	N7(Deamidated); Q14(Deamidated)	2572.37	0	3.553e-13	5.67429		3.88013	1
	High	High	High	TQYEAMASSNMHEAEEWYR	12	7	1	P14136	Q2(Deamidated); N10(Deamidated)	2334.95	0	2.9e-11	5.67188	5.59081	5.72683	0
	High	High	High	FLEQQNKALAAELNQLR	12	9	1	P14136		1986.07	0	2.755e-16	5.66185	5.73707	4.8869	1
	High	High	High	AEMMELNDRFASYIEK	14	9	1	P14136	N7(Deamidated)	1947.89	0	2.782e-16	5.59636	4.19521	4.7704	1
	High	High	High	TQYEAMASSNMHEAEEWYR	72	7	1	P14136	M6(Oxidation)	2348.95	0	5.523e-10	5.57231	5.66849	6.7498	0
	High	High	High	VDFSLAGALNAGFKETR	16	9	1	P14136		1795.93	0	1.054e-09	5.54265	5.08205	6.4411	1
	High	High		QQVHVELDVAKPDLTAALKEIR	6	7	1	P14136		2473.37	0	2.814e-14	5.52315	6.12248		1
	High	High	High	KIHEEEVRELQEQLAR	27	5	1	P14136		2007.06	0	0.0009631	5.38859	4.99924	5.8355	2
	High	High	High	RSYVSSGEMMVGGLAPGR	20	8	1	P14136	M10(Oxidation)	1869.9	0	0.0002973	5.34031	5.04246	4.99402	1
	High	High	High	LEAENNLAAYRQEADEATLAR	51	6	1	P14136	N5(Deamidated)	2349.13	0	7.183e-05	5.30738	5.15393	5.36476	1
	High	High	High	RSYVSSGEMMVGGLAPGR	10	8	1	P14136		1853.9	0	2.782e-16	5.27064	4.76008	4.31658	1
	High	High	High	LEAENNLAAYRQEADEATLAR	32	6	1	P14136		2348.15	0	2.575e-06	5.15887	5.18573	5.62856	1
	High	High	High	LLEGEENRITIPVQTFSNLQIR	14	6	1	P14136	N7(Deamidated)	2571.38	0	4.574e-10	5.10472	5.0236	5.73589	1
	High	High	High	LEVERDNLAQDLATVR	27	9	1	P14136	N7(Deamidated)	1842.97	0	9.73e-09	5.01032	4.91	5.66719	1
	High	High	High	KLLEGEENRITIPVQTFSNLQIR	3	6	1	P14136		2698.49	0	7.325e-07	4.99682	3.63997	6.00719	2
	High	High	High	HLQEYQDLLNVK	155	7	1	P14136		1499.78	0	1.108e-10	4.98423	4.89987	5.13736	0
	High	High	High	QLQSLTCDLESLRGTNESLER	13	6	1	P14136	C7(Carbamidomethyl); N16(Deamidated)	2450.17	0	7.183e-05	4.97979	3.80348	4.54099	1
	High	High	High	LEEEGQSLKDEMAR	69	7	1	P14136		1634.77	0	1.077e-07	4.94722	4.36811	5.10199	1
	High		High	RSYVSSGEMMVGGLAPGR	8	8	1	P14136	M9(Oxidation); M10(Oxidation)	1885.88	0	0.0002103	4.87508		4.8161	1
	High	High	High	TQYEAMASSNMHEAEEWYR	6	7	1	P14136	Q2(Deamidated); N10(Deamidated); M11(Oxidation)	2350.94	0	2.122e-10	4.85924	3.69089	5.15121	0
	High			RSYVSSGEMMVGGLAPGRR	1	8	1	P14136	M10(Oxidation)	2026.01	0	0.002029	4.80659			2
	High	High	High	TQYEAMASSNMHEAEEWYR	46	7	1	P14136	M6(Oxidation); M11(Oxidation)	2364.95	0	1.822e-09	4.70488	3.69945	6.47338	0
	High	High	High	TQYEAMASSNMHEAEEWYR	34	7	1	P14136	M6(Oxidation); N10(Deamidated); M11(Oxidation)	2365.94	0	3.657e-10	4.61543	3.34859	6.11177	0
	High	High	High	AKEPTKLADVYQAELR	17	9	1	P14136		1831.99	0	9.943e-08	4.60963	4.92689	5.65772	2
	High	High	High	LEAENNLAAYRQEADEATLAR	20	6	1	P14136	N5(Deamidated); N6(Deamidated)	2350.13	0	2.45e-09	4.55351	4.35001	4.71033	1
	High	High	High	ETSLDTKSVSEGHLK	14	6	1	P14136		1630.83	0	7.183e-05	4.53913	4.02718	2.89319	1
	High	High	High	SKFADLTDAAARNAELLR	6	8	1	P14136	N13(Deamidated)	1963.02	0	0.000998	4.48598	4.0082	4.52157	2
	High			QQVHVELDVAKPDLTAALKEIR	2	7	1	P14136	Q2(Deamidated)	2474.38	0	7.183e-05	4.43411			1
	High			ETSLDTKSVSEGHLKR	1	6	1	P14136		1786.93	0	0.0002103	4.40009			2
	High	High	High	LQDETNLRLEAENNLAAYR	14	8	1	P14136	N13(Deamidated)	2234.11	0	2.283e-06	4.33703	4.41015	4.52768	1
	High	High	High	QLQSLTCDLESLRGTNESLER	8	6	1	P14136	C7(Carbamidomethyl)	2449.19	0	7.183e-05	4.32114	3.9352	4.15122	1
	High	High	High	VDFSLAGALNAGFK	181	9	1	P14136		1409.74	0	5.698e-06	4.29253	4.19342	4.26057	0
	High	High	High	FLEQQNKALAAELNQLR	21	9	1	P14136	N6(Deamidated)	1987.06	0	5.005e-08	4.25786	3.13384	5.13159	1
	High	High	High	SYVSSGEMMVGGLAPGR	20	8	1	P14136		1697.8	0	2.755e-16	4.18872	4.26371	4.21287	0
	High	High	High	LEEEGQSLKDEMAR	187	7	1	P14136	M12(Oxidation)	1650.76	0	6.567e-07	4.18155	4.14091	4.68112	1
	High		High	RSYVSSGEMMVGGLAPGRR	6	8	1	P14136	M9(Oxidation); M10(Oxidation)	2041.99	0	7.864e-08	4.15342		5.73637	2
	High	High	High	VDFSLAGALNAGFK	97	9	1	P14136	N10(Deamidated)	1410.72	0	2.654e-06	4.08282	3.81471	4.02268	0
	High	High	High	RQLQSLTCDLESLR	3	7	1	P14136	C8(Carbamidomethyl)	1718.88	0	0.0002103	4.03708	3.80529	3.81469	1
	High	High	High	QLQSLTCDLESLR	67	7	1	P14136	C7(Carbamidomethyl)	1562.78	0	0.0001218	4.02603	3.81725	4.18604	0
	High	High	High	LRLDQLTANSAR	49	9	1	P14136		1357.75	0	0.0005207	4.02068	3.94859	4.25139	1
	High	High	High	IHEEEVRELQEQLAR	24	5	1	P14136		1878.97	0	0.002202	3.92508	3.85209	4.05952	1
	High	High	High	LQDETNLRLEAENNLAAYR	7	8	1	P14136		2233.12	0	2.818e-06	3.91995	4.11413	4.76956	1
	High	High	High	HLQEYQDLLNVK	18	7	1	P14136	N10(Deamidated)	1500.77	0	1.368e-08	3.91574	2.30128	4.00914	0
	High			QLQSLTCDLESLRGTNESLER	2	6	1	P14136	Q1(Deamidated); C7(Carbamidomethyl); N16(Deamidated)	2451.18	0	0.0003236	3.87919			1
	High		High	LQDETNLRLEAENNLAAYR	4	8	1	P14136	Q2(Deamidated); N13(Deamidated)	2235.11	0	4.608e-06	3.87111		4.17796	1
	High	High	High	FADLTDAAARNAELLR	33	8	1	P14136	N11(Deamidated)	1747.9	0	0.0003236	3.84377	3.37578	3.61694	1
	High	High	High	QLQSLTCDLESLR	31	7	1	P14136	Q3(Deamidated); C7(Carbamidomethyl)	1563.76	0	0.000112	3.82738	3.96867	3.57006	0
	High	High	High	LEEEGQSLKDEMAR	11	7	1	P14136	Q6(Deamidated)	1635.76	0	8.215e-08	3.79519	3.78259	4.77653	1
	High	High	High	ITIPVQTFSNLQIR	56	6	1	P14136		1629.93	0	3.248e-06	3.77617	3.42185	4.03384	0
	High	High	High	SYVSSGEMMVGGLAPGR	45	8	1	P14136	M9(Oxidation)	1713.8	0	5.428e-09	3.76057	3.76076	4.20628	0
	High	High	High	QQVHVELDVAKPDLTAALK	14	7	1	P14136	Q2(Deamidated)	2076.14	0	0.0001927	3.75961	4.52058	4.31654	0
	High	High	High	LEAENNLAAYR	43	8	1	P14136	N5(Deamidated)	1264.62	0	0.0001898	3.73996	3.97546	3.42491	0
	High	High	High	SYVSSGEMMVGGLAPGRR	10	8	1	P14136		1853.9	0	0.0003083	3.7234	3.7187	3.8669	1
	High	High	High	EAASYQEALAR	58	7	1	P14136		1208.59	0	0.0002103	3.6777	3.58255	3.55982	0
	High	High	High	LRLDQLTANSAR	26	9	1	P14136	N9(Deamidated)	1358.74	0	0.0007026	3.63308	3.00857	4.07984	1
	High	High	High	LADVYQAELR	47	9	1	P14136		1177.62	0	0.0002103	3.61581	3.59832	3.49265	0
	High	High	High	ITIPVQTFSNLQIR	57	6	1	P14136	N10(Deamidated)	1630.92	0	2.729e-06	3.58066	3.7205	4.22048	0
	High	High	High	LALDIEIATYR	34	32	4	H6VRF8;P14136;B4DRW1;Q6KB66-2		1277.71	0	7.569e-07	3.55122	3.48135	3.64987	0
	High	High	High	SYVSSGEMMVGGLAPGR	11	8	1	P14136	M8(Oxidation); M9(Oxidation)	1729.79	0	1.707e-09	3.4957	3.36196	4.22026	0
	High	High	High	SKFADLTDAAAR	23	8	1	P14136		1265.65	0	3.795e-06	3.46906	3.24586	3.77681	1
	High	High	High	DNLAQDLATVR	34	9	1	P14136		1215.63	0	0.000215	3.46821	3.35412	3.93564	0
	High	High	High	LEAENNLAAYR	58	8	1	P14136		1263.63	0	7.96e-06	3.4132	3.44047	3.54109	0
	High	High	High	KIESLEEEIR	79	6	1	P14136		1245.66	0	0.0002103	3.34773	3.00462	3.26466	1
	High	High	High	QKLQDETNLR	26	7	1	P14136		1244.66	0	0.0003236	3.33978	3.1586	3.2258	1
	High	High	High	DNLAQDLATVR	15	9	1	P14136	N2(Deamidated)	1216.62	0	5.611e-05	3.33639	3.27777	3.43655	0
	High	High	High	EAASYQEALAR	8	7	1	P14136	Q6(Deamidated)	1209.58	0	2.779e-06	3.32782	3.32788	3.49007	0
	High		High	KIHEEEVRELQEQLAR	8	5	1	P14136	Q13(Deamidated)	2008.05	0	2.847e-05	3.26		4.30637	2
	High		High	AEMMELNDRFASYIEK	6	9	1	P14136	M3(Oxidation); M4(Oxidation); N7(Deamidated)	1979.87	0	2.77e-05	3.19856		3.97839	1
	High	High	High	ALAAELNQLR	45	9	1	P14136		1098.63	0	0.0001198	3.19555	3.02704	3.23878	0
	High		High	RQLQSLTCDLESLR	5	7	1	P14136	Q4(Deamidated); C8(Carbamidomethyl)	1719.86	0	0.0003236	3.19075		3.54942	1
	High	High	High	LDQLTANSAR	22	9	1	P14136		1088.57	0	1.558e-05	3.18606	3.0615	3.42004	0
	High	High	High	QEADEATLAR	13	6	1	P14136		1103.53	0	0.0003236	3.14588	3.10501	3.13385	0
	High	High	High	AEMMELNDRFASYIEK	23	9	1	P14136	M3(Oxidation); N7(Deamidated)	1963.88	0	3.266e-05	3.13195	3.51433	4.593	1
	High	High	High	LEEEGQSLKDEMAR	14	7	1	P14136	Q6(Deamidated); M12(Oxidation)	1651.75	0	4.655e-05	3.1115	2.77299	3.7664	1
	High	High	High	FADLTDAAAR	80	8	1	P14136		1050.52	0	0.0002103	3.10174	2.89089	3.08439	0
	High	High	High	ALAAELNQLR	28	9	1	P14136	N7(Deamidated)	1099.61	0	5.373e-05	3.09823	3.13876	3.29914	0
	High	High	High	FADLTDAAARNAELLR	5	8	1	P14136		1746.91	0	0.002029	3.09181	2.47842	3.37635	1
	High	High	High	LDQLTANSAR	18	9	1	P14136	N7(Deamidated)	1089.55	0	1.779e-05	3.07474	2.92361	3.2662	0
	High	High		FASYIEKVR	4	9	1	P14136		1112.61	0	0.0003969	3.05945	2.62269		1
	High		High	SYVSSGEMMVGGLAPGRR	12	8	1	P14136	M9(Oxidation)	1869.89	0	0.0005936	2.95649		3.17099	1
	High	High	High	AEMMELNDR	12	9	1	P14136	N7(Deamidated)	1109.46	0	7.246e-05	2.90096	2.78787	2.9714	0
	High		High	KIHEEEVRELQEQLAR	3	5	1	P14136	Q11(Deamidated); Q13(Deamidated)	2009.05	0	0.001044	2.86419		3.54887	2
	High	High	High	AEMMELNDR	13	9	1	P14136		1108.48	0	0.0002391	2.8501	2.58753	2.88449	0
	High			KIESLEEEIRFLR	1	6	1	P14136		1661.92	0	0.002029	2.82149			2
	High	High		IHEEEVRELQEQLAR	4	5	1	P14136	Q12(Deamidated)	1879.97	0	0.0003345	2.80355	1.8416		1
	High	High	High	KLLEGEENR	11	7	1	P14136		1087.57	0	0.00012	2.76804	2.97809	3.07146	1
	High			AEMMELNDRFASYIEKVR	1	9	1	P14136	N7(Deamidated)	2203.05	0	0.001208	2.75657			2
	High	High	High	AEMMELNDR	144	9	1	P14136	M3(Oxidation); M4(Oxidation)	1140.47	0	0.0005172	2.75284	2.76184	2.76405	0
	High	High	High	AEMMELNDR	154	9	1	P14136	M3(Oxidation)	1124.47	0	0.002723	2.73801	2.77015	2.73311	0
	High	High	High	IESLEEEIR	12	6	1	P14136		1117.57	0	0.002121	2.6547	2.80616	2.88427	0
	High	High	High	ELQEQLAR	26	7	1	P14136		986.529	0	0.004227	2.4799	2.23724	2.49481	0
	High	High	High	TVEMRDGEVIKESK	8	5	1	P14136		1620.82	0	4.302e-05	2.46701	2.14292	3.27014	2
	High	High	High	AEMMELNDR	3	9	1	P14136	M3(Oxidation); N7(Deamidated)	1125.45	0	0.001972	2.42932	2.31825	2.58554	0
	High	High	High	MPPPLPTR	77	10	1	P14136	M1(Oxidation)	924.497	0	0.002025	2.29167	2.05729	2.34954	0
	High	High	High	QLQSLTCDLESLR	6	7	1	P14136	Q1(Deamidated); Q3(Deamidated); C7(Carbamidomethyl)	1564.74	0	0.0003388	2.28545	1.86077	1.38114	0
	High	High	High	LADVYQAELR	7	9	1	P14136	Q6(Deamidated)	1178.6	0	3.913e-05	2.27752	2.79523	3.07001	0
	High	High	High	LQDETNLR	19	8	1	P14136		988.505	0	0.00445	2.27317	2.24498	2.47769	0
	High		High	TVEMRDGEVIKESK	14	5	1	P14136	M4(Oxidation)	1636.82	0	4.132e-05	2.26012		3.56807	2
	High	High	High	LLEGEENR	17	7	1	P14136		959.48	0	0.001989	2.16486	2.14998	2.24351	0
	High		High	ELQEQLAR	4	7	1	P14136	Q5(Deamidated)	987.511	0	0.0007218	2.11592		2.4701	0
	High	High		LEVERDNLAQDLATVR	3	9	1	P14136	N7(Deamidated); Q10(Deamidated)	1843.95	0	1.49e-08	2.0911	3.67979		1
	High		High	LLEGEENR	6	7	1	P14136	N7(Deamidated)	960.46	0	0.003904	2.07334		2.08874	0
	High	High		GTNESLER	4	11	2	P14136;P08670		905.431	0	0.003119	2.00907	1.75913		0
	High	High	High	LALDIEIATYRK	5	24	3	P14136;B4DRW1;Q6KB66-2		1405.81	0	1.343e-06	1.76775	2.27305	3.62753	1
		High	High	EAASYQEALARLEEEGQSLKDEMAR	2	7	1	P14136		2824.34	0	1.655e-09		5.61917	7.74819	2
		High		HVREAASYQEALAR	1	7	1	P14136		1600.82	0	1.749e-05		4.11968		1
		High		LADVYQAELRELR	1	9	1	P14136		1575.85	0	0.001146		3.35273		1
		High	High	TQYEAMASSNMHEAEEWYR	4	7	1	P14136	Q2(Deamidated); M6(Oxidation); N10(Deamidated); M11(Oxidation)	2366.94	0	1.339e-08		3.14776	4.49209	0
		High	High	LRLDQLTANSAR	3	9	1	P14136	Q5(Deamidated); N9(Deamidated)	1359.72	0	0.001011		3.03788	2.97719	1
		High	High	LEAENNLAAYRQEADEATLAR	2	6	1	P14136	N5(Deamidated); N6(Deamidated); Q12(Deamidated)	2351.12	0	1.167e-06		3.01736	4.45551	1
		High		ITIPVQTFSNLQIR	1	6	1	P14136	Q6(Deamidated); N10(Deamidated)	1631.91	0	0.002701		2.1844		0
		High	High	ASERAEMMELNDR	8	9	1	P14136	M7(Oxidation); M8(Oxidation)	1583.68	0	2.476e-07		2.05114	4.37428	1
		High	High	AEMMELNDR	3	9	1	P14136	M3(Oxidation); M4(Oxidation); N7(Deamidated)	1141.45	0	0.001245		1.58199	2.81497	0
			High	MPPPLPTRVDFSLAGALNAGFKETR	1	9	1	P14136	M1(Oxidation)	2701.4	0	0.0001748			4.86633	2
			High	LQDETNLRLEAENNLAAYRQEADEATLAR	3	6	1	P14136	Q2(Deamidated); N6(Deamidated)	3319.63	0	0.0001665			4.74576	2
			High	LQDETNLRLEAENNLAAYRQEADEATLAR	7	6	1	P14136	Q2(Deamidated); N6(Deamidated); N13(Deamidated)	3320.61	0	0.00492			4.6415	2
			High	FLEQQNKALAAELNQLR	3	9	1	P14136	N6(Deamidated); N14(Deamidated)	1988.05	0	8.006e-07			4.54911	1
			High	LQDETNLRLEAENNLAAYRQEADEATLAR	2	6	1	P14136	N13(Deamidated)	3318.62	0	2.29e-05			4.54612	2
			High	ASERAEMMELNDR	6	9	1	P14136	M7(Oxidation)	1567.68	0	6.227e-05			4.37653	1
			High	AEMMELNDRFASYIEK	1	9	1	P14136		1946.9	0	1.258e-05			4.3151	1
			High	QKLQDETNLRLEAENNLAAYR	1	7	1	P14136	N15(Deamidated)	2490.26	0	0.0008481			4.30871	2
			High	ASERAEMMELNDR	1	9	1	P14136		1551.69	0	9.625e-06			4.28898	1
			High	ASERAEMMELNDRFASYIEK	1	9	1	P14136	M7(Oxidation); M8(Oxidation); N11(Deamidated)	2423.08	0	0.0002573			3.94532	2
			High	ASERAEMMELNDR	2	9	1	P14136	M7(Oxidation); M8(Oxidation); N11(Deamidated)	1584.67	0	5.359e-05			3.88333	1
			High	AEMMELNDRFASYIEK	1	9	1	P14136	M4(Oxidation)	1962.89	0	0.0005657			3.32166	1
			High	AEMMELNDRFASYIEK	1	9	1	P14136	M3(Oxidation); M4(Oxidation)	1978.88	0	0.001451			2.77044	1
	High			QKLQDETNLRLEAENNLAAYR	3	7	1	P14136		2489.27	0.001	0.006468	3.53248			2
	High	High	High	ITIPVQTFSNLQIRETSLDTK	3	4	1	P14136	Q12(Deamidated)	2405.29	0.001	0.01385	3.03963	3.15037	3.22728	1
	High		High	QKLQDETNLR	5	7	1	P14136	Q1(Deamidated)	1245.64	0.001	0.01613	2.59503		2.90839	1
	High	High	High	MPPPLPTR	26	10	1	P14136		908.502	0.001	0.008197	2.01518	2.0105	2.36169	0
	High		High	SYVSSGEMMVGGLAPGRR	6	8	1	P14136	M8(Oxidation); M9(Oxidation)	1885.89	0.001	0.02198	1.88134		2.82308	1
	High			ALAAELNQLR	1	9	1	P14136	N7(Deamidated); Q8(Deamidated)	1100.59	0.002	0.03358	1.99988			0
	High	High	High	FASYIEK	39	9	1	P14136		857.44	0.002	0.04161	1.85807	1.94429	2.06473	0
	High			NIVVKTVEMR	1	6	1	P14136	M9(Oxidation)	1204.67	0.002	0.01924	1.69166			1
	High	High	High	FLEQQNK	7	51	8	;P14136;P13647;B4DRR0;P04259;Q8N1N4;P08670		906.468	0.002	0.04523	1.63726	1.63282	1.66208	0
			High	QKLQDETNLR	1	7	1	P14136	Q1(Deamidated); Q4(Deamidated)	1246.62	0.002	0.05196			2.01074	1
			High	FLEQQNK	1	51	8	;P14136;P13647;B4DRR0;P04259;Q8N1N4;P08670	Q4(Deamidated)	907.451	0.002	0.04808			1.92567	0
		High		RLGPGTRLSLAR	1	9	1	P14136		1296.78	0.003	0.03189		2.42253		2
		High		LEAENNLAAYR	1	8	1	P14136	N5(Deamidated); N6(Deamidated)	1265.61	0.005	0.07932		1.5458		0
			High	HLQEYQDLLNVK	1	7	1	P14136	Q3(Deamidated); Q6(Deamidated)	1501.77	0.005	0.1231			2.43728	0
			High	EPTKLADVYQAELR	1	9	1	P14136		1632.85	0.005	0.137			2.33431	1
	High			AKEPTKLADVYQAELR	1	9	1	P14136	Q12(Deamidated)	1832.99	0.007	0.1967	1.84537			2
			High	TVEMRDGEVIK	1	5	1	P14136	M4(Oxidation)	1292.65	0.007	0.2298			1.42126	1
Q13885	Tubulin beta-2A chain OS=Homo sapiens GN=TUBB2A PE=1 SV=1 - [TBB2A_HUMAN]	4065.65	77.98	35	1323	2869.41	85.62	35	974	3542.64	76.63	34	1082	445	49.875	4.89404	nucleotide binding; catalytic activity; structural molecule activity	nucleus; cytoplasm; cytoskeleton; membrane; extracellular	metabolic process; cellular component movement; cell division; cell organization and biogenesis; cell differentiation; development
	A2	B2	C2	Sequence	# PSMs	# Proteins	# Protein Groups	Protein Group Accessions	Modifications	MH+ [Da]	q-Value	PEP	XCorr A2	XCorr B2	XCorr C2	# Missed Cleavages
	High	High	High	SGPFGQIFRPDNFVFGQSGAGNNWAK	45	27	5	Q13885;Q9BVA1;P04350;P07437;Q8IWP6		2798.34	0	2.755e-16	7.83325	7.98357	7.87151	0
	High	High	High	SGPFGQIFRPDNFVFGQSGAGNNWAK	115	27	5	Q13885;Q9BVA1;P04350;P07437;Q8IWP6	N12(Deamidated)	2799.33	0	3.989e-14	7.81647	7.39986	8.45781	0
	High	High	High	SGPFGQIFRPDNFVFGQSGAGNNWAK	67	27	5	Q13885;Q9BVA1;P04350;P07437;Q8IWP6	Q17(Deamidated); N22(Deamidated)	2800.32	0	2.112e-09	7.48698	5.57457	7.02893	0
	High	High	High	GHYTEGAELVDSVLDVVRK	41	27	5	Q13885;Q9BVA1;Q13509;P07437;Q8IWP6		2087.08	0	2.782e-16	7.05474	6.18481	6.90788	1
	High	High	High	ESESCDCLQGFQLTHSLGGGTGSGMGTLLISK	10	9	2	Q13885;Q9BVA1	C5(Carbamidomethyl); C7(Carbamidomethyl)	3327.51	0	2.782e-16	7.01602	6.0103	6.30372	0
	High	High	High	FWEVISDEHGIDPTGSYHGDSDLQLER	38	3	2	Q13885;Q9BVA1		3102.41	0	2.827e-11	6.89704	5.92768	7.88442	0
	High	High	High	ESESCDCLQGFQLTHSLGGGTGSGMGTLLISK	10	9	2	Q13885;Q9BVA1	C5(Carbamidomethyl); C7(Carbamidomethyl); Q12(Deamidated)	3328.54	0	1.225e-09	6.82707	5.59273	4.96653	0
	High	High	High	KESESCDCLQGFQLTHSLGGGTGSGMGTLLISK	6	9	2	Q13885;Q9BVA1	C6(Carbamidomethyl); C8(Carbamidomethyl)	3455.63	0	5.83e-09	6.66936	6.8314	7.69871	1
	High	High	High	LTTPTYGDLNHLVSATMSGVTTCLR	23	29	5	Q13885;Q9BVA1;P04350;P07437;Q8IWP6	M17(Oxidation); C23(Carbamidomethyl)	2724.32	0	4.102e-10	6.36572	5.62961	7.27562	0
	High		High	MSATFIGNSTAIQELFKR	15	11	2	Q13885;Q9BVA1	N8(Deamidated)	2015.03	0	2.022e-08	6.10347		6.54384	1
	High	High	High	GHYTEGAELVDSVLDVVR	93	27	5	Q13885;Q9BVA1;Q13509;P07437;Q8IWP6		1958.98	0	3.124e-16	6.06356	6.08075	6.19195	0
	High	High	High	KESESCDCLQGFQLTHSLGGGTGSGMGTLLISK	5	9	2	Q13885;Q9BVA1	C6(Carbamidomethyl); C8(Carbamidomethyl); Q13(Deamidated)	3456.63	0	5.15e-10	6.0282	4.87653	7.18874	1
	High			ESESCDCLQGFQLTHSLGGGTGSGMGTLLISK	1	9	2	Q13885;Q9BVA1	C5(Carbamidomethyl); C7(Carbamidomethyl); Q9(Deamidated); Q12(Deamidated); M25(Oxidation)	3345.52	0	2.782e-16	5.93357			0
	High	High	High	INVYYNEAAGNKYVPR	10	4	1	Q13885		1870.95	0	8.332e-10	5.86476	5.90612	5.92505	1
	High	High	High	ESESCDCLQGFQLTHSLGGGTGSGMGTLLISK	5	9	2	Q13885;Q9BVA1	C5(Carbamidomethyl); C7(Carbamidomethyl); M25(Oxidation)	3343.52	0	1.639e-10	5.73547	6.16459	7.71779	0
	High	High	High	INVYYNEAAGNKYVPR	30	4	1	Q13885	N11(Deamidated)	1871.92	0	1.539e-09	5.70351	5.47976	5.7018	1
	High	High	High	LTTPTYGDLNHLVSATMSGVTTCLR	27	29	5	Q13885;Q9BVA1;P04350;P07437;Q8IWP6	N10(Deamidated); C23(Carbamidomethyl)	2709.33	0	6.047e-10	5.63136	5.63191	5.72403	0
	High		High	KESESCDCLQGFQLTHSLGGGTGSGMGTLLISK	3	9	2	Q13885;Q9BVA1	C6(Carbamidomethyl); C8(Carbamidomethyl); M26(Oxidation)	3471.61	0	8.745e-11	5.60693		8.48285	1
	High		High	MSATFIGNSTAIQELFKR	13	11	2	Q13885;Q9BVA1		2014.04	0	1.215e-05	5.59345		6.42819	1
	High		High	MSATFIGNSTAIQELFKR	9	11	2	Q13885;Q9BVA1	M1(Oxidation); N8(Deamidated)	2031.02	0	3.781e-12	5.56955		6.60927	1
	High	High		LHFFMPGFAPLTSRGSQQYR	2	41	7	Q13885;Q9BVA1;P04350;P07437;Q9BUF5;Q3ZCM7;Q8IWP6		2340.17	0	7.914e-05	5.53916	5.19308		1
	High	High	High	LTTPTYGDLNHLVSATMSGVTTCLR	17	29	5	Q13885;Q9BVA1;P04350;P07437;Q8IWP6	N10(Deamidated); M17(Oxidation); C23(Carbamidomethyl)	2725.34	0	2.755e-16	5.48732	5.71346	5.01208	0
	High	High	High	LTTPTYGDLNHLVSATMSGVTTCLR	32	29	5	Q13885;Q9BVA1;P04350;P07437;Q8IWP6	C23(Carbamidomethyl)	2708.33	0	2.755e-16	5.33864	6.14503	5.67384	0
	High	High	High	EIVHIQAGQCGNQIGAK	35	38	6	Q13885;Q9BVA1;Q13509;P07437;P04350;Q8IWP6	C10(Carbamidomethyl)	1822.93	0	1.029e-06	5.3205	4.50136	5.34235	0
	High			KESESCDCLQGFQLTHSLGGGTGSGMGTLLISK	1	9	2	Q13885;Q9BVA1	C6(Carbamidomethyl); C8(Carbamidomethyl); Q10(Deamidated); Q13(Deamidated)	3457.6	0	2.782e-16	5.31704			1
	High	High	High	EVDEQMLNVQNKNSSYFVEWIPNNVK	24	27	4	Q13885;Q9BVA1;P07437;Q8IWP6	N11(Deamidated); N13(Deamidated)	3126.47	0	5.287e-11	5.26648	3.5135	3.74964	1
	High		High	MSATFIGNSTAIQELFKR	7	11	2	Q13885;Q9BVA1	M1(Oxidation)	2030.04	0	5.331e-11	5.25662		6.10767	1
	High	High	High	SGPFGQIFRPDNFVFGQSGAGNNWAK	22	27	5	Q13885;Q9BVA1;P04350;P07437;Q8IWP6	N12(Deamidated); Q17(Deamidated); N23(Deamidated)	2801.31	0	1.697e-08	5.23459	4.03687	4.75823	0
	High	High	High	LHFFMPGFAPLTSR	210	42	7	Q13885;Q9BVA1;P04350;P07437;Q9BUF5;Q3ZCM7;Q8IWP6	M5(Oxidation)	1636.83	0	8.317e-07	5.2173	5.06243	5.54795	0
	High	High	High	LHFFMPGFAPLTSR	343	42	7	Q13885;Q9BVA1;P04350;P07437;Q9BUF5;Q3ZCM7;Q8IWP6		1620.84	0	7.183e-05	5.13585	4.57749	4.7921	0
	High	High	High	MREIVHIQAGQCGNQIGAK	14	36	6	P04350;Q13885;Q9BVA1;Q13509;P07437;Q8IWP6	C12(Carbamidomethyl)	2110.06	0	7.408e-11	5.03047	3.93536	5.58459	1
	High	High	High	MREIVHIQAGQCGNQIGAK	22	36	6	Q13885;Q9BVA1;Q13509;P07437;P04350;Q8IWP6	M1(Oxidation); C12(Carbamidomethyl)	2126.06	0	1.262e-08	5.02738	4.54818	5.19819	1
	High	High		KESESCDCLQGFQLTHSLGGGTGSGMGTLLISK	4	9	2	Q13885;Q9BVA1	C6(Carbamidomethyl); C8(Carbamidomethyl); Q10(Deamidated); Q13(Deamidated); M26(Oxidation)	3473.61	0	1.312e-05	4.94973	4.83666		1
	High	High		TLKLTTPTYGDLNHLVSATMSGVTTCLR	3	28	5	Q13885;Q9BVA1;P04350;P07437;Q8IWP6	C26(Carbamidomethyl)	3050.58	0	1.056e-06	4.87858	5.13497		1
	High		High	MSATFIGNSTAIQELFK	29	11	2	Q13885;Q9BVA1		1857.94	0	3.279e-06	4.74725		5.01007	0
	High	High	High	MSATFIGNSTAIQELFK	45	11	2	Q13885;Q9BVA1	N8(Deamidated)	1858.93	0	2.464e-06	4.67857	2.52846	4.83012	0
	High	High		INVYYNEAAGNKYVPR	5	4	1	Q13885	N2(Deamidated); N6(Deamidated)	1872.92	0	3.108e-13	4.53837	4.64052		1
	High		High	MSATFIGNSTAIQELFK	28	11	2	Q13885;Q9BVA1	M1(Oxidation)	1873.94	0	6.508e-06	4.43852		5.10535	0
	High	High	High	EVDEQMLNVQNKNSSYFVEWIPNNVK	18	27	4	Q13885;Q9BVA1;P07437;Q8IWP6	Q10(Deamidated); N11(Deamidated); N13(Deamidated)	3127.49	0	2.964e-07	4.32392	2.44779	4.51778	1
	High	High	High	AILVDLEPGTMDSVR	66	20	4	Q13885;Q9BVA1;Q13509;P07437		1615.84	0	2.091e-08	4.26552	4.34924	4.57975	0
	High		High	RISEQFTAMFR	10	37	6	Q13885;Q9BVA1;Q13509;P04350;P07437;Q8IWP6		1385.7	0	2.717e-05	3.95367		4.76993	1
	High	High	High	ALTVPELTQQMFDSK	55	5	2	Q13885;Q9BVA1		1707.86	0	0.0002345	3.89316	3.73408	4.06435	0
	High	High	High	INVYYNEAAGNK	26	4	1	Q13885	N6(Deamidated)	1356.64	0	0.0004623	3.72467	3.80812	3.67075	0
	High	High	High	AILVDLEPGTMDSVR	132	20	4	Q13885;Q9BVA1;Q13509;P07437	M11(Oxidation)	1631.82	0	2.574e-05	3.72123	3.77533	3.86085	0
	High	High	High	NSSYFVEWIPNNVK	98	42	7	Q13885;Q9BVA1;Q13509;P04350;P07437;Q9BUF5;Q8IWP6	N1(Deamidated)	1697.82	0	7.183e-05	3.68308	3.32123	3.62028	0
	High	High	High	NSSYFVEWIPNNVK	24	42	7	Q13885;Q9BVA1;Q13509;P04350;P07437;Q9BUF5;Q8IWP6		1696.83	0	2.143e-07	3.67079	3.54421	4.11041	0
	High	High	High	INVYYNEAAGNK	51	4	1	Q13885		1355.66	0	3.252e-05	3.64287	3.5808	3.73986	0
	High		High	MSATFIGNSTAIQELFK	20	11	2	Q13885;Q9BVA1	M1(Oxidation); N8(Deamidated)	1874.92	0	9.893e-09	3.62985		4.59615	0
	High	High	High	FWEVISDEHGIDPTGSYHGDSDLQLER	13	3	2	Q13885;Q9BVA1	Q24(Deamidated)	3103.41	0	1.298e-07	3.59015	3.86681	4.18636	0
	High	High	High	KLAVNMVPFPR	30	48	9	Q9H4B7;Q13885;Q9BVA1;Q13509;P04350;P07437;Q9BUF5;Q3ZCM7;Q8IWP6		1271.73	0	0.000123	3.57863	3.79704	3.68908	1
	High	High	High	EIVHIQAGQCGNQIGAK	32	38	6	P04350;Q13885;Q9BVA1;Q13509;P07437;Q8IWP6	Q9(Deamidated); C10(Carbamidomethyl)	1823.91	0	5.28e-05	3.55762	3.36771	4.3188	0
	High	High	High	NSSYFVEWIPNNVK	55	42	7	Q13885;Q9BVA1;Q13509;P04350;P07437;Q9BUF5;Q8IWP6	N1(Deamidated); N11(Deamidated)	1698.8	0	0.0004182	3.54297	3.12084	3.37491	0
	High	High	High	LAVNMVPFPR	96	48	9	Q9H4B7;Q13885;Q9BVA1;Q13509;P04350;P07437;Q9BUF5;Q3ZCM7;Q8IWP6	M5(Oxidation)	1159.63	0	0.00027	3.54129	3.09792	3.35538	0
	High	High	High	KLAVNMVPFPR	17	48	9	Q9H4B7;Q13885;Q9BVA1;Q13509;P04350;P07437;Q9BUF5;Q3ZCM7;Q8IWP6	N5(Deamidated)	1272.71	0	0.0002774	3.51618	3.38805	2.80895	1
	High	High		IMNTFSVMPSPK	5	17	3	Q13885;Q9BVA1;Q9BUF5	N3(Deamidated)	1352.66	0	0.0001898	3.45664	3.49856		0
	High	High	High	ALTVPELTQQMFDSK	61	5	2	Q13885;Q9BVA1	M11(Oxidation)	1723.86	0	3.018e-05	3.44906	3.21117	4.41397	0
	High	High	High	KLAVNMVPFPR	73	48	9	Q9H4B7;Q13885;Q9BVA1;Q13509;P04350;P07437;Q9BUF5;Q3ZCM7;Q8IWP6	M6(Oxidation)	1287.72	0	0.001348	3.44193	3.18791	3.24519	1
	High	High	High	FPGQLNADLRK	34	54	9	Q9H4B7;Q13885;Q9BVA1;Q13509;P04350;P07437;Q9BUF5;Q3ZCM7;Q8IWP6	N6(Deamidated)	1259.67	0	3.259e-06	3.37615	3.36725	3.6133	1
	High	High	High	IMNTFSVMPSPK	21	17	3	Q13885;Q9BVA1;Q9BUF5		1351.67	0	0.0001898	3.34952	3.36445	3.11332	0
	High	High	High	FPGQLNADLR	61	54	9	Q9H4B7;Q13885;Q9BVA1;Q13509;P04350;P07437;Q9BUF5;Q3ZCM7;Q8IWP6		1130.59	0	0.0003236	3.29572	3.09857	3.26353	0
	High	High	High	LAVNMVPFPR	27	48	9	Q9H4B7;Q13885;Q9BVA1;Q13509;P04350;P07437;Q9BUF5;Q3ZCM7;Q8IWP6		1143.64	0	0.0003604	3.28966	3.42918	3.13971	0
	High		High	ISEQFTAMFR	18	37	6	Q13885;Q9BVA1;Q13509;P04350;P07437;Q8IWP6		1229.6	0	1.71e-05	3.27802		3.521	0
	High	High	High	FPGQLNADLRK	41	54	9	Q9H4B7;Q13885;Q9BVA1;Q13509;P04350;P07437;Q9BUF5;Q3ZCM7;Q8IWP6		1258.69	0	2.662e-07	3.27734	2.99073	3.96522	1
	High	High	High	ISEQFTAMFR	54	37	6	Q13885;Q9BVA1;Q13509;P04350;P07437;Q8IWP6	M8(Oxidation)	1245.6	0	3.358e-05	3.2597	2.51568	3.43136	0
	High	High	High	IMNTFSVMPSPK	88	17	3	Q13885;Q9BVA1;Q9BUF5	M8(Oxidation)	1367.67	0	9.421e-06	3.24557	3.0803	3.42657	0
	High			MREIVHIQAGQCGNQIGAK	2	36	6	P04350;Q13885;Q9BVA1;Q13509;P07437;Q8IWP6	M1(Oxidation); Q11(Deamidated); C12(Carbamidomethyl); Q15(Deamidated)	2128.05	0	0.001787	3.20773			1
	High	High	High	FPGQLNADLR	38	54	9	Q9H4B7;Q13885;Q9BVA1;Q13509;P04350;P07437;Q9BUF5;Q3ZCM7;Q8IWP6	N6(Deamidated)	1131.58	0	1.312e-06	3.19755	3.22503	3.50442	0
	High	High	High	KLAVNMVPFPR	7	48	9	Q9H4B7;Q13885;Q9BVA1;Q13509;P04350;P07437;Q9BUF5;Q3ZCM7;Q8IWP6	N5(Deamidated); M6(Oxidation)	1288.71	0	0.000341	3.13869	2.62048	3.10012	1
	High	High		MREIVHIQAGQCGNQIGAK	6	36	6	P04350;Q13885;Q9BVA1;Q13509;P07437;Q8IWP6	Q11(Deamidated); C12(Carbamidomethyl)	2111.05	0	7.183e-05	3.13561	3.38356		1
	High	High	High	MSMKEVDEQMLNVQNK	5	28	4	Q13885;Q9BVA1;P07437;Q8IWP6		1923.89	0	0.0004588	3.11539	2.24543	3.36566	1
	High	High	High	YLTVAAIFR	51	6	2	Q13885;Q9BVA1		1053.61	0	0.001204	3.10525	2.88704	3.01421	0
	High	High	High	EVDEQMLNVQNK	24	29	4	Q13885;Q9BVA1;P07437;Q8IWP6		1446.69	0	2.172e-06	3.09739	2.61885	3.567	0
	High	High	High	IMNTFSVMPSPK	46	17	3	Q13885;Q9BVA1;Q9BUF5	M2(Oxidation); M8(Oxidation)	1383.67	0	0.0003236	3.06671	2.75168	2.95947	0
	High		High	RISEQFTAMFR	9	37	6	Q13885;Q9BVA1;Q13509;P04350;P07437;Q8IWP6	M9(Oxidation)	1401.69	0	0.0006641	3.06088		3.84873	1
	High	High	High	LAVNMVPFPR	19	48	9	Q9H4B7;Q13885;Q9BVA1;Q13509;P04350;P07437;Q9BUF5;Q3ZCM7;Q8IWP6	N4(Deamidated)	1144.61	0	0.0001898	2.93405	3.00117	2.99233	0
	High	High	High	LAVNMVPFPR	11	48	9	Q9H4B7;Q13885;Q9BVA1;Q13509;P04350;P07437;Q9BUF5;Q3ZCM7;Q8IWP6	N4(Deamidated); M5(Oxidation)	1160.61	0	0.0004623	2.92064	3.15901	2.8876	0
	High	High	High	TAVCDIPPR	93	38	6	Q13885;Q9BVA1;P04350;P07437;Q3ZCM7;Q8IWP6	C4(Carbamidomethyl)	1028.52	0	0.0003236	2.88969	2.65294	2.85695	0
	High	High	High	MSMKEVDEQMLNVQNK	17	28	4	Q13885;Q9BVA1;P07437;Q8IWP6	M1(Oxidation); M3(Oxidation)	1955.89	0	9.296e-07	2.87717	3.48009	5.73794	1
	High	High	High	EVDEQMLNVQNKNSSYFVEWIPNNVK	14	27	4	Q13885;Q9BVA1;P07437;Q8IWP6	N13(Deamidated)	3125.48	0	3.465e-08	2.83991	5.84717	3.25765	1
	High	High	High	NMMAACDPR	70	48	8	Q13885;Q9BVA1;Q13509;P04350;P07437;Q9BUF5;Q3ZCM7;Q8IWP6	M2(Oxidation); M3(Oxidation); C6(Carbamidomethyl)	1097.42	0	0.001338	2.83985	2.76738	2.93424	0
	High	High	High	EVDEQMLNVQNK	86	29	4	Q13885;Q9BVA1;P07437;Q8IWP6	M6(Oxidation)	1462.68	0	9.509e-05	2.825	3.22638	3.35181	0
	High			EVDEQMLNVQNKNSSYFVEWIPNNVK	1	27	4	Q13885;Q9BVA1;P07437;Q8IWP6	M6(Oxidation)	3140.51	0	0.00114	2.67069			1
	High	High	High	NMMAACDPR	89	48	8	Q13885;Q9BVA1;Q13509;P04350;P07437;Q9BUF5;Q3ZCM7;Q8IWP6	M2(Oxidation); C6(Carbamidomethyl)	1081.42	0	0.002029	2.6647	2.47027	2.76297	0
	High			SGPFGQIFRPDNFVFGQSGAGNNWAK	2	27	5	Q13885;Q9BVA1;P04350;P07437;Q8IWP6	Q6(Deamidated); N12(Deamidated); Q17(Deamidated); N23(Deamidated)	2802.3	0	0.0002103	2.63201			0
	High	High	High	ALTVPELTQQMFDSK	8	5	2	Q13885;Q9BVA1	Q9(Deamidated)	1708.86	0	0.0004623	2.60238	2.7697	3.10705	0
	High	High	High	MREIVHIQAGQCGNQIGAK	13	36	6	Q13885;Q9BVA1;Q13509;P07437;P04350;Q8IWP6	M1(Oxidation); C12(Carbamidomethyl); N14(Deamidated)	2127.04	0	4.534e-08	2.54925	4.20192	5.53642	1
	High		High	ISEQFTAMFRR	2	37	6	Q13885;Q9BVA1;Q13509;P04350;P07437;Q8IWP6		1385.7	0	0.002029	2.3734		2.97781	1
	High		High	EIVHIQAGQCGNQIGAK	6	38	6	Q13885;Q9BVA1;Q13509;P07437;P04350;Q8IWP6	Q9(Deamidated); C10(Carbamidomethyl); N12(Deamidated)	1824.91	0	0.00106	2.11989		3.21852	0
	High		High	MSATFIGNSTAIQELFK	3	11	2	Q13885;Q9BVA1	M1(Oxidation); N8(Deamidated); Q13(Deamidated)	1875.92	0	0.003466	2.00404		2.21964	0
	High		High	MSMKEVDEQMLNVQNK	13	28	4	Q13885;Q9BVA1;P07437;Q8IWP6	M1(Oxidation); M3(Oxidation); Q9(Deamidated); M10(Oxidation)	1972.88	0	1.101e-05	1.76904		4.32484	1
	High	High	High	EVDEQMLNVQNK	11	29	4	Q13885;Q9BVA1;P07437;Q8IWP6	Q5(Deamidated); M6(Oxidation)	1463.67	0	0.0004652	1.44885	2.17773	2.75302	0
		High		ESESCDCLQGFQLTHSLGGGTGSGMGTLLISK	3	9	2	Q13885;Q9BVA1	C5(Carbamidomethyl); C7(Carbamidomethyl); Q9(Deamidated); M25(Oxidation)	3344.53	0	2.755e-16		7.08015		0
		High		TLKLTTPTYGDLNHLVSATMSGVTTCLR	1	28	5	Q13885;Q9BVA1;P04350;P07437;Q8IWP6	N13(Deamidated); C26(Carbamidomethyl)	3051.56	0	2.755e-16		6.09071		1
		High		KLAVNMVPFPRLHFFMPGFAPLTSR	1	40	7	Q13885;Q9BVA1;P04350;P07437;Q9BUF5;Q3ZCM7;Q8IWP6		2873.55	0	2.755e-16		5.84667		2
		High		ESESCDCLQGFQLTHSLGGGTGSGMGTLLISK	1	9	2	Q13885;Q9BVA1	C5(Carbamidomethyl); C7(Carbamidomethyl); Q9(Deamidated); Q12(Deamidated)	3329.52	0	2.755e-16		5.67869		0
		High	High	KESESCDCLQGFQLTHSLGGGTGSGMGTLLISK	4	9	2	Q13885;Q9BVA1	C6(Carbamidomethyl); C8(Carbamidomethyl); Q13(Deamidated); M26(Oxidation)	3472.63	0	2.074e-10		4.75672	6.79215	1
		High		IREEYPDRIMNTFSVMPSPK	1	11	2	Q13885;Q9BVA1	N11(Deamidated)	2411.19	0	0.0004692		4.52923		2
		High		VSDTVVEPYNATLSVHQLVENTDETYSIDNEALYDICFR	3	4	1	Q13885	N10(Deamidated); N30(Deamidated); C37(Carbamidomethyl)	4522.12	0	6.194e-09		4.26294		0
		High	High	MSMKEVDEQMLNVQNK	4	28	4	Q13885;Q9BVA1;P07437;Q8IWP6	M1(Oxidation); M3(Oxidation); Q9(Deamidated)	1956.88	0	0.001868		3.88566	1.57949	1
		High		LAVNMVPFPRLHFFMPGFAPLTSR	1	40	7	Q13885;Q9BVA1;P04350;P07437;Q9BUF5;Q3ZCM7;Q8IWP6	N4(Deamidated)	2746.46	0	0.0001955		3.86482		1
		High	High	EVDEQMLNVQNKNSSYFVEWIPNNVK	5	27	4	Q13885;Q9BVA1;P07437;Q8IWP6	M6(Oxidation); N13(Deamidated); N23(Deamidated)	3142.47	0	0.004179		3.37383	3.97034	1
		High		LAVNMVPFPRLHFFMPGFAPLTSR	2	40	7	Q13885;Q9BVA1;P04350;P07437;Q9BUF5;Q3ZCM7;Q8IWP6	N4(Deamidated); M5(Oxidation)	2762.45	0	0.0001898		3.3524		1
		High	High	MSMKEVDEQMLNVQNK	14	28	4	Q13885;Q9BVA1;P07437;Q8IWP6	M1(Oxidation); M3(Oxidation); M10(Oxidation)	1971.88	0	1.967e-06		2.34234	5.21552	1
		High	High	INVYYNEAAGNKYVPR	2	4	1	Q13885	N2(Deamidated); N6(Deamidated); N11(Deamidated)	1873.9	0	0.001419		2.09516	2.98513	1
			High	IREEYPDRIMNTFSVMPSPK	2	11	2	Q13885;Q9BVA1	M10(Oxidation); M16(Oxidation)	2442.18	0	4.995e-07			6.1447	2
			High	LHFFMPGFAPLTSRGSQQYR	1	41	7	Q13885;Q9BVA1;P04350;P07437;Q9BUF5;Q3ZCM7;Q8IWP6	M5(Oxidation)	2356.17	0	8.414e-06			5.61727	1
			High	IREEYPDRIMNTFSVMPSPK	2	11	2	Q13885;Q9BVA1	M10(Oxidation); N11(Deamidated)	2427.19	0	4.795e-05			4.97321	2
			High	MSMKEVDEQMLNVQNK	10	28	4	Q13885;Q9BVA1;P07437;Q8IWP6	M3(Oxidation)	1939.89	0	4.76e-07			4.77065	1
			High	IREEYPDRIMNTFSVMPSPK	1	11	2	Q13885;Q9BVA1	M10(Oxidation); N11(Deamidated); M16(Oxidation)	2443.15	0	0.0007254			4.59562	2
			High	EVDEQMLNVQNKNSSYFVEWIPNNVK	1	27	4	Q13885;Q9BVA1;P07437;Q8IWP6	M6(Oxidation); N13(Deamidated)	3141.48	0	3.386e-07			3.74296	1
			High	ISEQFTAMFR	2	37	6	Q13885;Q9BVA1;Q13509;P04350;P07437;Q8IWP6	Q4(Deamidated)	1230.58	0	2.02e-05			3.15449	0
			High	MSATFIGNSTAIQELFK	1	11	2	Q13885;Q9BVA1	N8(Deamidated); Q13(Deamidated)	1859.93	0	0.0001951			3.07072	0
			High	MSATFIGNSTAIQELFKR	1	11	2	Q13885;Q9BVA1	N8(Deamidated); Q13(Deamidated)	2016.03	0	1.871e-06			3.0338	1
			High	EVDEQMLNVQNK	2	29	4	Q13885;Q9BVA1;P07437;Q8IWP6	N11(Deamidated)	1447.67	0	0.0002357			3.00454	0
			High	EVDEQMLNVQNKNSSYFVEWIPNNVK	4	27	4	Q13885;Q9BVA1;P07437;Q8IWP6	N8(Deamidated); Q10(Deamidated); N11(Deamidated); N23(Deamidated)	3128.47	0	0.000106			2.77512	1
			High	ISEQFTAMFR	1	37	6	Q13885;Q9BVA1;Q13509;P04350;P07437;Q8IWP6	Q4(Deamidated); M8(Oxidation)	1246.59	0	0.0002302			2.50934	0
	High			IMNTFSVMPSPK	1	17	3	Q13885;Q9BVA1;Q9BUF5	M2(Oxidation); N3(Deamidated)	1368.67	0.001	0.002103	2.79505			0
	High	High	High	IREEYPDR	9	34	6	Q9H4B7;Q13885;Q9BVA1;P07437;Q3ZCM7;Q8IWP6		1077.53	0.001	0.008197	2.75088	2.68046	2.59662	1
	High	High	High	NMMAACDPR	9	48	8	Q13885;Q9BVA1;Q13509;P04350;P07437;Q9BUF5;Q3ZCM7;Q8IWP6	C6(Carbamidomethyl)	1065.43	0.001	0.01896	2.00518	1.86082	2.10278	0
	High			EVDEQMLNVQNKNSSYFVEWIPNNVK	1	27	4	Q13885;Q9BVA1;P07437;Q8IWP6		3124.51	0.001	0.008579	1.956			1
	High			RISEQFTAMFR	1	37	6	Q13885;Q9BVA1;Q13509;P04350;P07437;Q8IWP6	Q5(Deamidated)	1386.69	0.001	0.008197	1.91489			1
			High	IMNTFSVMPSPK	1	17	3	Q13885;Q9BVA1;Q9BUF5	M2(Oxidation); N3(Deamidated); M8(Oxidation)	1384.66	0.001	0.006963			2.249	0
	High			ALTVPELTQQMFDSK	1	5	2	Q13885;Q9BVA1	Q9(Deamidated); M11(Oxidation)	1724.85	0.002	0.01965	2.36551			0
		High	High	MSMKEVDEQMLNVQNK	2	28	4	Q13885;Q9BVA1;P07437;Q8IWP6	Q9(Deamidated)	1924.9	0.002	0.02112		1.61119	1.12533	1
	High			GLKMSATFIGNSTAIQELFK	1	11	2	Q13885;Q9BVA1		2156.14	0.004	0.07992	2.49715			1
		High		MREIVHIQAGQCGNQIGAK	1	36	6	P04350;Q13885;Q9BVA1;Q13509;P07437;Q8IWP6	M1(Oxidation); Q8(Deamidated); Q11(Deamidated); C12(Carbamidomethyl); N14(Deamidated)	2128.99	0.005	0.08817		1.59479		1
		High		EVDEQMLNVQNK	1	29	4	Q13885;Q9BVA1;P07437;Q8IWP6	Q5(Deamidated); M6(Oxidation); N8(Deamidated)	1464.65	0.006	0.1124		1.63713		0
P04350	Tubulin beta-4A chain OS=Homo sapiens GN=TUBB4A PE=1 SV=2 - [TBB4A_HUMAN]	4000.32	78.15	34	1282	2794.08	77.03	33	940	3425.86	77.25	33	1028	444	49.5539	4.88135	nucleotide binding; catalytic activity; structural molecule activity; protein binding	nucleus; cytoplasm; cytosol; cytoskeleton; membrane	metabolic process; cellular component movement; cell organization and biogenesis
	A2	B2	C2	Sequence	# PSMs	# Proteins	# Protein Groups	Protein Group Accessions	Modifications	MH+ [Da]	q-Value	PEP	XCorr A2	XCorr B2	XCorr C2	# Missed Cleavages
	High	High	High	EAESCDCLQGFQLTHSLGGGTGSGMGTLLISK	5	22	4	Q3ZCM7;P07437;Q8IWP6;P04350	C5(Carbamidomethyl); C7(Carbamidomethyl); M25(Oxidation)	3327.52	0	2.782e-16	8.26974	6.54233	7.34034	0
	High	High	High	KEAESCDCLQGFQLTHSLGGGTGSGMGTLLISK	9	21	4	Q3ZCM7;P07437;Q8IWP6;P04350	C6(Carbamidomethyl); C8(Carbamidomethyl)	3439.62	0	2.782e-16	8.22534	6.968	7.17167	1
	High	High	High	SGPFGQIFRPDNFVFGQSGAGNNWAK	45	27	5	Q13885;Q9BVA1;P04350;P07437;Q8IWP6		2798.34	0	2.755e-16	7.83325	7.98357	7.87151	0
	High	High	High	SGPFGQIFRPDNFVFGQSGAGNNWAK	115	27	5	Q13885;Q9BVA1;P04350;P07437;Q8IWP6	N12(Deamidated)	2799.33	0	3.989e-14	7.81647	7.39986	8.45781	0
	High	High	High	SGPFGQIFRPDNFVFGQSGAGNNWAK	67	27	5	Q13885;Q9BVA1;P04350;P07437;Q8IWP6	Q17(Deamidated); N22(Deamidated)	2800.32	0	2.112e-09	7.48698	5.57457	7.02893	0
	High	High	High	GHYTEGAELVDAVLDVVRK	23	10	2	P04350;Q9BUF5		2071.09	0	2.782e-16	7.47769	6.51492	7.18665	1
	High	High	High	EAESCDCLQGFQLTHSLGGGTGSGMGTLLISK	10	22	4	P04350;P07437;Q3ZCM7;Q8IWP6	C5(Carbamidomethyl); C7(Carbamidomethyl)	3311.55	0	2.782e-16	7.25614	5.85861	6.39653	0
	High	High	High	FWEVISDEHGIDPTGTYHGDSDLQLER	51	16	2	P04350;Q8IWP6		3116.42	0	1.34e-12	6.96088	5.95221	7.67278	0
	High	High	High	KEAESCDCLQGFQLTHSLGGGTGSGMGTLLISK	3	21	4	P04350;P07437;Q3ZCM7;Q8IWP6	C6(Carbamidomethyl); C8(Carbamidomethyl); M26(Oxidation)	3455.62	0	1.764e-13	6.4197	7.05869	7.63868	1
	High	High	High	LTTPTYGDLNHLVSATMSGVTTCLR	23	29	5	Q13885;Q9BVA1;P04350;P07437;Q8IWP6	M17(Oxidation); C23(Carbamidomethyl)	2724.32	0	4.102e-10	6.36572	5.62961	7.27562	0
	High	High		EAESCDCLQGFQLTHSLGGGTGSGMGTLLISK	6	22	4	P04350;P07437;Q3ZCM7;Q8IWP6	C5(Carbamidomethyl); C7(Carbamidomethyl); Q9(Deamidated); M25(Oxidation)	3328.52	0	2.755e-16	6.27796	6.49679		0
	High	High		EAESCDCLQGFQLTHSLGGGTGSGMGTLLISK	7	22	4	Q3ZCM7;P07437;Q8IWP6;P04350	C5(Carbamidomethyl); C7(Carbamidomethyl); Q9(Deamidated); Q12(Deamidated)	3313.53	0	2.782e-16	6.1436	6.12501		0
	High		High	MAATFIGNSTAIQELFKR	15	4	1	P04350	M1(Oxidation); N8(Deamidated)	2015.03	0	6e-12	6.03957		6.54008	1
	High	High	High	GHYTEGAELVDAVLDVVR	46	10	2	P04350;Q9BUF5		1942.99	0	2.755e-16	5.98938	6.24126	6.02993	0
	High	High	High	KEAESCDCLQGFQLTHSLGGGTGSGMGTLLISK	4	21	4	P04350;P07437;Q3ZCM7;Q8IWP6	C6(Carbamidomethyl); C8(Carbamidomethyl); Q13(Deamidated); M26(Oxidation)	3456.63	0	3.168e-12	5.95545	6.44676	6.57758	1
	High			KEAESCDCLQGFQLTHSLGGGTGSGMGTLLISK	2	21	4	P04350;P07437;Q3ZCM7;Q8IWP6	C6(Carbamidomethyl); C8(Carbamidomethyl); Q10(Deamidated); Q13(Deamidated)	3441.63	0	2.263e-09	5.95452			1
	High		High	MAATFIGNSTAIQELFKR	8	4	1	P04350	N8(Deamidated)	1999.02	0	2.782e-16	5.82353		5.71515	1
	High	High	High	LTTPTYGDLNHLVSATMSGVTTCLR	27	29	5	Q13885;Q9BVA1;P04350;P07437;Q8IWP6	N10(Deamidated); C23(Carbamidomethyl)	2709.33	0	6.047e-10	5.63136	5.63191	5.72403	0
	High		High	MAATFIGNSTAIQELFKR	13	4	1	P04350	M1(Oxidation)	2014.04	0	1.399e-12	5.59133		6.38948	1
	High	High		LHFFMPGFAPLTSRGSQQYR	2	41	7	Q13885;Q9BVA1;P04350;P07437;Q9BUF5;Q3ZCM7;Q8IWP6		2340.17	0	7.914e-05	5.53916	5.19308		1
	High	High	High	LTTPTYGDLNHLVSATMSGVTTCLR	17	29	5	Q13885;Q9BVA1;P04350;P07437;Q8IWP6	N10(Deamidated); M17(Oxidation); C23(Carbamidomethyl)	2725.34	0	2.755e-16	5.48732	5.71346	5.01208	0
	High	High	High	EAESCDCLQGFQLTHSLGGGTGSGMGTLLISK	12	22	4	P04350;P07437;Q3ZCM7;Q8IWP6	C5(Carbamidomethyl); C7(Carbamidomethyl); Q9(Deamidated)	3312.52	0	2.765e-12	5.47832	5.59137	5.99585	0
	High			KEAESCDCLQGFQLTHSLGGGTGSGMGTLLISK	1	21	4	Q3ZCM7;P07437;Q8IWP6;P04350	C6(Carbamidomethyl); C8(Carbamidomethyl); Q10(Deamidated); Q13(Deamidated); M26(Oxidation)	3457.62	0	2.851e-16	5.35402			1
	High	High	High	LTTPTYGDLNHLVSATMSGVTTCLR	32	29	5	Q13885;Q9BVA1;P04350;P07437;Q8IWP6	C23(Carbamidomethyl)	2708.33	0	2.755e-16	5.33864	6.14503	5.67384	0
	High	High	High	EIVHLQAGQCGNQIGAK	35	38	6	Q13885;Q9BVA1;Q13509;P07437;P04350;Q8IWP6	C10(Carbamidomethyl)	1822.93	0	1.029e-06	5.3205	4.50136	5.34235	0
	High	High	High	SGPFGQIFRPDNFVFGQSGAGNNWAK	22	27	5	Q13885;Q9BVA1;P04350;P07437;Q8IWP6	N12(Deamidated); Q17(Deamidated); N23(Deamidated)	2801.31	0	1.697e-08	5.23459	4.03687	4.75823	0
	High	High	High	LHFFMPGFAPLTSR	210	42	7	Q13885;Q9BVA1;P04350;P07437;Q9BUF5;Q3ZCM7;Q8IWP6	M5(Oxidation)	1636.83	0	8.317e-07	5.2173	5.06243	5.54795	0
	High	High	High	LHFFMPGFAPLTSR	343	42	7	Q13885;Q9BVA1;P04350;P07437;Q9BUF5;Q3ZCM7;Q8IWP6		1620.84	0	7.183e-05	5.13585	4.57749	4.7921	0
	High	High	High	MREIVHLQAGQCGNQIGAK	14	36	6	P04350;Q13885;Q9BVA1;Q13509;P07437;Q8IWP6	C12(Carbamidomethyl)	2110.06	0	7.408e-11	5.03047	3.93536	5.58459	1
	High	High	High	MREIVHLQAGQCGNQIGAK	22	36	6	Q13885;Q9BVA1;Q13509;P07437;P04350;Q8IWP6	M1(Oxidation); C12(Carbamidomethyl)	2126.06	0	1.262e-08	5.02738	4.54818	5.19819	1
	High	High		TLKLTTPTYGDLNHLVSATMSGVTTCLR	3	28	5	Q13885;Q9BVA1;P04350;P07437;Q8IWP6	C26(Carbamidomethyl)	3050.58	0	1.056e-06	4.87858	5.13497		1
	High		High	MAATFIGNSTAIQELFK	16	4	1	P04350		1841.95	0	3.334e-08	4.78801		5.03449	0
	High		High	MAATFIGNSTAIQELFK	29	4	1	P04350	M1(Oxidation)	1857.94	0	3.284e-06	4.74725		5.00974	0
	High	High	High	INVYYNEATGGNYVPR	58	9	1	P04350	N6(Deamidated)	1830.86	0	7.589e-07	4.70586	4.59732	4.97334	0
	High	High	High	MAATFIGNSTAIQELFK	45	4	1	P04350	M1(Oxidation); N8(Deamidated)	1858.93	0	2.463e-06	4.67857	2.52846	4.8298	0
	High	High	High	INVYYNEATGGNYVPR	45	9	1	P04350		1829.88	0	1.092e-09	4.65801	4.84454	5.11138	0
	High		High	MAATFIGNSTAIQELFKR	5	4	1	P04350		1998.05	0	2.033e-10	4.59058		6.08157	1
	High	High	High	MAATFIGNSTAIQELFK	32	4	1	P04350	N8(Deamidated)	1842.93	0	0.0002103	4.23051	1.87314	4.11126	0
	High	High	High	AVLVDLEPGTMDSVR	42	16	3	P04350;Q3ZCM7;Q8IWP6		1601.82	0	1.607e-08	4.14731	4.18458	4.15531	0
	High		High	RISEQFTAMFR	10	37	6	Q13885;Q9BVA1;Q13509;P04350;P07437;Q8IWP6		1385.7	0	2.717e-05	3.95367		4.76993	1
	High	High	High	ALTVPELTQQMFDAK	31	17	3	Q13509;P04350;Q8IWP6	Q9(Deamidated)	1692.85	0	4.824e-05	3.88351	3.43313	3.88539	0
	High	High	High	ALTVPELTQQMFDAK	54	17	3	Q13509;P04350;Q8IWP6		1691.87	0	2.162e-05	3.7862	3.53957	4.1967	0
	High	High		INVYYNEATGGNYVPR	8	9	1	P04350	N2(Deamidated); N6(Deamidated)	1831.86	0	7.183e-05	3.69332	4.09117		0
	High	High	High	NSSYFVEWIPNNVK	98	42	7	Q13885;Q9BVA1;Q13509;P04350;P07437;Q9BUF5;Q8IWP6	N1(Deamidated)	1697.82	0	7.183e-05	3.68308	3.32123	3.62028	0
	High	High	High	NSSYFVEWIPNNVK	24	42	7	Q13885;Q9BVA1;Q13509;P04350;P07437;Q9BUF5;Q8IWP6		1696.83	0	2.143e-07	3.67079	3.54421	4.11041	0
	High	High	High	KLAVNMVPFPR	30	48	9	Q9H4B7;Q13885;Q9BVA1;Q13509;P04350;P07437;Q9BUF5;Q3ZCM7;Q8IWP6		1271.73	0	0.000123	3.57863	3.79704	3.68908	1
	High	High	High	EIVHLQAGQCGNQIGAK	32	38	6	P04350;Q13885;Q9BVA1;Q13509;P07437;Q8IWP6	Q9(Deamidated); C10(Carbamidomethyl)	1823.91	0	5.28e-05	3.55762	3.36771	4.3188	0
	High	High	High	FWEVISDEHGIDPTGTYHGDSDLQLER	9	16	2	P04350;Q8IWP6	Q24(Deamidated)	3117.42	0	1.103e-09	3.54768	3.82289	3.97573	0
	High	High	High	NSSYFVEWIPNNVK	55	42	7	Q13885;Q9BVA1;Q13509;P04350;P07437;Q9BUF5;Q8IWP6	N1(Deamidated); N11(Deamidated)	1698.8	0	0.0004182	3.54297	3.12084	3.37491	0
	High	High	High	LAVNMVPFPR	96	48	9	Q9H4B7;Q13885;Q9BVA1;Q13509;P04350;P07437;Q9BUF5;Q3ZCM7;Q8IWP6	M5(Oxidation)	1159.63	0	0.00027	3.54129	3.09792	3.35538	0
	High	High	High	KLAVNMVPFPR	17	48	9	Q9H4B7;Q13885;Q9BVA1;Q13509;P04350;P07437;Q9BUF5;Q3ZCM7;Q8IWP6	N5(Deamidated)	1272.71	0	0.0002774	3.51618	3.38805	2.80895	1
	High	High	High	KLAVNMVPFPR	73	48	9	Q9H4B7;Q13885;Q9BVA1;Q13509;P04350;P07437;Q9BUF5;Q3ZCM7;Q8IWP6	M6(Oxidation)	1287.72	0	0.001348	3.44193	3.18791	3.24519	1
	High	High	High	AVLVDLEPGTMDSVR	152	16	3	P04350;Q3ZCM7;Q8IWP6	M11(Oxidation)	1617.81	0	1.901e-06	3.42335	3.6724	3.80629	0
	High	High	High	FPGQLNADLRK	34	54	9	Q9H4B7;Q13885;Q9BVA1;Q13509;P04350;P07437;Q9BUF5;Q3ZCM7;Q8IWP6	N6(Deamidated)	1259.67	0	3.259e-06	3.37615	3.36725	3.6133	1
	High	High	High	FPGQLNADLR	61	54	9	Q9H4B7;Q13885;Q9BVA1;Q13509;P04350;P07437;Q9BUF5;Q3ZCM7;Q8IWP6		1130.59	0	0.0003236	3.29572	3.09857	3.26353	0
	High	High	High	LAVNMVPFPR	27	48	9	Q9H4B7;Q13885;Q9BVA1;Q13509;P04350;P07437;Q9BUF5;Q3ZCM7;Q8IWP6		1143.64	0	0.0003604	3.28966	3.42918	3.13971	0
	High		High	ISEQFTAMFR	18	37	6	Q13885;Q9BVA1;Q13509;P04350;P07437;Q8IWP6		1229.6	0	1.71e-05	3.27802		3.521	0
	High	High	High	FPGQLNADLRK	41	54	9	Q9H4B7;Q13885;Q9BVA1;Q13509;P04350;P07437;Q9BUF5;Q3ZCM7;Q8IWP6		1258.69	0	2.662e-07	3.27734	2.99073	3.96522	1
	High	High	High	ISEQFTAMFR	54	37	6	Q13885;Q9BVA1;Q13509;P04350;P07437;Q8IWP6	M8(Oxidation)	1245.6	0	3.358e-05	3.2597	2.51568	3.43136	0
	High	High	High	IMNTFSVVPSPK	30	28	4	Q13509;P04350;P07437;Q8IWP6		1319.7	0	4.891e-06	3.22456	3.2938	3.37526	0
	High			MREIVHLQAGQCGNQIGAK	2	36	6	P04350;Q13885;Q9BVA1;Q13509;P07437;Q8IWP6	M1(Oxidation); Q11(Deamidated); C12(Carbamidomethyl); Q15(Deamidated)	2128.05	0	0.001787	3.20773			1
	High	High	High	FPGQLNADLR	38	54	9	Q9H4B7;Q13885;Q9BVA1;Q13509;P04350;P07437;Q9BUF5;Q3ZCM7;Q8IWP6	N6(Deamidated)	1131.58	0	1.312e-06	3.19755	3.22503	3.50442	0
	High	High	High	KLAVNMVPFPR	7	48	9	Q9H4B7;Q13885;Q9BVA1;Q13509;P04350;P07437;Q9BUF5;Q3ZCM7;Q8IWP6	N5(Deamidated); M6(Oxidation)	1288.71	0	0.000341	3.13869	2.62048	3.10012	1
	High	High		MREIVHLQAGQCGNQIGAK	6	36	6	P04350;Q13885;Q9BVA1;Q13509;P07437;Q8IWP6	Q11(Deamidated); C12(Carbamidomethyl)	2111.05	0	7.183e-05	3.13561	3.38356		1
	High	High	High	ALTVPELTQQMFDAK	80	17	3	Q13509;P04350;Q8IWP6	M11(Oxidation)	1707.86	0	0.0002597	3.13461	3.74901	4.27282	0
	High	High	High	IMNTFSVVPSPK	90	28	4	Q13509;P04350;P07437;Q8IWP6	M2(Oxidation)	1335.7	0	1.921e-05	3.12828	2.99239	3.25524	0
	High		High	RISEQFTAMFR	9	37	6	Q13885;Q9BVA1;Q13509;P04350;P07437;Q8IWP6	M9(Oxidation)	1401.69	0	0.0006641	3.06088		3.84873	1
	High	High	High	YLTVAAVFR	64	24	3	P04350;P07437;Q8IWP6		1039.59	0	0.001747	3.04342	3.13303	3.04699	0
	High	High	High	EVDEQMLSVQSK	80	4	1	P04350	M6(Oxidation)	1408.66	0	3.088e-05	3.0161	3.06864	3.47765	0
	High	High	High	EVDEQMLSVQSK	18	4	1	P04350		1392.67	0	0.0001898	2.98412	3.33856	3.02825	0
	High	High	High	LAVNMVPFPR	19	48	9	Q9H4B7;Q13885;Q9BVA1;Q13509;P04350;P07437;Q9BUF5;Q3ZCM7;Q8IWP6	N4(Deamidated)	1144.61	0	0.0001898	2.93405	3.00117	2.99233	0
	High	High	High	LAVNMVPFPR	11	48	9	Q9H4B7;Q13885;Q9BVA1;Q13509;P04350;P07437;Q9BUF5;Q3ZCM7;Q8IWP6	N4(Deamidated); M5(Oxidation)	1160.61	0	0.0004623	2.92064	3.15901	2.8876	0
	High	High	High	TAVCDIPPR	93	38	6	Q13885;Q9BVA1;P04350;P07437;Q3ZCM7;Q8IWP6	C4(Carbamidomethyl)	1028.52	0	0.0003236	2.88969	2.65294	2.85695	0
	High	High	High	NMMAACDPR	70	48	8	Q13885;Q9BVA1;Q13509;P04350;P07437;Q9BUF5;Q3ZCM7;Q8IWP6	M2(Oxidation); M3(Oxidation); C6(Carbamidomethyl)	1097.42	0	0.001338	2.83985	2.76738	2.93424	0
	High	High	High	IMNTFSVVPSPK	13	28	4	Q13509;P04350;P07437;Q8IWP6	N3(Deamidated)	1320.69	0	4.85e-05	2.76669	3.11527	3.13172	0
	High	High	High	IMNTFSVVPSPK	20	28	4	Q13509;P04350;P07437;Q8IWP6	M2(Oxidation); N3(Deamidated)	1336.68	0	1.616e-05	2.73936	2.59525	3.39292	0
	High	High	High	NMMAACDPR	89	48	8	Q13885;Q9BVA1;Q13509;P04350;P07437;Q9BUF5;Q3ZCM7;Q8IWP6	M2(Oxidation); C6(Carbamidomethyl)	1081.42	0	0.002029	2.6647	2.47027	2.76297	0
	High			SGPFGQIFRPDNFVFGQSGAGNNWAK	2	27	5	Q13885;Q9BVA1;P04350;P07437;Q8IWP6	Q6(Deamidated); N12(Deamidated); Q17(Deamidated); N23(Deamidated)	2802.3	0	0.0002103	2.63201			0
	High	High	High	IREEFPDR	7	10	2	P04350;Q9BUF5		1061.54	0	0.003533	2.60725	2.39687	2.43559	1
	High	High		ALTVPELTQQMFDAKNMMAACDPR	2	17	3	Q13509;P04350;Q8IWP6	C21(Carbamidomethyl)	2738.27	0	3.1e-07	2.56933	3.42352		1
	High	High	High	MREIVHLQAGQCGNQIGAK	13	36	6	Q13885;Q9BVA1;Q13509;P07437;P04350;Q8IWP6	M1(Oxidation); C12(Carbamidomethyl); N14(Deamidated)	2127.04	0	4.534e-08	2.54925	4.20192	5.53642	1
	High	High	High	MSMKEVDEQMLSVQSK	13	4	1	P04350	M3(Oxidation)	1885.87	0	8.55e-06	2.51971	2.7031	4.06059	1
	High		High	ISEQFTAMFRR	2	37	6	Q13885;Q9BVA1;Q13509;P04350;P07437;Q8IWP6		1385.7	0	0.002029	2.3734		2.97781	1
	High		High	EIVHLQAGQCGNQIGAK	6	38	6	Q13885;Q9BVA1;Q13509;P07437;P04350;Q8IWP6	Q9(Deamidated); C10(Carbamidomethyl); N12(Deamidated)	1824.91	0	0.00106	2.11989		3.21852	0
	High	High	High	ALTVPELTQQMFDAK	10	17	3	Q13509;P04350;Q8IWP6	Q10(Deamidated); M11(Oxidation)	1708.86	0	0.0007624	1.66137	1.7351	2.88689	0
		High		TLKLTTPTYGDLNHLVSATMSGVTTCLR	1	28	5	Q13885;Q9BVA1;P04350;P07437;Q8IWP6	N13(Deamidated); C26(Carbamidomethyl)	3051.56	0	2.755e-16		6.09071		1
		High		KEAESCDCLQGFQLTHSLGGGTGSGMGTLLISK	1	21	4	Q3ZCM7;P07437;Q8IWP6;P04350	C6(Carbamidomethyl); C8(Carbamidomethyl); Q13(Deamidated)	3440.61	0	3.752e-12		5.87753		1
		High		KLAVNMVPFPRLHFFMPGFAPLTSR	1	40	7	Q13885;Q9BVA1;P04350;P07437;Q9BUF5;Q3ZCM7;Q8IWP6		2873.55	0	2.755e-16		5.84667		2
		High		IREEFPDRIMNTFSVVPSPK	1	4	1	P04350		2362.23	0	0.0004623		4.60455		2
		High		LAVNMVPFPRLHFFMPGFAPLTSR	1	40	7	Q13885;Q9BVA1;P04350;P07437;Q9BUF5;Q3ZCM7;Q8IWP6	N4(Deamidated)	2746.46	0	0.0001955		3.86482		1
		High	High	EVDEQMLSVQSK	4	4	1	P04350	Q5(Deamidated)	1393.64	0	0.001122		3.41502	2.9696	0
		High		LAVNMVPFPRLHFFMPGFAPLTSR	2	40	7	Q13885;Q9BVA1;P04350;P07437;Q9BUF5;Q3ZCM7;Q8IWP6	N4(Deamidated); M5(Oxidation)	2762.45	0	0.0001898		3.3524		1
		High		ALTVPELTQQMFDAKNMMAACDPR	4	17	3	Q13509;P04350;Q8IWP6	N16(Deamidated); C21(Carbamidomethyl)	2739.26	0	0.0001898		2.75352		1
		High	High	EAESCDCLQGFQLTHSLGGGTGSGMGTLLISK	2	22	4	P04350;P07437;Q3ZCM7;Q8IWP6	C5(Carbamidomethyl); C7(Carbamidomethyl); Q9(Deamidated); Q12(Deamidated); M25(Oxidation)	3329.53	0	9.116e-11		2.57885	6.47679	0
		High	High	MSMKEVDEQMLSVQSK	3	4	1	P04350	M3(Oxidation); Q9(Deamidated); M10(Oxidation)	1902.86	0	0.0003116		1.61173	3.038	1
			High	LHFFMPGFAPLTSRGSQQYR	1	41	7	Q13885;Q9BVA1;P04350;P07437;Q9BUF5;Q3ZCM7;Q8IWP6	M5(Oxidation)	2356.17	0	8.414e-06			5.61727	1
			High	IREEFPDRIMNTFSVVPSPK	2	4	1	P04350	M10(Oxidation); N11(Deamidated)	2379.2	0	5.832e-05			5.39404	2
			High	MSMKEVDEQMLSVQSK	9	4	1	P04350	M1(Oxidation); M3(Oxidation); M10(Oxidation)	1917.86	0	6.099e-07			4.98838	1
			High	MSMKEVDEQMLSVQSK	8	4	1	P04350	M1(Oxidation); M3(Oxidation)	1901.87	0	5.732e-07			4.90177	1
			High	IREEFPDRIMNTFSVVPSPK	4	4	1	P04350	M10(Oxidation)	2378.22	0	0.0002684			4.63818	2
			High	YLTVAAVFRGR	1	24	3	P04350;P07437;Q8IWP6		1252.71	0	0.001611			3.22579	1
			High	ISEQFTAMFR	2	37	6	Q13885;Q9BVA1;Q13509;P04350;P07437;Q8IWP6	Q4(Deamidated)	1230.58	0	2.02e-05			3.15449	0
			High	MAATFIGNSTAIQELFK	1	4	1	P04350	M1(Oxidation); N8(Deamidated); Q13(Deamidated)	1859.93	0	0.0001952			3.07022	0
			High	MAATFIGNSTAIQELFKR	1	4	1	P04350	M1(Oxidation); N8(Deamidated); Q13(Deamidated)	2016.03	0	1.875e-06			3.03094	1
			High	ALTVPELTQQMFDAK	1	17	3	Q13509;P04350;Q8IWP6	Q9(Deamidated); Q10(Deamidated)	1693.85	0	0.003642			2.64283	0
			High	ISEQFTAMFR	1	37	6	Q13885;Q9BVA1;Q13509;P04350;P07437;Q8IWP6	Q4(Deamidated); M8(Oxidation)	1246.59	0	0.0002302			2.50934	0
	High	High	High	NMMAACDPR	9	48	8	Q13885;Q9BVA1;Q13509;P04350;P07437;Q9BUF5;Q3ZCM7;Q8IWP6	C6(Carbamidomethyl)	1065.43	0.001	0.01896	2.00518	1.86082	2.10278	0
	High			RISEQFTAMFR	1	37	6	Q13885;Q9BVA1;Q13509;P04350;P07437;Q8IWP6	Q5(Deamidated)	1386.69	0.001	0.008197	1.91489			1
		High		EVDEQMLSVQSK	1	4	1	P04350	Q5(Deamidated); M6(Oxidation)	1409.66	0.001	0.004711		1.96821		0
		High		EVDEQMLSVQSK	1	4	1	P04350	Q5(Deamidated); Q10(Deamidated)	1394.65	0.001	0.006547		1.74647		0
			High	MAATFIGNSTAIQELFK	1	4	1	P04350	N8(Deamidated); Q13(Deamidated)	1843.93	0.001	0.005808			2.75339	0
	High			GLKMAATFIGNSTAIQELFK	1	4	1	P04350	M4(Oxidation)	2156.14	0.004	0.07992	2.48982			1
	High			MSMKEVDEQMLSVQSK	2	4	1	P04350	M3(Oxidation); Q9(Deamidated)	1886.87	0.005	0.07992	1.91116			1
		High		MREIVHLQAGQCGNQIGAK	1	36	6	P04350;Q13885;Q9BVA1;Q13509;P07437;Q8IWP6	M1(Oxidation); Q8(Deamidated); Q11(Deamidated); C12(Carbamidomethyl); N14(Deamidated)	2128.99	0.005	0.08817		1.59479		1
Q9BVA1	Tubulin beta-2B chain OS=Homo sapiens GN=TUBB2B PE=1 SV=1 - [TBB2B_HUMAN]	3963.93	77.98	35	1293	2717.69	76.85	34	928	3417.25	76.63	34	1052	445	49.9209	4.89404	nucleotide binding; catalytic activity; structural molecule activity; protein binding	nucleus; cytoplasm; cytoskeleton; membrane	cell differentiation; cellular component movement; development; metabolic process; cell division; cell organization and biogenesis
	A2	B2	C2	Sequence	# PSMs	# Proteins	# Protein Groups	Protein Group Accessions	Modifications	MH+ [Da]	q-Value	PEP	XCorr A2	XCorr B2	XCorr C2	# Missed Cleavages
	High	High	High	SGPFGQIFRPDNFVFGQSGAGNNWAK	45	27	5	Q13885;Q9BVA1;P04350;P07437;Q8IWP6		2798.34	0	2.755e-16	7.83325	7.98357	7.87151	0
	High	High	High	SGPFGQIFRPDNFVFGQSGAGNNWAK	115	27	5	Q13885;Q9BVA1;P04350;P07437;Q8IWP6	N12(Deamidated)	2799.33	0	3.989e-14	7.81647	7.39986	8.45781	0
	High	High	High	SGPFGQIFRPDNFVFGQSGAGNNWAK	67	27	5	Q13885;Q9BVA1;P04350;P07437;Q8IWP6	Q17(Deamidated); N22(Deamidated)	2800.32	0	2.112e-09	7.48698	5.57457	7.02893	0
	High	High	High	GHYTEGAELVDSVLDVVRK	41	27	5	Q13885;Q9BVA1;Q13509;P07437;Q8IWP6		2087.08	0	2.782e-16	7.05474	6.18481	6.90788	1
	High	High	High	ESESCDCLQGFQLTHSLGGGTGSGMGTLLISK	10	9	2	Q13885;Q9BVA1	C5(Carbamidomethyl); C7(Carbamidomethyl)	3327.51	0	2.782e-16	7.01602	6.0103	6.30372	0
	High	High	High	FWEVISDEHGIDPTGSYHGDSDLQLER	38	3	2	Q13885;Q9BVA1		3102.41	0	2.827e-11	6.89704	5.92768	7.88442	0
	High	High	High	ESESCDCLQGFQLTHSLGGGTGSGMGTLLISK	10	9	2	Q13885;Q9BVA1	C5(Carbamidomethyl); C7(Carbamidomethyl); Q12(Deamidated)	3328.54	0	1.225e-09	6.82707	5.59273	4.96653	0
	High	High	High	KESESCDCLQGFQLTHSLGGGTGSGMGTLLISK	6	9	2	Q13885;Q9BVA1	C6(Carbamidomethyl); C8(Carbamidomethyl)	3455.63	0	5.83e-09	6.66936	6.8314	7.69871	1
	High	High	High	LTTPTYGDLNHLVSATMSGVTTCLR	23	29	5	Q13885;Q9BVA1;P04350;P07437;Q8IWP6	M17(Oxidation); C23(Carbamidomethyl)	2724.32	0	4.102e-10	6.36572	5.62961	7.27562	0
	High		High	MSATFIGNSTAIQELFKR	15	11	2	Q13885;Q9BVA1	N8(Deamidated)	2015.03	0	2.022e-08	6.10347		6.54384	1
	High	High	High	GHYTEGAELVDSVLDVVR	93	27	5	Q13885;Q9BVA1;Q13509;P07437;Q8IWP6		1958.98	0	3.124e-16	6.06356	6.08075	6.19195	0
	High	High	High	KESESCDCLQGFQLTHSLGGGTGSGMGTLLISK	5	9	2	Q13885;Q9BVA1	C6(Carbamidomethyl); C8(Carbamidomethyl); Q13(Deamidated)	3456.63	0	5.15e-10	6.0282	4.87653	7.18874	1
	High			ESESCDCLQGFQLTHSLGGGTGSGMGTLLISK	1	9	2	Q13885;Q9BVA1	C5(Carbamidomethyl); C7(Carbamidomethyl); Q9(Deamidated); Q12(Deamidated); M25(Oxidation)	3345.52	0	2.782e-16	5.93357			0
	High	High	High	ESESCDCLQGFQLTHSLGGGTGSGMGTLLISK	5	9	2	Q13885;Q9BVA1	C5(Carbamidomethyl); C7(Carbamidomethyl); M25(Oxidation)	3343.52	0	1.639e-10	5.73547	6.16459	7.71779	0
	High	High	High	LTTPTYGDLNHLVSATMSGVTTCLR	27	29	5	Q13885;Q9BVA1;P04350;P07437;Q8IWP6	N10(Deamidated); C23(Carbamidomethyl)	2709.33	0	6.047e-10	5.63136	5.63191	5.72403	0
	High		High	KESESCDCLQGFQLTHSLGGGTGSGMGTLLISK	3	9	2	Q13885;Q9BVA1	C6(Carbamidomethyl); C8(Carbamidomethyl); M26(Oxidation)	3471.61	0	8.745e-11	5.60693		8.48285	1
	High		High	MSATFIGNSTAIQELFKR	13	11	2	Q13885;Q9BVA1		2014.04	0	1.215e-05	5.59345		6.42819	1
	High		High	MSATFIGNSTAIQELFKR	9	11	2	Q13885;Q9BVA1	M1(Oxidation); N8(Deamidated)	2031.02	0	3.781e-12	5.56955		6.60927	1
	High	High		LHFFMPGFAPLTSRGSQQYR	2	41	7	Q13885;Q9BVA1;P04350;P07437;Q9BUF5;Q3ZCM7;Q8IWP6		2340.17	0	7.914e-05	5.53916	5.19308		1
	High	High	High	LTTPTYGDLNHLVSATMSGVTTCLR	17	29	5	Q13885;Q9BVA1;P04350;P07437;Q8IWP6	N10(Deamidated); M17(Oxidation); C23(Carbamidomethyl)	2725.34	0	2.755e-16	5.48732	5.71346	5.01208	0
	High	High	High	LTTPTYGDLNHLVSATMSGVTTCLR	32	29	5	Q13885;Q9BVA1;P04350;P07437;Q8IWP6	C23(Carbamidomethyl)	2708.33	0	2.755e-16	5.33864	6.14503	5.67384	0
	High	High	High	EIVHIQAGQCGNQIGAK	35	38	6	Q13885;Q9BVA1;Q13509;P07437;P04350;Q8IWP6	C10(Carbamidomethyl)	1822.93	0	1.029e-06	5.3205	4.50136	5.34235	0
	High			KESESCDCLQGFQLTHSLGGGTGSGMGTLLISK	1	9	2	Q13885;Q9BVA1	C6(Carbamidomethyl); C8(Carbamidomethyl); Q10(Deamidated); Q13(Deamidated)	3457.6	0	2.782e-16	5.31704			1
	High	High	High	EVDEQMLNVQNKNSSYFVEWIPNNVK	24	27	4	Q13885;Q9BVA1;P07437;Q8IWP6	N11(Deamidated); N13(Deamidated)	3126.47	0	5.287e-11	5.26648	3.5135	3.74964	1
	High		High	MSATFIGNSTAIQELFKR	7	11	2	Q13885;Q9BVA1	M1(Oxidation)	2030.04	0	5.331e-11	5.25662		6.10767	1
	High	High	High	SGPFGQIFRPDNFVFGQSGAGNNWAK	22	27	5	Q13885;Q9BVA1;P04350;P07437;Q8IWP6	N12(Deamidated); Q17(Deamidated); N23(Deamidated)	2801.31	0	1.697e-08	5.23459	4.03687	4.75823	0
	High	High	High	LHFFMPGFAPLTSR	210	42	7	Q13885;Q9BVA1;P04350;P07437;Q9BUF5;Q3ZCM7;Q8IWP6	M5(Oxidation)	1636.83	0	8.317e-07	5.2173	5.06243	5.54795	0
	High	High	High	LHFFMPGFAPLTSR	343	42	7	Q13885;Q9BVA1;P04350;P07437;Q9BUF5;Q3ZCM7;Q8IWP6		1620.84	0	7.183e-05	5.13585	4.57749	4.7921	0
	High	High	High	MREIVHIQAGQCGNQIGAK	14	36	6	P04350;Q13885;Q9BVA1;Q13509;P07437;Q8IWP6	C12(Carbamidomethyl)	2110.06	0	7.408e-11	5.03047	3.93536	5.58459	1
	High	High	High	MREIVHIQAGQCGNQIGAK	22	36	6	Q13885;Q9BVA1;Q13509;P07437;P04350;Q8IWP6	M1(Oxidation); C12(Carbamidomethyl)	2126.06	0	1.262e-08	5.02738	4.54818	5.19819	1
	High	High		KESESCDCLQGFQLTHSLGGGTGSGMGTLLISK	4	9	2	Q13885;Q9BVA1	C6(Carbamidomethyl); C8(Carbamidomethyl); Q10(Deamidated); Q13(Deamidated); M26(Oxidation)	3473.61	0	1.312e-05	4.94973	4.83666		1
	High	High		TLKLTTPTYGDLNHLVSATMSGVTTCLR	3	28	5	Q13885;Q9BVA1;P04350;P07437;Q8IWP6	C26(Carbamidomethyl)	3050.58	0	1.056e-06	4.87858	5.13497		1
	High		High	MSATFIGNSTAIQELFK	29	11	2	Q13885;Q9BVA1		1857.94	0	3.279e-06	4.74725		5.01007	0
	High	High	High	MSATFIGNSTAIQELFK	45	11	2	Q13885;Q9BVA1	N8(Deamidated)	1858.93	0	2.464e-06	4.67857	2.52846	4.83012	0
	High		High	MSATFIGNSTAIQELFK	28	11	2	Q13885;Q9BVA1	M1(Oxidation)	1873.94	0	6.508e-06	4.43852		5.10535	0
	High	High	High	EVDEQMLNVQNKNSSYFVEWIPNNVK	18	27	4	Q13885;Q9BVA1;P07437;Q8IWP6	Q10(Deamidated); N11(Deamidated); N13(Deamidated)	3127.49	0	2.964e-07	4.32392	2.44779	4.51778	1
	High	High	High	AILVDLEPGTMDSVR	66	20	4	Q13885;Q9BVA1;Q13509;P07437		1615.84	0	2.091e-08	4.26552	4.34924	4.57975	0
	High		High	RISEQFTAMFR	10	37	6	Q13885;Q9BVA1;Q13509;P04350;P07437;Q8IWP6		1385.7	0	2.717e-05	3.95367		4.76993	1
	High	High	High	ALTVPELTQQMFDSK	55	5	2	Q13885;Q9BVA1		1707.86	0	0.0002345	3.89316	3.73408	4.06435	0
	High	High	High	AILVDLEPGTMDSVR	132	20	4	Q13885;Q9BVA1;Q13509;P07437	M11(Oxidation)	1631.82	0	2.574e-05	3.72123	3.77533	3.86085	0
	High	High	High	NSSYFVEWIPNNVK	98	42	7	Q13885;Q9BVA1;Q13509;P04350;P07437;Q9BUF5;Q8IWP6	N1(Deamidated)	1697.82	0	7.183e-05	3.68308	3.32123	3.62028	0
	High	High	High	NSSYFVEWIPNNVK	24	42	7	Q13885;Q9BVA1;Q13509;P04350;P07437;Q9BUF5;Q8IWP6		1696.83	0	2.143e-07	3.67079	3.54421	4.11041	0
	High		High	MSATFIGNSTAIQELFK	20	11	2	Q13885;Q9BVA1	M1(Oxidation); N8(Deamidated)	1874.92	0	9.893e-09	3.62985		4.59615	0
	High	High	High	FWEVISDEHGIDPTGSYHGDSDLQLER	13	3	2	Q13885;Q9BVA1	Q24(Deamidated)	3103.41	0	1.298e-07	3.59015	3.86681	4.18636	0
	High	High	High	KLAVNMVPFPR	30	48	9	Q9H4B7;Q13885;Q9BVA1;Q13509;P04350;P07437;Q9BUF5;Q3ZCM7;Q8IWP6		1271.73	0	0.000123	3.57863	3.79704	3.68908	1
	High	High	High	EIVHIQAGQCGNQIGAK	32	38	6	P04350;Q13885;Q9BVA1;Q13509;P07437;Q8IWP6	Q9(Deamidated); C10(Carbamidomethyl)	1823.91	0	5.28e-05	3.55762	3.36771	4.3188	0
	High	High	High	NSSYFVEWIPNNVK	55	42	7	Q13885;Q9BVA1;Q13509;P04350;P07437;Q9BUF5;Q8IWP6	N1(Deamidated); N11(Deamidated)	1698.8	0	0.0004182	3.54297	3.12084	3.37491	0
	High	High	High	LAVNMVPFPR	96	48	9	Q9H4B7;Q13885;Q9BVA1;Q13509;P04350;P07437;Q9BUF5;Q3ZCM7;Q8IWP6	M5(Oxidation)	1159.63	0	0.00027	3.54129	3.09792	3.35538	0
	High	High	High	KLAVNMVPFPR	17	48	9	Q9H4B7;Q13885;Q9BVA1;Q13509;P04350;P07437;Q9BUF5;Q3ZCM7;Q8IWP6	N5(Deamidated)	1272.71	0	0.0002774	3.51618	3.38805	2.80895	1
	High	High		IMNTFSVMPSPK	5	17	3	Q13885;Q9BVA1;Q9BUF5	N3(Deamidated)	1352.66	0	0.0001898	3.45664	3.49856		0
	High	High	High	ALTVPELTQQMFDSK	61	5	2	Q13885;Q9BVA1	M11(Oxidation)	1723.86	0	3.018e-05	3.44906	3.21117	4.41397	0
	High	High	High	KLAVNMVPFPR	73	48	9	Q9H4B7;Q13885;Q9BVA1;Q13509;P04350;P07437;Q9BUF5;Q3ZCM7;Q8IWP6	M6(Oxidation)	1287.72	0	0.001348	3.44193	3.18791	3.24519	1
	High	High	High	FPGQLNADLRK	34	54	9	Q9H4B7;Q13885;Q9BVA1;Q13509;P04350;P07437;Q9BUF5;Q3ZCM7;Q8IWP6	N6(Deamidated)	1259.67	0	3.259e-06	3.37615	3.36725	3.6133	1
	High	High	High	IMNTFSVMPSPK	21	17	3	Q13885;Q9BVA1;Q9BUF5		1351.67	0	0.0001898	3.34952	3.36445	3.11332	0
	High	High	High	FPGQLNADLR	61	54	9	Q9H4B7;Q13885;Q9BVA1;Q13509;P04350;P07437;Q9BUF5;Q3ZCM7;Q8IWP6		1130.59	0	0.0003236	3.29572	3.09857	3.26353	0
	High	High	High	LAVNMVPFPR	27	48	9	Q9H4B7;Q13885;Q9BVA1;Q13509;P04350;P07437;Q9BUF5;Q3ZCM7;Q8IWP6		1143.64	0	0.0003604	3.28966	3.42918	3.13971	0
	High		High	ISEQFTAMFR	18	37	6	Q13885;Q9BVA1;Q13509;P04350;P07437;Q8IWP6		1229.6	0	1.71e-05	3.27802		3.521	0
	High	High	High	FPGQLNADLRK	41	54	9	Q9H4B7;Q13885;Q9BVA1;Q13509;P04350;P07437;Q9BUF5;Q3ZCM7;Q8IWP6		1258.69	0	2.662e-07	3.27734	2.99073	3.96522	1
	High	High	High	ISEQFTAMFR	54	37	6	Q13885;Q9BVA1;Q13509;P04350;P07437;Q8IWP6	M8(Oxidation)	1245.6	0	3.358e-05	3.2597	2.51568	3.43136	0
	High	High	High	IMNTFSVMPSPK	88	17	3	Q13885;Q9BVA1;Q9BUF5	M8(Oxidation)	1367.67	0	9.421e-06	3.24557	3.0803	3.42657	0
	High	High	High	INVYYNEATGNK	15	1	1	Q9BVA1		1385.67	0	2.351e-06	3.23689	3.25166	3.48934	0
	High			MREIVHIQAGQCGNQIGAK	2	36	6	P04350;Q13885;Q9BVA1;Q13509;P07437;Q8IWP6	M1(Oxidation); Q11(Deamidated); C12(Carbamidomethyl); Q15(Deamidated)	2128.05	0	0.001787	3.20773			1
	High	High	High	FPGQLNADLR	38	54	9	Q9H4B7;Q13885;Q9BVA1;Q13509;P04350;P07437;Q9BUF5;Q3ZCM7;Q8IWP6	N6(Deamidated)	1131.58	0	1.312e-06	3.19755	3.22503	3.50442	0
	High	High	High	KLAVNMVPFPR	7	48	9	Q9H4B7;Q13885;Q9BVA1;Q13509;P04350;P07437;Q9BUF5;Q3ZCM7;Q8IWP6	N5(Deamidated); M6(Oxidation)	1288.71	0	0.000341	3.13869	2.62048	3.10012	1
	High	High		MREIVHIQAGQCGNQIGAK	6	36	6	P04350;Q13885;Q9BVA1;Q13509;P07437;Q8IWP6	Q11(Deamidated); C12(Carbamidomethyl)	2111.05	0	7.183e-05	3.13561	3.38356		1
	High	High	High	MSMKEVDEQMLNVQNK	5	28	4	Q13885;Q9BVA1;P07437;Q8IWP6		1923.89	0	0.0004588	3.11539	2.24543	3.36566	1
	High	High	High	YLTVAAIFR	51	6	2	Q13885;Q9BVA1		1053.61	0	0.001204	3.10525	2.88704	3.01421	0
	High	High	High	EVDEQMLNVQNK	24	29	4	Q13885;Q9BVA1;P07437;Q8IWP6		1446.69	0	2.172e-06	3.09739	2.61885	3.567	0
	High	High	High	IMNTFSVMPSPK	46	17	3	Q13885;Q9BVA1;Q9BUF5	M2(Oxidation); M8(Oxidation)	1383.67	0	0.0003236	3.06671	2.75168	2.95947	0
	High		High	RISEQFTAMFR	9	37	6	Q13885;Q9BVA1;Q13509;P04350;P07437;Q8IWP6	M9(Oxidation)	1401.69	0	0.0006641	3.06088		3.84873	1
	High	High	High	LAVNMVPFPR	19	48	9	Q9H4B7;Q13885;Q9BVA1;Q13509;P04350;P07437;Q9BUF5;Q3ZCM7;Q8IWP6	N4(Deamidated)	1144.61	0	0.0001898	2.93405	3.00117	2.99233	0
	High	High	High	LAVNMVPFPR	11	48	9	Q9H4B7;Q13885;Q9BVA1;Q13509;P04350;P07437;Q9BUF5;Q3ZCM7;Q8IWP6	N4(Deamidated); M5(Oxidation)	1160.61	0	0.0004623	2.92064	3.15901	2.8876	0
	High	High	High	TAVCDIPPR	93	38	6	Q13885;Q9BVA1;P04350;P07437;Q3ZCM7;Q8IWP6	C4(Carbamidomethyl)	1028.52	0	0.0003236	2.88969	2.65294	2.85695	0
	High	High	High	MSMKEVDEQMLNVQNK	17	28	4	Q13885;Q9BVA1;P07437;Q8IWP6	M1(Oxidation); M3(Oxidation)	1955.89	0	9.296e-07	2.87717	3.48009	5.73794	1
	High	High	High	EVDEQMLNVQNKNSSYFVEWIPNNVK	14	27	4	Q13885;Q9BVA1;P07437;Q8IWP6	N13(Deamidated)	3125.48	0	3.465e-08	2.83991	5.84717	3.25765	1
	High	High	High	NMMAACDPR	70	48	8	Q13885;Q9BVA1;Q13509;P04350;P07437;Q9BUF5;Q3ZCM7;Q8IWP6	M2(Oxidation); M3(Oxidation); C6(Carbamidomethyl)	1097.42	0	0.001338	2.83985	2.76738	2.93424	0
	High	High	High	EVDEQMLNVQNK	86	29	4	Q13885;Q9BVA1;P07437;Q8IWP6	M6(Oxidation)	1462.68	0	9.509e-05	2.825	3.22638	3.35181	0
	High			EVDEQMLNVQNKNSSYFVEWIPNNVK	1	27	4	Q13885;Q9BVA1;P07437;Q8IWP6	M6(Oxidation)	3140.51	0	0.00114	2.67069			1
	High	High	High	NMMAACDPR	89	48	8	Q13885;Q9BVA1;Q13509;P04350;P07437;Q9BUF5;Q3ZCM7;Q8IWP6	M2(Oxidation); C6(Carbamidomethyl)	1081.42	0	0.002029	2.6647	2.47027	2.76297	0
	High			SGPFGQIFRPDNFVFGQSGAGNNWAK	2	27	5	Q13885;Q9BVA1;P04350;P07437;Q8IWP6	Q6(Deamidated); N12(Deamidated); Q17(Deamidated); N23(Deamidated)	2802.3	0	0.0002103	2.63201			0
	High	High	High	ALTVPELTQQMFDSK	8	5	2	Q13885;Q9BVA1	Q9(Deamidated)	1708.86	0	0.0004623	2.60238	2.7697	3.10705	0
	High	High	High	MREIVHIQAGQCGNQIGAK	13	36	6	Q13885;Q9BVA1;Q13509;P07437;P04350;Q8IWP6	M1(Oxidation); C12(Carbamidomethyl); N14(Deamidated)	2127.04	0	4.534e-08	2.54925	4.20192	5.53642	1
	High	High	High	INVYYNEATGNKYVPR	4	1	1	Q9BVA1		1900.95	0	2.755e-16	2.41686	4.84352	3.17146	1
	High		High	ISEQFTAMFRR	2	37	6	Q13885;Q9BVA1;Q13509;P04350;P07437;Q8IWP6		1385.7	0	0.002029	2.3734		2.97781	1
	High		High	EIVHIQAGQCGNQIGAK	6	38	6	Q13885;Q9BVA1;Q13509;P07437;P04350;Q8IWP6	Q9(Deamidated); C10(Carbamidomethyl); N12(Deamidated)	1824.91	0	0.00106	2.11989		3.21852	0
	High		High	MSATFIGNSTAIQELFK	3	11	2	Q13885;Q9BVA1	M1(Oxidation); N8(Deamidated); Q13(Deamidated)	1875.92	0	0.003466	2.00404		2.21964	0
	High			INVYYNEATGNK	1	1	1	Q9BVA1	N6(Deamidated)	1386.65	0	0.002029	1.80918			0
	High		High	MSMKEVDEQMLNVQNK	13	28	4	Q13885;Q9BVA1;P07437;Q8IWP6	M1(Oxidation); M3(Oxidation); Q9(Deamidated); M10(Oxidation)	1972.88	0	1.101e-05	1.76904		4.32484	1
	High	High	High	EVDEQMLNVQNK	11	29	4	Q13885;Q9BVA1;P07437;Q8IWP6	Q5(Deamidated); M6(Oxidation)	1463.67	0	0.0004652	1.44885	2.17773	2.75302	0
		High		ESESCDCLQGFQLTHSLGGGTGSGMGTLLISK	3	9	2	Q13885;Q9BVA1	C5(Carbamidomethyl); C7(Carbamidomethyl); Q9(Deamidated); M25(Oxidation)	3344.53	0	2.755e-16		7.08015		0
		High		TLKLTTPTYGDLNHLVSATMSGVTTCLR	1	28	5	Q13885;Q9BVA1;P04350;P07437;Q8IWP6	N13(Deamidated); C26(Carbamidomethyl)	3051.56	0	2.755e-16		6.09071		1
		High		KLAVNMVPFPRLHFFMPGFAPLTSR	1	40	7	Q13885;Q9BVA1;P04350;P07437;Q9BUF5;Q3ZCM7;Q8IWP6		2873.55	0	2.755e-16		5.84667		2
		High		ESESCDCLQGFQLTHSLGGGTGSGMGTLLISK	1	9	2	Q13885;Q9BVA1	C5(Carbamidomethyl); C7(Carbamidomethyl); Q9(Deamidated); Q12(Deamidated)	3329.52	0	2.755e-16		5.67869		0
		High	High	KESESCDCLQGFQLTHSLGGGTGSGMGTLLISK	4	9	2	Q13885;Q9BVA1	C6(Carbamidomethyl); C8(Carbamidomethyl); Q13(Deamidated); M26(Oxidation)	3472.63	0	2.074e-10		4.75672	6.79215	1
		High		IREEYPDRIMNTFSVMPSPK	1	11	2	Q13885;Q9BVA1	N11(Deamidated)	2411.19	0	0.0004692		4.52923		2
		High		INVYYNEATGNKYVPR	1	1	1	Q9BVA1	N6(Deamidated)	1901.95	0	6.056e-09		4.0268		1
		High	High	MSMKEVDEQMLNVQNK	4	28	4	Q13885;Q9BVA1;P07437;Q8IWP6	M1(Oxidation); M3(Oxidation); Q9(Deamidated)	1956.88	0	0.001868		3.88566	1.57949	1
		High		LAVNMVPFPRLHFFMPGFAPLTSR	1	40	7	Q13885;Q9BVA1;P04350;P07437;Q9BUF5;Q3ZCM7;Q8IWP6	N4(Deamidated)	2746.46	0	0.0001955		3.86482		1
		High	High	EVDEQMLNVQNKNSSYFVEWIPNNVK	5	27	4	Q13885;Q9BVA1;P07437;Q8IWP6	M6(Oxidation); N13(Deamidated); N23(Deamidated)	3142.47	0	0.004179		3.37383	3.97034	1
		High		LAVNMVPFPRLHFFMPGFAPLTSR	2	40	7	Q13885;Q9BVA1;P04350;P07437;Q9BUF5;Q3ZCM7;Q8IWP6	N4(Deamidated); M5(Oxidation)	2762.45	0	0.0001898		3.3524		1
		High	High	MSMKEVDEQMLNVQNK	14	28	4	Q13885;Q9BVA1;P07437;Q8IWP6	M1(Oxidation); M3(Oxidation); M10(Oxidation)	1971.88	0	1.967e-06		2.34234	5.21552	1
			High	IREEYPDRIMNTFSVMPSPK	2	11	2	Q13885;Q9BVA1	M10(Oxidation); M16(Oxidation)	2442.18	0	4.995e-07			6.1447	2
			High	LHFFMPGFAPLTSRGSQQYR	1	41	7	Q13885;Q9BVA1;P04350;P07437;Q9BUF5;Q3ZCM7;Q8IWP6	M5(Oxidation)	2356.17	0	8.414e-06			5.61727	1
			High	IREEYPDRIMNTFSVMPSPK	2	11	2	Q13885;Q9BVA1	M10(Oxidation); N11(Deamidated)	2427.19	0	4.795e-05			4.97321	2
			High	MSMKEVDEQMLNVQNK	10	28	4	Q13885;Q9BVA1;P07437;Q8IWP6	M3(Oxidation)	1939.89	0	4.76e-07			4.77065	1
			High	IREEYPDRIMNTFSVMPSPK	1	11	2	Q13885;Q9BVA1	M10(Oxidation); N11(Deamidated); M16(Oxidation)	2443.15	0	0.0007254			4.59562	2
			High	EVDEQMLNVQNKNSSYFVEWIPNNVK	1	27	4	Q13885;Q9BVA1;P07437;Q8IWP6	M6(Oxidation); N13(Deamidated)	3141.48	0	3.386e-07			3.74296	1
			High	ISEQFTAMFR	2	37	6	Q13885;Q9BVA1;Q13509;P04350;P07437;Q8IWP6	Q4(Deamidated)	1230.58	0	2.02e-05			3.15449	0
			High	MSATFIGNSTAIQELFK	1	11	2	Q13885;Q9BVA1	N8(Deamidated); Q13(Deamidated)	1859.93	0	0.0001951			3.07072	0
			High	MSATFIGNSTAIQELFKR	1	11	2	Q13885;Q9BVA1	N8(Deamidated); Q13(Deamidated)	2016.03	0	1.871e-06			3.0338	1
			High	EVDEQMLNVQNK	2	29	4	Q13885;Q9BVA1;P07437;Q8IWP6	N11(Deamidated)	1447.67	0	0.0002357			3.00454	0
			High	EVDEQMLNVQNKNSSYFVEWIPNNVK	4	27	4	Q13885;Q9BVA1;P07437;Q8IWP6	N8(Deamidated); Q10(Deamidated); N11(Deamidated); N23(Deamidated)	3128.47	0	0.000106			2.77512	1
			High	ISEQFTAMFR	1	37	6	Q13885;Q9BVA1;Q13509;P04350;P07437;Q8IWP6	Q4(Deamidated); M8(Oxidation)	1246.59	0	0.0002302			2.50934	0
	High			IMNTFSVMPSPK	1	17	3	Q13885;Q9BVA1;Q9BUF5	M2(Oxidation); N3(Deamidated)	1368.67	0.001	0.002103	2.79505			0
	High	High	High	IREEYPDR	9	34	6	Q9H4B7;Q13885;Q9BVA1;P07437;Q3ZCM7;Q8IWP6		1077.53	0.001	0.008197	2.75088	2.68046	2.59662	1
	High	High	High	NMMAACDPR	9	48	8	Q13885;Q9BVA1;Q13509;P04350;P07437;Q9BUF5;Q3ZCM7;Q8IWP6	C6(Carbamidomethyl)	1065.43	0.001	0.01896	2.00518	1.86082	2.10278	0
	High			EVDEQMLNVQNKNSSYFVEWIPNNVK	1	27	4	Q13885;Q9BVA1;P07437;Q8IWP6		3124.51	0.001	0.008579	1.956			1
	High			RISEQFTAMFR	1	37	6	Q13885;Q9BVA1;Q13509;P04350;P07437;Q8IWP6	Q5(Deamidated)	1386.69	0.001	0.008197	1.91489			1
			High	IMNTFSVMPSPK	1	17	3	Q13885;Q9BVA1;Q9BUF5	M2(Oxidation); N3(Deamidated); M8(Oxidation)	1384.66	0.001	0.006963			2.249	0
	High			ALTVPELTQQMFDSK	1	5	2	Q13885;Q9BVA1	Q9(Deamidated); M11(Oxidation)	1724.85	0.002	0.01965	2.36551			0
		High	High	MSMKEVDEQMLNVQNK	2	28	4	Q13885;Q9BVA1;P07437;Q8IWP6	Q9(Deamidated)	1924.9	0.002	0.02112		1.61119	1.12533	1
	High			GLKMSATFIGNSTAIQELFK	1	11	2	Q13885;Q9BVA1		2156.14	0.004	0.07992	2.49715			1
		High		MREIVHIQAGQCGNQIGAK	1	36	6	P04350;Q13885;Q9BVA1;Q13509;P07437;Q8IWP6	M1(Oxidation); Q8(Deamidated); Q11(Deamidated); C12(Carbamidomethyl); N14(Deamidated)	2128.99	0.005	0.08817		1.59479		1
		High		EVDEQMLNVQNK	1	29	4	Q13885;Q9BVA1;P07437;Q8IWP6	Q5(Deamidated); M6(Oxidation); N8(Deamidated)	1464.65	0.006	0.1124		1.63713		0
Q8IWP6	Class IVb beta tubulin OS=Homo sapiens PE=2 SV=1 - [Q8IWP6_HUMAN]	3748.9	73.48	33	1235	2885.81	73.03	34	981	3161.18	76.18	34	996	445	49.721	4.91943	nucleotide binding; RNA binding; catalytic activity; structural molecule activity; protein binding	nucleus; cytoplasm; cytosol; cytoskeleton; membrane; extracellular	metabolic process; cellular component movement; defense response; response to stimulus; cell organization and biogenesis
	A2	B2	C2	Sequence	# PSMs	# Proteins	# Protein Groups	Protein Group Accessions	Modifications	MH+ [Da]	q-Value	PEP	XCorr A2	XCorr B2	XCorr C2	# Missed Cleavages
	High	High	High	EAESCDCLQGFQLTHSLGGGTGSGMGTLLISK	5	22	4	Q3ZCM7;P07437;Q8IWP6;P04350	C5(Carbamidomethyl); C7(Carbamidomethyl); M25(Oxidation)	3327.52	0	2.782e-16	8.26974	6.54233	7.34034	0
	High	High	High	KEAESCDCLQGFQLTHSLGGGTGSGMGTLLISK	9	21	4	Q3ZCM7;P07437;Q8IWP6;P04350	C6(Carbamidomethyl); C8(Carbamidomethyl)	3439.62	0	2.782e-16	8.22534	6.968	7.17167	1
	High	High	High	SGPFGQIFRPDNFVFGQSGAGNNWAK	45	27	5	Q13885;Q9BVA1;P04350;P07437;Q8IWP6		2798.34	0	2.755e-16	7.83325	7.98357	7.87151	0
	High	High	High	SGPFGQIFRPDNFVFGQSGAGNNWAK	115	27	5	Q13885;Q9BVA1;P04350;P07437;Q8IWP6	N12(Deamidated)	2799.33	0	3.989e-14	7.81647	7.39986	8.45781	0
	High	High	High	SGPFGQIFRPDNFVFGQSGAGNNWAK	67	27	5	Q13885;Q9BVA1;P04350;P07437;Q8IWP6	Q17(Deamidated); N22(Deamidated)	2800.32	0	2.112e-09	7.48698	5.57457	7.02893	0
	High	High	High	EAESCDCLQGFQLTHSLGGGTGSGMGTLLISK	10	22	4	P04350;P07437;Q3ZCM7;Q8IWP6	C5(Carbamidomethyl); C7(Carbamidomethyl)	3311.55	0	2.782e-16	7.25614	5.85861	6.39653	0
	High	High	High	GHYTEGAELVDSVLDVVRK	41	27	5	Q13885;Q9BVA1;Q13509;P07437;Q8IWP6		2087.08	0	2.782e-16	7.05474	6.18481	6.90788	1
	High	High	High	FWEVISDEHGIDPTGTYHGDSDLQLER	51	16	2	P04350;Q8IWP6		3116.42	0	1.34e-12	6.96088	5.95221	7.67278	0
	High	High	High	KEAESCDCLQGFQLTHSLGGGTGSGMGTLLISK	3	21	4	P04350;P07437;Q3ZCM7;Q8IWP6	C6(Carbamidomethyl); C8(Carbamidomethyl); M26(Oxidation)	3455.62	0	1.764e-13	6.4197	7.05869	7.63868	1
	High	High	High	LTTPTYGDLNHLVSATMSGVTTCLR	23	29	5	Q13885;Q9BVA1;P04350;P07437;Q8IWP6	M17(Oxidation); C23(Carbamidomethyl)	2724.32	0	4.102e-10	6.36572	5.62961	7.27562	0
	High	High		EAESCDCLQGFQLTHSLGGGTGSGMGTLLISK	6	22	4	P04350;P07437;Q3ZCM7;Q8IWP6	C5(Carbamidomethyl); C7(Carbamidomethyl); Q9(Deamidated); M25(Oxidation)	3328.52	0	2.755e-16	6.27796	6.49679		0
	High	High		EAESCDCLQGFQLTHSLGGGTGSGMGTLLISK	7	22	4	Q3ZCM7;P07437;Q8IWP6;P04350	C5(Carbamidomethyl); C7(Carbamidomethyl); Q9(Deamidated); Q12(Deamidated)	3313.53	0	2.782e-16	6.1436	6.12501		0
	High	High	High	GHYTEGAELVDSVLDVVR	93	27	5	Q13885;Q9BVA1;Q13509;P07437;Q8IWP6		1958.98	0	3.124e-16	6.06356	6.08075	6.19195	0
	High	High	High	KEAESCDCLQGFQLTHSLGGGTGSGMGTLLISK	4	21	4	P04350;P07437;Q3ZCM7;Q8IWP6	C6(Carbamidomethyl); C8(Carbamidomethyl); Q13(Deamidated); M26(Oxidation)	3456.63	0	3.168e-12	5.95545	6.44676	6.57758	1
	High			KEAESCDCLQGFQLTHSLGGGTGSGMGTLLISK	2	21	4	P04350;P07437;Q3ZCM7;Q8IWP6	C6(Carbamidomethyl); C8(Carbamidomethyl); Q10(Deamidated); Q13(Deamidated)	3441.63	0	2.263e-09	5.95452			1
	High	High	High	LTTPTYGDLNHLVSATMSGVTTCLR	27	29	5	Q13885;Q9BVA1;P04350;P07437;Q8IWP6	N10(Deamidated); C23(Carbamidomethyl)	2709.33	0	6.047e-10	5.63136	5.63191	5.72403	0
	High	High		LHFFMPGFAPLTSRGSQQYR	2	41	7	Q13885;Q9BVA1;P04350;P07437;Q9BUF5;Q3ZCM7;Q8IWP6		2340.17	0	7.914e-05	5.53916	5.19308		1
	High	High	High	LTTPTYGDLNHLVSATMSGVTTCLR	17	29	5	Q13885;Q9BVA1;P04350;P07437;Q8IWP6	N10(Deamidated); M17(Oxidation); C23(Carbamidomethyl)	2725.34	0	2.755e-16	5.48732	5.71346	5.01208	0
	High	High	High	EAESCDCLQGFQLTHSLGGGTGSGMGTLLISK	12	22	4	P04350;P07437;Q3ZCM7;Q8IWP6	C5(Carbamidomethyl); C7(Carbamidomethyl); Q9(Deamidated)	3312.52	0	2.765e-12	5.47832	5.59137	5.99585	0
	High			KEAESCDCLQGFQLTHSLGGGTGSGMGTLLISK	1	21	4	Q3ZCM7;P07437;Q8IWP6;P04350	C6(Carbamidomethyl); C8(Carbamidomethyl); Q10(Deamidated); Q13(Deamidated); M26(Oxidation)	3457.62	0	2.851e-16	5.35402			1
	High	High	High	LTTPTYGDLNHLVSATMSGVTTCLR	32	29	5	Q13885;Q9BVA1;P04350;P07437;Q8IWP6	C23(Carbamidomethyl)	2708.33	0	2.755e-16	5.33864	6.14503	5.67384	0
	High	High	High	EIVHLQAGQCGNQIGAK	35	38	6	Q13885;Q9BVA1;Q13509;P07437;P04350;Q8IWP6	C10(Carbamidomethyl)	1822.93	0	1.029e-06	5.3205	4.50136	5.34235	0
	High	High	High	EVDEQMLNVQNKNSSYFVEWIPNNVK	24	27	4	Q13885;Q9BVA1;P07437;Q8IWP6	N11(Deamidated); N13(Deamidated)	3126.47	0	5.287e-11	5.26648	3.5135	3.74964	1
	High	High		INVYYNEATGGKYVPR	5	6	1	Q8IWP6		1843.93	0	2.755e-16	5.25212	5.60603		1
	High	High	High	SGPFGQIFRPDNFVFGQSGAGNNWAK	22	27	5	Q13885;Q9BVA1;P04350;P07437;Q8IWP6	N12(Deamidated); Q17(Deamidated); N23(Deamidated)	2801.31	0	1.697e-08	5.23459	4.03687	4.75823	0
	High	High	High	LHFFMPGFAPLTSR	210	42	7	Q13885;Q9BVA1;P04350;P07437;Q9BUF5;Q3ZCM7;Q8IWP6	M5(Oxidation)	1636.83	0	8.317e-07	5.2173	5.06243	5.54795	0
	High	High	High	LHFFMPGFAPLTSR	343	42	7	Q13885;Q9BVA1;P04350;P07437;Q9BUF5;Q3ZCM7;Q8IWP6		1620.84	0	7.183e-05	5.13585	4.57749	4.7921	0
	High	High	High	MREIVHLQAGQCGNQIGAK	14	36	6	P04350;Q13885;Q9BVA1;Q13509;P07437;Q8IWP6	C12(Carbamidomethyl)	2110.06	0	7.408e-11	5.03047	3.93536	5.58459	1
	High	High	High	MREIVHLQAGQCGNQIGAK	22	36	6	Q13885;Q9BVA1;Q13509;P07437;P04350;Q8IWP6	M1(Oxidation); C12(Carbamidomethyl)	2126.06	0	1.262e-08	5.02738	4.54818	5.19819	1
	High	High		TLKLTTPTYGDLNHLVSATMSGVTTCLR	3	28	5	Q13885;Q9BVA1;P04350;P07437;Q8IWP6	C26(Carbamidomethyl)	3050.58	0	1.056e-06	4.87858	5.13497		1
	High	High	High	EVDEQMLNVQNKNSSYFVEWIPNNVK	18	27	4	Q13885;Q9BVA1;P07437;Q8IWP6	Q10(Deamidated); N11(Deamidated); N13(Deamidated)	3127.49	0	2.964e-07	4.32392	2.44779	4.51778	1
	High	High	High	AVLVDLEPGTMDSVR	42	16	3	P04350;Q3ZCM7;Q8IWP6		1601.82	0	1.607e-08	4.14731	4.18458	4.15531	0
	High		High	RISEQFTAMFR	10	37	6	Q13885;Q9BVA1;Q13509;P04350;P07437;Q8IWP6		1385.7	0	2.717e-05	3.95367		4.76993	1
	High	High	High	ALTVPELTQQMFDAK	31	17	3	Q13509;P04350;Q8IWP6	Q9(Deamidated)	1692.85	0	4.824e-05	3.88351	3.43313	3.88539	0
	High	High	High	ALTVPELTQQMFDAK	54	17	3	Q13509;P04350;Q8IWP6		1691.87	0	2.162e-05	3.7862	3.53957	4.1967	0
	High	High	High	NSSYFVEWIPNNVK	98	42	7	Q13885;Q9BVA1;Q13509;P04350;P07437;Q9BUF5;Q8IWP6	N1(Deamidated)	1697.82	0	7.183e-05	3.68308	3.32123	3.62028	0
	High	High	High	NSSYFVEWIPNNVK	24	42	7	Q13885;Q9BVA1;Q13509;P04350;P07437;Q9BUF5;Q8IWP6		1696.83	0	2.143e-07	3.67079	3.54421	4.11041	0
	High	High	High	KLAVNMVPFPR	30	48	9	Q9H4B7;Q13885;Q9BVA1;Q13509;P04350;P07437;Q9BUF5;Q3ZCM7;Q8IWP6		1271.73	0	0.000123	3.57863	3.79704	3.68908	1
	High	High	High	EIVHLQAGQCGNQIGAK	32	38	6	P04350;Q13885;Q9BVA1;Q13509;P07437;Q8IWP6	Q9(Deamidated); C10(Carbamidomethyl)	1823.91	0	5.28e-05	3.55762	3.36771	4.3188	0
	High	High	High	FWEVISDEHGIDPTGTYHGDSDLQLER	9	16	2	P04350;Q8IWP6	Q24(Deamidated)	3117.42	0	1.103e-09	3.54768	3.82289	3.97573	0
	High	High	High	NSSYFVEWIPNNVK	55	42	7	Q13885;Q9BVA1;Q13509;P04350;P07437;Q9BUF5;Q8IWP6	N1(Deamidated); N11(Deamidated)	1698.8	0	0.0004182	3.54297	3.12084	3.37491	0
	High	High	High	LAVNMVPFPR	96	48	9	Q9H4B7;Q13885;Q9BVA1;Q13509;P04350;P07437;Q9BUF5;Q3ZCM7;Q8IWP6	M5(Oxidation)	1159.63	0	0.00027	3.54129	3.09792	3.35538	0
	High	High	High	KLAVNMVPFPR	17	48	9	Q9H4B7;Q13885;Q9BVA1;Q13509;P04350;P07437;Q9BUF5;Q3ZCM7;Q8IWP6	N5(Deamidated)	1272.71	0	0.0002774	3.51618	3.38805	2.80895	1
	High	High	High	KLAVNMVPFPR	73	48	9	Q9H4B7;Q13885;Q9BVA1;Q13509;P04350;P07437;Q9BUF5;Q3ZCM7;Q8IWP6	M6(Oxidation)	1287.72	0	0.001348	3.44193	3.18791	3.24519	1
	High	High	High	INVYYNEATGGK	27	6	1	Q8IWP6		1328.65	0	0.0002581	3.43426	3.29425	3.40684	0
	High	High	High	AVLVDLEPGTMDSVR	152	16	3	P04350;Q3ZCM7;Q8IWP6	M11(Oxidation)	1617.81	0	1.901e-06	3.42335	3.6724	3.80629	0
	High	High	High	FPGQLNADLRK	34	54	9	Q9H4B7;Q13885;Q9BVA1;Q13509;P04350;P07437;Q9BUF5;Q3ZCM7;Q8IWP6	N6(Deamidated)	1259.67	0	3.259e-06	3.37615	3.36725	3.6133	1
	High	High	High	FPGQLNADLR	61	54	9	Q9H4B7;Q13885;Q9BVA1;Q13509;P04350;P07437;Q9BUF5;Q3ZCM7;Q8IWP6		1130.59	0	0.0003236	3.29572	3.09857	3.26353	0
	High	High	High	LAVNMVPFPR	27	48	9	Q9H4B7;Q13885;Q9BVA1;Q13509;P04350;P07437;Q9BUF5;Q3ZCM7;Q8IWP6		1143.64	0	0.0003604	3.28966	3.42918	3.13971	0
	High		High	ISEQFTAMFR	18	37	6	Q13885;Q9BVA1;Q13509;P04350;P07437;Q8IWP6		1229.6	0	1.71e-05	3.27802		3.521	0
	High	High	High	FPGQLNADLRK	41	54	9	Q9H4B7;Q13885;Q9BVA1;Q13509;P04350;P07437;Q9BUF5;Q3ZCM7;Q8IWP6		1258.69	0	2.662e-07	3.27734	2.99073	3.96522	1
	High	High	High	ISEQFTAMFR	54	37	6	Q13885;Q9BVA1;Q13509;P04350;P07437;Q8IWP6	M8(Oxidation)	1245.6	0	3.358e-05	3.2597	2.51568	3.43136	0
	High	High	High	INVYYNEATGGK	17	6	1	Q8IWP6	N6(Deamidated)	1329.63	0	2.802e-05	3.23426	3.1359	3.37118	0
	High	High	High	IMNTFSVVPSPK	30	28	4	Q13509;P04350;P07437;Q8IWP6		1319.7	0	4.891e-06	3.22456	3.2938	3.37526	0
	High			MREIVHLQAGQCGNQIGAK	2	36	6	P04350;Q13885;Q9BVA1;Q13509;P07437;Q8IWP6	M1(Oxidation); Q11(Deamidated); C12(Carbamidomethyl); Q15(Deamidated)	2128.05	0	0.001787	3.20773			1
	High	High	High	FPGQLNADLR	38	54	9	Q9H4B7;Q13885;Q9BVA1;Q13509;P04350;P07437;Q9BUF5;Q3ZCM7;Q8IWP6	N6(Deamidated)	1131.58	0	1.312e-06	3.19755	3.22503	3.50442	0
	High	High	High	KLAVNMVPFPR	7	48	9	Q9H4B7;Q13885;Q9BVA1;Q13509;P04350;P07437;Q9BUF5;Q3ZCM7;Q8IWP6	N5(Deamidated); M6(Oxidation)	1288.71	0	0.000341	3.13869	2.62048	3.10012	1
	High	High		MREIVHLQAGQCGNQIGAK	6	36	6	P04350;Q13885;Q9BVA1;Q13509;P07437;Q8IWP6	Q11(Deamidated); C12(Carbamidomethyl)	2111.05	0	7.183e-05	3.13561	3.38356		1
	High	High	High	ALTVPELTQQMFDAK	80	17	3	Q13509;P04350;Q8IWP6	M11(Oxidation)	1707.86	0	0.0002597	3.13461	3.74901	4.27282	0
	High	High	High	IMNTFSVVPSPK	90	28	4	Q13509;P04350;P07437;Q8IWP6	M2(Oxidation)	1335.7	0	1.921e-05	3.12828	2.99239	3.25524	0
	High	High	High	MSMKEVDEQMLNVQNK	5	28	4	Q13885;Q9BVA1;P07437;Q8IWP6		1923.89	0	0.0004588	3.11539	2.24543	3.36566	1
	High	High	High	EVDEQMLNVQNK	24	29	4	Q13885;Q9BVA1;P07437;Q8IWP6		1446.69	0	2.172e-06	3.09739	2.61885	3.567	0
	High		High	RISEQFTAMFR	9	37	6	Q13885;Q9BVA1;Q13509;P04350;P07437;Q8IWP6	M9(Oxidation)	1401.69	0	0.0006641	3.06088		3.84873	1
	High	High	High	YLTVAAVFR	64	24	3	P04350;P07437;Q8IWP6		1039.59	0	0.001747	3.04342	3.13303	3.04699	0
	High	High	High	LAVNMVPFPR	19	48	9	Q9H4B7;Q13885;Q9BVA1;Q13509;P04350;P07437;Q9BUF5;Q3ZCM7;Q8IWP6	N4(Deamidated)	1144.61	0	0.0001898	2.93405	3.00117	2.99233	0
	High	High	High	LAVNMVPFPR	11	48	9	Q9H4B7;Q13885;Q9BVA1;Q13509;P04350;P07437;Q9BUF5;Q3ZCM7;Q8IWP6	N4(Deamidated); M5(Oxidation)	1160.61	0	0.0004623	2.92064	3.15901	2.8876	0
	High	High	High	TAVCDIPPR	93	38	6	Q13885;Q9BVA1;P04350;P07437;Q3ZCM7;Q8IWP6	C4(Carbamidomethyl)	1028.52	0	0.0003236	2.88969	2.65294	2.85695	0
	High	High	High	MSMKEVDEQMLNVQNK	17	28	4	Q13885;Q9BVA1;P07437;Q8IWP6	M1(Oxidation); M3(Oxidation)	1955.89	0	9.296e-07	2.87717	3.48009	5.73794	1
	High	High	High	EVDEQMLNVQNKNSSYFVEWIPNNVK	14	27	4	Q13885;Q9BVA1;P07437;Q8IWP6	N13(Deamidated)	3125.48	0	3.465e-08	2.83991	5.84717	3.25765	1
	High	High	High	NMMAACDPR	70	48	8	Q13885;Q9BVA1;Q13509;P04350;P07437;Q9BUF5;Q3ZCM7;Q8IWP6	M2(Oxidation); M3(Oxidation); C6(Carbamidomethyl)	1097.42	0	0.001338	2.83985	2.76738	2.93424	0
	High	High	High	EVDEQMLNVQNK	86	29	4	Q13885;Q9BVA1;P07437;Q8IWP6	M6(Oxidation)	1462.68	0	9.509e-05	2.825	3.22638	3.35181	0
	High	High	High	IMNTFSVVPSPK	13	28	4	Q13509;P04350;P07437;Q8IWP6	N3(Deamidated)	1320.69	0	4.85e-05	2.76669	3.11527	3.13172	0
	High	High	High	IMNTFSVVPSPK	20	28	4	Q13509;P04350;P07437;Q8IWP6	M2(Oxidation); N3(Deamidated)	1336.68	0	1.616e-05	2.73936	2.59525	3.39292	0
	High			EVDEQMLNVQNKNSSYFVEWIPNNVK	1	27	4	Q13885;Q9BVA1;P07437;Q8IWP6	M6(Oxidation)	3140.51	0	0.00114	2.67069			1
	High	High	High	NMMAACDPR	89	48	8	Q13885;Q9BVA1;Q13509;P04350;P07437;Q9BUF5;Q3ZCM7;Q8IWP6	M2(Oxidation); C6(Carbamidomethyl)	1081.42	0	0.002029	2.6647	2.47027	2.76297	0
	High			SGPFGQIFRPDNFVFGQSGAGNNWAK	2	27	5	Q13885;Q9BVA1;P04350;P07437;Q8IWP6	Q6(Deamidated); N12(Deamidated); Q17(Deamidated); N23(Deamidated)	2802.3	0	0.0002103	2.63201			0
	High	High		ALTVPELTQQMFDAKNMMAACDPR	2	17	3	Q13509;P04350;Q8IWP6	C21(Carbamidomethyl)	2738.27	0	3.1e-07	2.56933	3.42352		1
	High	High	High	MREIVHLQAGQCGNQIGAK	13	36	6	Q13885;Q9BVA1;Q13509;P07437;P04350;Q8IWP6	M1(Oxidation); C12(Carbamidomethyl); N14(Deamidated)	2127.04	0	4.534e-08	2.54925	4.20192	5.53642	1
	High		High	ISEQFTAMFRR	2	37	6	Q13885;Q9BVA1;Q13509;P04350;P07437;Q8IWP6		1385.7	0	0.002029	2.3734		2.97781	1
	High		High	EIVHLQAGQCGNQIGAK	6	38	6	Q13885;Q9BVA1;Q13509;P07437;P04350;Q8IWP6	Q9(Deamidated); C10(Carbamidomethyl); N12(Deamidated)	1824.91	0	0.00106	2.11989		3.21852	0
	High		High	MSMKEVDEQMLNVQNK	13	28	4	Q13885;Q9BVA1;P07437;Q8IWP6	M1(Oxidation); M3(Oxidation); Q9(Deamidated); M10(Oxidation)	1972.88	0	1.101e-05	1.76904		4.32484	1
	High	High	High	ALTVPELTQQMFDAK	10	17	3	Q13509;P04350;Q8IWP6	Q10(Deamidated); M11(Oxidation)	1708.86	0	0.0007624	1.66137	1.7351	2.88689	0
	High	High	High	EVDEQMLNVQNK	11	29	4	Q13885;Q9BVA1;P07437;Q8IWP6	Q5(Deamidated); M6(Oxidation)	1463.67	0	0.0004652	1.44885	2.17773	2.75302	0
		High		TLKLTTPTYGDLNHLVSATMSGVTTCLR	1	28	5	Q13885;Q9BVA1;P04350;P07437;Q8IWP6	N13(Deamidated); C26(Carbamidomethyl)	3051.56	0	2.755e-16		6.09071		1
		High		KEAESCDCLQGFQLTHSLGGGTGSGMGTLLISK	1	21	4	Q3ZCM7;P07437;Q8IWP6;P04350	C6(Carbamidomethyl); C8(Carbamidomethyl); Q13(Deamidated)	3440.61	0	3.752e-12		5.87753		1
		High		KLAVNMVPFPRLHFFMPGFAPLTSR	1	40	7	Q13885;Q9BVA1;P04350;P07437;Q9BUF5;Q3ZCM7;Q8IWP6		2873.55	0	2.755e-16		5.84667		2
		High		IREEYPDRIMNTFSVVPSPK	1	16	2	P07437;Q8IWP6	N11(Deamidated)	2379.22	0	0.0004623		4.6635		2
		High	High	MSMKEVDEQMLNVQNK	4	28	4	Q13885;Q9BVA1;P07437;Q8IWP6	M1(Oxidation); M3(Oxidation); Q9(Deamidated)	1956.88	0	0.001868		3.88566	1.57949	1
		High		LAVNMVPFPRLHFFMPGFAPLTSR	1	40	7	Q13885;Q9BVA1;P04350;P07437;Q9BUF5;Q3ZCM7;Q8IWP6	N4(Deamidated)	2746.46	0	0.0001955		3.86482		1
		High	High	EVDEQMLNVQNKNSSYFVEWIPNNVK	5	27	4	Q13885;Q9BVA1;P07437;Q8IWP6	M6(Oxidation); N13(Deamidated); N23(Deamidated)	3142.47	0	0.004179		3.37383	3.97034	1
		High		LAVNMVPFPRLHFFMPGFAPLTSR	2	40	7	Q13885;Q9BVA1;P04350;P07437;Q9BUF5;Q3ZCM7;Q8IWP6	N4(Deamidated); M5(Oxidation)	2762.45	0	0.0001898		3.3524		1
		High		INVYYNEATGGKYVPR	1	6	1	Q8IWP6	N2(Deamidated)	1844.94	0	0.0001898		2.78656		1
		High		ALTVPELTQQMFDAKNMMAACDPR	4	17	3	Q13509;P04350;Q8IWP6	N16(Deamidated); C21(Carbamidomethyl)	2739.26	0	0.0001898		2.75352		1
		High	High	EAESCDCLQGFQLTHSLGGGTGSGMGTLLISK	2	22	4	P04350;P07437;Q3ZCM7;Q8IWP6	C5(Carbamidomethyl); C7(Carbamidomethyl); Q9(Deamidated); Q12(Deamidated); M25(Oxidation)	3329.53	0	9.116e-11		2.57885	6.47679	0
		High	High	MSMKEVDEQMLNVQNK	14	28	4	Q13885;Q9BVA1;P07437;Q8IWP6	M1(Oxidation); M3(Oxidation); M10(Oxidation)	1971.88	0	1.967e-06		2.34234	5.21552	1
			High	LHFFMPGFAPLTSRGSQQYR	1	41	7	Q13885;Q9BVA1;P04350;P07437;Q9BUF5;Q3ZCM7;Q8IWP6	M5(Oxidation)	2356.17	0	8.414e-06			5.61727	1
			High	IREEYPDRIMNTFSVVPSPK	5	16	2	P07437;Q8IWP6	M10(Oxidation)	2394.21	0	0.0001551			5.41702	2
			High	IREEYPDRIMNTFSVVPSPK	3	16	2	P07437;Q8IWP6	M10(Oxidation); N11(Deamidated)	2395.19	0	6.76e-05			5.05708	2
			High	MSMKEVDEQMLNVQNK	10	28	4	Q13885;Q9BVA1;P07437;Q8IWP6	M3(Oxidation)	1939.89	0	4.76e-07			4.77065	1
			High	EVDEQMLNVQNKNSSYFVEWIPNNVK	1	27	4	Q13885;Q9BVA1;P07437;Q8IWP6	M6(Oxidation); N13(Deamidated)	3141.48	0	3.386e-07			3.74296	1
			High	YLTVAAVFRGR	1	24	3	P04350;P07437;Q8IWP6		1252.71	0	0.001611			3.22579	1
			High	ISEQFTAMFR	2	37	6	Q13885;Q9BVA1;Q13509;P04350;P07437;Q8IWP6	Q4(Deamidated)	1230.58	0	2.02e-05			3.15449	0
			High	EVDEQMLNVQNK	2	29	4	Q13885;Q9BVA1;P07437;Q8IWP6	N11(Deamidated)	1447.67	0	0.0002357			3.00454	0
			High	EVDEQMLNVQNKNSSYFVEWIPNNVK	4	27	4	Q13885;Q9BVA1;P07437;Q8IWP6	N8(Deamidated); Q10(Deamidated); N11(Deamidated); N23(Deamidated)	3128.47	0	0.000106			2.77512	1
			High	ALTVPELTQQMFDAK	1	17	3	Q13509;P04350;Q8IWP6	Q9(Deamidated); Q10(Deamidated)	1693.85	0	0.003642			2.64283	0
			High	ISEQFTAMFR	1	37	6	Q13885;Q9BVA1;Q13509;P04350;P07437;Q8IWP6	Q4(Deamidated); M8(Oxidation)	1246.59	0	0.0002302			2.50934	0
	High	High	High	IREEYPDR	9	34	6	Q9H4B7;Q13885;Q9BVA1;P07437;Q3ZCM7;Q8IWP6		1077.53	0.001	0.008197	2.75088	2.68046	2.59662	1
	High	High	High	NMMAACDPR	9	48	8	Q13885;Q9BVA1;Q13509;P04350;P07437;Q9BUF5;Q3ZCM7;Q8IWP6	C6(Carbamidomethyl)	1065.43	0.001	0.01896	2.00518	1.86082	2.10278	0
	High			EVDEQMLNVQNKNSSYFVEWIPNNVK	1	27	4	Q13885;Q9BVA1;P07437;Q8IWP6		3124.51	0.001	0.008579	1.956			1
	High			RISEQFTAMFR	1	37	6	Q13885;Q9BVA1;Q13509;P04350;P07437;Q8IWP6	Q5(Deamidated)	1386.69	0.001	0.008197	1.91489			1
		High	High	MSMKEVDEQMLNVQNK	2	28	4	Q13885;Q9BVA1;P07437;Q8IWP6	Q9(Deamidated)	1924.9	0.002	0.02112		1.61119	1.12533	1
			High	MPATFIGNSTAIQELFK	2	1	1	Q8IWP6	M1(Oxidation); N8(Deamidated)	1884.95	0.002	0.02983			1.52791	0
		High		MREIVHLQAGQCGNQIGAK	1	36	6	P04350;Q13885;Q9BVA1;Q13509;P07437;Q8IWP6	M1(Oxidation); Q8(Deamidated); Q11(Deamidated); C12(Carbamidomethyl); N14(Deamidated)	2128.99	0.005	0.08817		1.59479		1
		High		EVDEQMLNVQNK	1	29	4	Q13885;Q9BVA1;P07437;Q8IWP6	Q5(Deamidated); M6(Oxidation); N8(Deamidated)	1464.65	0.006	0.1124		1.63713		0
			High	EEYPDRIMNTFSVVPSPK	1	23	3	Q13509;P07437;Q8IWP6	M8(Oxidation)	2125.03	0.007	0.223			1.6066	1
P07437	Tubulin beta chain OS=Homo sapiens GN=TUBB PE=1 SV=2 - [TBB5_HUMAN]	3724.42	76.58	33	1216	2773.05	72.3	33	931	3086.71	77.25	36	972	444	49.639	4.89404	nucleotide binding; catalytic activity; structural molecule activity; protein binding	nucleus; cytoplasm; cytosol; cytoskeleton; membrane; extracellular	metabolic process; cellular component movement; cell division; cell organization and biogenesis; cell differentiation; development; transport; defense response; response to stimulus
	A2	B2	C2	Sequence	# PSMs	# Proteins	# Protein Groups	Protein Group Accessions	Modifications	MH+ [Da]	q-Value	PEP	XCorr A2	XCorr B2	XCorr C2	# Missed Cleavages
	High	High	High	EAESCDCLQGFQLTHSLGGGTGSGMGTLLISK	5	22	4	Q3ZCM7;P07437;Q8IWP6;P04350	C5(Carbamidomethyl); C7(Carbamidomethyl); M25(Oxidation)	3327.52	0	2.782e-16	8.26974	6.54233	7.34034	0
	High	High	High	KEAESCDCLQGFQLTHSLGGGTGSGMGTLLISK	9	21	4	Q3ZCM7;P07437;Q8IWP6;P04350	C6(Carbamidomethyl); C8(Carbamidomethyl)	3439.62	0	2.782e-16	8.22534	6.968	7.17167	1
	High	High	High	SGPFGQIFRPDNFVFGQSGAGNNWAK	45	27	5	Q13885;Q9BVA1;P04350;P07437;Q8IWP6		2798.34	0	2.755e-16	7.83325	7.98357	7.87151	0
	High	High	High	SGPFGQIFRPDNFVFGQSGAGNNWAK	115	27	5	Q13885;Q9BVA1;P04350;P07437;Q8IWP6	N12(Deamidated)	2799.33	0	3.989e-14	7.81647	7.39986	8.45781	0
	High	High	High	FWEVISDEHGIDPTGTYHGDSDLQLDR	31	6	1	P07437		3102.41	0	2.482e-11	7.77069	6.63615	8.06733	0
	High	High	High	SGPFGQIFRPDNFVFGQSGAGNNWAK	67	27	5	Q13885;Q9BVA1;P04350;P07437;Q8IWP6	Q17(Deamidated); N22(Deamidated)	2800.32	0	2.112e-09	7.48698	5.57457	7.02893	0
	High	High	High	EAESCDCLQGFQLTHSLGGGTGSGMGTLLISK	10	22	4	P04350;P07437;Q3ZCM7;Q8IWP6	C5(Carbamidomethyl); C7(Carbamidomethyl)	3311.55	0	2.782e-16	7.25614	5.85861	6.39653	0
	High	High	High	GHYTEGAELVDSVLDVVRK	41	27	5	Q13885;Q9BVA1;Q13509;P07437;Q8IWP6		2087.08	0	2.782e-16	7.05474	6.18481	6.90788	1
	High	High	High	KEAESCDCLQGFQLTHSLGGGTGSGMGTLLISK	3	21	4	P04350;P07437;Q3ZCM7;Q8IWP6	C6(Carbamidomethyl); C8(Carbamidomethyl); M26(Oxidation)	3455.62	0	1.764e-13	6.4197	7.05869	7.63868	1
	High	High	High	LTTPTYGDLNHLVSATMSGVTTCLR	23	29	5	Q13885;Q9BVA1;P04350;P07437;Q8IWP6	M17(Oxidation); C23(Carbamidomethyl)	2724.32	0	4.102e-10	6.36572	5.62961	7.27562	0
	High	High		EAESCDCLQGFQLTHSLGGGTGSGMGTLLISK	6	22	4	P04350;P07437;Q3ZCM7;Q8IWP6	C5(Carbamidomethyl); C7(Carbamidomethyl); Q9(Deamidated); M25(Oxidation)	3328.52	0	2.755e-16	6.27796	6.49679		0
	High	High		EAESCDCLQGFQLTHSLGGGTGSGMGTLLISK	7	22	4	Q3ZCM7;P07437;Q8IWP6;P04350	C5(Carbamidomethyl); C7(Carbamidomethyl); Q9(Deamidated); Q12(Deamidated)	3313.53	0	2.782e-16	6.1436	6.12501		0
	High	High	High	GHYTEGAELVDSVLDVVR	93	27	5	Q13885;Q9BVA1;Q13509;P07437;Q8IWP6		1958.98	0	3.124e-16	6.06356	6.08075	6.19195	0
	High	High	High	KEAESCDCLQGFQLTHSLGGGTGSGMGTLLISK	4	21	4	P04350;P07437;Q3ZCM7;Q8IWP6	C6(Carbamidomethyl); C8(Carbamidomethyl); Q13(Deamidated); M26(Oxidation)	3456.63	0	3.168e-12	5.95545	6.44676	6.57758	1
	High			KEAESCDCLQGFQLTHSLGGGTGSGMGTLLISK	2	21	4	P04350;P07437;Q3ZCM7;Q8IWP6	C6(Carbamidomethyl); C8(Carbamidomethyl); Q10(Deamidated); Q13(Deamidated)	3441.63	0	2.263e-09	5.95452			1
	High		High	MAVTFIGNSTAIQELFKR	3	17	1	P07437		2026.1	0	2.733e-15	5.64776		4.97476	1
	High	High	High	LTTPTYGDLNHLVSATMSGVTTCLR	27	29	5	Q13885;Q9BVA1;P04350;P07437;Q8IWP6	N10(Deamidated); C23(Carbamidomethyl)	2709.33	0	6.047e-10	5.63136	5.63191	5.72403	0
	High	High		LHFFMPGFAPLTSRGSQQYR	2	41	7	Q13885;Q9BVA1;P04350;P07437;Q9BUF5;Q3ZCM7;Q8IWP6		2340.17	0	7.914e-05	5.53916	5.19308		1
	High	High	High	LTTPTYGDLNHLVSATMSGVTTCLR	17	29	5	Q13885;Q9BVA1;P04350;P07437;Q8IWP6	N10(Deamidated); M17(Oxidation); C23(Carbamidomethyl)	2725.34	0	2.755e-16	5.48732	5.71346	5.01208	0
	High	High	High	EAESCDCLQGFQLTHSLGGGTGSGMGTLLISK	12	22	4	P04350;P07437;Q3ZCM7;Q8IWP6	C5(Carbamidomethyl); C7(Carbamidomethyl); Q9(Deamidated)	3312.52	0	2.765e-12	5.47832	5.59137	5.99585	0
	High			KEAESCDCLQGFQLTHSLGGGTGSGMGTLLISK	1	21	4	Q3ZCM7;P07437;Q8IWP6;P04350	C6(Carbamidomethyl); C8(Carbamidomethyl); Q10(Deamidated); Q13(Deamidated); M26(Oxidation)	3457.62	0	2.851e-16	5.35402			1
	High	High	High	LTTPTYGDLNHLVSATMSGVTTCLR	32	29	5	Q13885;Q9BVA1;P04350;P07437;Q8IWP6	C23(Carbamidomethyl)	2708.33	0	2.755e-16	5.33864	6.14503	5.67384	0
	High	High	High	EIVHIQAGQCGNQIGAK	35	38	6	Q13885;Q9BVA1;Q13509;P07437;P04350;Q8IWP6	C10(Carbamidomethyl)	1822.93	0	1.029e-06	5.3205	4.50136	5.34235	0
	High	High	High	EVDEQMLNVQNKNSSYFVEWIPNNVK	24	27	4	Q13885;Q9BVA1;P07437;Q8IWP6	N11(Deamidated); N13(Deamidated)	3126.47	0	5.287e-11	5.26648	3.5135	3.74964	1
	High	High	High	SGPFGQIFRPDNFVFGQSGAGNNWAK	22	27	5	Q13885;Q9BVA1;P04350;P07437;Q8IWP6	N12(Deamidated); Q17(Deamidated); N23(Deamidated)	2801.31	0	1.697e-08	5.23459	4.03687	4.75823	0
	High	High	High	LHFFMPGFAPLTSR	210	42	7	Q13885;Q9BVA1;P04350;P07437;Q9BUF5;Q3ZCM7;Q8IWP6	M5(Oxidation)	1636.83	0	8.317e-07	5.2173	5.06243	5.54795	0
	High	High	High	LHFFMPGFAPLTSR	343	42	7	Q13885;Q9BVA1;P04350;P07437;Q9BUF5;Q3ZCM7;Q8IWP6		1620.84	0	7.183e-05	5.13585	4.57749	4.7921	0
	High	High	High	MREIVHIQAGQCGNQIGAK	14	36	6	P04350;Q13885;Q9BVA1;Q13509;P07437;Q8IWP6	C12(Carbamidomethyl)	2110.06	0	7.408e-11	5.03047	3.93536	5.58459	1
	High	High	High	MREIVHIQAGQCGNQIGAK	22	36	6	Q13885;Q9BVA1;Q13509;P07437;P04350;Q8IWP6	M1(Oxidation); C12(Carbamidomethyl)	2126.06	0	1.262e-08	5.02738	4.54818	5.19819	1
	High	High		TLKLTTPTYGDLNHLVSATMSGVTTCLR	3	28	5	Q13885;Q9BVA1;P04350;P07437;Q8IWP6	C26(Carbamidomethyl)	3050.58	0	1.056e-06	4.87858	5.13497		1
	High	High	High	ALTVPELTQQVFDAK	50	13	1	P07437		1659.9	0	0.0003645	4.46459	3.77181	4.33259	0
	High		High	MAVTFIGNSTAIQELFK	10	17	1	P07437		1869.98	0	6.064e-14	4.36811		4.21626	0
	High	High	High	EVDEQMLNVQNKNSSYFVEWIPNNVK	18	27	4	Q13885;Q9BVA1;P07437;Q8IWP6	Q10(Deamidated); N11(Deamidated); N13(Deamidated)	3127.49	0	2.964e-07	4.32392	2.44779	4.51778	1
	High		High	MAVTFIGNSTAIQELFK	10	17	1	P07437	M1(Oxidation)	1885.98	0	2.634e-09	4.31953		4.64404	0
	High		High	MAVTFIGNSTAIQELFK	10	17	1	P07437	N8(Deamidated)	1870.96	0	8.836e-11	4.28474		3.47381	0
	High	High	High	AILVDLEPGTMDSVR	66	20	4	Q13885;Q9BVA1;Q13509;P07437		1615.84	0	2.091e-08	4.26552	4.34924	4.57975	0
	High			MAVTFIGNSTAIQELFKR	1	17	1	P07437	M1(Oxidation)	2042.06	0	7.183e-05	3.99688			1
	High		High	RISEQFTAMFR	10	37	6	Q13885;Q9BVA1;Q13509;P04350;P07437;Q8IWP6		1385.7	0	2.717e-05	3.95367		4.76993	1
	High	High	High	AILVDLEPGTMDSVR	132	20	4	Q13885;Q9BVA1;Q13509;P07437	M11(Oxidation)	1631.82	0	2.574e-05	3.72123	3.77533	3.86085	0
	High		High	MAVTFIGNSTAIQELFKR	4	17	1	P07437	N8(Deamidated)	2027.05	0	4.326e-09	3.71707		5.69335	1
	High	High	High	NSSYFVEWIPNNVK	98	42	7	Q13885;Q9BVA1;Q13509;P04350;P07437;Q9BUF5;Q8IWP6	N1(Deamidated)	1697.82	0	7.183e-05	3.68308	3.32123	3.62028	0
	High	High	High	NSSYFVEWIPNNVK	24	42	7	Q13885;Q9BVA1;Q13509;P04350;P07437;Q9BUF5;Q8IWP6		1696.83	0	2.143e-07	3.67079	3.54421	4.11041	0
	High	High	High	KLAVNMVPFPR	30	48	9	Q9H4B7;Q13885;Q9BVA1;Q13509;P04350;P07437;Q9BUF5;Q3ZCM7;Q8IWP6		1271.73	0	0.000123	3.57863	3.79704	3.68908	1
	High	High	High	EIVHIQAGQCGNQIGAK	32	38	6	P04350;Q13885;Q9BVA1;Q13509;P07437;Q8IWP6	Q9(Deamidated); C10(Carbamidomethyl)	1823.91	0	5.28e-05	3.55762	3.36771	4.3188	0
	High	High	High	NSSYFVEWIPNNVK	55	42	7	Q13885;Q9BVA1;Q13509;P04350;P07437;Q9BUF5;Q8IWP6	N1(Deamidated); N11(Deamidated)	1698.8	0	0.0004182	3.54297	3.12084	3.37491	0
	High	High	High	LAVNMVPFPR	96	48	9	Q9H4B7;Q13885;Q9BVA1;Q13509;P04350;P07437;Q9BUF5;Q3ZCM7;Q8IWP6	M5(Oxidation)	1159.63	0	0.00027	3.54129	3.09792	3.35538	0
	High	High	High	KLAVNMVPFPR	17	48	9	Q9H4B7;Q13885;Q9BVA1;Q13509;P04350;P07437;Q9BUF5;Q3ZCM7;Q8IWP6	N5(Deamidated)	1272.71	0	0.0002774	3.51618	3.38805	2.80895	1
	High	High	High	KLAVNMVPFPR	73	48	9	Q9H4B7;Q13885;Q9BVA1;Q13509;P04350;P07437;Q9BUF5;Q3ZCM7;Q8IWP6	M6(Oxidation)	1287.72	0	0.001348	3.44193	3.18791	3.24519	1
	High	High	High	FPGQLNADLRK	34	54	9	Q9H4B7;Q13885;Q9BVA1;Q13509;P04350;P07437;Q9BUF5;Q3ZCM7;Q8IWP6	N6(Deamidated)	1259.67	0	3.259e-06	3.37615	3.36725	3.6133	1
	High	High	High	ISVYYNEATGGK	36	8	1	P07437		1301.64	0	8.084e-05	3.31297	3.36274	3.42413	0
	High	High	High	FPGQLNADLR	61	54	9	Q9H4B7;Q13885;Q9BVA1;Q13509;P04350;P07437;Q9BUF5;Q3ZCM7;Q8IWP6		1130.59	0	0.0003236	3.29572	3.09857	3.26353	0
	High	High	High	LAVNMVPFPR	27	48	9	Q9H4B7;Q13885;Q9BVA1;Q13509;P04350;P07437;Q9BUF5;Q3ZCM7;Q8IWP6		1143.64	0	0.0003604	3.28966	3.42918	3.13971	0
	High		High	ISEQFTAMFR	18	37	6	Q13885;Q9BVA1;Q13509;P04350;P07437;Q8IWP6		1229.6	0	1.71e-05	3.27802		3.521	0
	High	High	High	FPGQLNADLRK	41	54	9	Q9H4B7;Q13885;Q9BVA1;Q13509;P04350;P07437;Q9BUF5;Q3ZCM7;Q8IWP6		1258.69	0	2.662e-07	3.27734	2.99073	3.96522	1
	High	High	High	FWEVISDEHGIDPTGTYHGDSDLQLDR	7	6	1	P07437	Q24(Deamidated)	3103.4	0	3.243e-08	3.2751	3.38306	4.84116	0
	High	High	High	ISEQFTAMFR	54	37	6	Q13885;Q9BVA1;Q13509;P04350;P07437;Q8IWP6	M8(Oxidation)	1245.6	0	3.358e-05	3.2597	2.51568	3.43136	0
	High			MAVTFIGNSTAIQELFKR	1	17	1	P07437	N8(Deamidated); Q13(Deamidated)	2028.06	0	7.183e-05	3.24822			1
	High	High	High	IMNTFSVVPSPK	30	28	4	Q13509;P04350;P07437;Q8IWP6		1319.7	0	4.891e-06	3.22456	3.2938	3.37526	0
	High			MREIVHIQAGQCGNQIGAK	2	36	6	P04350;Q13885;Q9BVA1;Q13509;P07437;Q8IWP6	M1(Oxidation); Q11(Deamidated); C12(Carbamidomethyl); Q15(Deamidated)	2128.05	0	0.001787	3.20773			1
	High	High	High	FPGQLNADLR	38	54	9	Q9H4B7;Q13885;Q9BVA1;Q13509;P04350;P07437;Q9BUF5;Q3ZCM7;Q8IWP6	N6(Deamidated)	1131.58	0	1.312e-06	3.19755	3.22503	3.50442	0
	High	High	High	ISVYYNEATGGK	10	8	1	P07437	N6(Deamidated)	1302.62	0	0.0002103	3.17701	2.86714	3.04547	0
	High	High	High	KLAVNMVPFPR	7	48	9	Q9H4B7;Q13885;Q9BVA1;Q13509;P04350;P07437;Q9BUF5;Q3ZCM7;Q8IWP6	N5(Deamidated); M6(Oxidation)	1288.71	0	0.000341	3.13869	2.62048	3.10012	1
	High	High		MREIVHIQAGQCGNQIGAK	6	36	6	P04350;Q13885;Q9BVA1;Q13509;P07437;Q8IWP6	Q11(Deamidated); C12(Carbamidomethyl)	2111.05	0	7.183e-05	3.13561	3.38356		1
	High	High	High	IMNTFSVVPSPK	90	28	4	Q13509;P04350;P07437;Q8IWP6	M2(Oxidation)	1335.7	0	1.921e-05	3.12828	2.99239	3.25524	0
	High	High	High	MSMKEVDEQMLNVQNK	5	28	4	Q13885;Q9BVA1;P07437;Q8IWP6		1923.89	0	0.0004588	3.11539	2.24543	3.36566	1
	High		High	MAVTFIGNSTAIQELFKR	3	17	1	P07437	M1(Oxidation); N8(Deamidated)	2043.08	0	4.358e-08	3.10007		4.12891	1
	High	High	High	EVDEQMLNVQNK	24	29	4	Q13885;Q9BVA1;P07437;Q8IWP6		1446.69	0	2.172e-06	3.09739	2.61885	3.567	0
	High		High	RISEQFTAMFR	9	37	6	Q13885;Q9BVA1;Q13509;P04350;P07437;Q8IWP6	M9(Oxidation)	1401.69	0	0.0006641	3.06088		3.84873	1
	High	High	High	YLTVAAVFR	64	24	3	P04350;P07437;Q8IWP6		1039.59	0	0.001747	3.04342	3.13303	3.04699	0
	High	High	High	LAVNMVPFPR	19	48	9	Q9H4B7;Q13885;Q9BVA1;Q13509;P04350;P07437;Q9BUF5;Q3ZCM7;Q8IWP6	N4(Deamidated)	1144.61	0	0.0001898	2.93405	3.00117	2.99233	0
	High	High	High	LAVNMVPFPR	11	48	9	Q9H4B7;Q13885;Q9BVA1;Q13509;P04350;P07437;Q9BUF5;Q3ZCM7;Q8IWP6	N4(Deamidated); M5(Oxidation)	1160.61	0	0.0004623	2.92064	3.15901	2.8876	0
	High	High	High	TAVCDIPPR	93	38	6	Q13885;Q9BVA1;P04350;P07437;Q3ZCM7;Q8IWP6	C4(Carbamidomethyl)	1028.52	0	0.0003236	2.88969	2.65294	2.85695	0
	High	High	High	MSMKEVDEQMLNVQNK	17	28	4	Q13885;Q9BVA1;P07437;Q8IWP6	M1(Oxidation); M3(Oxidation)	1955.89	0	9.296e-07	2.87717	3.48009	5.73794	1
	High	High	High	EVDEQMLNVQNKNSSYFVEWIPNNVK	14	27	4	Q13885;Q9BVA1;P07437;Q8IWP6	N13(Deamidated)	3125.48	0	3.465e-08	2.83991	5.84717	3.25765	1
	High	High	High	NMMAACDPR	70	48	8	Q13885;Q9BVA1;Q13509;P04350;P07437;Q9BUF5;Q3ZCM7;Q8IWP6	M2(Oxidation); M3(Oxidation); C6(Carbamidomethyl)	1097.42	0	0.001338	2.83985	2.76738	2.93424	0
	High	High	High	EVDEQMLNVQNK	86	29	4	Q13885;Q9BVA1;P07437;Q8IWP6	M6(Oxidation)	1462.68	0	9.509e-05	2.825	3.22638	3.35181	0
	High	High	High	IMNTFSVVPSPK	13	28	4	Q13509;P04350;P07437;Q8IWP6	N3(Deamidated)	1320.69	0	4.85e-05	2.76669	3.11527	3.13172	0
	High	High	High	IMNTFSVVPSPK	20	28	4	Q13509;P04350;P07437;Q8IWP6	M2(Oxidation); N3(Deamidated)	1336.68	0	1.616e-05	2.73936	2.59525	3.39292	0
	High			EVDEQMLNVQNKNSSYFVEWIPNNVK	1	27	4	Q13885;Q9BVA1;P07437;Q8IWP6	M6(Oxidation)	3140.51	0	0.00114	2.67069			1
	High	High	High	NMMAACDPR	89	48	8	Q13885;Q9BVA1;Q13509;P04350;P07437;Q9BUF5;Q3ZCM7;Q8IWP6	M2(Oxidation); C6(Carbamidomethyl)	1081.42	0	0.002029	2.6647	2.47027	2.76297	0
	High			SGPFGQIFRPDNFVFGQSGAGNNWAK	2	27	5	Q13885;Q9BVA1;P04350;P07437;Q8IWP6	Q6(Deamidated); N12(Deamidated); Q17(Deamidated); N23(Deamidated)	2802.3	0	0.0002103	2.63201			0
	High	High	High	MREIVHIQAGQCGNQIGAK	13	36	6	Q13885;Q9BVA1;Q13509;P07437;P04350;Q8IWP6	M1(Oxidation); C12(Carbamidomethyl); N14(Deamidated)	2127.04	0	4.534e-08	2.54925	4.20192	5.53642	1
	High		High	ISEQFTAMFRR	2	37	6	Q13885;Q9BVA1;Q13509;P04350;P07437;Q8IWP6		1385.7	0	0.002029	2.3734		2.97781	1
	High		High	EIVHIQAGQCGNQIGAK	6	38	6	Q13885;Q9BVA1;Q13509;P07437;P04350;Q8IWP6	Q9(Deamidated); C10(Carbamidomethyl); N12(Deamidated)	1824.91	0	0.00106	2.11989		3.21852	0
	High		High	MSMKEVDEQMLNVQNK	13	28	4	Q13885;Q9BVA1;P07437;Q8IWP6	M1(Oxidation); M3(Oxidation); Q9(Deamidated); M10(Oxidation)	1972.88	0	1.101e-05	1.76904		4.32484	1
	High	High	High	EVDEQMLNVQNK	11	29	4	Q13885;Q9BVA1;P07437;Q8IWP6	Q5(Deamidated); M6(Oxidation)	1463.67	0	0.0004652	1.44885	2.17773	2.75302	0
	High		High	ALTVPELTQQVFDAK	9	13	1	P07437	Q9(Deamidated)	1660.88	0	6.793e-05	1.33051		3.89053	0
		High		TLKLTTPTYGDLNHLVSATMSGVTTCLR	1	28	5	Q13885;Q9BVA1;P04350;P07437;Q8IWP6	N13(Deamidated); C26(Carbamidomethyl)	3051.56	0	2.755e-16		6.09071		1
		High		KEAESCDCLQGFQLTHSLGGGTGSGMGTLLISK	1	21	4	Q3ZCM7;P07437;Q8IWP6;P04350	C6(Carbamidomethyl); C8(Carbamidomethyl); Q13(Deamidated)	3440.61	0	3.752e-12		5.87753		1
		High		KLAVNMVPFPRLHFFMPGFAPLTSR	1	40	7	Q13885;Q9BVA1;P04350;P07437;Q9BUF5;Q3ZCM7;Q8IWP6		2873.55	0	2.755e-16		5.84667		2
		High		IREEYPDRIMNTFSVVPSPK	1	16	2	P07437;Q8IWP6	N11(Deamidated)	2379.22	0	0.0004623		4.6635		2
		High	High	MSMKEVDEQMLNVQNK	4	28	4	Q13885;Q9BVA1;P07437;Q8IWP6	M1(Oxidation); M3(Oxidation); Q9(Deamidated)	1956.88	0	0.001868		3.88566	1.57949	1
		High		LAVNMVPFPRLHFFMPGFAPLTSR	1	40	7	Q13885;Q9BVA1;P04350;P07437;Q9BUF5;Q3ZCM7;Q8IWP6	N4(Deamidated)	2746.46	0	0.0001955		3.86482		1
		High	High	EVDEQMLNVQNKNSSYFVEWIPNNVK	5	27	4	Q13885;Q9BVA1;P07437;Q8IWP6	M6(Oxidation); N13(Deamidated); N23(Deamidated)	3142.47	0	0.004179		3.37383	3.97034	1
		High		LAVNMVPFPRLHFFMPGFAPLTSR	2	40	7	Q13885;Q9BVA1;P04350;P07437;Q9BUF5;Q3ZCM7;Q8IWP6	N4(Deamidated); M5(Oxidation)	2762.45	0	0.0001898		3.3524		1
		High	High	EAESCDCLQGFQLTHSLGGGTGSGMGTLLISK	2	22	4	P04350;P07437;Q3ZCM7;Q8IWP6	C5(Carbamidomethyl); C7(Carbamidomethyl); Q9(Deamidated); Q12(Deamidated); M25(Oxidation)	3329.53	0	9.116e-11		2.57885	6.47679	0
		High	High	MSMKEVDEQMLNVQNK	14	28	4	Q13885;Q9BVA1;P07437;Q8IWP6	M1(Oxidation); M3(Oxidation); M10(Oxidation)	1971.88	0	1.967e-06		2.34234	5.21552	1
			High	LHFFMPGFAPLTSRGSQQYR	1	41	7	Q13885;Q9BVA1;P04350;P07437;Q9BUF5;Q3ZCM7;Q8IWP6	M5(Oxidation)	2356.17	0	8.414e-06			5.61727	1
			High	IREEYPDRIMNTFSVVPSPK	5	16	2	P07437;Q8IWP6	M10(Oxidation)	2394.21	0	0.0001551			5.41702	2
			High	IREEYPDRIMNTFSVVPSPK	3	16	2	P07437;Q8IWP6	M10(Oxidation); N11(Deamidated)	2395.19	0	6.76e-05			5.05708	2
			High	MSMKEVDEQMLNVQNK	10	28	4	Q13885;Q9BVA1;P07437;Q8IWP6	M3(Oxidation)	1939.89	0	4.76e-07			4.77065	1
			High	MAVTFIGNSTAIQELFK	9	17	1	P07437	M1(Oxidation); N8(Deamidated)	1886.96	0	4.508e-06			4.12378	0
			High	EVDEQMLNVQNKNSSYFVEWIPNNVK	1	27	4	Q13885;Q9BVA1;P07437;Q8IWP6	M6(Oxidation); N13(Deamidated)	3141.48	0	3.386e-07			3.74296	1
			High	ISVYYNEATGGKYVPR	1	8	1	P07437		1816.93	0	8.017e-05			3.48699	1
			High	YLTVAAVFRGR	1	24	3	P04350;P07437;Q8IWP6		1252.71	0	0.001611			3.22579	1
			High	ISEQFTAMFR	2	37	6	Q13885;Q9BVA1;Q13509;P04350;P07437;Q8IWP6	Q4(Deamidated)	1230.58	0	2.02e-05			3.15449	0
			High	MAVTFIGNSTAIQELFK	1	17	1	P07437	M1(Oxidation); N8(Deamidated); Q13(Deamidated)	1887.96	0	0.0003593			3.12347	0
			High	EVDEQMLNVQNK	2	29	4	Q13885;Q9BVA1;P07437;Q8IWP6	N11(Deamidated)	1447.67	0	0.0002357			3.00454	0
			High	EVDEQMLNVQNKNSSYFVEWIPNNVK	4	27	4	Q13885;Q9BVA1;P07437;Q8IWP6	N8(Deamidated); Q10(Deamidated); N11(Deamidated); N23(Deamidated)	3128.47	0	0.000106			2.77512	1
			High	ISEQFTAMFR	1	37	6	Q13885;Q9BVA1;Q13509;P04350;P07437;Q8IWP6	Q4(Deamidated); M8(Oxidation)	1246.59	0	0.0002302			2.50934	0
	High	High	High	IREEYPDR	9	34	6	Q9H4B7;Q13885;Q9BVA1;P07437;Q3ZCM7;Q8IWP6		1077.53	0.001	0.008197	2.75088	2.68046	2.59662	1
	High	High	High	NMMAACDPR	9	48	8	Q13885;Q9BVA1;Q13509;P04350;P07437;Q9BUF5;Q3ZCM7;Q8IWP6	C6(Carbamidomethyl)	1065.43	0.001	0.01896	2.00518	1.86082	2.10278	0
	High			EVDEQMLNVQNKNSSYFVEWIPNNVK	1	27	4	Q13885;Q9BVA1;P07437;Q8IWP6		3124.51	0.001	0.008579	1.956			1
	High			RISEQFTAMFR	1	37	6	Q13885;Q9BVA1;Q13509;P04350;P07437;Q8IWP6	Q5(Deamidated)	1386.69	0.001	0.008197	1.91489			1
		High	High	MSMKEVDEQMLNVQNK	2	28	4	Q13885;Q9BVA1;P07437;Q8IWP6	Q9(Deamidated)	1924.9	0.002	0.02112		1.61119	1.12533	1
		High		ALTVPELTQQVFDAKNMMAACDPR	1	13	1	P07437	Q9(Deamidated); Q10(Deamidated); M17(Oxidation); M18(Oxidation); C21(Carbamidomethyl)	2740.28	0.003	0.03114		2.41888		1
		High		MREIVHIQAGQCGNQIGAK	1	36	6	P04350;Q13885;Q9BVA1;Q13509;P07437;Q8IWP6	M1(Oxidation); Q8(Deamidated); Q11(Deamidated); C12(Carbamidomethyl); N14(Deamidated)	2128.99	0.005	0.08817		1.59479		1
		High		EVDEQMLNVQNK	1	29	4	Q13885;Q9BVA1;P07437;Q8IWP6	Q5(Deamidated); M6(Oxidation); N8(Deamidated)	1464.65	0.006	0.1124		1.63713		0
			High	EEYPDRIMNTFSVVPSPK	1	23	3	Q13509;P07437;Q8IWP6	M8(Oxidation)	2125.03	0.007	0.223			1.6066	1
A8MUB1	Tubulin alpha-4A chain OS=Homo sapiens GN=TUBA4A PE=2 SV=1 - [A8MUB1_HUMAN]	3167.14	76.21	33	1199	1673.52	68.59	28	588	2045.83	72.06	27	593	433	48.2976	5.0083	nucleotide binding; catalytic activity; structural molecule activity; protein binding	extracellular; cytoplasm; cytosol; cytoskeleton	transport; metabolic process; cellular component movement; coagulation; response to stimulus; cell organization and biogenesis
	A2	B2	C2	Sequence	# PSMs	# Proteins	# Protein Groups	Protein Group Accessions	Modifications	MH+ [Da]	q-Value	PEP	XCorr A2	XCorr B2	XCorr C2	# Missed Cleavages
	High			LSDQCTGLQGFLVFHSFGGGTGSGFTSLLMER	1	5	1	A8MUB1	C5(Carbamidomethyl)	3406.63	0	2.782e-16	7.55561			0
	High			KLSDQCTGLQGFLVFHSFGGGTGSGFTSLLMER	1	5	1	A8MUB1	C6(Carbamidomethyl)	3534.72	0	2.782e-16	7.4306			1
	High	High	High	AYHEQLSVAEITNACFEPANQMVK	29	16	2	Q13748;A8MUB1	C15(Carbamidomethyl)	2750.31	0	2.272e-11	7.06496	7.36622	7.94122	0
	High	High	High	AYHEQLSVAEITNACFEPANQMVK	26	16	2	Q13748;A8MUB1	N13(Deamidated); C15(Carbamidomethyl)	2751.27	0	2.782e-16	6.8434	6.4838	6.56329	0
	High	High	High	QLFHPEQLITGKEDAANNYAR	66	32	4	Q53GA7;Q13748;A8MUB1;Q9NY65	Q7(Deamidated)	2416.19	0	4.357e-09	6.65303	6.01739	7.73208	1
	High	High	High	QLFHPEQLITGKEDAANNYAR	33	32	4	Q53GA7;Q13748;A8MUB1;Q9NY65		2415.2	0	5.349e-09	6.56517	6.63659	8.32521	1
	High		High	RAFVHWYVGEGMEEGEFSEAR	4	22	4	Q53GA7;Q13748;A8MUB1;Q9NY65		2486.1	0	8.208e-09	6.19912		7.19168	1
	High	High	High	AYHEQLSVAEITNACFEPANQMVK	24	16	2	Q13748;A8MUB1	C15(Carbamidomethyl); M22(Oxidation)	2766.28	0	3.141e-08	6.0404	6.09286	6.73276	0
	High			KLSDQCTGLQGFLVFHSFGGGTGSGFTSLLMER	1	5	1	A8MUB1	C6(Carbamidomethyl); Q10(Deamidated); M31(Oxidation)	3551.67	0	4.523e-13	5.97381			1
	High	High	High	FDGALNVDLTEFQTNLVPYPR	139	25	4	Q53GA7;Q13748;A8MUB1;Q9NY65		2409.21	0	2.043e-09	5.95398	5.71991	6.34999	0
	High	High	High	QLFHPEQLITGKEDAANNYAR	36	32	4	Q53GA7;Q13748;A8MUB1;Q9NY65	N17(Deamidated); N18(Deamidated)	2417.17	0	2.258e-06	5.82806	5.65315	6.21861	1
	High	High	High	AFVHWYVGEGMEEGEFSEAR	84	22	4	Q53GA7;Q13748;A8MUB1;Q9NY65		2330.01	0	4.154e-09	5.82016	5.43979	6.79248	0
	High			AFVHWYVGEGMEEGEFSEAREDMAALEK	1	17	2	Q53GA7;A8MUB1		3217.41	0	4.137e-11	5.79112			1
	High	High	High	AYHEQLSVAEITNACFEPANQMVK	11	16	2	Q13748;A8MUB1	Q5(Deamidated); N13(Deamidated); C15(Carbamidomethyl)	2752.29	0	3.78e-15	5.68749	3.7364	5.12184	0
	High	High	High	AFVHWYVGEGMEEGEFSEAR	41	22	4	Q53GA7;Q13748;A8MUB1;Q9NY65	M11(Oxidation)	2346.01	0	8.532e-08	5.14571	5.24794	5.76207	0
	High	High	High	AVCMLSNTTAIAEAWAR	44	22	3	Q13748;A8MUB1;Q9NY65	C3(Carbamidomethyl); M4(Oxidation)	1880.89	0	2.543e-10	5.06157	4.83606	5.32291	0
	High	High	High	AYHEQLSVAEITNACFEPANQMVK	39	16	2	Q13748;A8MUB1	N13(Deamidated); C15(Carbamidomethyl); M22(Oxidation)	2767.27	0	3.119e-10	4.95943	5.21011	6.40566	0
	High	High	High	AVFVDLEPTVIDEIRNGPYR	39	6	1	A8MUB1	N16(Deamidated)	2304.19	0	2.903e-13	4.90589	4.94398	4.54968	1
	High	High	High	AVCMLSNTTAIAEAWAR	147	22	3	Q13748;A8MUB1;Q9NY65	C3(Carbamidomethyl)	1864.91	0	4.481e-10	4.87129	4.82117	5.36142	0
	High		High	RNLDIERPTYTNLNR	22	25	4	Q53GA7;Q13748;A8MUB1;Q9NY65	N2(Deamidated)	1875.97	0	1.255e-05	4.85658		4.92091	1
	High	High		VGINYQPPTVVPGGDLAKVQR	5	26	4	Q53GA7;Q13748;A8MUB1;Q9NY65		2208.2	0	2.755e-16	4.78167	5.07662		1
	High	High	High	QLFHPEQLITGKEDAANNYAR	4	32	4	Q53GA7;Q13748;A8MUB1;Q9NY65	Q7(Deamidated); N17(Deamidated); N18(Deamidated)	2418.16	0	0.001458	4.69853	3.8077	3.95374	1
	High	High	High	FDGALNVDLTEFQTNLVPYPR	88	25	4	Q53GA7;Q13748;A8MUB1;Q9NY65	Q13(Deamidated)	2410.21	0	3.937e-07	4.65556	4.08241	4.61076	0
	High	High	High	NLDIERPTYTNLNR	55	25	4	Q53GA7;Q13748;A8MUB1;Q9NY65		1718.88	0	0.0002103	4.62635	4.23061	4.54821	0
	High	High	High	RNLDIERPTYTNLNR	16	25	4	Q53GA7;Q13748;A8MUB1;Q9NY65		1874.98	0	2.088e-05	4.57473	2.38717	4.68628	1
	High	High	High	TIGGGDDSFTTFFCETGAGK	25	6	1	A8MUB1	C14(Carbamidomethyl)	2067.89	0	2.782e-16	4.54275	4.42849	4.1861	0
	High	High		VGINYQPPTVVPGGDLAKVQR	4	26	4	Q53GA7;Q13748;A8MUB1;Q9NY65	Q6(Deamidated)	2209.21	0	0.001091	4.4594	3.55994		1
	High			AYHEQLSVAEITNACFEPANQMVK	2	16	2	Q13748;A8MUB1	Q5(Deamidated); N13(Deamidated); C15(Carbamidomethyl); N20(Deamidated)	2753.26	0	7.183e-05	4.33054			0
	High	High	High	IHFPLATYAPVISAEK	337	20	3	Q53GA7;Q13748;A8MUB1		1756.96	0	4.158e-05	4.25106	4.07995	4.6802	0
	High	High	High	AVCMLSNTTAIAEAWAR	54	22	3	Q13748;A8MUB1;Q9NY65	C3(Carbamidomethyl); N7(Deamidated)	1865.89	0	3.522e-07	4.23222	4.31447	4.55997	0
	High	High		GHYTIGKEIIDPVLDR	3	5	1	A8MUB1		1825.99	0	0.0002103	4.22195	4.10859		1
	High	High	High	LISQIVSSITASLR	234	19	3	Q53GA7;A8MUB1;Q9NY65		1487.88	0	1.647e-07	4.15109	3.64079	4.25995	0
	High	High	High	AVFVDLEPTVIDEIR	46	6	1	A8MUB1		1715.92	0	1.9e-07	4.12005	4.3195	4.399	0
	High	High	High	RSIQFVDWCPTGFK	8	8	1	A8MUB1	C9(Carbamidomethyl)	1740.85	0	0.0001836	4.09552	4.2825	4.30801	1
	High	High	High	NLDIERPTYTNLNR	38	25	4	Q53GA7;Q13748;A8MUB1;Q9NY65	N11(Deamidated)	1719.87	0	0.0003236	4.07462	3.18885	4.05624	0
	High	High	High	LDHKFDLMYAK	24	26	5	Q53GA7;Q13748;A8MUB1;Q9NY65;A6NHL2-2		1380.7	0	1.547e-05	4.06346	3.78192	4.19783	1
	High	High	High	VGINYQPPTVVPGGDLAK	65	26	4	Q53GA7;Q13748;A8MUB1;Q9NY65		1824.99	0	1.399e-05	4.00462	4.02001	4.86089	0
	High	High	High	AVCMLSNTTAIAEAWAR	15	22	3	Q13748;A8MUB1;Q9NY65	C3(Carbamidomethyl); M4(Oxidation); N7(Deamidated)	1881.88	0	1.005e-09	3.92923	4.18663	4.99814	0
	High	High		DVNAAIAAIKTK	8	2	1	A8MUB1		1214.71	0	0.0002103	3.85609	3.4148		1
	High	High	High	QLFHPEQLITGK	71	34	4	Q53GA7;Q13748;A8MUB1;Q9NY65		1410.77	0	1.947e-06	3.80392	3.60942	4.08586	0
	High		High	LISQIVSSITASLR	11	19	3	Q53GA7;A8MUB1;Q9NY65	Q4(Deamidated)	1488.86	0	7.818e-08	3.7438		3.7474	0
	High	High	High	SIQFVDWCPTGFK	40	8	1	A8MUB1	C8(Carbamidomethyl)	1584.75	0	5.542e-05	3.72258	3.09534	3.82262	0
	High	High	High	AYHEQLSVAEITNACFEPANQMVK	13	16	2	Q13748;A8MUB1	N13(Deamidated); C15(Carbamidomethyl); N20(Deamidated); M22(Oxidation)	2768.25	0	6.706e-09	3.56899	5.02249	5.53216	0
	High	High	High	VGINYQPPTVVPGGDLAK	72	26	4	Q53GA7;Q13748;A8MUB1;Q9NY65	N4(Deamidated)	1825.97	0	3.902e-06	3.49766	3.45553	4.76309	0
	High			KLSDQCTGLQGFLVFHSFGGGTGSGFTSLLMER	1	5	1	A8MUB1	Q5(Deamidated); C6(Carbamidomethyl); Q10(Deamidated)	3536.7	0	0.0002103	3.44993			1
	High			LSDQCTGLQGFLVFHSFGGGTGSGFTSLLMER	1	5	1	A8MUB1	Q4(Deamidated); C5(Carbamidomethyl)	3407.63	0	7.183e-05	3.35145			0
	High	High		FDGALNVDLTEFQTNLVPYPR	10	25	4	Q53GA7;Q13748;A8MUB1;Q9NY65	N6(Deamidated); Q13(Deamidated)	2411.2	0	0.0002103	3.01919	3.48336		0
	High	High	High	VGINYQPPTVVPGGDLAK	4	26	4	Q53GA7;Q13748;A8MUB1;Q9NY65	N4(Deamidated); Q6(Deamidated)	1826.97	0	0.0001898	2.96375	3.4425	2.17464	0
	High	High	High	SIQFVDWCPTGFK	14	8	1	A8MUB1	Q3(Deamidated); C8(Carbamidomethyl)	1585.74	0	5.666e-06	2.85416	1.65321	3.28457	0
	High	High	High	DVNAAIAAIK	13	2	1	A8MUB1		985.567	0	0.002029	2.78125	2.49364	2.68362	0
	High			SIQFVDWCPTGFKVGINYQPPTVVPGGDLAK	2	8	1	A8MUB1	C8(Carbamidomethyl); Q19(Deamidated)	3391.72	0	0.0002103	2.69306			1
	High	High	High	YMACCLLYR	22	19	3	Q53GA7;A8MUB1;A6NHL2-2	C4(Carbamidomethyl); C5(Carbamidomethyl)	1249.55	0	0.0002391	2.68387	2.48947	2.72959	0
	High			HGKYMACCLLYR	2	17	2	Q53GA7;A8MUB1	C7(Carbamidomethyl); C8(Carbamidomethyl)	1571.73	0	0.0003236	2.64997			1
	High	High	High	YMACCLLYR	69	19	3	Q53GA7;A8MUB1;A6NHL2-2	M2(Oxidation); C4(Carbamidomethyl); C5(Carbamidomethyl)	1265.55	0	0.001653	2.61281	2.68772	2.68526	0
	High	High	High	LDHKFDLMYAK	57	26	5	Q53GA7;Q13748;A8MUB1;Q9NY65;A6NHL2-2	M8(Oxidation)	1396.69	0	2.558e-06	2.55101	2.00012	3.38786	1
	High	High	High	QLFHPEQLITGK	7	34	4	Q9NY65;A8MUB1;Q53GA7;Q13748	Q7(Deamidated)	1411.76	0	0.001344	2.3799	2.53296	3.09588	0
	High	High		GDVVPKDVNAAIAAIK	4	2	1	A8MUB1		1580.9	0	0.0001898	2.27289	3.55843		1
	High		High	HGKYMACCLLYR	5	17	2	Q53GA7;A8MUB1	M5(Oxidation); C7(Carbamidomethyl); C8(Carbamidomethyl)	1587.72	0	2.64e-05	2.17114		3.31523	1
	High	High	High	EIIDPVLDR	21	5	1	A8MUB1		1069.59	0	0.004281	2.11701	2.14287	2.09255	0
		High		AVFVDLEPTVIDEIRNGPYR	1	6	1	A8MUB1		2303.21	0	7.96e-14		5.20577		1
		High		AYHEQLSVAEITNACFEPANQMVKCDPR	1	16	2	Q13748;A8MUB1	N13(Deamidated); C15(Carbamidomethyl); C25(Carbamidomethyl)	3279.5	0	1.334e-05		4.85137		1
			High	KLSDQCTGLQGFLVFHSFGGGTGSGFTSLLMER	2	5	1	A8MUB1	C6(Carbamidomethyl); M31(Oxidation)	3550.7	0	6.063e-12			9.45369	1
			High	RAFVHWYVGEGMEEGEFSEAR	3	22	4	Q53GA7;Q13748;A8MUB1;Q9NY65	M12(Oxidation)	2502.11	0	3.552e-09			7.14502	1
			High	AFVHWYVGEGMEEGEFSEAREDMAALEK	1	17	2	Q53GA7;A8MUB1	M11(Oxidation); M23(Oxidation)	3249.42	0	8.22e-07			5.06812	1
	High	High	High	DVNAAIAAIK	9	2	1	A8MUB1	N3(Deamidated)	986.552	0.001	0.006992	2.28211	2.50535	2.1583	0
	High	High	High	EDMAALEK	30	17	2	Q53GA7;A8MUB1	M3(Oxidation)	922.418	0.001	0.009386	2.0622	1.53272	1.88124	0
	High	High	High	FDLMYAK	15	28	5	Q53GA7;Q13748;A8MUB1;Q9NY65;A6NHL2-2		887.433	0.001	0.01523	1.98831	2.0036	2.05906	0
	High	High	High	FDLMYAK	39	28	5	Q53GA7;Q13748;A8MUB1;Q9NY65;A6NHL2-2	M4(Oxidation)	903.427	0.001	0.01849	1.81029	1.72567	1.89512	0
	High	High	High	EDMAALEK	12	17	2	Q53GA7;A8MUB1		906.424	0.002	0.0484	2.1711	2.13757	2.17539	0
	High	High	High	LSVDYGKK	6	22	3	Q53GA7;Q13748;A8MUB1		909.504	0.003	0.07152	1.94784	2.04872	2.02694	1
		High		FDGALNVDLTEFQTNLVPYPR	1	25	4	Q53GA7;Q13748;A8MUB1;Q9NY65	N6(Deamidated); Q13(Deamidated); N15(Deamidated)	2412.16	0.003	0.03955		1.73728		0
			High	RNLDIERPTYTNLNR	2	25	4	Q53GA7;Q13748;A8MUB1;Q9NY65	N2(Deamidated); N12(Deamidated)	1876.97	0.004	0.1073			2.43411	1
Q53GA7	Tubulin alpha 6 variant (Fragment) OS=Homo sapiens PE=2 SV=1 - [Q53GA7_HUMAN]	2946.07	73.27	34	1118	1565.51	59.24	26	602	1948.17	71.71	30	593	449	49.7914	5.13525	nucleotide binding; catalytic activity; structural molecule activity; protein binding	nucleus; cytoplasm; cytoskeleton	metabolic process; cellular component movement; transport; cell organization and biogenesis; cell division
	A2	B2	C2	Sequence	# PSMs	# Proteins	# Protein Groups	Protein Group Accessions	Modifications	MH+ [Da]	q-Value	PEP	XCorr A2	XCorr B2	XCorr C2	# Missed Cleavages
	High		High	KLADQCTGLQGFLVFHSFGGGTGSGFTSLLMER	4	12	1	Q53GA7	C6(Carbamidomethyl); M31(Oxidation)	3534.71	0	6.411e-13	8.37745		9.96762	1
	High			KLADQCTGLQGFLVFHSFGGGTGSGFTSLLMER	3	12	1	Q53GA7	C6(Carbamidomethyl); Q10(Deamidated); M31(Oxidation)	3535.71	0	2.782e-16	7.62665			1
	High	High	High	QLFHPEQLITGKEDAANNYAR	66	32	4	Q53GA7;Q13748;A8MUB1;Q9NY65	Q7(Deamidated)	2416.19	0	4.357e-09	6.65303	6.01739	7.73208	1
	High	High	High	QLFHPEQLITGKEDAANNYAR	33	32	4	Q53GA7;Q13748;A8MUB1;Q9NY65		2415.2	0	5.349e-09	6.56517	6.63659	8.32521	1
	High		High	RAFVHWYVGEGMEEGEFSEAR	4	22	4	Q53GA7;Q13748;A8MUB1;Q9NY65		2486.1	0	8.208e-09	6.19912		7.19168	1
	High	High	High	FDGALNVDLTEFQTNLVPYPR	139	25	4	Q53GA7;Q13748;A8MUB1;Q9NY65		2409.21	0	2.043e-09	5.95398	5.71991	6.34999	0
	High	High	High	QLFHPEQLITGKEDAANNYAR	36	32	4	Q53GA7;Q13748;A8MUB1;Q9NY65	N17(Deamidated); N18(Deamidated)	2417.17	0	2.258e-06	5.82806	5.65315	6.21861	1
	High	High	High	AFVHWYVGEGMEEGEFSEAR	84	22	4	Q53GA7;Q13748;A8MUB1;Q9NY65		2330.01	0	4.154e-09	5.82016	5.43979	6.79248	0
	High			AFVHWYVGEGMEEGEFSEAREDMAALEK	1	17	2	Q53GA7;A8MUB1		3217.41	0	4.137e-11	5.79112			1
	High			LADQCTGLQGFLVFHSFGGGTGSGFTSLLMER	1	12	1	Q53GA7	C5(Carbamidomethyl); Q9(Deamidated); M30(Oxidation)	3407.62	0	2.782e-16	5.77461			0
	High			LADQCTGLQGFLVFHSFGGGTGSGFTSLLMER	2	12	1	Q53GA7	C5(Carbamidomethyl)	3390.65	0	2.782e-16	5.7096			0
	High		High	LADQCTGLQGFLVFHSFGGGTGSGFTSLLMER	4	12	1	Q53GA7	C5(Carbamidomethyl); M30(Oxidation)	3406.62	0	6.593e-08	5.70921		5.87827	0
	High		High	KLADQCTGLQGFLVFHSFGGGTGSGFTSLLMER	2	12	1	Q53GA7	C6(Carbamidomethyl)	3518.73	0	2.782e-16	5.42754		5.18692	1
	High	High	High	TIGGGDDSFNTFFSETGAGK	101	24	2	Q53GA7;Q13748		2007.89	0	4.286e-14	5.21459	4.47016	4.91084	0
	High	High	High	GDVVPKDVNAAIATIK	19	17	2	Q53GA7;Q13748		1610.91	0	3.506e-07	5.17274	4.4845	5.03255	1
	High	High	High	AFVHWYVGEGMEEGEFSEAR	41	22	4	Q53GA7;Q13748;A8MUB1;Q9NY65	M11(Oxidation)	2346.01	0	8.532e-08	5.14571	5.24794	5.76207	0
	High		High	RNLDIERPTYTNLNR	22	25	4	Q53GA7;Q13748;A8MUB1;Q9NY65	N2(Deamidated)	1875.97	0	1.255e-05	4.85658		4.92091	1
	High	High		VGINYQPPTVVPGGDLAKVQR	5	26	4	Q53GA7;Q13748;A8MUB1;Q9NY65		2208.2	0	2.755e-16	4.78167	5.07662		1
	High	High	High	QLFHPEQLITGKEDAANNYAR	4	32	4	Q53GA7;Q13748;A8MUB1;Q9NY65	Q7(Deamidated); N17(Deamidated); N18(Deamidated)	2418.16	0	0.001458	4.69853	3.8077	3.95374	1
	High	High		TIGGGDDSFNTFFSETGAGKHVPR	2	24	2	Q53GA7;Q13748		2497.18	0	9.063e-08	4.67583	5.28306		1
	High	High	High	FDGALNVDLTEFQTNLVPYPR	88	25	4	Q53GA7;Q13748;A8MUB1;Q9NY65	Q13(Deamidated)	2410.21	0	3.937e-07	4.65556	4.08241	4.61076	0
	High	High	High	NLDIERPTYTNLNR	55	25	4	Q53GA7;Q13748;A8MUB1;Q9NY65		1718.88	0	0.0002103	4.62635	4.23061	4.54821	0
	High	High	High	RNLDIERPTYTNLNR	16	25	4	Q53GA7;Q13748;A8MUB1;Q9NY65		1874.98	0	2.088e-05	4.57473	2.38717	4.68628	1
	High	High	High	AVFVDLEPTVIDEVR	171	20	1	Q53GA7		1701.9	0	1.341e-07	4.48341	4.35302	4.50724	0
	High	High		VGINYQPPTVVPGGDLAKVQR	4	26	4	Q53GA7;Q13748;A8MUB1;Q9NY65	Q6(Deamidated)	2209.21	0	0.001091	4.4594	3.55994		1
	High	High	High	GDVVPKDVNAAIATIK	5	17	2	Q53GA7;Q13748	N9(Deamidated)	1611.9	0	0.0002103	4.41306	1.78627	3.81402	1
	High		High	GHYTIGKEIIDLVLDR	5	16	1	Q53GA7		1842.01	0	3.418e-10	4.276		5.35623	1
	High	High	High	IHFPLATYAPVISAEK	337	20	3	Q53GA7;Q13748;A8MUB1		1756.96	0	4.158e-05	4.25106	4.07995	4.6802	0
	High	High		TIGGGDDSFNTFFSETGAGKHVPR	2	24	2	Q53GA7;Q13748	N10(Deamidated)	2498.18	0	2.714e-05	4.24385	4.65455		1
	High	High	High	LISQIVSSITASLR	234	19	3	Q53GA7;A8MUB1;Q9NY65		1487.88	0	1.647e-07	4.15109	3.64079	4.25995	0
	High			AYHEQLTVAEITNACFEPANQMVK	1	5	1	Q53GA7	C15(Carbamidomethyl)	2764.29	0	0.0002569	4.13925			0
	High	High	High	NLDIERPTYTNLNR	38	25	4	Q53GA7;Q13748;A8MUB1;Q9NY65	N11(Deamidated)	1719.87	0	0.0003236	4.07462	3.18885	4.05624	0
	High	High	High	LDHKFDLMYAK	24	26	5	Q53GA7;Q13748;A8MUB1;Q9NY65;A6NHL2-2		1380.7	0	1.547e-05	4.06346	3.78192	4.19783	1
	High	High	High	VGINYQPPTVVPGGDLAK	65	26	4	Q53GA7;Q13748;A8MUB1;Q9NY65		1824.99	0	1.399e-05	4.00462	4.02001	4.86089	0
	High		High	RTIQFVDWCPTGFK	4	17	3	Q53GA7;Q13748;Q9NY65	C9(Carbamidomethyl)	1754.86	0	2.907e-06	3.85511		4.57602	1
	High	High	High	QLFHPEQLITGK	71	34	4	Q53GA7;Q13748;A8MUB1;Q9NY65		1410.77	0	1.947e-06	3.80392	3.60942	4.08586	0
	High		High	LISQIVSSITASLR	11	19	3	Q53GA7;A8MUB1;Q9NY65	Q4(Deamidated)	1488.86	0	7.818e-08	3.7438		3.7474	0
	High	High	High	TIGGGDDSFNTFFSETGAGK	24	24	2	Q53GA7;Q13748	N10(Deamidated)	2008.87	0	5.454e-09	3.72867	4.06999	4.30738	0
	High			LADQCTGLQGFLVFHSFGGGTGSGFTSLLMER	1	12	1	Q53GA7	Q4(Deamidated); C5(Carbamidomethyl); Q9(Deamidated); M30(Oxidation)	3408.61	0	3.927e-09	3.67106			0
	High			TIQFVDWCPTGFKVGINYQPPTVVPGGDLAK	2	17	3	Q53GA7;Q13748;Q9NY65	C8(Carbamidomethyl); N17(Deamidated)	3405.73	0	0.0003236	3.50684			1
	High	High	High	VGINYQPPTVVPGGDLAK	72	26	4	Q53GA7;Q13748;A8MUB1;Q9NY65	N4(Deamidated)	1825.97	0	3.902e-06	3.49766	3.45553	4.76309	0
	High	High	High	TIQFVDWCPTGFK	61	17	3	Q53GA7;Q13748;Q9NY65	C8(Carbamidomethyl)	1598.77	0	0.0002022	3.34227	3.33579	3.69747	0
	High	High		DVNAAIATIKTK	10	17	2	Q53GA7;Q13748		1244.72	0	0.000211	3.26123	3.0429		1
	High	High		FDGALNVDLTEFQTNLVPYPR	10	25	4	Q53GA7;Q13748;A8MUB1;Q9NY65	N6(Deamidated); Q13(Deamidated)	2411.2	0	0.0002103	3.01919	3.48336		0
	High	High	High	VGINYQPPTVVPGGDLAK	4	26	4	Q53GA7;Q13748;A8MUB1;Q9NY65	N4(Deamidated); Q6(Deamidated)	1826.97	0	0.0001898	2.96375	3.4425	2.17464	0
	High	High	High	DVNAAIATIK	48	17	2	Q53GA7;Q13748		1015.58	0	0.002029	2.84466	2.64358	2.83711	0
	High	High	High	EIIDLVLDR	60	16	1	Q53GA7		1085.62	0	0.002023	2.78926	2.6422	2.54686	0
	High	High		DVNAAIATIKTKR	4	17	2	Q53GA7;Q13748		1400.82	0	4.369e-06	2.70409	2.96155		2
	High	High	High	YMACCLLYR	22	19	3	Q53GA7;A8MUB1;A6NHL2-2	C4(Carbamidomethyl); C5(Carbamidomethyl)	1249.55	0	0.0002391	2.68387	2.48947	2.72959	0
	High	High	High	TIQFVDWCPTGFK	6	17	3	Q53GA7;Q13748;Q9NY65	Q3(Deamidated); C8(Carbamidomethyl)	1599.76	0	0.001425	2.65601	2.28281	1.1921	0
	High			HGKYMACCLLYR	2	17	2	Q53GA7;A8MUB1	C7(Carbamidomethyl); C8(Carbamidomethyl)	1571.73	0	0.0003236	2.64997			1
	High	High	High	YMACCLLYR	69	19	3	Q53GA7;A8MUB1;A6NHL2-2	M2(Oxidation); C4(Carbamidomethyl); C5(Carbamidomethyl)	1265.55	0	0.001653	2.61281	2.68772	2.68526	0
	High	High	High	LDHKFDLMYAK	57	26	5	Q53GA7;Q13748;A8MUB1;Q9NY65;A6NHL2-2	M8(Oxidation)	1396.69	0	2.558e-06	2.55101	2.00012	3.38786	1
	High	High	High	QLFHPEQLITGK	7	34	4	Q9NY65;A8MUB1;Q53GA7;Q13748	Q7(Deamidated)	1411.76	0	0.001344	2.3799	2.53296	3.09588	0
	High		High	HGKYMACCLLYR	5	17	2	Q53GA7;A8MUB1	M5(Oxidation); C7(Carbamidomethyl); C8(Carbamidomethyl)	1587.72	0	2.64e-05	2.17114		3.31523	1
		High		AVFVDLEPTVIDEVRTGTYR	2	19	1	Q53GA7		2280.18	0	4.45e-13		5.20528		1
			High	RAFVHWYVGEGMEEGEFSEAR	3	22	4	Q53GA7;Q13748;A8MUB1;Q9NY65	M12(Oxidation)	2502.11	0	3.552e-09			7.14502	1
			High	AFVHWYVGEGMEEGEFSEAREDMAALEK	1	17	2	Q53GA7;A8MUB1	M11(Oxidation); M23(Oxidation)	3249.42	0	8.22e-07			5.06812	1
			High	AYHEQLTVAEITNACFEPANQMVK	4	5	1	Q53GA7	Q5(Deamidated); N13(Deamidated); C15(Carbamidomethyl); M22(Oxidation)	2782.28	0	0.00302			2.65145	0
	High	High	High	DVNAAIATIK	18	17	2	Q53GA7;Q13748	N3(Deamidated)	1016.56	0.001	0.007533	2.53008	2.37026	2.69506	0
	High	High	High	EDMAALEK	30	17	2	Q53GA7;A8MUB1	M3(Oxidation)	922.418	0.001	0.009386	2.0622	1.53272	1.88124	0
	High	High	High	FDLMYAK	15	28	5	Q53GA7;Q13748;A8MUB1;Q9NY65;A6NHL2-2		887.433	0.001	0.01523	1.98831	2.0036	2.05906	0
	High	High	High	FDLMYAK	39	28	5	Q53GA7;Q13748;A8MUB1;Q9NY65;A6NHL2-2	M4(Oxidation)	903.427	0.001	0.01849	1.81029	1.72567	1.89512	0
	High	High	High	AVCMLSNTTAVAEAWAR	6	5	1	Q53GA7	C3(Carbamidomethyl); M4(Oxidation); N7(Deamidated)	1867.86	0.001	0.006833	1.61051	1.8853	1.52799	0
			High	EIIDLVLDRIR	1	15	1	Q53GA7		1354.8	0.001	0.01542			1.73406	1
	High	High	High	EDMAALEK	12	17	2	Q53GA7;A8MUB1		906.424	0.002	0.0484	2.1711	2.13757	2.17539	0
	High			AVCMLSNTTAVAEAWAR	1	5	1	Q53GA7	C3(Carbamidomethyl); M4(Oxidation)	1866.89	0.002	0.03649	2.14232			0
	High	High		DVNAAIATIKTK	4	17	2	Q53GA7;Q13748	N3(Deamidated)	1245.7	0.002	0.01641	1.79183	2.00129		1
	High	High	High	LSVDYGKK	6	22	3	Q53GA7;Q13748;A8MUB1		909.504	0.003	0.07152	1.94784	2.04872	2.02694	1
		High		FDGALNVDLTEFQTNLVPYPR	1	25	4	Q53GA7;Q13748;A8MUB1;Q9NY65	N6(Deamidated); Q13(Deamidated); N15(Deamidated)	2412.16	0.003	0.03955		1.73728		0
			High	RNLDIERPTYTNLNR	2	25	4	Q53GA7;Q13748;A8MUB1;Q9NY65	N2(Deamidated); N12(Deamidated)	1876.97	0.004	0.1073			2.43411	1
Q13748	Tubulin alpha-3C/D chain OS=Homo sapiens GN=TUBA3C PE=1 SV=3 - [TBA3C_HUMAN]	2801.25	56.22	26	1003	1671.1	58.44	24	578	1963.61	52.44	20	556	450	49.9276	5.09717	nucleotide binding; catalytic activity; structural molecule activity; protein binding	nucleus; cytoplasm; cytoskeleton	metabolic process; cellular component movement; cell organization and biogenesis
	A2	B2	C2	Sequence	# PSMs	# Proteins	# Protein Groups	Protein Group Accessions	Modifications	MH+ [Da]	q-Value	PEP	XCorr A2	XCorr B2	XCorr C2	# Missed Cleavages
	High	High	High	AYHEQLSVAEITNACFEPANQMVK	29	16	2	Q13748;A8MUB1	C15(Carbamidomethyl)	2750.31	0	2.272e-11	7.06496	7.36622	7.94122	0
	High	High	High	AYHEQLSVAEITNACFEPANQMVK	26	16	2	Q13748;A8MUB1	N13(Deamidated); C15(Carbamidomethyl)	2751.27	0	2.782e-16	6.8434	6.4838	6.56329	0
	High	High	High	QLFHPEQLITGKEDAANNYAR	66	32	4	Q53GA7;Q13748;A8MUB1;Q9NY65	Q7(Deamidated)	2416.19	0	4.357e-09	6.65303	6.01739	7.73208	1
	High	High	High	QLFHPEQLITGKEDAANNYAR	33	32	4	Q53GA7;Q13748;A8MUB1;Q9NY65		2415.2	0	5.349e-09	6.56517	6.63659	8.32521	1
	High		High	RAFVHWYVGEGMEEGEFSEAR	4	22	4	Q53GA7;Q13748;A8MUB1;Q9NY65		2486.1	0	8.208e-09	6.19912		7.19168	1
	High	High	High	AYHEQLSVAEITNACFEPANQMVK	24	16	2	Q13748;A8MUB1	C15(Carbamidomethyl); M22(Oxidation)	2766.28	0	3.141e-08	6.0404	6.09286	6.73276	0
	High	High	High	FDGALNVDLTEFQTNLVPYPR	139	25	4	Q53GA7;Q13748;A8MUB1;Q9NY65		2409.21	0	2.043e-09	5.95398	5.71991	6.34999	0
	High	High	High	QLFHPEQLITGKEDAANNYAR	36	32	4	Q53GA7;Q13748;A8MUB1;Q9NY65	N17(Deamidated); N18(Deamidated)	2417.17	0	2.258e-06	5.82806	5.65315	6.21861	1
	High	High	High	AFVHWYVGEGMEEGEFSEAR	84	22	4	Q53GA7;Q13748;A8MUB1;Q9NY65		2330.01	0	4.154e-09	5.82016	5.43979	6.79248	0
	High	High	High	AYHEQLSVAEITNACFEPANQMVK	11	16	2	Q13748;A8MUB1	Q5(Deamidated); N13(Deamidated); C15(Carbamidomethyl)	2752.29	0	3.78e-15	5.68749	3.7364	5.12184	0
	High	High	High	TIGGGDDSFNTFFSETGAGK	101	24	2	Q53GA7;Q13748		2007.89	0	4.286e-14	5.21459	4.47016	4.91084	0
	High	High	High	GDVVPKDVNAAIATIK	19	17	2	Q53GA7;Q13748		1610.91	0	3.506e-07	5.17274	4.4845	5.03255	1
	High	High	High	AFVHWYVGEGMEEGEFSEAR	41	22	4	Q53GA7;Q13748;A8MUB1;Q9NY65	M11(Oxidation)	2346.01	0	8.532e-08	5.14571	5.24794	5.76207	0
	High	High	High	AVCMLSNTTAIAEAWAR	44	22	3	Q13748;A8MUB1;Q9NY65	C3(Carbamidomethyl); M4(Oxidation)	1880.89	0	2.543e-10	5.06157	4.83606	5.32291	0
	High	High	High	AYHEQLSVAEITNACFEPANQMVK	39	16	2	Q13748;A8MUB1	N13(Deamidated); C15(Carbamidomethyl); M22(Oxidation)	2767.27	0	3.119e-10	4.95943	5.21011	6.40566	0
	High	High	High	AVCMLSNTTAIAEAWAR	147	22	3	Q13748;A8MUB1;Q9NY65	C3(Carbamidomethyl)	1864.91	0	4.481e-10	4.87129	4.82117	5.36142	0
	High		High	RNLDIERPTYTNLNR	22	25	4	Q53GA7;Q13748;A8MUB1;Q9NY65	N2(Deamidated)	1875.97	0	1.255e-05	4.85658		4.92091	1
	High	High		VGINYQPPTVVPGGDLAKVQR	5	26	4	Q53GA7;Q13748;A8MUB1;Q9NY65		2208.2	0	2.755e-16	4.78167	5.07662		1
	High	High	High	QLFHPEQLITGKEDAANNYAR	4	32	4	Q53GA7;Q13748;A8MUB1;Q9NY65	Q7(Deamidated); N17(Deamidated); N18(Deamidated)	2418.16	0	0.001458	4.69853	3.8077	3.95374	1
	High	High		TIGGGDDSFNTFFSETGAGKHVPR	2	24	2	Q53GA7;Q13748		2497.18	0	9.063e-08	4.67583	5.28306		1
	High	High	High	FDGALNVDLTEFQTNLVPYPR	88	25	4	Q53GA7;Q13748;A8MUB1;Q9NY65	Q13(Deamidated)	2410.21	0	3.937e-07	4.65556	4.08241	4.61076	0
	High	High	High	NLDIERPTYTNLNR	55	25	4	Q53GA7;Q13748;A8MUB1;Q9NY65		1718.88	0	0.0002103	4.62635	4.23061	4.54821	0
	High	High	High	RNLDIERPTYTNLNR	16	25	4	Q53GA7;Q13748;A8MUB1;Q9NY65		1874.98	0	2.088e-05	4.57473	2.38717	4.68628	1
	High	High		VGINYQPPTVVPGGDLAKVQR	4	26	4	Q53GA7;Q13748;A8MUB1;Q9NY65	Q6(Deamidated)	2209.21	0	0.001091	4.4594	3.55994		1
	High	High	High	GDVVPKDVNAAIATIK	5	17	2	Q53GA7;Q13748	N9(Deamidated)	1611.9	0	0.0002103	4.41306	1.78627	3.81402	1
	High			AYHEQLSVAEITNACFEPANQMVK	2	16	2	Q13748;A8MUB1	Q5(Deamidated); N13(Deamidated); C15(Carbamidomethyl); N20(Deamidated)	2753.26	0	7.183e-05	4.33054			0
	High	High	High	IHFPLATYAPVISAEK	337	20	3	Q53GA7;Q13748;A8MUB1		1756.96	0	4.158e-05	4.25106	4.07995	4.6802	0
	High	High		TIGGGDDSFNTFFSETGAGKHVPR	2	24	2	Q53GA7;Q13748	N10(Deamidated)	2498.18	0	2.714e-05	4.24385	4.65455		1
	High	High	High	AVCMLSNTTAIAEAWAR	54	22	3	Q13748;A8MUB1;Q9NY65	C3(Carbamidomethyl); N7(Deamidated)	1865.89	0	3.522e-07	4.23222	4.31447	4.55997	0
	High	High	High	LIGQIVSSITASLR	63	8	1	Q13748		1457.86	0	0.0002103	4.15409	3.6364	4.12911	0
	High	High	High	NLDIERPTYTNLNR	38	25	4	Q53GA7;Q13748;A8MUB1;Q9NY65	N11(Deamidated)	1719.87	0	0.0003236	4.07462	3.18885	4.05624	0
	High	High	High	LDHKFDLMYAK	24	26	5	Q53GA7;Q13748;A8MUB1;Q9NY65;A6NHL2-2		1380.7	0	1.547e-05	4.06346	3.78192	4.19783	1
	High	High	High	VGINYQPPTVVPGGDLAK	65	26	4	Q53GA7;Q13748;A8MUB1;Q9NY65		1824.99	0	1.399e-05	4.00462	4.02001	4.86089	0
	High	High	High	AVCMLSNTTAIAEAWAR	15	22	3	Q13748;A8MUB1;Q9NY65	C3(Carbamidomethyl); M4(Oxidation); N7(Deamidated)	1881.88	0	1.005e-09	3.92923	4.18663	4.99814	0
	High		High	RTIQFVDWCPTGFK	4	17	3	Q53GA7;Q13748;Q9NY65	C9(Carbamidomethyl)	1754.86	0	2.907e-06	3.85511		4.57602	1
	High	High	High	QLFHPEQLITGK	71	34	4	Q53GA7;Q13748;A8MUB1;Q9NY65		1410.77	0	1.947e-06	3.80392	3.60942	4.08586	0
	High	High	High	TIGGGDDSFNTFFSETGAGK	24	24	2	Q53GA7;Q13748	N10(Deamidated)	2008.87	0	5.454e-09	3.72867	4.06999	4.30738	0
	High	High	High	AYHEQLSVAEITNACFEPANQMVK	13	16	2	Q13748;A8MUB1	N13(Deamidated); C15(Carbamidomethyl); N20(Deamidated); M22(Oxidation)	2768.25	0	6.706e-09	3.56899	5.02249	5.53216	0
	High			TIQFVDWCPTGFKVGINYQPPTVVPGGDLAK	2	17	3	Q53GA7;Q13748;Q9NY65	C8(Carbamidomethyl); N17(Deamidated)	3405.73	0	0.0003236	3.50684			1
	High	High	High	VGINYQPPTVVPGGDLAK	72	26	4	Q53GA7;Q13748;A8MUB1;Q9NY65	N4(Deamidated)	1825.97	0	3.902e-06	3.49766	3.45553	4.76309	0
	High	High	High	TIQFVDWCPTGFK	61	17	3	Q53GA7;Q13748;Q9NY65	C8(Carbamidomethyl)	1598.77	0	0.0002022	3.34227	3.33579	3.69747	0
	High		High	LIGQIVSSITASLR	8	8	1	Q13748	Q4(Deamidated)	1458.87	0	0.0003236	3.27494		2.40851	0
	High	High		DVNAAIATIKTK	10	17	2	Q53GA7;Q13748		1244.72	0	0.000211	3.26123	3.0429		1
	High	High		FDGALNVDLTEFQTNLVPYPR	10	25	4	Q53GA7;Q13748;A8MUB1;Q9NY65	N6(Deamidated); Q13(Deamidated)	2411.2	0	0.0002103	3.01919	3.48336		0
	High	High	High	VGINYQPPTVVPGGDLAK	4	26	4	Q53GA7;Q13748;A8MUB1;Q9NY65	N4(Deamidated); Q6(Deamidated)	1826.97	0	0.0001898	2.96375	3.4425	2.17464	0
	High	High	High	DVNAAIATIK	48	17	2	Q53GA7;Q13748		1015.58	0	0.002029	2.84466	2.64358	2.83711	0
	High	High		DVNAAIATIKTKR	4	17	2	Q53GA7;Q13748		1400.82	0	4.369e-06	2.70409	2.96155		2
	High	High	High	TIQFVDWCPTGFK	6	17	3	Q53GA7;Q13748;Q9NY65	Q3(Deamidated); C8(Carbamidomethyl)	1599.76	0	0.001425	2.65601	2.28281	1.1921	0
	High	High	High	LDHKFDLMYAK	57	26	5	Q53GA7;Q13748;A8MUB1;Q9NY65;A6NHL2-2	M8(Oxidation)	1396.69	0	2.558e-06	2.55101	2.00012	3.38786	1
	High	High	High	QLFHPEQLITGK	7	34	4	Q9NY65;A8MUB1;Q53GA7;Q13748	Q7(Deamidated)	1411.76	0	0.001344	2.3799	2.53296	3.09588	0
		High		AYHEQLSVAEITNACFEPANQMVKCDPR	1	16	2	Q13748;A8MUB1	N13(Deamidated); C15(Carbamidomethyl); C25(Carbamidomethyl)	3279.5	0	1.334e-05		4.85137		1
		High		AVFVDLEPTVVDEVR	1	3	1	Q13748		1687.88	0	0.0004623		3.08619		0
			High	RAFVHWYVGEGMEEGEFSEAR	3	22	4	Q53GA7;Q13748;A8MUB1;Q9NY65	M12(Oxidation)	2502.11	0	3.552e-09			7.14502	1
	High	High	High	DVNAAIATIK	18	17	2	Q53GA7;Q13748	N3(Deamidated)	1016.56	0.001	0.007533	2.53008	2.37026	2.69506	0
	High	High	High	FDLMYAK	15	28	5	Q53GA7;Q13748;A8MUB1;Q9NY65;A6NHL2-2		887.433	0.001	0.01523	1.98831	2.0036	2.05906	0
	High	High	High	FDLMYAK	39	28	5	Q53GA7;Q13748;A8MUB1;Q9NY65;A6NHL2-2	M4(Oxidation)	903.427	0.001	0.01849	1.81029	1.72567	1.89512	0
	High			EDLAALEK	2	7	2	Q13748;Q9NY65		888.468	0.002	0.02766	2.01468			0
	High	High		DVNAAIATIKTK	4	17	2	Q53GA7;Q13748	N3(Deamidated)	1245.7	0.002	0.01641	1.79183	2.00129		1
	High	High	High	LSVDYGKK	6	22	3	Q53GA7;Q13748;A8MUB1		909.504	0.003	0.07152	1.94784	2.04872	2.02694	1
		High		FDGALNVDLTEFQTNLVPYPR	1	25	4	Q53GA7;Q13748;A8MUB1;Q9NY65	N6(Deamidated); Q13(Deamidated); N15(Deamidated)	2412.16	0.003	0.03955		1.73728		0
			High	RNLDIERPTYTNLNR	2	25	4	Q53GA7;Q13748;A8MUB1;Q9NY65	N2(Deamidated); N12(Deamidated)	1876.97	0.004	0.1073			2.43411	1
Q9NY65	Tubulin alpha-8 chain OS=Homo sapiens GN=TUBA8 PE=1 SV=1 - [TBA8_HUMAN]	2370.07	47.44	21	865	976.732	49.22	18	327	1501.3	50.33	19	435	449	50.0616	5.05908	nucleotide binding; catalytic activity; structural molecule activity	cytoplasm; cytoskeleton	metabolic process; cellular component movement; cell organization and biogenesis
	A2	B2	C2	Sequence	# PSMs	# Proteins	# Protein Groups	Protein Group Accessions	Modifications	MH+ [Da]	q-Value	PEP	XCorr A2	XCorr B2	XCorr C2	# Missed Cleavages
	High	High	High	QLFHPEQLITGKEDAANNYAR	66	32	4	Q53GA7;Q13748;A8MUB1;Q9NY65	Q7(Deamidated)	2416.19	0	4.357e-09	6.65303	6.01739	7.73208	1
	High	High	High	QLFHPEQLITGKEDAANNYAR	33	32	4	Q53GA7;Q13748;A8MUB1;Q9NY65		2415.2	0	5.349e-09	6.56517	6.63659	8.32521	1
	High		High	RAFVHWYVGEGMEEGEFSEAR	4	22	4	Q53GA7;Q13748;A8MUB1;Q9NY65		2486.1	0	8.208e-09	6.19912		7.19168	1
	High	High	High	FDGALNVDLTEFQTNLVPYPR	139	25	4	Q53GA7;Q13748;A8MUB1;Q9NY65		2409.21	0	2.043e-09	5.95398	5.71991	6.34999	0
	High	High	High	QLFHPEQLITGKEDAANNYAR	36	32	4	Q53GA7;Q13748;A8MUB1;Q9NY65	N17(Deamidated); N18(Deamidated)	2417.17	0	2.258e-06	5.82806	5.65315	6.21861	1
	High	High	High	AFVHWYVGEGMEEGEFSEAR	84	22	4	Q53GA7;Q13748;A8MUB1;Q9NY65		2330.01	0	4.154e-09	5.82016	5.43979	6.79248	0
	High	High	High	AFVHWYVGEGMEEGEFSEAR	41	22	4	Q53GA7;Q13748;A8MUB1;Q9NY65	M11(Oxidation)	2346.01	0	8.532e-08	5.14571	5.24794	5.76207	0
	High	High	High	AVCMLSNTTAIAEAWAR	44	22	3	Q13748;A8MUB1;Q9NY65	C3(Carbamidomethyl); M4(Oxidation)	1880.89	0	2.543e-10	5.06157	4.83606	5.32291	0
	High	High	High	AVCMLSNTTAIAEAWAR	147	22	3	Q13748;A8MUB1;Q9NY65	C3(Carbamidomethyl)	1864.91	0	4.481e-10	4.87129	4.82117	5.36142	0
	High		High	RNLDIERPTYTNLNR	22	25	4	Q53GA7;Q13748;A8MUB1;Q9NY65	N2(Deamidated)	1875.97	0	1.255e-05	4.85658		4.92091	1
	High	High		VGINYQPPTVVPGGDLAKVQR	5	26	4	Q53GA7;Q13748;A8MUB1;Q9NY65		2208.2	0	2.755e-16	4.78167	5.07662		1
	High	High	High	QLFHPEQLITGKEDAANNYAR	4	32	4	Q53GA7;Q13748;A8MUB1;Q9NY65	Q7(Deamidated); N17(Deamidated); N18(Deamidated)	2418.16	0	0.001458	4.69853	3.8077	3.95374	1
	High	High	High	FDGALNVDLTEFQTNLVPYPR	88	25	4	Q53GA7;Q13748;A8MUB1;Q9NY65	Q13(Deamidated)	2410.21	0	3.937e-07	4.65556	4.08241	4.61076	0
	High	High	High	NLDIERPTYTNLNR	55	25	4	Q53GA7;Q13748;A8MUB1;Q9NY65		1718.88	0	0.0002103	4.62635	4.23061	4.54821	0
	High	High	High	RNLDIERPTYTNLNR	16	25	4	Q53GA7;Q13748;A8MUB1;Q9NY65		1874.98	0	2.088e-05	4.57473	2.38717	4.68628	1
	High	High	High	AVMIDLEPTVVDEVR	11	3	1	Q9NY65		1685.88	0	3.761e-11	4.51567	4.25001	4.11647	0
	High	High		VGINYQPPTVVPGGDLAKVQR	4	26	4	Q53GA7;Q13748;A8MUB1;Q9NY65	Q6(Deamidated)	2209.21	0	0.001091	4.4594	3.55994		1
	High	High	High	AVCMLSNTTAIAEAWAR	54	22	3	Q13748;A8MUB1;Q9NY65	C3(Carbamidomethyl); N7(Deamidated)	1865.89	0	3.522e-07	4.23222	4.31447	4.55997	0
	High	High	High	LISQIVSSITASLR	234	19	3	Q53GA7;A8MUB1;Q9NY65		1487.88	0	1.647e-07	4.15109	3.64079	4.25995	0
	High	High	High	NLDIERPTYTNLNR	38	25	4	Q53GA7;Q13748;A8MUB1;Q9NY65	N11(Deamidated)	1719.87	0	0.0003236	4.07462	3.18885	4.05624	0
	High	High	High	LDHKFDLMYAK	24	26	5	Q53GA7;Q13748;A8MUB1;Q9NY65;A6NHL2-2		1380.7	0	1.547e-05	4.06346	3.78192	4.19783	1
	High	High	High	VGINYQPPTVVPGGDLAK	65	26	4	Q53GA7;Q13748;A8MUB1;Q9NY65		1824.99	0	1.399e-05	4.00462	4.02001	4.86089	0
	High	High	High	IHFPLVTYAPIISAEK	10	5	1	Q9NY65		1799.01	0	2.281e-06	3.98175	3.79637	4.5268	0
	High	High	High	AVCMLSNTTAIAEAWAR	15	22	3	Q13748;A8MUB1;Q9NY65	C3(Carbamidomethyl); M4(Oxidation); N7(Deamidated)	1881.88	0	1.005e-09	3.92923	4.18663	4.99814	0
	High		High	RTIQFVDWCPTGFK	4	17	3	Q53GA7;Q13748;Q9NY65	C9(Carbamidomethyl)	1754.86	0	2.907e-06	3.85511		4.57602	1
	High	High	High	QLFHPEQLITGK	71	34	4	Q53GA7;Q13748;A8MUB1;Q9NY65		1410.77	0	1.947e-06	3.80392	3.60942	4.08586	0
	High		High	LISQIVSSITASLR	11	19	3	Q53GA7;A8MUB1;Q9NY65	Q4(Deamidated)	1488.86	0	7.818e-08	3.7438		3.7474	0
	High			TIQFVDWCPTGFKVGINYQPPTVVPGGDLAK	2	17	3	Q53GA7;Q13748;Q9NY65	C8(Carbamidomethyl); N17(Deamidated)	3405.73	0	0.0003236	3.50684			1
	High	High	High	VGINYQPPTVVPGGDLAK	72	26	4	Q53GA7;Q13748;A8MUB1;Q9NY65	N4(Deamidated)	1825.97	0	3.902e-06	3.49766	3.45553	4.76309	0
	High	High	High	TIQFVDWCPTGFK	61	17	3	Q53GA7;Q13748;Q9NY65	C8(Carbamidomethyl)	1598.77	0	0.0002022	3.34227	3.33579	3.69747	0
	High	High		FDGALNVDLTEFQTNLVPYPR	10	25	4	Q53GA7;Q13748;A8MUB1;Q9NY65	N6(Deamidated); Q13(Deamidated)	2411.2	0	0.0002103	3.01919	3.48336		0
	High	High	High	VGINYQPPTVVPGGDLAK	4	26	4	Q53GA7;Q13748;A8MUB1;Q9NY65	N4(Deamidated); Q6(Deamidated)	1826.97	0	0.0001898	2.96375	3.4425	2.17464	0
	High	High	High	TIQFVDWCPTGFK	6	17	3	Q53GA7;Q13748;Q9NY65	Q3(Deamidated); C8(Carbamidomethyl)	1599.76	0	0.001425	2.65601	2.28281	1.1921	0
	High	High	High	LDHKFDLMYAK	57	26	5	Q53GA7;Q13748;A8MUB1;Q9NY65;A6NHL2-2	M8(Oxidation)	1396.69	0	2.558e-06	2.55101	2.00012	3.38786	1
	High	High	High	ESIDLVLDR	7	4	1	Q9NY65		1059.57	0	0.0004689	2.52498	2.49948	2.53843	0
	High	High	High	QLFHPEQLITGK	7	34	4	Q9NY65;A8MUB1;Q53GA7;Q13748	Q7(Deamidated)	1411.76	0	0.001344	2.3799	2.53296	3.09588	0
	High	High	High	DVNVAIAAIK	5	5	1	Q9NY65		1013.6	0	0.00252	2.03952	2.61682	2.77335	0
		High	High	AVMIDLEPTVVDEVR	6	3	1	Q9NY65	M3(Oxidation)	1701.87	0	7.449e-06		3.77923	4.21826	0
		High		INDDDSFTTFFSETGNGK	2	3	1	Q9NY65	N16(Deamidated)	1995.84	0	2.19e-08		3.1574		0
			High	RAFVHWYVGEGMEEGEFSEAR	3	22	4	Q53GA7;Q13748;A8MUB1;Q9NY65	M12(Oxidation)	2502.11	0	3.552e-09			7.14502	1
	High	High	High	FDLMYAK	15	28	5	Q53GA7;Q13748;A8MUB1;Q9NY65;A6NHL2-2		887.433	0.001	0.01523	1.98831	2.0036	2.05906	0
	High	High	High	FDLMYAK	39	28	5	Q53GA7;Q13748;A8MUB1;Q9NY65;A6NHL2-2	M4(Oxidation)	903.427	0.001	0.01849	1.81029	1.72567	1.89512	0
	High			EDLAALEK	2	7	2	Q13748;Q9NY65		888.468	0.002	0.02766	2.01468			0
			High	AYHEQLSVAEITSSCFEPNSQMVK	1	5	1	Q9NY65	C15(Carbamidomethyl); N19(Deamidated); Q21(Deamidated)	2757.25	0.002	0.02778			3.78762	0
		High		FDGALNVDLTEFQTNLVPYPR	1	25	4	Q53GA7;Q13748;A8MUB1;Q9NY65	N6(Deamidated); Q13(Deamidated); N15(Deamidated)	2412.16	0.003	0.03955		1.73728		0
			High	RNLDIERPTYTNLNR	2	25	4	Q53GA7;Q13748;A8MUB1;Q9NY65	N2(Deamidated); N12(Deamidated)	1876.97	0.004	0.1073			2.43411	1
Q53G99	Beta actin variant (Fragment) OS=Homo sapiens PE=2 SV=1 - [Q53G99_HUMAN]	2354.17	79.73	29	763	2170.01	78.4	30	689	2092.08	71.73	29	611	375	41.7378	5.59229	nucleotide binding; DNA binding; structural molecule activity; protein binding	chromosome; nucleus; organelle lumen; extracellular; cytoplasm; cytosol; cytoskeleton	cell organization and biogenesis; metabolic process; cellular component movement; cell differentiation; development; response to stimulus; coagulation; cell communication; regulation of biological process; transport; defense response
	A2	B2	C2	Sequence	# PSMs	# Proteins	# Protein Groups	Protein Group Accessions	Modifications	MH+ [Da]	q-Value	PEP	XCorr A2	XCorr B2	XCorr C2	# Missed Cleavages
	High	High	High	TTGIVMDSGDGVTHTVPIYEGYALPHAILR	49	26	3	Q53G99;Q562M3;Q562M5	M6(Oxidation)	3199.6	0	4.032e-11	7.72636	5.97278	8.03927	0
	High	High	High	TTGIVMDSGDGVTHTVPIYEGYALPHAILR	52	26	3	Q53G99;Q562M3;Q562M5		3183.62	0	6.521e-12	7.46862	7.31347	7.54362	0
	High	High	High	KDLYANTVLSGGTTMYPGIADR	20	20	1	Q53G99		2343.16	0	3.205e-11	7.21409	6.9099	8.09712	1
	High	High	High	CPEALFQPSFLGMESCGIHETTFNSIMK	14	19	1	Q53G99	C1(Carbamidomethyl); C16(Carbamidomethyl)	3231.46	0	2.402e-13	6.67498	6.08591	7.65365	0
	High	High	High	KDLYANTVLSGGTTMYPGIADR	20	20	1	Q53G99	M15(Oxidation)	2359.16	0	9.131e-12	6.35354	6.1683	7.96891	1
	High			DIKEKLCYVALDFEQEMATAASSSSLEK	1	20	1	Q53G99	C7(Carbamidomethyl)	3163.52	0	2.782e-16	6.35101			2
	High	High	High	LCYVALDFEQEMATAASSSSLEK	159	20	1	Q53G99	C2(Carbamidomethyl)	2550.17	0	2.755e-16	6.29008	6.34744	5.99824	0
	High	High	High	DLYANTVLSGGTTMYPGIADR	83	20	1	Q53G99		2215.07	0	6.646e-12	6.23274	6.16641	6.22538	0
	High	High	High	LCYVALDFEQEMATAASSSSLEK	84	20	1	Q53G99	C2(Carbamidomethyl); Q10(Deamidated)	2551.17	0	2.782e-16	6.1785	5.08068	4.45514	0
	High	High	High	DLYANTVLSGGTTMYPGIADR	107	20	1	Q53G99	M14(Oxidation)	2231.06	0	1.015e-12	6.16962	5.77496	6.28496	0
	High	High	High	VAPEEHPVLLTEAPLNPKANR	12	27	2	Q53G99;Q562Z4		2295.25	0	2.782e-16	6.08532	5.36461	5.59068	1
	High	High	High	VAPEEHPVLLTEAPLNPK	106	29	2	Q53G99;Q562Z4		1954.06	0	2.782e-16	6.04924	5.75733	5.87016	0
	High	High	High	CPEALFQPSFLGMESCGIHETTFNSIMK	8	19	1	Q53G99	C1(Carbamidomethyl); C16(Carbamidomethyl); N24(Deamidated)	3232.44	0	2.755e-16	5.98287	6.99111	6.45069	0
	High	High		CPEALFQPSFLGMESCGIHETTFNSIMK	4	19	1	Q53G99	C1(Carbamidomethyl); Q7(Deamidated); C16(Carbamidomethyl); N24(Deamidated)	3233.45	0	2.782e-16	5.8716	5.51459		0
	High	High	High	EKLCYVALDFEQEMATAASSSSLEK	6	20	1	Q53G99	C4(Carbamidomethyl)	2807.31	0	7.168e-14	5.84019	4.61954	3.04014	1
	High	High	High	DLYANTVLSGGTTMYPGIADR	48	20	1	Q53G99	N5(Deamidated)	2216.05	0	2.755e-16	5.70713	6.07382	5.75866	0
	High	High	High	KDLYANTVLSGGTTMYPGIADR	17	20	1	Q53G99	N6(Deamidated)	2344.15	0	6.756e-09	5.46829	5.38648	6.15563	1
	High	High	High	DLYANTVLSGGTTMYPGIADR	43	20	1	Q53G99	N5(Deamidated); M14(Oxidation)	2232.05	0	6.678e-11	4.92678	5.35978	5.56951	0
	High	High	High	KDLYANTVLSGGTTMYPGIADR	16	20	1	Q53G99	N6(Deamidated); M15(Oxidation)	2360.14	0	2.099e-09	4.75631	5.07254	6.00428	1
	High	High	High	CPEALFQPSFLGMESCGIHETTFNSIMK	7	19	1	Q53G99	C1(Carbamidomethyl); C16(Carbamidomethyl); M27(Oxidation)	3247.46	0	4.9e-07	4.64594	4.79396	5.2567	0
	High	High	High	SYELPDGQVITIGNER	82	41	4	P68032;Q562R1;Q9BYX7;Q53G99	N14(Deamidated)	1791.87	0	4.683e-09	4.63551	4.31098	4.87725	0
	High	High		DIKEKLCYVALDFEQEMATAASSSSLEK	4	20	1	Q53G99	C7(Carbamidomethyl); Q15(Deamidated)	3164.52	0	1.592e-13	4.57216	2.9316		2
	High	High		MTQIMFETFNTPAMYVAIQAVLSLYASGR	2	29	4	Q53G99;Q562M3;Q562M5;Q562Z4	N10(Deamidated)	3254.61	0	4.469e-13	4.39319	4.2891		0
	High	High	High	QEYDESGPSIVHR	46	22	4	Q9BYX7;P0CG38;P0CG39;Q53G99		1516.7	0	1.213e-07	4.34332	4.12551	4.91091	0
	High	High	High	LCYVALDFEQEMATAASSSSLEK	11	20	1	Q53G99	C2(Carbamidomethyl); Q10(Deamidated); M12(Oxidation)	2567.15	0	2.295e-07	4.10576	4.03266	4.80041	0
	High	High	High	DLTDYLMKILTER	14	31	3	P68032;Q562R1;Q53G99		1610.85	0	1.356e-09	4.08033	3.62053	2.77882	1
	High	High	High	CPEALFQPSFLGMESCGIHETTFNSIMK	9	19	1	Q53G99	C1(Carbamidomethyl); Q7(Deamidated); C16(Carbamidomethyl); N24(Deamidated); M27(Oxidation)	3249.46	0	8.665e-10	4.05761	3.6948	3.67427	0
	High	High	High	QEYDESGPSIVHRK	10	22	4	Q9BYX7;P0CG38;P0CG39;Q53G99		1644.8	0	0.0001669	4.04937	3.25209	4.41554	1
	High	High	High	SYELPDGQVITIGNER	108	41	4	P68032;Q562R1;Q9BYX7;Q53G99		1790.89	0	6.065e-07	3.89058	3.91003	4.11053	0
	High	High	High	HQGVMVGMGQK	8	38	4	P68032;Q562R1;Q53G99;C9JZR7		1171.57	0	3.233e-09	3.81961	3.14926	4.22094	0
	High	High	High	LCYVALDFEQEMATAASSSSLEK	25	20	1	Q53G99	C2(Carbamidomethyl); M12(Oxidation)	2566.17	0	3.374e-14	3.77528	4.68163	6.32723	0
	High	High	High	SYELPDGQVITIGNERFR	14	41	4	P68032;Q562R1;Q9BYX7;Q53G99	N14(Deamidated)	2095.04	0	1.289e-06	3.77151	3.63318	4.17698	1
	High	High	High	IWHHTFYNELR	58	65	8	Q9BYX7;P68032;P0CG38;P0CG39;Q53G99;C9JZR7;Q562M3;Q562M5		1515.75	0	8.61e-06	3.55145	3.69348	3.73229	0
	High	High	High	IWHHTFYNELR	18	65	8	Q9BYX7;P68032;P0CG38;P0CG39;Q53G99;C9JZR7;Q562M3;Q562M5	N8(Deamidated)	1516.73	0	0.0002103	3.52619	3.01386	3.32037	0
	High	High	High	AVFPSIVGRPR	65	44	4	P68032;P0CG38;Q53G99;C9JZR7		1198.7	0	0.0002762	3.38285	3.22838	3.6477	0
	High	High	High	HQGVMVGMGQK	44	38	4	P68032;Q562R1;Q53G99;C9JZR7	M5(Oxidation)	1187.56	0	1.325e-07	3.34197	3.22552	3.70258	0
	High	High		EITALAPSTMKIK	8	34	2	P68032;Q53G99		1402.8	0	0.0003318	3.27058	3.09942		1
	High	High	High	DSYVGDEAQSKR	18	37	3	P68032;Q53G99;C9JZR7		1354.62	0	3.538e-06	3.19214	3.02495	3.38017	1
	High			CPEALFQPSFLGMESCGIHETTFNSIMK	1	19	1	Q53G99	C1(Carbamidomethyl); Q7(Deamidated); M13(Oxidation); C16(Carbamidomethyl); M27(Oxidation)	3264.45	0	0.0002266	3.17559			0
	High	High		SYELPDGQVITIGNER	3	41	4	P68032;Q562R1;Q9BYX7;Q53G99	Q8(Deamidated); N14(Deamidated)	1792.87	0	0.0001898	3.04852	3.49976		0
	High	High	High	GYSFTTTAER	57	16	1	Q53G99		1132.53	0	0.0004892	2.88624	2.97289	2.84629	0
	High	High	High	EITALAPSTMK	17	34	2	P68032;Q53G99		1161.62	0	0.001653	2.86743	2.76511	2.68555	0
	High	High	High	EITALAPSTMK	109	34	2	P68032;Q53G99	M10(Oxidation)	1177.61	0	0.0003524	2.85048	2.58646	2.61645	0
	High	High	High	VAPEEHPVLLTEAPLNPK	4	29	2	Q53G99;Q562Z4	N16(Deamidated)	1955.04	0	6.918e-05	2.84753	2.08262	3.40964	0
	High	High	High	DSYVGDEAQSK	23	37	3	P68032;Q53G99;C9JZR7		1198.52	0	0.003116	2.82878	2.86112	2.89355	0
	High	High	High	HQGVMVGMGQK	208	38	4	P68032;Q562R1;Q53G99;C9JZR7	M5(Oxidation); M8(Oxidation)	1203.56	0	0.002033	2.79821	2.78776	3.07917	0
	High	High	High	DLTDYLMKILTER	9	31	3	P68032;Q562R1;Q53G99	M7(Oxidation)	1626.84	0	0.0002103	2.73872	2.5744	2.71062	1
	High	High	High	LDLAGRDLTDYLMK	11	31	3	P68032;Q562R1;Q53G99		1623.84	0	0.001694	2.7176	2.3653	3.48586	1
	High	High		EITALAPSTMKIK	5	34	2	P68032;Q53G99	M10(Oxidation)	1418.79	0	0.001556	2.71044	2.26777		1
	High	High		SYELPDGQVITIGNERFR	2	41	4	P68032;Q562R1;Q9BYX7;Q53G99	Q8(Deamidated); N14(Deamidated)	2096.04	0	0.0002103	2.68528	2.35784		1
	High	High	High	AGFAGDDAPR	27	46	5	P68032;P0CG38;P0CG39;Q53G99;C9JZR7		976.448	0	0.0001862	2.67762	2.59494	2.99343	0
	High	High	High	IKIIAPPER	6	35	3	P68032;Q562R1;Q53G99		1036.65	0	0.004814	2.14657	2.3526	2.47889	1
	High	High	High	CPEALFQPSFLGMESCGIHETTFNSIMK	9	19	1	Q53G99	C1(Carbamidomethyl); M13(Oxidation); C16(Carbamidomethyl); N24(Deamidated)	3248.43	0	2.755e-16	2.04245	5.37681	3.94226	0
		High	High	HQGVMVGMGQKDSYVGDEAQSKR	2	36	3	P68032;Q53G99;C9JZR7	M5(Oxidation); M8(Oxidation)	2539.17	0	2.755e-16		7.64777	5.94024	2
		High		HQGVMVGMGQKDSYVGDEAQSK	1	36	3	P68032;Q53G99;C9JZR7		2351.07	0	0.0002757		4.50421		1
		High		EITALAPSTMKIKIIAPPER	1	32	2	P68032;Q53G99		2179.25	0	0.0004623		4.4862		2
		High		EKLCYVALDFEQEMATAASSSSLEK	1	20	1	Q53G99	C4(Carbamidomethyl); Q12(Deamidated)	2808.31	0	2.782e-15		4.4569		1
		High		MTQIMFETFNTPAMYVAIQAVLSLYASGR	2	29	4	Q53G99;Q562M3;Q562M5;Q562Z4		3253.62	0	2.724e-07		3.71447		0
		High		EKLCYVALDFEQEMATAASSSSLEK	1	20	1	Q53G99	C4(Carbamidomethyl); Q12(Deamidated); M14(Oxidation)	2824.31	0	6.299e-09		2.96556		1
		High		VAPEEHPVLLTEAPLNPKANR	1	27	2	Q53G99;Q562Z4	N16(Deamidated)	2296.25	0	0.0001898		2.76965		1
			High	FRCPEALFQPSFLGMESCGIHETTFNSIMK	1	19	1	Q53G99	C3(Carbamidomethyl); C18(Carbamidomethyl)	3534.64	0	1.437e-12			8.18191	1
			High	CPEALFQPSFLGMESCGIHETTFNSIMK	5	19	1	Q53G99	C1(Carbamidomethyl); M13(Oxidation); C16(Carbamidomethyl); M27(Oxidation)	3263.45	0	2.035e-08			5.92357	0
			High	EKLCYVALDFEQEMATAASSSSLEK	2	20	1	Q53G99	C4(Carbamidomethyl); M14(Oxidation)	2823.3	0	1.053e-08			5.43322	1
			High	FRCPEALFQPSFLGMESCGIHETTFNSIMK	1	19	1	Q53G99	C3(Carbamidomethyl); Q9(Deamidated); C18(Carbamidomethyl); N26(Deamidated); M29(Oxidation)	3552.63	0	3.233e-08			5.32968	1
			High	HQGVMVGMGQKDSYVGDEAQSK	1	36	3	P68032;Q53G99;C9JZR7	M5(Oxidation); M8(Oxidation)	2383.07	0	3.043e-09			5.21145	1
			High	CPEALFQPSFLGMESCGIHETTFNSIMK	2	19	1	Q53G99	C1(Carbamidomethyl); Q7(Deamidated); M13(Oxidation); C16(Carbamidomethyl); N24(Deamidated); M27(Oxidation)	3265.45	0	1.254e-08			4.99257	0
			High	FRCPEALFQPSFLGMESCGIHETTFNSIMK	1	19	1	Q53G99	C3(Carbamidomethyl); M15(Oxidation); C18(Carbamidomethyl); N26(Deamidated); M29(Oxidation)	3567.6	0	2.204e-06			4.89211	1
			High	DSYVGDEAQSKR	2	37	3	P68032;Q53G99;C9JZR7	Q9(Deamidated)	1355.61	0	2.194e-05			3.65264	1
	High		High	GYSFTTTAEREIVR	2	16	1	Q53G99		1629.82	0.001	0.008858	2.13136		2.51067	1
	High	High	High	LDLAGRDLTDYLMK	4	31	3	P68032;Q562R1;Q53G99	M13(Oxidation)	1639.84	0.001	0.006548	1.73219	2.75641	2.63524	1
	High	High	High	DLTDYLMK	31	31	3	P68032;Q562R1;Q53G99		998.483	0.002	0.0162	1.84271	1.80346	1.81228	0
	High	High	High	DLTDYLMK	108	31	3	P68032;Q562R1;Q53G99	M7(Oxidation)	1014.48	0.002	0.02667	1.81486	1.74129	1.75867	0
			High	MRKEITALAPSTMK	1	1	1	Q53G99	M1(Oxidation); M13(Oxidation)	1608.83	0.002	0.03162			2.87398	2
			High	HQGVMVGMGQK	1	38	4	P68032;Q562R1;Q53G99;C9JZR7	M5(Oxidation); Q10(Deamidated)	1188.55	0.003	0.06786			2.05017	0
	High			IIAPPERK	1	34	3	P68032;Q562R1;Q53G99		923.566	0.005	0.08107	1.50385			1
Q9BUF5	Tubulin beta-6 chain OS=Homo sapiens GN=TUBB6 PE=1 SV=1 - [TBB6_HUMAN]	2265.83	50.22	22	803	1331.42	43.27	21	504	1493.04	47.31	20	485	446	49.825	4.88135	nucleotide binding; catalytic activity; structural molecule activity	nucleus; cytoplasm; cytoskeleton; membrane; extracellular	metabolic process; cellular component movement; cell organization and biogenesis
	A2	B2	C2	Sequence	# PSMs	# Proteins	# Protein Groups	Protein Group Accessions	Modifications	MH+ [Da]	q-Value	PEP	XCorr A2	XCorr B2	XCorr C2	# Missed Cleavages
	High	High	High	GHYTEGAELVDAVLDVVRK	23	10	2	P04350;Q9BUF5		2071.09	0	2.782e-16	7.47769	6.51492	7.18665	1
	High	High	High	GHYTEGAELVDAVLDVVR	46	10	2	P04350;Q9BUF5		1942.99	0	2.755e-16	5.98938	6.24126	6.02993	0
	High		High	MASTFIGNSTAIQELFKR	6	5	1	Q9BUF5	N8(Deamidated)	2015.02	0	1.063e-15	5.84567		4.83786	1
	High	High		LHFFMPGFAPLTSRGSQQYR	2	41	7	Q13885;Q9BVA1;P04350;P07437;Q9BUF5;Q3ZCM7;Q8IWP6		2340.17	0	7.914e-05	5.53916	5.19308		1
	High	High	High	LHFFMPGFAPLTSR	210	42	7	Q13885;Q9BVA1;P04350;P07437;Q9BUF5;Q3ZCM7;Q8IWP6	M5(Oxidation)	1636.83	0	8.317e-07	5.2173	5.06243	5.54795	0
	High	High	High	LHFFMPGFAPLTSR	343	42	7	Q13885;Q9BVA1;P04350;P07437;Q9BUF5;Q3ZCM7;Q8IWP6		1620.84	0	7.183e-05	5.13585	4.57749	4.7921	0
	High			MASTFIGNSTAIQELFKR	1	5	1	Q9BUF5	M1(Oxidation); N8(Deamidated)	2031.02	0	3.854e-14	4.81912			1
	High		High	MASTFIGNSTAIQELFKR	4	5	1	Q9BUF5	M1(Oxidation)	2030.05	0	1.764e-07	4.66067		3.46734	1
	High	High	High	SGPFGQLFRPDNFIFGQTGAGNNWAK	26	6	1	Q9BUF5	N12(Deamidated); Q17(Deamidated); N22(Deamidated)	2829.34	0	0.0003236	4.48264	3.81011	4.38058	0
	High		High	MASTFIGNSTAIQELFKR	2	5	1	Q9BUF5		2014.04	0	4.273e-10	4.33476		6.14906	1
	High	High	High	SGPFGQLFRPDNFIFGQTGAGNNWAK	18	6	1	Q9BUF5	N12(Deamidated); Q17(Deamidated)	2828.35	0	0.0003479	4.15586	3.78691	3.72285	0
	High		High	MASTFIGNSTAIQELFK	16	5	1	Q9BUF5	M1(Oxidation)	1873.94	0	5.634e-08	4.04878		4.575	0
	High			MASTFIGNSTAIQELFK	4	5	1	Q9BUF5		1857.93	0	0.0003236	4.0145			0
	High			LTTPTYGDLNHLVSATMSGVTTSLR	1	6	1	Q9BUF5		2635.33	0	1.645e-05	3.93863			0
	High	High	High	NSSYFVEWIPNNVK	98	42	7	Q13885;Q9BVA1;Q13509;P04350;P07437;Q9BUF5;Q8IWP6	N1(Deamidated)	1697.82	0	7.183e-05	3.68308	3.32123	3.62028	0
	High	High	High	NSSYFVEWIPNNVK	24	42	7	Q13885;Q9BVA1;Q13509;P04350;P07437;Q9BUF5;Q8IWP6		1696.83	0	2.143e-07	3.67079	3.54421	4.11041	0
	High	High	High	KLAVNMVPFPR	30	48	9	Q9H4B7;Q13885;Q9BVA1;Q13509;P04350;P07437;Q9BUF5;Q3ZCM7;Q8IWP6		1271.73	0	0.000123	3.57863	3.79704	3.68908	1
	High		High	MASTFIGNSTAIQELFK	9	5	1	Q9BUF5	M1(Oxidation); N8(Deamidated)	1874.91	0	7.827e-05	3.56586		3.76018	0
	High	High	High	NSSYFVEWIPNNVK	55	42	7	Q13885;Q9BVA1;Q13509;P04350;P07437;Q9BUF5;Q8IWP6	N1(Deamidated); N11(Deamidated)	1698.8	0	0.0004182	3.54297	3.12084	3.37491	0
	High	High	High	LAVNMVPFPR	96	48	9	Q9H4B7;Q13885;Q9BVA1;Q13509;P04350;P07437;Q9BUF5;Q3ZCM7;Q8IWP6	M5(Oxidation)	1159.63	0	0.00027	3.54129	3.09792	3.35538	0
	High	High	High	KLAVNMVPFPR	17	48	9	Q9H4B7;Q13885;Q9BVA1;Q13509;P04350;P07437;Q9BUF5;Q3ZCM7;Q8IWP6	N5(Deamidated)	1272.71	0	0.0002774	3.51618	3.38805	2.80895	1
	High	High		IMNTFSVMPSPK	5	17	3	Q13885;Q9BVA1;Q9BUF5	N3(Deamidated)	1352.66	0	0.0001898	3.45664	3.49856		0
	High	High	High	KLAVNMVPFPR	73	48	9	Q9H4B7;Q13885;Q9BVA1;Q13509;P04350;P07437;Q9BUF5;Q3ZCM7;Q8IWP6	M6(Oxidation)	1287.72	0	0.001348	3.44193	3.18791	3.24519	1
	High	High	High	FPGQLNADLRK	34	54	9	Q9H4B7;Q13885;Q9BVA1;Q13509;P04350;P07437;Q9BUF5;Q3ZCM7;Q8IWP6	N6(Deamidated)	1259.67	0	3.259e-06	3.37615	3.36725	3.6133	1
	High	High	High	IMNTFSVMPSPK	21	17	3	Q13885;Q9BVA1;Q9BUF5		1351.67	0	0.0001898	3.34952	3.36445	3.11332	0
	High	High	High	FPGQLNADLR	61	54	9	Q9H4B7;Q13885;Q9BVA1;Q13509;P04350;P07437;Q9BUF5;Q3ZCM7;Q8IWP6		1130.59	0	0.0003236	3.29572	3.09857	3.26353	0
	High	High	High	LAVNMVPFPR	27	48	9	Q9H4B7;Q13885;Q9BVA1;Q13509;P04350;P07437;Q9BUF5;Q3ZCM7;Q8IWP6		1143.64	0	0.0003604	3.28966	3.42918	3.13971	0
	High	High	High	FPGQLNADLRK	41	54	9	Q9H4B7;Q13885;Q9BVA1;Q13509;P04350;P07437;Q9BUF5;Q3ZCM7;Q8IWP6		1258.69	0	2.662e-07	3.27734	2.99073	3.96522	1
	High	High	High	IMNTFSVMPSPK	88	17	3	Q13885;Q9BVA1;Q9BUF5	M8(Oxidation)	1367.67	0	9.421e-06	3.24557	3.0803	3.42657	0
	High	High	High	FPGQLNADLR	38	54	9	Q9H4B7;Q13885;Q9BVA1;Q13509;P04350;P07437;Q9BUF5;Q3ZCM7;Q8IWP6	N6(Deamidated)	1131.58	0	1.312e-06	3.19755	3.22503	3.50442	0
	High	High	High	SGPFGQLFRPDNFIFGQTGAGNNWAK	5	6	1	Q9BUF5	N12(Deamidated); Q17(Deamidated); N22(Deamidated); N23(Deamidated)	2830.32	0	0.002029	3.16981	2.23872	2.59809	0
	High	High	High	KLAVNMVPFPR	7	48	9	Q9H4B7;Q13885;Q9BVA1;Q13509;P04350;P07437;Q9BUF5;Q3ZCM7;Q8IWP6	N5(Deamidated); M6(Oxidation)	1288.71	0	0.000341	3.13869	2.62048	3.10012	1
	High	High	High	IMNTFSVMPSPK	46	17	3	Q13885;Q9BVA1;Q9BUF5	M2(Oxidation); M8(Oxidation)	1383.67	0	0.0003236	3.06671	2.75168	2.95947	0
	High	High	High	EVDEQMLAIQSK	15	11	2	Q13509;Q9BUF5		1390.68	0	0.0003236	3.00054	2.81106	2.86212	0
	High	High	High	YLTVATVFR	15	12	2	Q13509;Q9BUF5		1069.6	0	0.001825	2.94001	2.9199	2.95084	0
	High	High	High	LAVNMVPFPR	19	48	9	Q9H4B7;Q13885;Q9BVA1;Q13509;P04350;P07437;Q9BUF5;Q3ZCM7;Q8IWP6	N4(Deamidated)	1144.61	0	0.0001898	2.93405	3.00117	2.99233	0
	High	High	High	LAVNMVPFPR	11	48	9	Q9H4B7;Q13885;Q9BVA1;Q13509;P04350;P07437;Q9BUF5;Q3ZCM7;Q8IWP6	N4(Deamidated); M5(Oxidation)	1160.61	0	0.0004623	2.92064	3.15901	2.8876	0
	High	High	High	NMMAACDPR	70	48	8	Q13885;Q9BVA1;Q13509;P04350;P07437;Q9BUF5;Q3ZCM7;Q8IWP6	M2(Oxidation); M3(Oxidation); C6(Carbamidomethyl)	1097.42	0	0.001338	2.83985	2.76738	2.93424	0
	High	High	High	NMMAACDPR	89	48	8	Q13885;Q9BVA1;Q13509;P04350;P07437;Q9BUF5;Q3ZCM7;Q8IWP6	M2(Oxidation); C6(Carbamidomethyl)	1081.42	0	0.002029	2.6647	2.47027	2.76297	0
	High	High	High	VAVCDIPPR	37	12	3	Q9H4B7;Q13509;Q9BUF5	C4(Carbamidomethyl)	1026.54	0	4.637e-05	2.64803	2.67034	3.10045	0
	High	High	High	IREEFPDR	7	10	2	P04350;Q9BUF5		1061.54	0	0.003533	2.60725	2.39687	2.43559	1
	High	High	High	EVDEQMLAIQSK	13	11	2	Q13509;Q9BUF5	M6(Oxidation)	1406.68	0	0.0004623	2.59869	3.2369	2.70629	0
	High		High	MASTFIGNSTAIQELFK	2	5	1	Q9BUF5	M1(Oxidation); N8(Deamidated); Q13(Deamidated)	1875.92	0	0.003153	1.60279		2.33136	0
		High		KLAVNMVPFPRLHFFMPGFAPLTSR	1	40	7	Q13885;Q9BVA1;P04350;P07437;Q9BUF5;Q3ZCM7;Q8IWP6		2873.55	0	2.755e-16		5.84667		2
		High		LAVNMVPFPRLHFFMPGFAPLTSR	1	40	7	Q13885;Q9BVA1;P04350;P07437;Q9BUF5;Q3ZCM7;Q8IWP6	N4(Deamidated)	2746.46	0	0.0001955		3.86482		1
		High		LAVNMVPFPRLHFFMPGFAPLTSR	2	40	7	Q13885;Q9BVA1;P04350;P07437;Q9BUF5;Q3ZCM7;Q8IWP6	N4(Deamidated); M5(Oxidation)	2762.45	0	0.0001898		3.3524		1
		High		ALTVPELTQQMFDARNMMAACDPR	6	5	1	Q9BUF5	Q10(Deamidated); C21(Carbamidomethyl)	2767.28	0	0.0004623		2.26208		1
			High	LHFFMPGFAPLTSRGSQQYR	1	41	7	Q13885;Q9BVA1;P04350;P07437;Q9BUF5;Q3ZCM7;Q8IWP6	M5(Oxidation)	2356.17	0	8.414e-06			5.61727	1
			High	MASTFIGNSTAIQELFK	1	5	1	Q9BUF5	N8(Deamidated)	1858.92	0	2.474e-06			4.05583	0
			High	ALTVPELTQQMFDAR	2	5	1	Q9BUF5	M11(Oxidation)	1735.88	0	0.005623			2.88579	0
	High			SGPFGQLFRPDNFIFGQTGAGNNWAK	1	6	1	Q9BUF5		2826.36	0.001	0.002409	3.33141			0
	High			IMNTFSVMPSPK	1	17	3	Q13885;Q9BVA1;Q9BUF5	M2(Oxidation); N3(Deamidated)	1368.67	0.001	0.002103	2.79505			0
	High	High	High	NMMAACDPR	9	48	8	Q13885;Q9BVA1;Q13509;P04350;P07437;Q9BUF5;Q3ZCM7;Q8IWP6	C6(Carbamidomethyl)	1065.43	0.001	0.01896	2.00518	1.86082	2.10278	0
		High		IREEFPDRIMNTFSVMPSPK	1	6	1	Q9BUF5	M10(Oxidation); N11(Deamidated)	2411.19	0.001	0.006547		4.4064		2
			High	IMNTFSVMPSPK	1	17	3	Q13885;Q9BVA1;Q9BUF5	M2(Oxidation); N3(Deamidated); M8(Oxidation)	1384.66	0.001	0.006963			2.249	0
	High		High	MREIVHIQAGQCGNQIGTK	4	12	1	Q9BUF5	M1(Oxidation); C12(Carbamidomethyl); Q15(Deamidated)	2157.07	0.002	0.02323	3.2664		3.2272	1
	High	High		MREIVHIQAGQCGNQIGTK	2	12	1	Q9BUF5	M1(Oxidation); C12(Carbamidomethyl)	2156.06	0.002	0.03803	2.71296	2.50951		1
	High			EIVHIQAGQCGNQIGTK	1	12	1	Q9BUF5	C10(Carbamidomethyl)	1852.94	0.003	0.04281	1.91279			0
		High	High	EVDEQMLAIQSK	2	11	2	Q13509;Q9BUF5	Q5(Deamidated); M6(Oxidation)	1407.67	0.003	0.07726		1.49448	1.83398	0
	High			GLKMASTFIGNSTAIQELFK	1	5	1	Q9BUF5		2156.14	0.004	0.07992	2.52503			1
Q59GB4	Dihydropyrimidinase-like 2 variant (Fragment) OS=Homo sapiens PE=2 SV=1 - [Q59GB4_HUMAN]	2247.4	84.39	45	624	2158.23	83.12	44	643	1955.53	83.44	39	526	628	68.1415	6.23975	catalytic activity; protein binding	cytoplasm; mitochondrion; cytosol; cytoskeleton; membrane; extracellular	response to stimulus; metabolic process; transport; cell organization and biogenesis; cell communication; regulation of biological process; development; cell differentiation; cellular component movement
	A2	B2	C2	Sequence	# PSMs	# Proteins	# Protein Groups	Protein Group Accessions	Modifications	MH+ [Da]	q-Value	PEP	XCorr A2	XCorr B2	XCorr C2	# Missed Cleavages
	High	High		AAAFVTSPPLSPDPTTPDFLNSLLSCGDLQVTGSAHCTFNTAQK	4	5	1	Q59GB4	C26(Carbamidomethyl); C37(Carbamidomethyl)	4634.22	0	2.782e-16	8.59186	7.47523		0
	High	High	High	DIGAIAQVHAENGDIIAEEQQR	12	5	1	Q59GB4		2377.17	0	2.782e-16	8.01704	7.183	7.20891	0
	High	High	High	KKGTVVYGEPITASLGTDGSHYWSK	21	5	1	Q59GB4		2681.36	0	2.254e-09	7.28091	6.98179	8.07326	2
	High	High	High	DIGAIAQVHAENGDIIAEEQQR	66	5	1	Q59GB4	N12(Deamidated)	2378.16	0	6.473e-14	7.12858	7.60788	7.87739	0
	High	High	High	ILDLGITGPEGHVLSRPEEVEAEAVNR	41	5	1	Q59GB4		2900.51	0	1.593e-15	6.87611	6.39578	6.15199	0
	High	High		KGTVVYGEPITASLGTDGSHYWSK	7	5	1	Q59GB4		2553.26	0	2.782e-16	6.67002	6.0349		1
	High	High	High	NLHQSGFSLSGAQIDDNIPR	47	5	1	Q59GB4		2169.06	0	1.952e-09	6.60221	6.43244	7.05696	0
	High	High	High	NLHQSGFSLSGAQIDDNIPR	25	5	1	Q59GB4	Q13(Deamidated)	2170.06	0	2.782e-16	6.55164	6.25687	6.92234	0
	High	High	High	ILDLGITGPEGHVLSRPEEVEAEAVNR	19	5	1	Q59GB4	N26(Deamidated)	2901.5	0	2.599e-09	6.27534	6.47962	6.89368	0
	High			GSPLVVISQGKIVLEDGTLHVTEGSGR	1	4	1	Q59GB4	Q9(Deamidated)	2749.48	0	1.87e-11	6.08504			1
	High			GSPLVVISQGKIVLEDGTLHVTEGSGR	1	4	1	Q59GB4		2748.49	0	3.47e-16	5.8998			1
	High	High		MDENQFVAVTSTNAAKVFNLYPR	4	5	1	Q59GB4	Q5(Deamidated)	2616.3	0	2.755e-16	5.89205	5.32754		1
	High	High	High	THNSSLEYNIFEGMECR	19	4	1	Q59GB4	C16(Carbamidomethyl)	2086.88	0	2.782e-16	5.87455	5.24905	5.33524	0
	High	High	High	DIGAIAQVHAENGDIIAEEQQR	17	5	1	Q59GB4	Q7(Deamidated); N12(Deamidated)	2379.16	0	2.782e-16	5.78655	4.77159	5.21075	0
	High	High	High	AALAGGTTMIIDHVVPEPGTSLLAAFDQWR	9	5	1	Q59GB4		3137.62	0	4.736e-12	5.65876	4.62753	5.90242	0
	High	High	High	AVGKDNFTLIPEGTNGTEER	64	5	1	Q59GB4	N15(Deamidated)	2149.04	0	2.782e-16	5.62019	4.92164	5.09092	1
	High	High		MDENQFVAVTSTNAAKVFNLYPR	3	5	1	Q59GB4		2615.29	0	2.782e-16	5.62016	5.07426		1
	High	High	High	GTVVYGEPITASLGTDGSHYWSK	15	5	1	Q59GB4		2425.16	0	3.337e-08	5.60138	5.21277	6.49409	0
	High			DHGVNSFLVYMAFKDR	1	5	1	Q59GB4		1898.92	0	8.757e-09	5.5333			1
	High			AAAFVTSPPLSPDPTTPDFLNSLLSCGDLQVTGSAHCTFNTAQK	1	5	1	Q59GB4	N21(Deamidated); C26(Carbamidomethyl); C37(Carbamidomethyl)	4635.25	0	2.782e-16	5.2697			0
	High	High	High	AVGKDNFTLIPEGTNGTEER	7	5	1	Q59GB4		2148.05	0	4.469e-06	5.13964	4.63933	4.37064	1
	High	High	High	IVLEDGTLHVTEGSGR	80	4	1	Q59GB4		1682.87	0	1.184e-11	5.11299	4.78971	5.07716	0
	High	High	High	THNSSLEYNIFEGMECR	9	4	1	Q59GB4	M14(Oxidation); C16(Carbamidomethyl)	2102.89	0	1.545e-07	5.08019	4.62815	5.76514	0
	High	High	High	AALAGGTTMIIDHVVPEPGTSLLAAFDQWR	14	5	1	Q59GB4	M9(Oxidation)	3153.6	0	2.782e-16	4.91647	4.20087	4.70398	0
	High	High		AITIANQTNCPLYITKVMSK	5	5	1	Q59GB4	C10(Carbamidomethyl)	2266.19	0	3.863e-07	4.86387	4.70275		1
	High	High		QIGENLIVPGGVKTIEAHSR	5	7	1	Q59GB4		2118.17	0	4.881e-13	4.84811	4.96471		1
	High	High	High	AITIANQTNCPLYITK	22	5	1	Q59GB4	C10(Carbamidomethyl)	1820.96	0	1.294e-07	4.83275	4.68893	4.82764	0
	High	High	High	IAVGSDADLVIWDPDSVK	153	5	1	Q59GB4		1899.97	0	3.253e-10	4.77781	4.77573	5.11072	0
	High	High	High	FQMPDQGMTSADDFFQGTK	32	6	1	Q59GB4		2150.91	0	1.169e-06	4.77298	4.59102	5.28617	0
	High	High	High	AAAFVTSPPLSPDPTTPDFLNSLLSCGDLQVTGSAHCTFNTAQK	6	5	1	Q59GB4	N21(Deamidated); C26(Carbamidomethyl); Q30(Deamidated); C37(Carbamidomethyl)	4636.23	0	1.207e-14	4.75347	6.07885	7.32431	0
	High	High	High	MDENQFVAVTSTNAAK	28	20	3	Q14194-2;Q59GB4;Q14195-2		1725.81	0	7.759e-08	4.71828	4.371	5.00835	0
	High		High	DRFQLTDCQIYEVLSVIR	6	5	1	Q59GB4	C8(Carbamidomethyl)	2255.15	0	1.395e-10	4.71183		5.64981	1
	High	High	High	AVGKDNFTLIPEGTNGTEER	35	5	1	Q59GB4	N6(Deamidated); N15(Deamidated)	2150.03	0	3.317e-06	4.6757	4.48398	5.22303	1
	High	High	High	AITIANQTNCPLYITK	31	5	1	Q59GB4	N6(Deamidated); C10(Carbamidomethyl)	1821.94	0	2.012e-07	4.66073	4.72955	4.74051	0
	High		High	DRFQLTDCQIYEVLSVIR	5	5	1	Q59GB4	C8(Carbamidomethyl); Q9(Deamidated)	2256.15	0	2.976e-08	4.60461		4.62228	1
	High	High	High	NLHQSGFSLSGAQIDDNIPR	15	5	1	Q59GB4	Q4(Deamidated); Q13(Deamidated)	2171.06	0	2.186e-05	4.58192	3.9705	4.49335	0
	High	High	High	FQLTDCQIYEVLSVIR	47	5	1	Q59GB4	C6(Carbamidomethyl)	1984.02	0	5.751e-11	4.5432	3.86377	4.9407	0
	High	High	High	THNSSLEYNIFEGMECR	8	4	1	Q59GB4	N3(Deamidated); C16(Carbamidomethyl)	2087.88	0	2.801e-07	4.52437	4.01931	5.04322	0
	High		High	DHGVNSFLVYMAFK	7	5	1	Q59GB4		1627.79	0	0.0003236	4.47522		3.98276	0
	High	High	High	MDENQFVAVTSTNAAK	38	20	3	Q14194-2;Q59GB4;Q14195-2	M1(Oxidation)	1741.8	0	6.427e-10	4.31699	4.63427	5.01595	0
	High	High		GLYDGPVCEVSVTPKTVTPASSAK	2	5	1	Q59GB4	C8(Carbamidomethyl)	2463.25	0	2.755e-16	4.30316	5.22707		1
	High	High	High	FQMPDQGMTSADDFFQGTK	22	6	1	Q59GB4	M3(Oxidation); M8(Oxidation)	2182.9	0	1.849e-07	4.29681	4.35545	4.88423	0
	High			AVVTGKMDENQFVAVTSTNAAK	2	6	1	Q59GB4		2281.15	0	0.0002103	4.27187			1
	High	High	High	MVIPGGIDVHTR	80	7	1	Q59GB4	M1(Oxidation)	1310.69	0	1.171e-06	4.21541	4.03369	4.37463	0
	High	High	High	MDENQFVAVTSTNAAK	45	20	3	Q14194-2;Q59GB4;Q14195-2	N4(Deamidated)	1726.79	0	3.116e-07	4.2053	4.15982	4.52569	0
	High	High	High	FQMPDQGMTSADDFFQGTK	39	6	1	Q59GB4	M3(Oxidation)	2166.91	0	2.141e-06	4.17258	4.24693	4.96602	0
	High	High	High	MVIPGGIDVHTR	31	7	1	Q59GB4		1294.69	0	0.0002103	4.14078	4.03236	3.96916	0
	High	High	High	GLYDGPVCEVSVTPK	36	5	1	Q59GB4	C8(Carbamidomethyl)	1620.79	0	2.491e-07	3.98852	4.04885	4.3275	0
	High	High	High	AITIANQTNCPLYITK	4	5	1	Q59GB4	N6(Deamidated); Q7(Deamidated); C10(Carbamidomethyl)	1822.94	0	0.0002103	3.98491	1.93944	1.8771	0
	High	High	High	DNFTLIPEGTNGTEER	63	5	1	Q59GB4	N11(Deamidated)	1793.82	0	1.8e-06	3.94884	3.73813	4.33971	0
	High	High	High	DVAHLGPDPQPPYSR	13	2	2	Q59GB4;A9CQZ4		1648.81	0	4.82e-05	3.94389	3.53463	4.33187	0
	High		High	DHGVNSFLVYMAFK	6	5	1	Q59GB4	M11(Oxidation)	1643.79	0	0.0001106	3.94311		4.35505	0
	High	High	High	EALQNINDQSDR	10	2	2	Q59GB4;A9CQZ4		1402.65	0	2.053e-06	3.88402	3.83032	3.98935	0
	High			DHGVNSFLVYMAFKDR	1	5	1	Q59GB4	N5(Deamidated)	1899.92	0	0.000227	3.82169			1
	High	High	High	KPFPDFVYKR	12	5	1	Q59GB4		1296.71	0	1.411e-07	3.78689	3.60867	4.09813	1
	High	High		TSPAKQQAPPVR	16	5	1	Q59GB4		1279.71	0	2.758e-08	3.68696	3.81026		1
	High	High	High	EALQNINDQSDR	10	2	2	Q59GB4;A9CQZ4	N7(Deamidated)	1403.64	0	9.709e-07	3.6086	3.37098	3.65429	0
	High			FQMPDQGMTSADDFFQGTK	1	6	1	Q59GB4	M3(Oxidation); Q6(Deamidated)	2167.91	0	0.0002103	3.51837			0
	High	High		VMSKSSAEVIAQAR	5	5	1	Q59GB4		1476.78	0	0.0002103	3.48757	3.32802		1
	High			AALAGGTTMIIDHVVPEPGTSLLAAFDQWR	3	5	1	Q59GB4	Q28(Deamidated)	3138.6	0	1.141e-06	3.45933			0
	High	High		MSVIWDKAVVTGK	6	6	1	Q59GB4		1433.78	0	0.0001931	3.45826	3.59606		1
	High		High	SCCDYSLHVDISEWHK	10	5	1	Q59GB4	C2(Carbamidomethyl); C3(Carbamidomethyl)	2035.86	0	2.105e-05	3.35232		4.55373	0
	High	High	High	MDENQFVAVTSTNAAK	16	20	3	Q14194-2;Q59GB4;Q14195-2	M1(Oxidation); N13(Deamidated)	1742.79	0	1.424e-09	3.33029	4.53409	4.98469	0
	High		High	IVNDDQSFYADIYMEDGLIK	6	12	3	Q59GB4;Q14195-2;A9CQZ4	Q6(Deamidated); M14(Oxidation)	2366.09	0	6.832e-06	3.31723		3.52647	0
	High	High	High	IVNDDQSFYADIYMEDGLIK	13	12	3	Q59GB4;Q14195-2;A9CQZ4		2349.09	0	2.755e-16	3.22076	4.6754	4.21524	0
	High	High	High	QIGENLIVPGGVK	33	13	3	Q14194-2;Q59GB4;A9CQZ4		1323.76	0	0.0002217	3.17082	3.23859	3.21433	0
	High		High	FQLTDCQIYEVLSVIR	12	5	1	Q59GB4	Q2(Deamidated); C6(Carbamidomethyl)	1985.02	0	9.756e-09	3.16124		3.51001	0
	High	High	High	KPFPDFVYK	14	5	1	Q59GB4		1140.61	0	9.493e-05	3.14898	3.13963	3.23899	0
	High		High	AVVTGKMDENQFVAVTSTNAAK	5	6	1	Q59GB4	M7(Oxidation); Q11(Deamidated)	2298.15	0	0.0003236	3.14711		3.61884	1
	High	High	High	QIGENLIVPGGVK	11	13	3	Q14194-2;Q59GB4;A9CQZ4	N5(Deamidated)	1324.75	0	1.52e-05	3.0682	3.03488	3.2104	0
	High		High	DHGVNSFLVYMAFK	3	5	1	Q59GB4	N5(Deamidated)	1628.77	0	0.002029	3.05342		2.47852	0
	High	High	High	MDENQFVAVTSTNAAK	5	20	3	Q14194-2;Q59GB4;Q14195-2	Q5(Deamidated); N13(Deamidated)	1727.79	0	0.001104	3.02597	2.56324	2.99941	0
	High	High	High	SSAEVIAQAR	19	5	1	Q59GB4		1031.55	0	6.085e-06	3.00506	2.91751	3.32873	0
	High	High		DNFTLIPEGTNGTEER	8	5	1	Q59GB4		1792.83	0	0.0003576	2.89392	3.45584		0
	High	High	High	GIQEEMEALVK	9	5	1	Q59GB4		1246.64	0	0.00128	2.8531	2.89756	2.8992	0
	High	High		FQMPDQGMTSADDFFQGTK	2	6	1	Q59GB4	Q6(Deamidated)	2151.91	0	3.796e-12	2.83388	3.09118		0
	High	High	High	GSPLVVISQGK	24	5	1	Q59GB4		1084.63	0	0.0003236	2.6876	2.55674	2.62207	0
	High	High	High	AGGEPSVESGR	8	2	2	Q59GB4;A9CQZ4		1045.49	0	0.0002171	2.66052	2.72607	3.14552	0
	High	High	High	TVTPASSAKTSPAK	25	5	1	Q59GB4		1345.73	0	2e-06	2.56303	3.50438	1.55323	1
	High	High	High	VFNLYPR	49	5	1	Q59GB4		908.498	0	0.002029	2.55908	2.48648	2.35405	0
	High			EALQNINDQSDR	1	2	2	Q59GB4;A9CQZ4	Q4(Deamidated); N7(Deamidated)	1404.64	0	0.001615	2.54346			0
	High	High	High	GIQEEMEALVK	12	5	1	Q59GB4	M6(Oxidation)	1262.63	0	0.000448	2.54301	2.1891	3.27702	0
	High	High	High	VFNLYPR	23	5	1	Q59GB4	N3(Deamidated)	909.482	0	0.003563	2.25364	2.33527	2.28055	0
	High		High	IVNDDQSFYADIYMEDGLIK	2	12	3	Q59GB4;Q14195-2;A9CQZ4	N3(Deamidated); Q6(Deamidated)	2351.07	0	1.096e-05	2.25175		2.85051	0
	High	High	High	DNFTLIPEGTNGTEER	4	5	1	Q59GB4	N2(Deamidated); N11(Deamidated)	1794.82	0	0.003999	1.93126	1.68944	2.29543	0
		High		QQAPPVRNLHQSGFSLSGAQIDDNIPR	1	5	1	Q59GB4	N8(Deamidated)	2946.48	0	0.0006819		5.07457		1
		High		THNSSLEYNIFEGMECR	1	4	1	Q59GB4	N3(Deamidated); N9(Deamidated); C16(Carbamidomethyl)	2088.88	0	0.0001898		3.64218		0
		High	High	NLHQSGFSLSGAQIDDNIPRR	2	5	1	Q59GB4		2325.17	0	4.23e-07		3.58402	4.78815	1
		High		RTTQRIVAPPGGR	1	5	1	Q59GB4		1408.81	0	0.0004623		3.48837		2
		High		DVAHLGPDPQPPYSR	1	2	2	Q59GB4;A9CQZ4	Q10(Deamidated)	1649.8	0	0.0004812		3.47967		0
		High	High	IVNDDQSFYADIYMEDGLIK	9	12	3	Q59GB4;Q14195-2;A9CQZ4	M14(Oxidation)	2365.08	0	4.054e-08		3.44273	5.42639	0
		High	High	FQMPDQGMTSADDFFQGTK	10	6	1	Q59GB4	M3(Oxidation); Q6(Deamidated); M8(Oxidation)	2183.89	0	2.226e-05		3.30601	4.16056	0
		High		THNSSLEYNIFEGMECR	1	4	1	Q59GB4	N3(Deamidated); N9(Deamidated); M14(Oxidation); C16(Carbamidomethyl)	2104.88	0	0.003217		3.12554		0
		High	High	VMSKSSAEVIAQAR	6	5	1	Q59GB4	M2(Oxidation)	1492.78	0	1.517e-06		3.0155	4.5724	1
		High	High	GSPLVVISQGK	7	5	1	Q59GB4	Q9(Deamidated)	1085.62	0	0.0004623		2.55209	2.24321	0
		High		MSVIWDKAVVTGK	2	6	1	Q59GB4	M1(Oxidation)	1449.78	0	0.003088		2.54604		1
		High	High	IVNDDQSFYADIYMEDGLIK	9	12	3	Q59GB4;Q14195-2;A9CQZ4	N3(Deamidated)	2350.08	0	0.0004623		2.46018	1.64285	0
		High	High	AALAGGTTMIIDHVVPEPGTSLLAAFDQWR	3	5	1	Q59GB4	M9(Oxidation); Q28(Deamidated)	3154.6	0	0.000366		2.39598	2.88523	0
			High	AVVTGKMDENQFVAVTSTNAAK	2	6	1	Q59GB4	M7(Oxidation)	2297.15	0	1.572e-06			5.59494	1
			High	DHGVNSFLVYMAFKDR	2	5	1	Q59GB4	M11(Oxidation)	1914.91	0	4.509e-09			5.34297	1
			High	THNSSLEYNIFEGMECR	3	4	1	Q59GB4	N3(Deamidated); M14(Oxidation); C16(Carbamidomethyl)	2103.88	0	4.121e-08			5.22457	0
			High	DHGVNSFLVYMAFK	1	5	1	Q59GB4	N5(Deamidated); M11(Oxidation)	1644.77	0	1.252e-05			3.71143	0
			High	TSPAKQQAPPVR	2	5	1	Q59GB4	Q7(Deamidated)	1280.69	0	0.0002631			3.64267	1
			High	SSAEVIAQAR	2	5	1	Q59GB4	Q8(Deamidated)	1032.53	0	1.341e-05			2.90602	0
			High	FQLTDCQIYEVLSVIR	2	5	1	Q59GB4	Q2(Deamidated); C6(Carbamidomethyl); Q7(Deamidated)	1986.01	0	0.005203			1.70151	0
	High	High	High	MSVIWDK	44	11	2	Q59GB4;Q14195-2	M1(Oxidation)	894.438	0.001	0.006217	2.10579	2.09027	2.1179	0
		High		YIPRKPFPDFVYKR	2	5	1	Q59GB4		1826.01	0.001	0.006547		2.77963		2
	High	High	High	MSVIWDK	28	11	2	Q59GB4;Q14195-2		878.444	0.002	0.03206	2.06966	2.09061	1.9906	0
		High		IVAPPGGRANITSLG	1	5	1	Q59GB4		1422.81	0.008	0.2		1.71494		1
Q13813-2	Isoform 2 of Spectrin alpha chain, non-erythrocytic 1 OS=Homo sapiens GN=SPTAN1 - [SPTN1_HUMAN]	2217.91	70.73	170	688	1847.8	67.99	152	599	2173.92	68.79	157	624	2477	284.919	5.35107	protein binding; structural molecule activity; metal ion binding	cytoplasm; cytosol; cytoskeleton; membrane; extracellular	cell death; cell organization and biogenesis; cell differentiation; cellular component movement; development; response to stimulus; regulation of biological process
	A2	B2	C2	Sequence	# PSMs	# Proteins	# Protein Groups	Protein Group Accessions	Modifications	MH+ [Da]	q-Value	PEP	XCorr A2	XCorr B2	XCorr C2	# Missed Cleavages
	High	High	High	AGTFQAFEQFGQQLLAHGHYASPEIK	7	5	2	Q13813-2;Q13813-3		2875.43	0	2.782e-16	8.35742	7.13408	8.26392	0
	High	High	High	RQDLEDSLQAQQYFADANEAESWMR	10	6	2	Q13813-2;Q13813-3	Q12(Deamidated)	3002.32	0	2.782e-16	8.19205	7.00157	8.4929	1
	High		High	RQDLEDSLQAQQYFADANEAESWMR	5	6	2	Q13813-2;Q13813-3	M24(Oxidation)	3017.32	0	9.635e-15	7.48423		8.85577	1
	High	High	High	EKEPIVGSTDYGKDEDSAEALLK	10	6	2	Q13813-2;Q13813-3		2494.21	0	8.311e-09	6.40553	6.24188	6.90308	2
	High	High		AGTFQAFEQFGQQLLAHGHYASPEIK	4	5	2	Q13813-2;Q13813-3	Q9(Deamidated)	2876.42	0	3.041e-11	6.30116	6.67495		0
	High	High		SADESGQALLAAGHYASDEVR	4	6	2	Q13813-2;Q13813-3	Q7(Deamidated)	2147.99	0	2.782e-16	6.28167	5.14963		0
	High	High	High	SADESGQALLAAGHYASDEVR	17	6	2	Q13813-2;Q13813-3		2147	0	2.502e-12	6.22636	6.21684	7.4468	0
	High	High	High	LDETGNLMISEGHFASETIR	9	6	2	Q13813-2;Q13813-3		2220.06	0	7.641e-13	6.2036	5.29024	7.12488	0
	High	High		RLEAELAAHEPAIQGVLDTGKK	6	5	2	Q13813-2;Q13813-3		2346.28	0	9.283e-10	6.16346	5.14114		2
	High	High	High	LEESLEYQQFVANVEEEEAWINEK	11	6	3	Q13813-2;Q13813-3;Q14917		2926.36	0	1.373e-15	6.06899	4.70394	4.28998	0
	High	High		KHEALMSDLSAYGSSIQALR	7	6	2	Q13813-2;Q13813-3		2177.1	0	2.931e-14	6.01946	3.17217		1
	High			RQDLEDSLQAQQYFADANEAESWMR	1	6	2	Q13813-2;Q13813-3	N18(Deamidated); M24(Oxidation)	3018.33	0	1.239e-15	5.94984			1
	High	High	High	ALSSEGKPYVTKEELYQNLTR	9	5	2	Q13813-2;Q13813-3		2426.28	0	9.703e-11	5.92711	5.92574	6.674	1
	High	High	High	LQTASDESYKDPTNIQLSK	7	1	1	Q13813-2		2138.06	0	3.499e-09	5.90372	5.42233	5.91751	1
	High	High	High	IAALQAFADQLIAAGHYAK	16	5	2	Q13813-2;Q13813-3		1972.06	0	1.793e-10	5.87398	5.20404	5.96516	0
	High	High	High	EAALTSEEVGADLEQVEVLQK	14	7	2	Q13813-2;Q13813-3		2258.14	0	1.43e-08	5.81785	5.96647	6.06604	0
	High	High	High	QQVAPTDDETGKELVLALYDYQEK	6	6	2	Q13813-2;Q13813-3		2753.35	0	7.183e-05	5.76716	4.63669	4.85496	1
	High	High	High	GLVSSDELAKDVTGAEALLER	9	5	2	Q13813-2;Q13813-3		2173.13	0	5.866e-11	5.76442	4.0662	6.12072	1
	High	High	High	NQALNTDNYGHDLASVQALQR	9	5	2	Q13813-2;Q13813-3		2328.13	0	7.283e-11	5.74835	5.39587	6.44854	0
	High	High	High	HQEHKGEIDAHEDSFK	9	6	2	Q13813-2;Q13813-3		1906.87	0	2.782e-16	5.74779	5.09463	5.61417	1
	High	High	High	KIEDLGAAMEEALILDNK	16	5	2	Q13813-2;Q13813-3		1973.03	0	3.372e-08	5.63257	6.04867	6.07962	1
	High	High	High	SSLSSAQADFNQLAELDR	27	6	3	Q13813-2;Q13813-3;Q14917		1951.94	0	5.641e-12	5.5783	5.19848	5.60351	0
	High	High	High	YTEHSTVGLAQQWDQLDQLGMR	8	5	2	Q13813-2;Q13813-3		2576.21	0	6.079e-09	5.48548	5.19954	6.05597	0
	High	High	High	LKDLNSQADSLMTSSAFDTSQVK	7	5	2	Q13813-2;Q13813-3		2486.21	0	3.388e-10	5.48348	4.7047	4.2638	1
	High	High	High	EAFLNTEDKGDSLDSVEALIK	12	5	2	Q13813-2;Q13813-3	N5(Deamidated)	2295.13	0	1.084e-10	5.45982	4.33816	4.38554	1
	High	High	High	AQLADSFHLQQFFR	17	6	2	Q13813-2;Q13813-3		1707.86	0	1.529e-09	5.4087	4.75164	4.26161	0
	High	High	High	EAFLNTEDKGDSLDSVEALIK	22	5	2	Q13813-2;Q13813-3		2294.14	0	2.502e-07	5.3326	4.75993	5.40902	1
	High	High	High	LSDDNTIGKEEIQQR	14	5	2	Q13813-2;Q13813-3		1745.87	0	7.183e-05	5.31156	4.6904	5.12361	1
	High	High	High	HALLEADVAAHQDR	7	6	2	Q13813-2;Q13813-3		1545.78	0	4.244e-13	5.30715	5.03605	6.31569	0
	High	High	High	NTTGVTEEALKEFSMMFK	6	5	2	Q13813-2;Q13813-3		2062.97	0	1.984e-05	5.27917	5.17871	4.27701	1
	High	High	High	HQALQAEIAGHEPR	7	6	2	Q13813-2;Q13813-3		1556.79	0	2.782e-16	5.25926	5.08005	5.18907	0
	High	High	High	ALINADELASDVAGAEALLDR	15	6	2	Q13813-2;Q13813-3		2127.09	0	6.672e-10	5.23361	4.90797	5.78514	0
	High	High	High	KHQALQAEIAGHEPR	11	6	2	Q13813-2;Q13813-3		1684.88	0	7.183e-05	5.19398	4.8524	5.10513	1
	High	High	High	HQLLEADISAHEDR	14	5	2	Q13813-2;Q13813-3		1633.79	0	5.282e-12	5.17114	5.01155	6.30737	0
	High	High	High	DLAALGDKVNSLGETAER	12	5	2	Q13813-2;Q13813-3	N10(Deamidated)	1859.93	0	2.755e-16	5.15245	5.46366	5.09715	1
	High	High	High	GRELPTAFDYVEFTR	9	5	2	Q13813-2;Q13813-3		1800.89	0	3.001e-07	5.04726	4.75891	5.32443	1
	High	High	High	LEAELAAHEPAIQGVLDTGKK	8	5	2	Q13813-2;Q13813-3		2190.17	0	6.777e-05	5.02858	4.04453	4.69803	1
	High	High	High	HQAFEAELHANADR	19	5	2	Q13813-2;Q13813-3		1608.75	0	2.882e-09	5.02727	4.7567	5.26797	0
	High		High	HQLLEADISAHEDRLK	4	5	2	Q13813-2;Q13813-3		1874.97	0	1.815e-05	5.01629		5.0962	1
	High	High	High	DLAALGDKVNSLGETAER	15	5	2	Q13813-2;Q13813-3		1858.95	0	1.166e-07	5.005	4.88977	5.53024	1
	High	High	High	RAQLADSFHLQQFFR	10	6	2	Q13813-2;Q13813-3		1863.96	0	0.0001809	4.99532	4.20971	4.4345	1
	High	High	High	KHQLLEADISAHEDR	8	5	2	Q13813-2;Q13813-3		1761.89	0	3.487e-08	4.97842	4.83074	5.6035	1
	High	High	High	DLNSQADSLMTSSAFDTSQVK	6	5	2	Q13813-2;Q13813-3		2245.04	0	2.755e-16	4.96508	5.06174	2.22573	0
	High	High		KHEAFETDFTVHKDR	5	5	2	Q13813-2;Q13813-3		1859.91	0	7.183e-05	4.96322	4.26432		2
	High		High	YTEHSTVGLAQQWDQLDQLGMR	6	5	2	Q13813-2;Q13813-3	M21(Oxidation)	2592.22	0	1.329e-10	4.95317		6.57954	0
	High			RLEAELAAHEPAIQGVLDTGK	1	5	2	Q13813-2;Q13813-3		2218.18	0	3.234e-15	4.89545			1
	High		High	VASNPYTWFTMEALEETWR	5	6	3	Q13813-2;Q13813-3;Q14917	N4(Deamidated)	2332.07	0	1.845e-10	4.84976		3.63123	0
	High	High	High	GNAMVEEGHFAAEDVK	14	6	2	Q13813-2;Q13813-3		1703.77	0	5.314e-08	4.78427	3.94341	4.82328	0
	High	High	High	QQVAPTDDETGKELVLALYDYQEK	6	6	2	Q13813-2;Q13813-3	Q1(Deamidated)	2754.35	0	0.0001898	4.7152	3.14069	2.90174	1
	High	High	High	EQADYCVSHMKPYVDGK	8	5	2	Q13813-2;Q13813-3	C6(Carbamidomethyl)	2026.9	0	7.183e-05	4.71126	3.47029	3.62967	0
	High	High	High	QEAFLLNEDLGDSLDSVEALLK	12	6	2	Q13813-2;Q13813-3		2419.22	0	1.369e-08	4.69363	3.83915	1.48648	0
	High			VASNPYTWFTMEALEETWR	3	6	3	Q13813-2;Q13813-3;Q14917		2331.07	0	1.281e-09	4.68958			0
	High	High	High	KGDILTLLNSTNKDWWK	4	6	2	Q13813-2;Q13813-3		2032.08	0	1.318e-08	4.67537	5.52723	6.37958	2
	High	High	High	IEDLGAAMEEALILDNK	15	5	2	Q13813-2;Q13813-3		1844.93	0	5.486e-06	4.66671	4.81743	4.8922	0
	High			KFEEFQTDMAAHEER	2	6	2	Q13813-2;Q13813-3	Q6(Deamidated)	1868.83	0	2.79e-07	4.58571			1
	High	High	High	KFEEFQTDMAAHEER	13	6	2	Q13813-2;Q13813-3		1867.83	0	2.199e-13	4.57478	5.51329	6.60755	1
	High	High	High	ADVVESWIGEKENSLK	9	6	3	Q13813-2;Q13813-3;Q14917		1803.92	0	7.183e-05	4.55235	4.21123	4.12977	1
	High	High		SSLSSAQADFNQLAELDR	3	6	3	Q13813-2;Q13813-3;Q14917	N11(Deamidated)	1952.92	0	2.755e-16	4.48931	5.38424		0
	High			LKDLNSQADSLMTSSAFDTSQVK	2	5	2	Q13813-2;Q13813-3	Q7(Deamidated)	2487.2	0	0.0002103	4.42967			1
	High	High	High	ASAFNSWFENAEEDLTDPVR	8	6	3	Q13813-2;Q13813-3;Q14917		2298.03	0	3.991e-13	4.4175	3.35295	4.09817	0
	High			RLEAELAAHEPAIQGVLDTGK	1	5	2	Q13813-2;Q13813-3	Q14(Deamidated)	2219.19	0	1.465e-05	4.39787			1
	High			KGDILTLLNSTNKDWWK	1	6	2	Q13813-2;Q13813-3	N9(Deamidated)	2033.09	0	0.0002103	4.39723			2
	High	High	High	ALINADELASDVAGAEALLDR	25	6	2	Q13813-2;Q13813-3	N4(Deamidated)	2128.07	0	1.838e-07	4.39356	3.21941	4.76172	0
	High	High	High	KFEEFQTDMAAHEER	11	6	2	Q13813-2;Q13813-3	M9(Oxidation)	1883.82	0	1.041e-10	4.36452	4.3531	5.57907	1
	High	High	High	MTLVASEDYGDTLAAIQGLLK	9	6	3	Q13813-2;Q13813-3;Q14917		2209.13	0	7.55e-07	4.3478	4.07174	4.29004	0
	High	High	High	KHEALMSDLSAYGSSIQALR	4	6	2	Q13813-2;Q13813-3	Q17(Deamidated)	2178.11	0	5.779e-05	4.34743	2.43457	4.61207	1
	High	High	High	FEEFQTDMAAHEER	6	6	2	Q13813-2;Q13813-3		1739.73	0	3.538e-09	4.28687	4.18354	4.90429	0
	High	High	High	MTLVASEDYGDTLAAIQGLLK	12	6	3	Q13813-2;Q13813-3;Q14917	M1(Oxidation)	2225.13	0	3.505e-07	4.26327	4.28699	5.51466	0
	High	High		LSDDNTIGKEEIQQR	5	5	2	Q13813-2;Q13813-3	N5(Deamidated)	1746.85	0	0.0001609	4.24368	3.39527		1
	High			RAQLADSFHLQQFFR	1	6	2	Q13813-2;Q13813-3	Q11(Deamidated)	1864.96	0	0.0002105	4.22861			1
	High	High	High	GKDLIGVQNLLK	20	6	2	Q13813-2;Q13813-3		1297.79	0	0.0001898	4.22139	4.41329	3.95774	1
	High	High	High	MQHNLEQQIQAR	12	5	2	Q13813-2;Q13813-3		1495.74	0	2.755e-16	4.22048	4.2276	2.89357	0
	High	High	High	LGESQTLQQFSR	12	5	2	Q13813-2;Q13813-3		1393.7	0	5.884e-08	4.19755	4.28384	4.55869	0
	High	High	High	DCEQAENWMAAR	6	5	2	Q13813-2;Q13813-3	C2(Carbamidomethyl)	1480.59	0	7.183e-05	4.14621	3.96505	4.13887	0
	High	High	High	LIQSHPESAEDLQEK	13	5	2	Q13813-2;Q13813-3		1723.85	0	3.702e-11	4.14396	2.95864	4.02136	0
	High	High	High	QFQDAGHFDAENIK	12	6	2	Q13813-2;Q13813-3		1619.75	0	0.0002103	4.12971	2.98591	3.76382	0
	High	High	High	LIQNNHYAMEDVATR	9	6	2	Q13813-2;Q13813-3		1774.85	0	7.183e-05	4.1206	3.98205	3.89184	0
	High	High	High	KVEDLFLTFAK	14	5	2	Q13813-2;Q13813-3		1310.73	0	3.717e-08	4.07343	3.26423	4.63578	1
	High	High	High	LQQSHPLSATQIQVK	9	6	2	Q13813-2;Q13813-3		1677.93	0	1.44e-07	4.06604	2.69264	4.81149	0
	High		High	DAEELEKWIQEK	5	6	2	Q13813-2;Q13813-3		1517.75	0	0.0003236	4.04196		3.72447	1
	High	High	High	LIQEQHPEEELIK	10	6	2	Q13813-2;Q13813-3		1605.85	0	1.686e-07	4.03346	2.08514	3.3177	0
	High			GKDLIGVQNLLKK	1	6	2	Q13813-2;Q13813-3		1425.88	0	0.0002103	3.97271			2
	High	High	High	HQAFEAELSANQSR	15	6	2	Q13813-2;Q13813-3		1587.75	0	7.15e-06	3.93695	4.37702	4.52946	0
	High	High	High	TKQDEVNAAWQR	16	6	2	Q13813-2;Q13813-3		1445.72	0	5.851e-05	3.91547	3.21955	3.92502	1
	High	High	High	LDENSAFLQFNWK	11	6	3	Q13813-2;Q13813-3;Q14917		1611.78	0	0.0002103	3.88107	2.96614	3.62877	0
	High			KASAFNSWFENAEEDLTDPVR	1	6	3	Q13813-2;Q13813-3;Q14917		2426.12	0	0.0002103	3.83557			1
	High			QETFDAGLQAFQQEGIANITALK	1	6	3	Q13813-2;Q13813-3;Q14917	Q12(Deamidated)	2494.26	0	8.86e-05	3.82188			0
	High		High	HEALMSDLSAYGSSIQALR	2	6	2	Q13813-2;Q13813-3		2049	0	8.369e-08	3.80842		5.05345	0
	High	High	High	QVEELYHSLLELGEK	6	4	1	Q13813-2		1786.92	0	0.0002081	3.78868	3.99743	3.81468	0
	High	High	High	LQIASDENYKDPTNLQGK	9	6	2	Q13813-2;Q13813-3		2034.01	0	3.085e-06	3.75772	4.1675	4.24827	1
	High	High		EAIVTSEELGQDLEHVEVLQK	2	6	2	Q13813-2;Q13813-3		2366.21	0	2.302e-14	3.75432	5.31772		0
	High	High	High	LKDLNSQADSLMTSSAFDTSQVK	4	5	2	Q13813-2;Q13813-3	N5(Deamidated); Q7(Deamidated)	2488.19	0	0.0001775	3.73819	3.14855	4.17285	1
	High	High	High	WSQLLANSAAR	7	6	3	Q13813-2;Q13813-3;Q14917		1216.64	0	5.735e-07	3.72692	3.46752	3.76114	0
	High	High	High	QEAFLLNEDLGDSLDSVEALLK	9	6	2	Q13813-2;Q13813-3	N7(Deamidated)	2420.23	0	7.183e-05	3.72403	2.89152	2.45406	0
	High		High	VASNPYTWFTMEALEETWR	4	6	3	Q13813-2;Q13813-3;Q14917	M11(Oxidation)	2347.07	0	1.393e-06	3.65119		3.69066	0
	High		High	NTTGVTEEALKEFSMMFK	4	5	2	Q13813-2;Q13813-3	N1(Deamidated)	2063.98	0	1.052e-07	3.63141		5.43739	1
	High	High	High	ELPTAFDYVEFTR	23	5	2	Q13813-2;Q13813-3		1587.77	0	5.282e-06	3.62286	3.32486	3.8855	0
	High	High	High	GVIDMGNSLIER	8	5	2	Q13813-2;Q13813-3		1303.67	0	0.0002103	3.62008	3.5755	3.44677	0
	High	High	High	CTELNQAWSSLGK	5	5	2	Q13813-2;Q13813-3	C1(Carbamidomethyl)	1493.7	0	2.798e-07	3.60851	3.60744	3.80489	0
	High	High	High	HQAFEAEVQANSGAIVK	7	6	2	Q13813-2;Q13813-3		1798.91	0	3.972e-07	3.60638	5.08455	4.8829	0
	High			QVEELYHSLLELGEKR	1	4	1	Q13813-2	Q1(Deamidated)	1944.02	0	0.0002103	3.58934			1
	High	High	High	REELITNWEQIR	11	6	2	Q13813-2;Q13813-3		1586.83	0	2.484e-05	3.51643	3.69573	4.24479	1
	High		High	MKQVEELYHSLLELGEK	4	4	1	Q13813-2	M1(Oxidation)	2062.06	0	1.358e-06	3.49459		4.85904	1
	High	High	High	DVDEIEAWISEK	29	5	2	Q13813-2;Q13813-3		1433.68	0	3.253e-06	3.48722	3.34305	3.50669	0
	High	High		IAALQAFADQLIAAGHYAK	3	5	2	Q13813-2;Q13813-3	Q5(Deamidated)	1973.06	0	1.134e-09	3.4805	4.64334		0
	High	High	High	DTEQVDNWMSK	8	6	2	Q13813-2;Q13813-3		1352.58	0	5.24e-05	3.47042	3.20802	3.54134	0
	High		High	ALCAEADRLQQSHPLSATQIQVK	2	6	2	Q13813-2;Q13813-3	C3(Carbamidomethyl)	2564.33	0	0.0005658	3.46216		3.46484	1
	High	High	High	SQLLGSAHEVQR	16	6	2	Q13813-2;Q13813-3		1324.7	0	7.65e-07	3.45036	4.02674	4.22905	0
	High	High		HEAFETDFTVHKDR	4	5	2	Q13813-2;Q13813-3		1731.81	0	0.0003236	3.43987	2.48255		1
	High	High	High	QFQDAGHFDAENIKK	12	6	2	Q13813-2;Q13813-3		1747.84	0	0.0001758	3.41546	2.41818	3.97314	1
	High	High	High	HQAFEAEVQANSGAIVK	7	6	2	Q13813-2;Q13813-3	N11(Deamidated)	1799.89	0	1.253e-05	3.40853	3.7023	4.41677	0
	High	High		DSDELKSWVNEK	5	6	2	Q13813-2;Q13813-3		1449.7	0	0.0002103	3.40729	2.97263		1
	High	High	High	EELITNWEQIR	9	6	2	Q13813-2;Q13813-3		1430.73	0	0.0003491	3.40356	3.52479	3.50702	0
	High		High	EQLMASDDFGRDLASVQALLR	2	6	2	Q13813-2;Q13813-3		2335.17	0	0.0001018	3.36299		4.03315	1
	High	High	High	VLETAEDIQER	10	6	2	Q13813-2;Q13813-3		1302.65	0	3.104e-06	3.35752	3.45215	3.71285	0
	High	High	High	QDEVNAAWQR	9	6	2	Q13813-2;Q13813-3		1216.57	0	4.725e-05	3.35077	3.46239	3.75429	0
	High	High	High	SSEEIESAFR	16	4	2	Q13813-2;Q13813-3		1154.53	0	0.0002103	3.32544	3.32062	3.21638	0
	High		High	FNRDVDETISWIK	6	6	2	Q13813-2;Q13813-3		1622.82	0	0.000256	3.30564		3.70314	1
	High	High		LIDVNHYAKDEVAAR	4	6	2	Q13813-2;Q13813-3		1713.89	0	3.748e-05	3.30381	3.34022		1
	High	High	High	AALLELWELR	7	6	2	Q13813-2;Q13813-3		1213.69	0	0.0002103	3.27271	2.8903	3.18715	0
	High		High	QEFAQHANAFHQWIQETR	8	6	3	Q13813-2;Q13813-3;Q14917	Q5(Deamidated)	2242.06	0	0.0003236	3.25801		4.15324	0
	High	High	High	EANELQQWINEK	10	7	2	Q13813-2;Q13813-3		1501.73	0	2.006e-06	3.25025	3.65127	3.8041	0
	High		High	GNAMVEEGHFAAEDVK	3	6	2	Q13813-2;Q13813-3	N2(Deamidated); M4(Oxidation)	1720.75	0	2.838e-06	3.23112		3.5949	0
	High	High	High	AALLELWELRR	11	6	2	Q13813-2;Q13813-3		1369.79	0	6.407e-06	3.21626	3.1073	3.54563	1
	High	High	High	GVIDMGNSLIER	8	5	2	Q13813-2;Q13813-3	N7(Deamidated)	1304.65	0	0.0002103	3.20742	2.79096	3.06812	0
	High	High	High	ALSSEGKPYVTK	15	5	2	Q13813-2;Q13813-3		1279.69	0	1.743e-05	3.20075	3.56328	3.75176	0
	High	High		NQALNTDNYGHDLASVQALQR	4	5	2	Q13813-2;Q13813-3	Q2(Deamidated); N5(Deamidated)	2330.12	0	7.109e-13	3.18635	4.05458		0
	High	High	High	MQHNLEQQIQAR	19	5	2	Q13813-2;Q13813-3	M1(Oxidation)	1511.74	0	1.74e-06	3.18099	4.20091	4.68382	0
	High			GDILTLLNSTNK	1	6	2	Q13813-2;Q13813-3		1288.71	0	0.0003236	3.1782			0
	High	High	High	SLGYDLPMVEEGEPDPEFEAILDTVDPNR	4	4	2	Q13813-2;Q13813-3	M8(Oxidation)	3263.48	0	2.148e-06	3.17554	2.27775	3.62391	0
	High	High		KFEEFQTDMAAHEER	3	6	2	Q13813-2;Q13813-3	Q6(Deamidated); M9(Oxidation)	1884.82	0	0.0002103	3.17172	1.5172		1
	High			FLSDFRDLMSWINGIR	1	5	2	Q13813-2;Q13813-3	N13(Deamidated)	1970.98	0	0.0002103	3.17083			1
	High			LMVHTVATFNSIK	1	6	2	Q13813-2;Q13813-3		1460.79	0	0.0003236	3.16477			0
	High	High	High	FEEFQTDMAAHEER	7	6	2	Q13813-2;Q13813-3	M8(Oxidation)	1755.73	0	7.439e-09	3.13093	3.5954	4.14265	0
	High	High	High	HEAFETDFTVHK	7	5	2	Q13813-2;Q13813-3		1460.68	0	0.001594	3.12356	3.33082	2.99227	0
	High			LEAELAAHEPAIQGVLDTGK	1	5	2	Q13813-2;Q13813-3	Q13(Deamidated)	2063.08	0	0.0002103	3.11643			0
	High			LIQNNHYAMEDVATR	5	6	2	Q13813-2;Q13813-3	Q3(Deamidated); N4(Deamidated)	1776.84	0	0.001047	3.11574			0
	High	High	High	KLLEAQSHFR	7	6	3	Q13813-2;Q13813-3;Q14917		1228.68	0	7.266e-06	3.10701	2.13182	3.64181	1
	High	High	High	SKLGESQTLQQFSR	9	5	2	Q13813-2;Q13813-3		1608.83	0	4.044e-05	3.09159	2.5967	4.97228	1
	High	High	High	DLASVQALLR	13	6	2	Q13813-2;Q13813-3		1085.63	0	0.000338	3.08374	2.78603	2.95349	0
	High			LGESQTLQQFSR	1	5	2	Q13813-2;Q13813-3	Q9(Deamidated)	1394.68	0	0.001667	3.03328			0
	High	High	High	ENLLEEQGSIALR	11	7	2	Q13813-2;Q13813-3		1471.77	0	5.941e-07	3.03322	3.93177	3.82632	0
	High		High	GVIDMGNSLIER	6	5	2	Q13813-2;Q13813-3	M5(Oxidation)	1319.66	0	2.783e-05	3.03012		3.33647	0
	High			ENLLEEQGSIALRQEQIDNQTR	1	4	1	Q13813-2	N2(Deamidated); Q7(Deamidated)	2586.29	0	0.0002103	3.00132			1
	High			MMLDQCLELQLFHR	1	5	2	Q13813-2;Q13813-3	C6(Carbamidomethyl)	1833.88	0	0.0002103	2.99976			0
	High	High		EQLMASDDFGR	6	6	2	Q13813-2;Q13813-3		1268.56	0	0.0003146	2.98441	3.10929		0
	High		High	DLMSWINGIR	5	5	2	Q13813-2;Q13813-3		1204.61	0	0.0003236	2.98238		2.90803	0
	High	High	High	DADETKEWIEEK	12	5	2	Q13813-2;Q13813-3		1492.68	0	5.706e-12	2.96911	3.73505	3.33819	1
	High	High	High	DTEQVDNWMSK	8	6	2	Q13813-2;Q13813-3	M9(Oxidation)	1368.57	0	0.0001236	2.95242	3.02213	3.1204	0
	High			EQADYCVSHMKPYVDGK	1	5	2	Q13813-2;Q13813-3	Q2(Deamidated); C6(Carbamidomethyl)	2027.9	0	0.0003236	2.95193			0
	High	High	High	ADVVESWIGEK	8	6	3	Q13813-2;Q13813-3;Q14917		1232.61	0	0.0003478	2.94488	3.08254	3.34338	0
	High	High	High	EANQQQQFNR	9	6	2	Q13813-2;Q13813-3		1262.59	0	7.87e-05	2.93676	3.20811	3.28972	0
	High	High	High	GEIDAHEDSFK	10	6	2	Q13813-2;Q13813-3		1247.55	0	0.0004162	2.93179	3.22041	3.28926	0
	High	High	High	MNEVISLWK	9	6	2	Q13813-2;Q13813-3		1119.59	0	0.001803	2.92992	2.64793	2.87361	0
	High	High	High	LIQNNHYAMEDVATR	7	6	2	Q13813-2;Q13813-3	M9(Oxidation)	1790.85	0	7.323e-06	2.92663	3.0354	3.43914	0
	High	High	High	DLSSVQTLLTK	12	6	3	Q13813-2;Q13813-3;Q14917		1204.68	0	0.002023	2.91227	2.79109	2.78318	0
	High		High	MTLVASEDYGDTLAAIQGLLK	2	6	3	Q13813-2;Q13813-3;Q14917	M1(Oxidation); Q17(Deamidated)	2226.14	0	0.0003236	2.90798		1.4771	0
	High		High	VASNPYTWFTMEALEETWR	2	6	3	Q13813-2;Q13813-3;Q14917	N4(Deamidated); M11(Oxidation)	2348.07	0	0.0002103	2.88901		2.0822	0
	High	High	High	DLTNVQNLQK	6	6	2	Q13813-2;Q13813-3		1172.63	0	0.001932	2.88614	3.35691	3.03861	0
	High	High		VNSLGETAER	5	5	2	Q13813-2;Q13813-3		1075.54	0	0.0003236	2.88489	2.49385		0
	High	High	High	IDGITIQAR	20	6	2	Q13813-2;Q13813-3		986.563	0	0.0004093	2.88379	2.78138	3.30293	0
	High		High	LQQSHPLSATQIQVK	3	6	2	Q13813-2;Q13813-3	Q2(Deamidated)	1678.93	0	2.375e-05	2.86928		4.42669	0
	High	High	High	QEFAQHANAFHQWIQETR	5	6	3	Q13813-2;Q13813-3;Q14917		2241.06	0	1.133e-07	2.86048	2.60642	5.75209	0
	High	High	High	GNAMVEEGHFAAEDVK	11	6	2	Q13813-2;Q13813-3	M4(Oxidation)	1719.77	0	1.015e-06	2.84669	3.4801	4.53979	0
	High	High	High	DLMSWINGIR	14	5	2	Q13813-2;Q13813-3	M3(Oxidation); N7(Deamidated)	1221.59	0	0.0003236	2.84508	2.6532	2.81985	0
	High	High	High	DLTGVQNLR	7	6	3	Q13813-2;Q13813-3;Q14917		1015.55	0	0.002029	2.84371	2.70124	2.49592	0
	High	High	High	DVEDEETWIR	12	6	2	Q13813-2;Q13813-3		1291.58	0	0.0001997	2.83903	2.78704	2.88276	0
	High	High	High	EKEQLMASDDFGR	5	6	2	Q13813-2;Q13813-3		1525.7	0	0.001653	2.8386	3.04422	2.94502	1
	High	High	High	DVTGAEALLER	9	5	2	Q13813-2;Q13813-3		1173.61	0	0.0001905	2.81004	3.08008	2.95641	0
	High			QVEELYHSLLELGEKR	1	4	1	Q13813-2		1943.02	0	0.0003236	2.79246			1
	High	High	High	QKLDILDQER	11	5	2	Q13813-2;Q13813-3		1257.68	0	0.001561	2.7861	2.75154	3.16987	1
	High	High	High	LFGAAEVQR	13	6	2	Q13813-2;Q13813-3		990.533	0	0.002868	2.78534	2.94175	2.90215	0
	High			LMVHTVATFNSIK	1	6	2	Q13813-2;Q13813-3	N10(Deamidated)	1461.77	0	0.002029	2.78177			0
	High	High	High	ITALDEFATK	8	6	2	Q13813-2;Q13813-3		1108.59	0	0.002752	2.77739	2.76981	3.00315	0
	High	High	High	QEQIDNQTR	4	4	1	Q13813-2	N6(Deamidated)	1132.52	0	0.0004623	2.7705	2.90846	2.46459	0
	High	High	High	VNEVNQFAAK	5	6	2	Q13813-2;Q13813-3		1119.58	0	0.0003236	2.76654	2.65284	2.71483	0
	High	High	High	DLTSWVTEMK	9	6	2	Q13813-2;Q13813-3		1209.58	0	0.001643	2.75895	2.80212	2.94776	0
	High	High	High	SLQQLAEER	6	6	2	Q13813-2;Q13813-3		1073.56	0	0.001713	2.75654	2.75048	2.58854	0
	High	High	High	EQLMASDDFGR	7	6	2	Q13813-2;Q13813-3	M4(Oxidation)	1284.55	0	0.0001066	2.74523	2.55704	2.78647	0
	High		High	ASAFNSWFENAEEDLTDPVR	4	6	3	Q13813-2;Q13813-3;Q14917	N10(Deamidated)	2299.02	0	0.005616	2.74377		2.2312	0
	High	High	High	LLVGSEDYGR	9	6	3	Q13813-2;Q13813-3;Q14917		1108.56	0	0.0003236	2.72551	2.68742	2.47696	0
	High	High	High	DLMSWINGIR	21	5	2	Q13813-2;Q13813-3	N7(Deamidated)	1205.6	0	0.0003236	2.7166	2.64255	2.63083	0
	High	High	High	DLIGVQNLLK	9	6	2	Q13813-2;Q13813-3		1112.67	0	0.004206	2.71308	2.48383	2.59916	0
	High	High	High	YEALKEPMVAR	9	6	2	Q13813-2;Q13813-3		1306.68	0	2.87e-05	2.70705	2.56286	3.56568	1
	High		High	EANELQQWINEK	2	7	2	Q13813-2;Q13813-3	N3(Deamidated)	1502.71	0	4.695e-05	2.68433		2.9798	0
	High		High	HQAFEAELHANADR	3	5	2	Q13813-2;Q13813-3	N11(Deamidated)	1609.74	0	6.233e-08	2.67754		3.26487	0
	High	High	High	LTVLSEER	8	6	2	Q13813-2;Q13813-3		946.521	0	0.002417	2.59295	2.5278	2.59487	0
	High	High	High	DVDETISWIK	9	6	2	Q13813-2;Q13813-3		1205.6	0	0.004028	2.57868	2.34418	2.55156	0
	High			LEESLEYQQFVANVEEEEAWINEK	5	6	3	Q13813-2;Q13813-3;Q14917	Q8(Deamidated)	2927.35	0	0.0007267	2.56524			0
	High			TYLLDGSCMVEESGTLESQLEATKR	1	4	2	Q13813-2;Q13813-3	C8(Carbamidomethyl); Q19(Deamidated)	2818.34	0	0.0007639	2.56489			1
	High			QQVAPTDDETGK	1	6	2	Q13813-2;Q13813-3		1288.6	0	0.0003236	2.55122			0
	High	High	High	EANQQQQFNR	7	6	2	Q13813-2;Q13813-3	Q7(Deamidated)	1263.58	0	0.0004623	2.49773	2.62703	2.44355	0
	High	High	High	EKEPIAASTNR	22	6	2	Q13813-2;Q13813-3		1215.63	0	0.001387	2.41763	2.62247	3.37688	1
	High	High	High	ALSSEGKPYVTKEELYQNLTR	6	5	2	Q13813-2;Q13813-3	Q17(Deamidated)	2427.26	0	0.0006082	2.41511	2.21806	5.98654	1
	High	High		LDPAQSASR	6	7	2	Q13813-2;Q13813-3		944.483	0	0.002191	2.41473	2.56201		0
	High	High		GKDLIGVQNLLK	2	6	2	Q13813-2;Q13813-3	N9(Deamidated)	1298.77	0	0.001653	2.38529	3.0784		1
	High	High	High	CNSLEEIK	9	6	3	Q13813-2;Q13813-3;Q14917	C1(Carbamidomethyl)	992.473	0	0.005143	2.37075	2.31212	2.87288	0
	High	High	High	EAGSVSLR	8	4	1	Q13813-2		818.437	0	0.005594	2.36205	2.20641	2.38404	0
	High		High	MQHNLEQQIQAR	4	5	2	Q13813-2;Q13813-3	M1(Oxidation); Q10(Deamidated)	1512.72	0	0.001138	2.33178		2.86068	0
	High	High	High	NTTGVTEEALK	6	5	2	Q13813-2;Q13813-3		1162.6	0	0.002029	2.32511	2.47237	2.55263	0
	High	High	High	DLTSWVTEMK	5	6	2	Q13813-2;Q13813-3	M9(Oxidation)	1225.58	0	0.002106	2.32399	2.35477	2.64846	0
	High			HQAFEAELSANQSR	2	6	2	Q13813-2;Q13813-3	Q12(Deamidated)	1588.74	0	0.002029	2.25917			0
	High	High		DLASVNNLLK	6	5	2	Q13813-2;Q13813-3		1086.61	0	0.002029	2.25164	2.42606		0
	High		High	QETFDAGLQAFQQEGIANITALKDQLLAAK	3	6	3	Q13813-2;Q13813-3;Q14917		3232.69	0	3.364e-11	2.06943		6.86964	1
	High		High	LIQNNHYAMEDVATRR	4	6	2	Q13813-2;Q13813-3		1930.96	0	3.201e-05	1.93389		3.75163	1
	High		High	FNRDVDETISWIK	2	6	2	Q13813-2;Q13813-3	N2(Deamidated)	1623.8	0	0.0003005	1.72688		3.28313	1
	High	High	High	LAALADQWQFLVQK	6	5	2	Q13813-2;Q13813-3		1630.89	0	2.901e-07	1.71705	4.26042	4.39194	0
		High	High	RQDLEDSLQAQQYFADANEAESWMR	2	6	2	Q13813-2;Q13813-3		3001.34	0	9.785e-15		6.94624	8.07083	1
		High		RQDLEDSLQAQQYFADANEAESWMR	1	6	2	Q13813-2;Q13813-3	Q11(Deamidated); Q12(Deamidated)	3003.33	0	2.755e-16		5.9909		1
		High	High	NQALNTDNYGHDLASVQALQR	13	5	2	Q13813-2;Q13813-3	N5(Deamidated)	2329.14	0	1.678e-08		5.27469	6.39206	0
		High		LEAELAAHEPAIQGVLDTGK	1	5	2	Q13813-2;Q13813-3		2062.08	0	2.755e-16		4.93417		0
		High		ENLLEEQGSIALRQEQIDNQTR	1	4	1	Q13813-2		2584.29	0	2.629e-06		4.72147		1
		High	High	YTEHSTVGLAQQWDQLDQLGMR	4	5	2	Q13813-2;Q13813-3	Q11(Deamidated)	2577.21	0	8.557e-07		4.64973	4.19277	0
		High		YTEHSTVGLAQQWDQLDQLGMR	3	5	2	Q13813-2;Q13813-3	Q11(Deamidated); M21(Oxidation)	2593.22	0	0.0001898		4.16005		0
		High		ETENVKSSEEIESAFR	2	4	2	Q13813-2;Q13813-3		1854.87	0	0.0001898		3.90569		1
		High		EAALTSEEVGADLEQVEVLQK	1	7	2	Q13813-2;Q13813-3	Q15(Deamidated)	2259.14	0	3.56e-07		3.36116		0
		High		LQTASDESYKDPTNIQLSK	1	1	1	Q13813-2	Q2(Deamidated)	2139.06	0	0.0001898		3.3279		1
		High		SSLSSAQADFNQLAELDR	1	6	3	Q13813-2;Q13813-3;Q14917	Q7(Deamidated); N11(Deamidated)	1953.92	0	2.755e-16		3.31077		0
		High		QETFDAGLQAFQQEGIANITALK	1	6	3	Q13813-2;Q13813-3;Q14917		2493.25	0	6.708e-06		3.26181		0
		High		LDENSAFLQFNWK	1	6	3	Q13813-2;Q13813-3;Q14917	N4(Deamidated)	1612.77	0	0.0004623		3.16474		0
		High		HQAFEAEVQANSGAIVK	2	6	2	Q13813-2;Q13813-3	Q9(Deamidated); N11(Deamidated)	1800.89	0	0.002319		3.03878		0
		High		HQLLEADISAHEDR	1	5	2	Q13813-2;Q13813-3	Q2(Deamidated)	1634.79	0	0.0004623		3.00848		0
		High		VNDVCTNGQDLIK	4	6	3	Q13813-2;Q13813-3;Q14917	C5(Carbamidomethyl); N7(Deamidated)	1476.7	0	0.0004623		2.88843		0
		High		KLLVGSEDYGR	2	6	3	Q13813-2;Q13813-3;Q14917		1236.66	0	0.001968		2.81904		1
		High		QDLEDSLQAQQYFADANEAESWMR	1	6	2	Q13813-2;Q13813-3		2845.23	0	5.53e-12		2.77401		0
		High		LLEAQSHFR	1	6	3	Q13813-2;Q13813-3;Q14917		1100.59	0	0.0004623		2.73881		0
		High	High	DCEQAENWMAAR	5	5	2	Q13813-2;Q13813-3	C2(Carbamidomethyl); M9(Oxidation)	1496.59	0	2.646e-07		2.72873	3.27323	0
		High	High	EELYQNLTR	4	5	2	Q13813-2;Q13813-3		1165.58	0	0.001435		2.69768	2.51504	0
		High	High	DLASVQALLR	3	6	2	Q13813-2;Q13813-3	Q6(Deamidated)	1086.62	0	0.001632		2.64533	2.13299	0
		High		GACAGSEDAVKAR	1	5	2	Q13813-2;Q13813-3	C3(Carbamidomethyl)	1291.61	0	0.0001898		2.53483		1
		High		LGDSHDLQR	2	5	2	Q13813-2;Q13813-3		1040.51	0	0.0004084		2.52996		0
		High		DLSSVQTLLTK	1	6	3	Q13813-2;Q13813-3;Q14917	Q6(Deamidated)	1205.66	0	0.00211		2.4985		0
		High		SLSAQEEKITALDEFATK	1	6	2	Q13813-2;Q13813-3		1981.01	0	0.001634		2.36242		1
		High		LIDVNHYAKDEVAAR	1	6	2	Q13813-2;Q13813-3	N5(Deamidated)	1714.89	0	0.001653		2.3597		1
		High		QETFDAGLQAFQQEGIANITALKDQLLAAK	3	6	3	Q13813-2;Q13813-3;Q14917	N18(Deamidated)	3233.68	0	0.001653		2.31259		1
		High		VAEDLESEGLMAEEVQAVQQQEVYGMMPR	1	7	2	Q13813-2;Q13813-3	Q16(Deamidated)	3267.5	0	0.0004623		2.30464		0
		High		LIQSHPESAEDLQEK	1	5	2	Q13813-2;Q13813-3	Q3(Deamidated)	1724.85	0	0.001666		2.02044		0
		High	High	EQADYCVSHMKPYVDGK	2	5	2	Q13813-2;Q13813-3	Q2(Deamidated); C6(Carbamidomethyl); M10(Oxidation)	2043.88	0	2.532e-05		1.31025	3.70042	0
		High		MTLVASEDYGDTLAAIQGLLK	1	6	3	Q13813-2;Q13813-3;Q14917	Q17(Deamidated)	2210.14	0	0.0001631		1.02825		0
			High	LDETGNLMISEGHFASETIR	2	6	2	Q13813-2;Q13813-3	M8(Oxidation)	2236.05	0	4.252e-11			6.79226	0
			High	KIEDLGAAMEEALILDNK	3	5	2	Q13813-2;Q13813-3	M9(Oxidation)	1989.02	0	1.466e-07			6.02209	1
			High	LKDLNSQADSLMTSSAFDTSQVK	3	5	2	Q13813-2;Q13813-3	M12(Oxidation)	2502.2	0	1.093e-07			5.38333	1
			High	ENLLEEQGSIALRQEQIDNQTR	1	4	1	Q13813-2	Q7(Deamidated)	2585.28	0	1.382e-07			5.26783	1
			High	LKDLNSQADSLMTSSAFDTSQVK	1	5	2	Q13813-2;Q13813-3	N5(Deamidated); M12(Oxidation)	2503.19	0	1.663e-07			5.25835	1
			High	LMVHTVATFNSIK	3	6	2	Q13813-2;Q13813-3	M2(Oxidation)	1476.79	0	8.539e-07			5.03814	0
			High	NTTGVTEEALKEFSMMFK	1	5	2	Q13813-2;Q13813-3	M15(Oxidation)	2078.98	0	1.447e-07			4.97672	1
			High	DLNSQADSLMTSSAFDTSQVK	2	5	2	Q13813-2;Q13813-3	M10(Oxidation)	2261.02	0	1.193e-06			4.79538	0
			High	HEALMSDLSAYGSSIQALR	1	6	2	Q13813-2;Q13813-3	M5(Oxidation)	2065.01	0	1.739e-09			4.75394	0
			High	DGHVSLQEYMAFMISR	1	4	2	Q13813-2;Q13813-3		1883.88	0	8.451e-08			4.7296	0
			High	KHALLEADVAAHQDR	1	6	2	Q13813-2;Q13813-3		1673.87	0	4.164e-07			4.6435	1
			High	GDILTLLNSTNKDWWK	1	6	2	Q13813-2;Q13813-3		1903.99	0	3.568e-06			4.27348	1
			High	LREANQQQQFNR	3	6	2	Q13813-2;Q13813-3		1531.78	0	2.073e-06			4.21693	1
			High	KHEALMSDLSAYGSSIQALR	1	6	2	Q13813-2;Q13813-3	M6(Oxidation)	2193.1	0	3.837e-05			4.19599	1
			High	EQADYCVSHMKPYVDGK	4	5	2	Q13813-2;Q13813-3	C6(Carbamidomethyl); M10(Oxidation)	2042.89	0	3.533e-05			4.09405	0
			High	NTTGVTEEALKEFSMMFK	2	5	2	Q13813-2;Q13813-3	M15(Oxidation); M16(Oxidation)	2094.96	0	6.495e-06			4.09216	1
			High	SQLLGSAHEVQR	2	6	2	Q13813-2;Q13813-3	Q11(Deamidated)	1325.68	0	2.762e-07			4.03995	0
			High	ADVVESWIGEKENSLKTDDYGR	1	6	3	Q13813-2;Q13813-3;Q14917		2511.2	0	0.003994			3.7836	2
			High	LMVHTVATFNSIK	2	6	2	Q13813-2;Q13813-3	M2(Oxidation); N10(Deamidated)	1477.77	0	9.879e-07			3.73619	0
			High	TATDEAYKDPSNLQGK	1	6	2	Q13813-2;Q13813-3		1737.83	0	1.337e-05			3.64558	1
			High	LIQNNHYAMEDVATR	15	6	2	Q13813-2;Q13813-3	N4(Deamidated); M9(Oxidation)	1791.83	0	2.991e-05			3.45721	0
			High	QQYEQCMDLQLFYR	1	6	2	Q13813-2;Q13813-3	C6(Carbamidomethyl); M7(Oxidation)	1937.85	0	0.0001227			3.44096	0
			High	EQLMASDDFGRDLASVQALLR	1	6	2	Q13813-2;Q13813-3	M4(Oxidation)	2351.17	0	2.607e-05			3.38999	1
			High	AQLADSFHLQQFFR	2	6	2	Q13813-2;Q13813-3	Q2(Deamidated)	1708.84	0	8.296e-06			3.18898	0
			High	LAQFVEHWK	1	6	3	Q13813-2;Q13813-3;Q14917		1157.61	0	0.0004016			3.16376	0
			High	MNEVISLWK	3	6	2	Q13813-2;Q13813-3	M1(Oxidation)	1135.58	0	0.0004151			3.09794	0
			High	VNEVNQFAAK	2	6	2	Q13813-2;Q13813-3	N2(Deamidated)	1120.56	0	0.0002392			2.98601	0
			High	VLETAEDIQERR	1	6	2	Q13813-2;Q13813-3		1458.76	0	0.003432			2.85735	1
			High	EQLMASDDFGRDLASVQALLR	1	6	2	Q13813-2;Q13813-3	Q2(Deamidated); M4(Oxidation)	2352.15	0	0.000242			2.84602	1
			High	FLSDFRDLMSWINGIR	2	5	2	Q13813-2;Q13813-3	M9(Oxidation); N13(Deamidated)	1986.97	0	3.038e-05			2.83788	1
			High	EELITNWEQIR	1	6	2	Q13813-2;Q13813-3	N6(Deamidated)	1431.71	0	0.000247			2.78704	0
			High	DLNSQADSLMTSSAFDTSQVK	1	5	2	Q13813-2;Q13813-3	Q5(Deamidated); M10(Oxidation)	2262.02	0	9.382e-05			2.67735	0
			High	GVIDMGNSLIER	1	5	2	Q13813-2;Q13813-3	M5(Oxidation); N7(Deamidated)	1320.64	0	0.0001057			2.42852	0
			High	LDILDQER	1	5	2	Q13813-2;Q13813-3		1001.53	0	0.001326			2.37434	0
			High	ASAFNSWFENAEEDLTDPVR	1	6	3	Q13813-2;Q13813-3;Q14917	N5(Deamidated); N10(Deamidated)	2300.01	0	0.0007356			2.36507	0
			High	FLADFRDLTSWVTEMK	1	6	2	Q13813-2;Q13813-3	M15(Oxidation)	1974.96	0	0.005328			2.3231	1
			High	EKEQLMASDDFGR	1	6	2	Q13813-2;Q13813-3	M6(Oxidation)	1541.69	0	0.000339			2.28919	1
			High	DMDDEESWIK	1	6	3	Q13813-2;Q13813-3;Q14917	M2(Oxidation)	1283.51	0	0.001506			2.10725	0
	High			AKLDENSAFLQFNWK	1	6	3	Q13813-2;Q13813-3;Q14917		1810.91	0.001	0.003103	3.70294			1
	High	High	High	KFDDFQK	5	7	2	Q13813-2;Q13813-3		927.458	0.001	0.01591	2.63485	2.34413	2.37237	1
	High			RWSQLLANSAAR	1	6	3	Q13813-2;Q13813-3;Q14917		1372.74	0.001	0.008197	2.42752			1
	High	High	High	LKGLALQR	7	6	2	Q13813-2;Q13813-3		898.583	0.001	0.007591	2.37369	2.35118	2.35025	1
	High	High	High	EKLTVLSEER	8	6	2	Q13813-2;Q13813-3		1203.66	0.001	0.02216	2.36527	2.32763	2.92367	1
	High	High	High	FQFFQR	9	6	2	Q13813-2;Q13813-3		872.441	0.001	0.01054	2.25055	2.21114	2.02476	0
	High			HEDFDKAINVQEEK	1	5	2	Q13813-2;Q13813-3		1701.81	0.001	0.008197	2.17863			1
	High	High	High	AINVQEEK	6	5	2	Q13813-2;Q13813-3		930.488	0.001	0.01215	2.17329	2.18718	2.57073	0
	High		High	DLAALEDKVK	6	6	2	Q13813-2;Q13813-3		1101.61	0.001	0.01523	2.13963		2.46707	1
	High	High	High	QKLEDSYR	4	6	2	Q13813-2;Q13813-3		1038.52	0.001	0.005539	2.11752	2.35663	2.09249	1
	High	High	High	GLVSSDELAK	9	5	2	Q13813-2;Q13813-3		1018.54	0.001	0.01373	2.11021	2.29337	2.58917	0
	High			LAQFVEHWKELK	1	5	2	Q13813-2;Q13813-3		1527.82	0.001	0.008775	2.07158			1
	High		High	QWELLLEK	6	6	2	Q13813-2;Q13813-3		1058.59	0.001	0.0106	1.9775		2.22583	0
	High			LEESLEYQQFVANVEEEEAWINEK	1	6	3	Q13813-2;Q13813-3;Q14917	N13(Deamidated); N22(Deamidated)	2928.35	0.001	0.008537	1.86777			0
	High			KHEAFETDFTVHK	1	5	2	Q13813-2;Q13813-3		1588.79	0.001	0.002057	1.85783			1
	High	High		SLGYDLPMVEEGEPDPEFEAILDTVDPNR	2	4	2	Q13813-2;Q13813-3		3247.5	0.001	0.008197	1.82323	2.37289		0
		High		LGESQTLQQFSR	1	5	2	Q13813-2;Q13813-3	Q5(Deamidated); Q9(Deamidated)	1395.67	0.001	0.007464		2.76069		0
		High	High	QGFVPAAYVK	2	7	2	Q13813-2;Q13813-3		1079.59	0.001	0.006547		1.90294	1.80967	0
		High		KGDILTLLNSTNK	1	6	2	Q13813-2;Q13813-3		1416.81	0.001	0.006981		1.80699		1
		High	High	NTTGVTEEALK	2	5	2	Q13813-2;Q13813-3	N1(Deamidated)	1163.58	0.001	0.01501		1.73691	2.26731	0
		High		VNDVCTNGQDLIK	1	6	3	Q13813-2;Q13813-3;Q14917	C5(Carbamidomethyl)	1475.72	0.001	0.006547		1.57865		0
			High	LIQNNHYAMEDVATRR	3	6	2	Q13813-2;Q13813-3	M9(Oxidation)	1946.95	0.001	0.0069			3.03595	1
			High	TKQDEVNAAWQR	2	6	2	Q13813-2;Q13813-3	N7(Deamidated)	1446.7	0.001	0.01504			2.61513	1
			High	LIQNNHYAMEDVATRR	5	6	2	Q13813-2;Q13813-3	N5(Deamidated); M9(Oxidation)	1947.94	0.001	0.01265			2.58587	1
			High	DMDDEESWIKEK	2	6	3	Q13813-2;Q13813-3;Q14917	M2(Oxidation)	1540.65	0.001	0.005977			2.50559	1
			High	HQALQAEIAGHEPR	1	6	2	Q13813-2;Q13813-3	Q2(Deamidated); Q5(Deamidated)	1558.77	0.001	0.008244			1.87435	0
	High			KVEDLFLTFAKK	3	5	2	Q13813-2;Q13813-3		1438.83	0.002	0.02484	3.05444			2
	High			ETENVKSSEEIESAFR	1	4	2	Q13813-2;Q13813-3	N4(Deamidated)	1855.86	0.002	0.01924	1.97428			1
	High			YEALKEPMVAR	1	6	2	Q13813-2;Q13813-3	M8(Oxidation)	1322.68	0.002	0.01924	1.85394			1
	High			EFSMMFK	2	5	2	Q13813-2;Q13813-3		919.406	0.002	0.01924	1.74086			0
	High	High	High	LQQLFR	9	6	2	Q13813-2;Q13813-3		804.471	0.002	0.01929	1.72565	1.85339	1.81299	0
	High			EKEPIAASTNR	1	6	2	Q13813-2;Q13813-3	N10(Deamidated)	1216.62	0.002	0.01924	1.69347			1
	High		High	LLEATELK	3	6	2	Q13813-2;Q13813-3		916.535	0.002	0.03706	1.19847		1.51537	0
			High	NTTGVTEEALKEFSMMFK	1	5	2	Q13813-2;Q13813-3	N1(Deamidated); M15(Oxidation)	2079.98	0.002	0.03904			2.1879	1
			High	LHQFFR	1	5	2	Q13813-2;Q13813-3		847.457	0.002	0.02778			1.59168	0
	High			LQQLFR	1	6	2	Q13813-2;Q13813-3	Q2(Deamidated)	805.451	0.004	0.07992	1.54453			0
	High			LIQEQHPEEELIK	1	6	2	Q13813-2;Q13813-3	Q3(Deamidated)	1606.84	0.004	0.07992	1.46274			0
		High	High	DLAALEDK	2	6	2	Q13813-2;Q13813-3		874.452	0.004	0.1064		1.70622	1.8754	0
		High		KLDPAQSASR	1	7	2	Q13813-2;Q13813-3		1072.57	0.005	0.08827		1.00599		1
	High		High	FLADFRDLTSWVTEMK	2	6	2	Q13813-2;Q13813-3		1958.97	0.006	0.1397	1.92461		1.18967	1
	High			KLLEATELK	2	6	2	Q13813-2;Q13813-3		1044.63	0.006	0.1562	1.78693			1
		High		FDDFQK	3	7	2	Q13813-2;Q13813-3		799.364	0.006	0.1327		1.60751		0
	High			KHEDFDKAINVQEEK	1	5	2	Q13813-2;Q13813-3		1829.89	0.008	0.1967	1.90895			2
Q13813-3	Isoform 3 of Spectrin alpha chain, non-erythrocytic 1 OS=Homo sapiens GN=SPTAN1 - [SPTN1_HUMAN]	2191.85	69.94	164	682	1822.11	67.29	148	591	2137.07	68.03	152	613	2452	282.108	5.33838	protein binding; structural molecule activity; metal ion binding	cytoplasm; cytosol; cytoskeleton; membrane; extracellular	cell death; cell organization and biogenesis; cell differentiation; cellular component movement; development; response to stimulus; regulation of biological process
	A2	B2	C2	Sequence	# PSMs	# Proteins	# Protein Groups	Protein Group Accessions	Modifications	MH+ [Da]	q-Value	PEP	XCorr A2	XCorr B2	XCorr C2	# Missed Cleavages
	High	High	High	AGTFQAFEQFGQQLLAHGHYASPEIK	7	5	2	Q13813-2;Q13813-3		2875.43	0	2.782e-16	8.35742	7.13408	8.26392	0
	High	High	High	RQDLEDSLQAQQYFADANEAESWMR	10	6	2	Q13813-2;Q13813-3	Q12(Deamidated)	3002.32	0	2.782e-16	8.19205	7.00157	8.4929	1
	High		High	RQDLEDSLQAQQYFADANEAESWMR	5	6	2	Q13813-2;Q13813-3	M24(Oxidation)	3017.32	0	9.635e-15	7.48423		8.85577	1
	High	High	High	EKEPIVGSTDYGKDEDSAEALLK	10	6	2	Q13813-2;Q13813-3		2494.21	0	8.311e-09	6.40553	6.24188	6.90308	2
	High	High		AGTFQAFEQFGQQLLAHGHYASPEIK	4	5	2	Q13813-2;Q13813-3	Q9(Deamidated)	2876.42	0	3.041e-11	6.30116	6.67495		0
	High	High		SADESGQALLAAGHYASDEVR	4	6	2	Q13813-2;Q13813-3	Q7(Deamidated)	2147.99	0	2.782e-16	6.28167	5.14963		0
	High	High	High	SADESGQALLAAGHYASDEVR	17	6	2	Q13813-2;Q13813-3		2147	0	2.502e-12	6.22636	6.21684	7.4468	0
	High	High	High	LDETGNLMISEGHFASETIR	9	6	2	Q13813-2;Q13813-3		2220.06	0	7.641e-13	6.2036	5.29024	7.12488	0
	High	High		RLEAELAAHEPAIQGVLDTGKK	6	5	2	Q13813-2;Q13813-3		2346.28	0	9.283e-10	6.16346	5.14114		2
	High	High	High	LEESLEYQQFVANVEEEEAWINEK	11	6	3	Q13813-2;Q13813-3;Q14917		2926.36	0	1.373e-15	6.06899	4.70394	4.28998	0
	High	High		KHEALMSDLSAYGSSIQALR	7	6	2	Q13813-2;Q13813-3		2177.1	0	2.931e-14	6.01946	3.17217		1
	High			RQDLEDSLQAQQYFADANEAESWMR	1	6	2	Q13813-2;Q13813-3	N18(Deamidated); M24(Oxidation)	3018.33	0	1.239e-15	5.94984			1
	High	High	High	ALSSEGKPYVTKEELYQNLTR	9	5	2	Q13813-2;Q13813-3		2426.28	0	9.703e-11	5.92711	5.92574	6.674	1
	High	High	High	IAALQAFADQLIAAGHYAK	16	5	2	Q13813-2;Q13813-3		1972.06	0	1.793e-10	5.87398	5.20404	5.96516	0
	High	High	High	EAALTSEEVGADLEQVEVLQK	14	7	2	Q13813-2;Q13813-3		2258.14	0	1.43e-08	5.81785	5.96647	6.06604	0
	High	High	High	QQVAPTDDETGKELVLALYDYQEK	6	6	2	Q13813-2;Q13813-3		2753.35	0	7.183e-05	5.76716	4.63669	4.85496	1
	High	High	High	GLVSSDELAKDVTGAEALLER	9	5	2	Q13813-2;Q13813-3		2173.13	0	5.866e-11	5.76442	4.0662	6.12072	1
	High	High	High	NQALNTDNYGHDLASVQALQR	9	5	2	Q13813-2;Q13813-3		2328.13	0	7.283e-11	5.74835	5.39587	6.44854	0
	High	High	High	HQEHKGEIDAHEDSFK	9	6	2	Q13813-2;Q13813-3		1906.87	0	2.782e-16	5.74779	5.09463	5.61417	1
	High	High	High	KIEDLGAAMEEALILDNK	16	5	2	Q13813-2;Q13813-3		1973.03	0	3.372e-08	5.63257	6.04867	6.07962	1
	High	High	High	SSLSSAQADFNQLAELDR	27	6	3	Q13813-2;Q13813-3;Q14917		1951.94	0	5.641e-12	5.5783	5.19848	5.60351	0
	High	High	High	YTEHSTVGLAQQWDQLDQLGMR	8	5	2	Q13813-2;Q13813-3		2576.21	0	6.079e-09	5.48548	5.19954	6.05597	0
	High	High	High	LKDLNSQADSLMTSSAFDTSQVK	7	5	2	Q13813-2;Q13813-3		2486.21	0	3.388e-10	5.48348	4.7047	4.2638	1
	High	High	High	EAFLNTEDKGDSLDSVEALIK	12	5	2	Q13813-2;Q13813-3	N5(Deamidated)	2295.13	0	1.084e-10	5.45982	4.33816	4.38554	1
	High	High	High	AQLADSFHLQQFFR	17	6	2	Q13813-2;Q13813-3		1707.86	0	1.529e-09	5.4087	4.75164	4.26161	0
	High	High	High	EAFLNTEDKGDSLDSVEALIK	22	5	2	Q13813-2;Q13813-3		2294.14	0	2.502e-07	5.3326	4.75993	5.40902	1
	High	High	High	LSDDNTIGKEEIQQR	14	5	2	Q13813-2;Q13813-3		1745.87	0	7.183e-05	5.31156	4.6904	5.12361	1
	High	High	High	HALLEADVAAHQDR	7	6	2	Q13813-2;Q13813-3		1545.78	0	4.244e-13	5.30715	5.03605	6.31569	0
	High	High	High	NTTGVTEEALKEFSMMFK	6	5	2	Q13813-2;Q13813-3		2062.97	0	1.984e-05	5.27917	5.17871	4.27701	1
	High	High	High	HQALQAEIAGHEPR	7	6	2	Q13813-2;Q13813-3		1556.79	0	2.782e-16	5.25926	5.08005	5.18907	0
	High	High	High	ALINADELASDVAGAEALLDR	15	6	2	Q13813-2;Q13813-3		2127.09	0	6.672e-10	5.23361	4.90797	5.78514	0
	High	High	High	KHQALQAEIAGHEPR	11	6	2	Q13813-2;Q13813-3		1684.88	0	7.183e-05	5.19398	4.8524	5.10513	1
	High	High	High	HQLLEADISAHEDR	14	5	2	Q13813-2;Q13813-3		1633.79	0	5.282e-12	5.17114	5.01155	6.30737	0
	High	High	High	DLAALGDKVNSLGETAER	12	5	2	Q13813-2;Q13813-3	N10(Deamidated)	1859.93	0	2.755e-16	5.15245	5.46366	5.09715	1
	High	High	High	GRELPTAFDYVEFTR	9	5	2	Q13813-2;Q13813-3		1800.89	0	3.001e-07	5.04726	4.75891	5.32443	1
	High	High	High	LEAELAAHEPAIQGVLDTGKK	8	5	2	Q13813-2;Q13813-3		2190.17	0	6.777e-05	5.02858	4.04453	4.69803	1
	High	High	High	HQAFEAELHANADR	19	5	2	Q13813-2;Q13813-3		1608.75	0	2.882e-09	5.02727	4.7567	5.26797	0
	High		High	HQLLEADISAHEDRLK	4	5	2	Q13813-2;Q13813-3		1874.97	0	1.815e-05	5.01629		5.0962	1
	High	High	High	DLAALGDKVNSLGETAER	15	5	2	Q13813-2;Q13813-3		1858.95	0	1.166e-07	5.005	4.88977	5.53024	1
	High	High	High	RAQLADSFHLQQFFR	10	6	2	Q13813-2;Q13813-3		1863.96	0	0.0001809	4.99532	4.20971	4.4345	1
	High	High	High	KHQLLEADISAHEDR	8	5	2	Q13813-2;Q13813-3		1761.89	0	3.487e-08	4.97842	4.83074	5.6035	1
	High	High	High	DLNSQADSLMTSSAFDTSQVK	6	5	2	Q13813-2;Q13813-3		2245.04	0	2.755e-16	4.96508	5.06174	2.22573	0
	High	High		KHEAFETDFTVHKDR	5	5	2	Q13813-2;Q13813-3		1859.91	0	7.183e-05	4.96322	4.26432		2
	High		High	YTEHSTVGLAQQWDQLDQLGMR	6	5	2	Q13813-2;Q13813-3	M21(Oxidation)	2592.22	0	1.329e-10	4.95317		6.57954	0
	High			RLEAELAAHEPAIQGVLDTGK	1	5	2	Q13813-2;Q13813-3		2218.18	0	3.234e-15	4.89545			1
	High		High	VASNPYTWFTMEALEETWR	5	6	3	Q13813-2;Q13813-3;Q14917	N4(Deamidated)	2332.07	0	1.845e-10	4.84976		3.63123	0
	High	High	High	GNAMVEEGHFAAEDVK	14	6	2	Q13813-2;Q13813-3		1703.77	0	5.314e-08	4.78427	3.94341	4.82328	0
	High	High	High	QQVAPTDDETGKELVLALYDYQEK	6	6	2	Q13813-2;Q13813-3	Q1(Deamidated)	2754.35	0	0.0001898	4.7152	3.14069	2.90174	1
	High	High	High	EQADYCVSHMKPYVDGK	8	5	2	Q13813-2;Q13813-3	C6(Carbamidomethyl)	2026.9	0	7.183e-05	4.71126	3.47029	3.62967	0
	High	High	High	QEAFLLNEDLGDSLDSVEALLK	12	6	2	Q13813-2;Q13813-3		2419.22	0	1.369e-08	4.69363	3.83915	1.48648	0
	High			VASNPYTWFTMEALEETWR	3	6	3	Q13813-2;Q13813-3;Q14917		2331.07	0	1.281e-09	4.68958			0
	High	High	High	KGDILTLLNSTNKDWWK	4	6	2	Q13813-2;Q13813-3		2032.08	0	1.318e-08	4.67537	5.52723	6.37958	2
	High	High	High	IEDLGAAMEEALILDNK	15	5	2	Q13813-2;Q13813-3		1844.93	0	5.486e-06	4.66671	4.81743	4.8922	0
	High			KFEEFQTDMAAHEER	2	6	2	Q13813-2;Q13813-3	Q6(Deamidated)	1868.83	0	2.79e-07	4.58571			1
	High	High	High	KFEEFQTDMAAHEER	13	6	2	Q13813-2;Q13813-3		1867.83	0	2.199e-13	4.57478	5.51329	6.60755	1
	High	High	High	ADVVESWIGEKENSLK	9	6	3	Q13813-2;Q13813-3;Q14917		1803.92	0	7.183e-05	4.55235	4.21123	4.12977	1
	High	High	High	QEQIDNQYHSLLELGEK	6	3	1	Q13813-3		2044	0	1.674e-06	4.48993	4.06697	4.85624	0
	High	High		SSLSSAQADFNQLAELDR	3	6	3	Q13813-2;Q13813-3;Q14917	N11(Deamidated)	1952.92	0	2.755e-16	4.48931	5.38424		0
	High			LKDLNSQADSLMTSSAFDTSQVK	2	5	2	Q13813-2;Q13813-3	Q7(Deamidated)	2487.2	0	0.0002103	4.42967			1
	High	High	High	ASAFNSWFENAEEDLTDPVR	8	6	3	Q13813-2;Q13813-3;Q14917		2298.03	0	3.991e-13	4.4175	3.35295	4.09817	0
	High			RLEAELAAHEPAIQGVLDTGK	1	5	2	Q13813-2;Q13813-3	Q14(Deamidated)	2219.19	0	1.465e-05	4.39787			1
	High			KGDILTLLNSTNKDWWK	1	6	2	Q13813-2;Q13813-3	N9(Deamidated)	2033.09	0	0.0002103	4.39723			2
	High	High	High	ALINADELASDVAGAEALLDR	25	6	2	Q13813-2;Q13813-3	N4(Deamidated)	2128.07	0	1.838e-07	4.39356	3.21941	4.76172	0
	High	High	High	KFEEFQTDMAAHEER	11	6	2	Q13813-2;Q13813-3	M9(Oxidation)	1883.82	0	1.041e-10	4.36452	4.3531	5.57907	1
	High	High	High	MTLVASEDYGDTLAAIQGLLK	9	6	3	Q13813-2;Q13813-3;Q14917		2209.13	0	7.55e-07	4.3478	4.07174	4.29004	0
	High	High	High	KHEALMSDLSAYGSSIQALR	4	6	2	Q13813-2;Q13813-3	Q17(Deamidated)	2178.11	0	5.779e-05	4.34743	2.43457	4.61207	1
	High	High	High	FEEFQTDMAAHEER	6	6	2	Q13813-2;Q13813-3		1739.73	0	3.538e-09	4.28687	4.18354	4.90429	0
	High	High	High	MTLVASEDYGDTLAAIQGLLK	12	6	3	Q13813-2;Q13813-3;Q14917	M1(Oxidation)	2225.13	0	3.505e-07	4.26327	4.28699	5.51466	0
	High	High		LSDDNTIGKEEIQQR	5	5	2	Q13813-2;Q13813-3	N5(Deamidated)	1746.85	0	0.0001609	4.24368	3.39527		1
	High			RAQLADSFHLQQFFR	1	6	2	Q13813-2;Q13813-3	Q11(Deamidated)	1864.96	0	0.0002105	4.22861			1
	High	High	High	GKDLIGVQNLLK	20	6	2	Q13813-2;Q13813-3		1297.79	0	0.0001898	4.22139	4.41329	3.95774	1
	High	High	High	MQHNLEQQIQAR	12	5	2	Q13813-2;Q13813-3		1495.74	0	2.755e-16	4.22048	4.2276	2.89357	0
	High	High	High	LGESQTLQQFSR	12	5	2	Q13813-2;Q13813-3		1393.7	0	5.884e-08	4.19755	4.28384	4.55869	0
	High	High	High	DCEQAENWMAAR	6	5	2	Q13813-2;Q13813-3	C2(Carbamidomethyl)	1480.59	0	7.183e-05	4.14621	3.96505	4.13887	0
	High	High	High	LIQSHPESAEDLQEK	13	5	2	Q13813-2;Q13813-3		1723.85	0	3.702e-11	4.14396	2.95864	4.02136	0
	High	High	High	QFQDAGHFDAENIK	12	6	2	Q13813-2;Q13813-3		1619.75	0	0.0002103	4.12971	2.98591	3.76382	0
	High	High	High	LIQNNHYAMEDVATR	9	6	2	Q13813-2;Q13813-3		1774.85	0	7.183e-05	4.1206	3.98205	3.89184	0
	High	High	High	KVEDLFLTFAK	14	5	2	Q13813-2;Q13813-3		1310.73	0	3.717e-08	4.07343	3.26423	4.63578	1
	High	High	High	LQQSHPLSATQIQVK	9	6	2	Q13813-2;Q13813-3		1677.93	0	1.44e-07	4.06604	2.69264	4.81149	0
	High		High	DAEELEKWIQEK	5	6	2	Q13813-2;Q13813-3		1517.75	0	0.0003236	4.04196		3.72447	1
	High	High	High	LIQEQHPEEELIK	10	6	2	Q13813-2;Q13813-3		1605.85	0	1.686e-07	4.03346	2.08514	3.3177	0
	High			GKDLIGVQNLLKK	1	6	2	Q13813-2;Q13813-3		1425.88	0	0.0002103	3.97271			2
	High	High	High	HQAFEAELSANQSR	15	6	2	Q13813-2;Q13813-3		1587.75	0	7.15e-06	3.93695	4.37702	4.52946	0
	High	High	High	TKQDEVNAAWQR	16	6	2	Q13813-2;Q13813-3		1445.72	0	5.851e-05	3.91547	3.21955	3.92502	1
	High	High	High	LDENSAFLQFNWK	11	6	3	Q13813-2;Q13813-3;Q14917		1611.78	0	0.0002103	3.88107	2.96614	3.62877	0
	High			KASAFNSWFENAEEDLTDPVR	1	6	3	Q13813-2;Q13813-3;Q14917		2426.12	0	0.0002103	3.83557			1
	High			QETFDAGLQAFQQEGIANITALK	1	6	3	Q13813-2;Q13813-3;Q14917	Q12(Deamidated)	2494.26	0	8.86e-05	3.82188			0
	High		High	HEALMSDLSAYGSSIQALR	2	6	2	Q13813-2;Q13813-3		2049	0	8.369e-08	3.80842		5.05345	0
	High			QEQIDNQYHSLLELGEK	4	3	1	Q13813-3	Q3(Deamidated)	2045	0	0.0003236	3.77258			0
	High	High	High	LQIASDENYKDPTNLQGK	9	6	2	Q13813-2;Q13813-3		2034.01	0	3.085e-06	3.75772	4.1675	4.24827	1
	High	High		EAIVTSEELGQDLEHVEVLQK	2	6	2	Q13813-2;Q13813-3		2366.21	0	2.302e-14	3.75432	5.31772		0
	High	High	High	LKDLNSQADSLMTSSAFDTSQVK	4	5	2	Q13813-2;Q13813-3	N5(Deamidated); Q7(Deamidated)	2488.19	0	0.0001775	3.73819	3.14855	4.17285	1
	High	High	High	WSQLLANSAAR	7	6	3	Q13813-2;Q13813-3;Q14917		1216.64	0	5.735e-07	3.72692	3.46752	3.76114	0
	High	High	High	QEAFLLNEDLGDSLDSVEALLK	9	6	2	Q13813-2;Q13813-3	N7(Deamidated)	2420.23	0	7.183e-05	3.72403	2.89152	2.45406	0
	High		High	VASNPYTWFTMEALEETWR	4	6	3	Q13813-2;Q13813-3;Q14917	M11(Oxidation)	2347.07	0	1.393e-06	3.65119		3.69066	0
	High		High	NTTGVTEEALKEFSMMFK	4	5	2	Q13813-2;Q13813-3	N1(Deamidated)	2063.98	0	1.052e-07	3.63141		5.43739	1
	High	High	High	ELPTAFDYVEFTR	23	5	2	Q13813-2;Q13813-3		1587.77	0	5.282e-06	3.62286	3.32486	3.8855	0
	High	High	High	GVIDMGNSLIER	8	5	2	Q13813-2;Q13813-3		1303.67	0	0.0002103	3.62008	3.5755	3.44677	0
	High	High	High	CTELNQAWSSLGK	5	5	2	Q13813-2;Q13813-3	C1(Carbamidomethyl)	1493.7	0	2.798e-07	3.60851	3.60744	3.80489	0
	High	High	High	HQAFEAEVQANSGAIVK	7	6	2	Q13813-2;Q13813-3		1798.91	0	3.972e-07	3.60638	5.08455	4.8829	0
	High	High	High	REELITNWEQIR	11	6	2	Q13813-2;Q13813-3		1586.83	0	2.484e-05	3.51643	3.69573	4.24479	1
	High	High	High	DVDEIEAWISEK	29	5	2	Q13813-2;Q13813-3		1433.68	0	3.253e-06	3.48722	3.34305	3.50669	0
	High	High		IAALQAFADQLIAAGHYAK	3	5	2	Q13813-2;Q13813-3	Q5(Deamidated)	1973.06	0	1.134e-09	3.4805	4.64334		0
	High	High	High	DTEQVDNWMSK	8	6	2	Q13813-2;Q13813-3		1352.58	0	5.24e-05	3.47042	3.20802	3.54134	0
	High		High	ALCAEADRLQQSHPLSATQIQVK	2	6	2	Q13813-2;Q13813-3	C3(Carbamidomethyl)	2564.33	0	0.0005658	3.46216		3.46484	1
	High	High	High	SQLLGSAHEVQR	16	6	2	Q13813-2;Q13813-3		1324.7	0	7.65e-07	3.45036	4.02674	4.22905	0
	High	High		HEAFETDFTVHKDR	4	5	2	Q13813-2;Q13813-3		1731.81	0	0.0003236	3.43987	2.48255		1
	High	High	High	QFQDAGHFDAENIKK	12	6	2	Q13813-2;Q13813-3		1747.84	0	0.0001758	3.41546	2.41818	3.97314	1
	High	High	High	HQAFEAEVQANSGAIVK	7	6	2	Q13813-2;Q13813-3	N11(Deamidated)	1799.89	0	1.253e-05	3.40853	3.7023	4.41677	0
	High	High		DSDELKSWVNEK	5	6	2	Q13813-2;Q13813-3		1449.7	0	0.0002103	3.40729	2.97263		1
	High	High	High	EELITNWEQIR	9	6	2	Q13813-2;Q13813-3		1430.73	0	0.0003491	3.40356	3.52479	3.50702	0
	High		High	EQLMASDDFGRDLASVQALLR	2	6	2	Q13813-2;Q13813-3		2335.17	0	0.0001018	3.36299		4.03315	1
	High	High	High	VLETAEDIQER	10	6	2	Q13813-2;Q13813-3		1302.65	0	3.104e-06	3.35752	3.45215	3.71285	0
	High	High	High	QDEVNAAWQR	9	6	2	Q13813-2;Q13813-3		1216.57	0	4.725e-05	3.35077	3.46239	3.75429	0
	High	High	High	SSEEIESAFR	16	4	2	Q13813-2;Q13813-3		1154.53	0	0.0002103	3.32544	3.32062	3.21638	0
	High		High	FNRDVDETISWIK	6	6	2	Q13813-2;Q13813-3		1622.82	0	0.000256	3.30564		3.70314	1
	High	High		LIDVNHYAKDEVAAR	4	6	2	Q13813-2;Q13813-3		1713.89	0	3.748e-05	3.30381	3.34022		1
	High	High	High	AALLELWELR	7	6	2	Q13813-2;Q13813-3		1213.69	0	0.0002103	3.27271	2.8903	3.18715	0
	High		High	QEFAQHANAFHQWIQETR	8	6	3	Q13813-2;Q13813-3;Q14917	Q5(Deamidated)	2242.06	0	0.0003236	3.25801		4.15324	0
	High	High	High	EANELQQWINEK	10	7	2	Q13813-2;Q13813-3		1501.73	0	2.006e-06	3.25025	3.65127	3.8041	0
	High		High	GNAMVEEGHFAAEDVK	3	6	2	Q13813-2;Q13813-3	N2(Deamidated); M4(Oxidation)	1720.75	0	2.838e-06	3.23112		3.5949	0
	High	High	High	AALLELWELRR	11	6	2	Q13813-2;Q13813-3		1369.79	0	6.407e-06	3.21626	3.1073	3.54563	1
	High	High	High	GVIDMGNSLIER	8	5	2	Q13813-2;Q13813-3	N7(Deamidated)	1304.65	0	0.0002103	3.20742	2.79096	3.06812	0
	High	High	High	ALSSEGKPYVTK	15	5	2	Q13813-2;Q13813-3		1279.69	0	1.743e-05	3.20075	3.56328	3.75176	0
	High	High		NQALNTDNYGHDLASVQALQR	4	5	2	Q13813-2;Q13813-3	Q2(Deamidated); N5(Deamidated)	2330.12	0	7.109e-13	3.18635	4.05458		0
	High	High	High	MQHNLEQQIQAR	19	5	2	Q13813-2;Q13813-3	M1(Oxidation)	1511.74	0	1.74e-06	3.18099	4.20091	4.68382	0
	High			GDILTLLNSTNK	1	6	2	Q13813-2;Q13813-3		1288.71	0	0.0003236	3.1782			0
	High	High	High	SLGYDLPMVEEGEPDPEFEAILDTVDPNR	4	4	2	Q13813-2;Q13813-3	M8(Oxidation)	3263.48	0	2.148e-06	3.17554	2.27775	3.62391	0
	High	High		KFEEFQTDMAAHEER	3	6	2	Q13813-2;Q13813-3	Q6(Deamidated); M9(Oxidation)	1884.82	0	0.0002103	3.17172	1.5172		1
	High			FLSDFRDLMSWINGIR	1	5	2	Q13813-2;Q13813-3	N13(Deamidated)	1970.98	0	0.0002103	3.17083			1
	High			LMVHTVATFNSIK	1	6	2	Q13813-2;Q13813-3		1460.79	0	0.0003236	3.16477			0
	High	High	High	FEEFQTDMAAHEER	7	6	2	Q13813-2;Q13813-3	M8(Oxidation)	1755.73	0	7.439e-09	3.13093	3.5954	4.14265	0
	High	High	High	HEAFETDFTVHK	7	5	2	Q13813-2;Q13813-3		1460.68	0	0.001594	3.12356	3.33082	2.99227	0
	High			LEAELAAHEPAIQGVLDTGK	1	5	2	Q13813-2;Q13813-3	Q13(Deamidated)	2063.08	0	0.0002103	3.11643			0
	High			LIQNNHYAMEDVATR	5	6	2	Q13813-2;Q13813-3	Q3(Deamidated); N4(Deamidated)	1776.84	0	0.001047	3.11574			0
	High	High	High	KLLEAQSHFR	7	6	3	Q13813-2;Q13813-3;Q14917		1228.68	0	7.266e-06	3.10701	2.13182	3.64181	1
	High	High	High	SKLGESQTLQQFSR	9	5	2	Q13813-2;Q13813-3		1608.83	0	4.044e-05	3.09159	2.5967	4.97228	1
	High	High	High	DLASVQALLR	13	6	2	Q13813-2;Q13813-3		1085.63	0	0.000338	3.08374	2.78603	2.95349	0
	High			LGESQTLQQFSR	1	5	2	Q13813-2;Q13813-3	Q9(Deamidated)	1394.68	0	0.001667	3.03328			0
	High	High	High	ENLLEEQGSIALR	11	7	2	Q13813-2;Q13813-3		1471.77	0	5.941e-07	3.03322	3.93177	3.82632	0
	High		High	GVIDMGNSLIER	6	5	2	Q13813-2;Q13813-3	M5(Oxidation)	1319.66	0	2.783e-05	3.03012		3.33647	0
	High			MMLDQCLELQLFHR	1	5	2	Q13813-2;Q13813-3	C6(Carbamidomethyl)	1833.88	0	0.0002103	2.99976			0
	High	High		EQLMASDDFGR	6	6	2	Q13813-2;Q13813-3		1268.56	0	0.0003146	2.98441	3.10929		0
	High		High	DLMSWINGIR	5	5	2	Q13813-2;Q13813-3		1204.61	0	0.0003236	2.98238		2.90803	0
	High	High	High	DADETKEWIEEK	12	5	2	Q13813-2;Q13813-3		1492.68	0	5.706e-12	2.96911	3.73505	3.33819	1
	High	High	High	DTEQVDNWMSK	8	6	2	Q13813-2;Q13813-3	M9(Oxidation)	1368.57	0	0.0001236	2.95242	3.02213	3.1204	0
	High			EQADYCVSHMKPYVDGK	1	5	2	Q13813-2;Q13813-3	Q2(Deamidated); C6(Carbamidomethyl)	2027.9	0	0.0003236	2.95193			0
	High	High	High	ADVVESWIGEK	8	6	3	Q13813-2;Q13813-3;Q14917		1232.61	0	0.0003478	2.94488	3.08254	3.34338	0
	High	High	High	EANQQQQFNR	9	6	2	Q13813-2;Q13813-3		1262.59	0	7.87e-05	2.93676	3.20811	3.28972	0
	High	High	High	GEIDAHEDSFK	10	6	2	Q13813-2;Q13813-3		1247.55	0	0.0004162	2.93179	3.22041	3.28926	0
	High	High	High	MNEVISLWK	9	6	2	Q13813-2;Q13813-3		1119.59	0	0.001803	2.92992	2.64793	2.87361	0
	High	High	High	LIQNNHYAMEDVATR	7	6	2	Q13813-2;Q13813-3	M9(Oxidation)	1790.85	0	7.323e-06	2.92663	3.0354	3.43914	0
	High	High	High	DLSSVQTLLTK	12	6	3	Q13813-2;Q13813-3;Q14917		1204.68	0	0.002023	2.91227	2.79109	2.78318	0
	High		High	MTLVASEDYGDTLAAIQGLLK	2	6	3	Q13813-2;Q13813-3;Q14917	M1(Oxidation); Q17(Deamidated)	2226.14	0	0.0003236	2.90798		1.4771	0
	High		High	VASNPYTWFTMEALEETWR	2	6	3	Q13813-2;Q13813-3;Q14917	N4(Deamidated); M11(Oxidation)	2348.07	0	0.0002103	2.88901		2.0822	0
	High	High	High	DLTNVQNLQK	6	6	2	Q13813-2;Q13813-3		1172.63	0	0.001932	2.88614	3.35691	3.03861	0
	High	High		VNSLGETAER	5	5	2	Q13813-2;Q13813-3		1075.54	0	0.0003236	2.88489	2.49385		0
	High	High	High	IDGITIQAR	20	6	2	Q13813-2;Q13813-3		986.563	0	0.0004093	2.88379	2.78138	3.30293	0
	High		High	LQQSHPLSATQIQVK	3	6	2	Q13813-2;Q13813-3	Q2(Deamidated)	1678.93	0	2.375e-05	2.86928		4.42669	0
	High	High	High	QEFAQHANAFHQWIQETR	5	6	3	Q13813-2;Q13813-3;Q14917		2241.06	0	1.133e-07	2.86048	2.60642	5.75209	0
	High	High	High	GNAMVEEGHFAAEDVK	11	6	2	Q13813-2;Q13813-3	M4(Oxidation)	1719.77	0	1.015e-06	2.84669	3.4801	4.53979	0
	High	High	High	DLMSWINGIR	14	5	2	Q13813-2;Q13813-3	M3(Oxidation); N7(Deamidated)	1221.59	0	0.0003236	2.84508	2.6532	2.81985	0
	High	High	High	DLTGVQNLR	7	6	3	Q13813-2;Q13813-3;Q14917		1015.55	0	0.002029	2.84371	2.70124	2.49592	0
	High	High	High	DVEDEETWIR	12	6	2	Q13813-2;Q13813-3		1291.58	0	0.0001997	2.83903	2.78704	2.88276	0
	High	High	High	EKEQLMASDDFGR	5	6	2	Q13813-2;Q13813-3		1525.7	0	0.001653	2.8386	3.04422	2.94502	1
	High	High	High	DVTGAEALLER	9	5	2	Q13813-2;Q13813-3		1173.61	0	0.0001905	2.81004	3.08008	2.95641	0
	High	High	High	QKLDILDQER	11	5	2	Q13813-2;Q13813-3		1257.68	0	0.001561	2.7861	2.75154	3.16987	1
	High	High	High	LFGAAEVQR	13	6	2	Q13813-2;Q13813-3		990.533	0	0.002868	2.78534	2.94175	2.90215	0
	High			LMVHTVATFNSIK	1	6	2	Q13813-2;Q13813-3	N10(Deamidated)	1461.77	0	0.002029	2.78177			0
	High	High	High	ITALDEFATK	8	6	2	Q13813-2;Q13813-3		1108.59	0	0.002752	2.77739	2.76981	3.00315	0
	High	High	High	VNEVNQFAAK	5	6	2	Q13813-2;Q13813-3		1119.58	0	0.0003236	2.76654	2.65284	2.71483	0
	High	High	High	DLTSWVTEMK	9	6	2	Q13813-2;Q13813-3		1209.58	0	0.001643	2.75895	2.80212	2.94776	0
	High	High	High	SLQQLAEER	6	6	2	Q13813-2;Q13813-3		1073.56	0	0.001713	2.75654	2.75048	2.58854	0
	High	High	High	EQLMASDDFGR	7	6	2	Q13813-2;Q13813-3	M4(Oxidation)	1284.55	0	0.0001066	2.74523	2.55704	2.78647	0
	High		High	ASAFNSWFENAEEDLTDPVR	4	6	3	Q13813-2;Q13813-3;Q14917	N10(Deamidated)	2299.02	0	0.005616	2.74377		2.2312	0
	High	High	High	LLVGSEDYGR	9	6	3	Q13813-2;Q13813-3;Q14917		1108.56	0	0.0003236	2.72551	2.68742	2.47696	0
	High	High	High	DLMSWINGIR	21	5	2	Q13813-2;Q13813-3	N7(Deamidated)	1205.6	0	0.0003236	2.7166	2.64255	2.63083	0
	High	High	High	DLIGVQNLLK	9	6	2	Q13813-2;Q13813-3		1112.67	0	0.004206	2.71308	2.48383	2.59916	0
	High	High	High	YEALKEPMVAR	9	6	2	Q13813-2;Q13813-3		1306.68	0	2.87e-05	2.70705	2.56286	3.56568	1
	High		High	EANELQQWINEK	2	7	2	Q13813-2;Q13813-3	N3(Deamidated)	1502.71	0	4.695e-05	2.68433		2.9798	0
	High		High	HQAFEAELHANADR	3	5	2	Q13813-2;Q13813-3	N11(Deamidated)	1609.74	0	6.233e-08	2.67754		3.26487	0
	High	High	High	LTVLSEER	8	6	2	Q13813-2;Q13813-3		946.521	0	0.002417	2.59295	2.5278	2.59487	0
	High	High	High	DVDETISWIK	9	6	2	Q13813-2;Q13813-3		1205.6	0	0.004028	2.57868	2.34418	2.55156	0
	High			LEESLEYQQFVANVEEEEAWINEK	5	6	3	Q13813-2;Q13813-3;Q14917	Q8(Deamidated)	2927.35	0	0.0007267	2.56524			0
	High			TYLLDGSCMVEESGTLESQLEATKR	1	4	2	Q13813-2;Q13813-3	C8(Carbamidomethyl); Q19(Deamidated)	2818.34	0	0.0007639	2.56489			1
	High			QQVAPTDDETGK	1	6	2	Q13813-2;Q13813-3		1288.6	0	0.0003236	2.55122			0
	High	High	High	EANQQQQFNR	7	6	2	Q13813-2;Q13813-3	Q7(Deamidated)	1263.58	0	0.0004623	2.49773	2.62703	2.44355	0
	High	High	High	EKEPIAASTNR	22	6	2	Q13813-2;Q13813-3		1215.63	0	0.001387	2.41763	2.62247	3.37688	1
	High	High	High	ALSSEGKPYVTKEELYQNLTR	6	5	2	Q13813-2;Q13813-3	Q17(Deamidated)	2427.26	0	0.0006082	2.41511	2.21806	5.98654	1
	High	High		LDPAQSASR	6	7	2	Q13813-2;Q13813-3		944.483	0	0.002191	2.41473	2.56201		0
	High	High		GKDLIGVQNLLK	2	6	2	Q13813-2;Q13813-3	N9(Deamidated)	1298.77	0	0.001653	2.38529	3.0784		1
	High	High	High	CNSLEEIK	9	6	3	Q13813-2;Q13813-3;Q14917	C1(Carbamidomethyl)	992.473	0	0.005143	2.37075	2.31212	2.87288	0
	High		High	MQHNLEQQIQAR	4	5	2	Q13813-2;Q13813-3	M1(Oxidation); Q10(Deamidated)	1512.72	0	0.001138	2.33178		2.86068	0
	High	High	High	NTTGVTEEALK	6	5	2	Q13813-2;Q13813-3		1162.6	0	0.002029	2.32511	2.47237	2.55263	0
	High	High	High	DLTSWVTEMK	5	6	2	Q13813-2;Q13813-3	M9(Oxidation)	1225.58	0	0.002106	2.32399	2.35477	2.64846	0
	High			HQAFEAELSANQSR	2	6	2	Q13813-2;Q13813-3	Q12(Deamidated)	1588.74	0	0.002029	2.25917			0
	High	High		DLASVNNLLK	6	5	2	Q13813-2;Q13813-3		1086.61	0	0.002029	2.25164	2.42606		0
	High		High	QETFDAGLQAFQQEGIANITALKDQLLAAK	3	6	3	Q13813-2;Q13813-3;Q14917		3232.69	0	3.364e-11	2.06943		6.86964	1
	High		High	LIQNNHYAMEDVATRR	4	6	2	Q13813-2;Q13813-3		1930.96	0	3.201e-05	1.93389		3.75163	1
	High		High	FNRDVDETISWIK	2	6	2	Q13813-2;Q13813-3	N2(Deamidated)	1623.8	0	0.0003005	1.72688		3.28313	1
	High	High	High	LAALADQWQFLVQK	6	5	2	Q13813-2;Q13813-3		1630.89	0	2.901e-07	1.71705	4.26042	4.39194	0
		High	High	RQDLEDSLQAQQYFADANEAESWMR	2	6	2	Q13813-2;Q13813-3		3001.34	0	9.785e-15		6.94624	8.07083	1
		High		RQDLEDSLQAQQYFADANEAESWMR	1	6	2	Q13813-2;Q13813-3	Q11(Deamidated); Q12(Deamidated)	3003.33	0	2.755e-16		5.9909		1
		High	High	NQALNTDNYGHDLASVQALQR	13	5	2	Q13813-2;Q13813-3	N5(Deamidated)	2329.14	0	1.678e-08		5.27469	6.39206	0
		High		LEAELAAHEPAIQGVLDTGK	1	5	2	Q13813-2;Q13813-3		2062.08	0	2.755e-16		4.93417		0
		High	High	YTEHSTVGLAQQWDQLDQLGMR	4	5	2	Q13813-2;Q13813-3	Q11(Deamidated)	2577.21	0	8.557e-07		4.64973	4.19277	0
		High		YTEHSTVGLAQQWDQLDQLGMR	3	5	2	Q13813-2;Q13813-3	Q11(Deamidated); M21(Oxidation)	2593.22	0	0.0001898		4.16005		0
		High		ETENVKSSEEIESAFR	2	4	2	Q13813-2;Q13813-3		1854.87	0	0.0001898		3.90569		1
		High		EAALTSEEVGADLEQVEVLQK	1	7	2	Q13813-2;Q13813-3	Q15(Deamidated)	2259.14	0	3.56e-07		3.36116		0
		High		SSLSSAQADFNQLAELDR	1	6	3	Q13813-2;Q13813-3;Q14917	Q7(Deamidated); N11(Deamidated)	1953.92	0	2.755e-16		3.31077		0
		High		QETFDAGLQAFQQEGIANITALK	1	6	3	Q13813-2;Q13813-3;Q14917		2493.25	0	6.708e-06		3.26181		0
		High		LDENSAFLQFNWK	1	6	3	Q13813-2;Q13813-3;Q14917	N4(Deamidated)	1612.77	0	0.0004623		3.16474		0
		High		HQAFEAEVQANSGAIVK	2	6	2	Q13813-2;Q13813-3	Q9(Deamidated); N11(Deamidated)	1800.89	0	0.002319		3.03878		0
		High		HQLLEADISAHEDR	1	5	2	Q13813-2;Q13813-3	Q2(Deamidated)	1634.79	0	0.0004623		3.00848		0
		High		VNDVCTNGQDLIK	4	6	3	Q13813-2;Q13813-3;Q14917	C5(Carbamidomethyl); N7(Deamidated)	1476.7	0	0.0004623		2.88843		0
		High		KLLVGSEDYGR	2	6	3	Q13813-2;Q13813-3;Q14917		1236.66	0	0.001968		2.81904		1
		High		QDLEDSLQAQQYFADANEAESWMR	1	6	2	Q13813-2;Q13813-3		2845.23	0	5.53e-12		2.77401		0
		High		LLEAQSHFR	1	6	3	Q13813-2;Q13813-3;Q14917		1100.59	0	0.0004623		2.73881		0
		High	High	DCEQAENWMAAR	5	5	2	Q13813-2;Q13813-3	C2(Carbamidomethyl); M9(Oxidation)	1496.59	0	2.646e-07		2.72873	3.27323	0
		High	High	EELYQNLTR	4	5	2	Q13813-2;Q13813-3		1165.58	0	0.001435		2.69768	2.51504	0
		High	High	DLASVQALLR	3	6	2	Q13813-2;Q13813-3	Q6(Deamidated)	1086.62	0	0.001632		2.64533	2.13299	0
		High		GACAGSEDAVKAR	1	5	2	Q13813-2;Q13813-3	C3(Carbamidomethyl)	1291.61	0	0.0001898		2.53483		1
		High		LGDSHDLQR	2	5	2	Q13813-2;Q13813-3		1040.51	0	0.0004084		2.52996		0
		High		DLSSVQTLLTK	1	6	3	Q13813-2;Q13813-3;Q14917	Q6(Deamidated)	1205.66	0	0.00211		2.4985		0
		High		SLSAQEEKITALDEFATK	1	6	2	Q13813-2;Q13813-3		1981.01	0	0.001634		2.36242		1
		High		LIDVNHYAKDEVAAR	1	6	2	Q13813-2;Q13813-3	N5(Deamidated)	1714.89	0	0.001653		2.3597		1
		High		QETFDAGLQAFQQEGIANITALKDQLLAAK	3	6	3	Q13813-2;Q13813-3;Q14917	N18(Deamidated)	3233.68	0	0.001653		2.31259		1
		High		VAEDLESEGLMAEEVQAVQQQEVYGMMPR	1	7	2	Q13813-2;Q13813-3	Q16(Deamidated)	3267.5	0	0.0004623		2.30464		0
		High		LIQSHPESAEDLQEK	1	5	2	Q13813-2;Q13813-3	Q3(Deamidated)	1724.85	0	0.001666		2.02044		0
		High	High	EQADYCVSHMKPYVDGK	2	5	2	Q13813-2;Q13813-3	Q2(Deamidated); C6(Carbamidomethyl); M10(Oxidation)	2043.88	0	2.532e-05		1.31025	3.70042	0
		High		MTLVASEDYGDTLAAIQGLLK	1	6	3	Q13813-2;Q13813-3;Q14917	Q17(Deamidated)	2210.14	0	0.0001631		1.02825		0
			High	LDETGNLMISEGHFASETIR	2	6	2	Q13813-2;Q13813-3	M8(Oxidation)	2236.05	0	4.252e-11			6.79226	0
			High	KIEDLGAAMEEALILDNK	3	5	2	Q13813-2;Q13813-3	M9(Oxidation)	1989.02	0	1.466e-07			6.02209	1
			High	LKDLNSQADSLMTSSAFDTSQVK	3	5	2	Q13813-2;Q13813-3	M12(Oxidation)	2502.2	0	1.093e-07			5.38333	1
			High	LKDLNSQADSLMTSSAFDTSQVK	1	5	2	Q13813-2;Q13813-3	N5(Deamidated); M12(Oxidation)	2503.19	0	1.663e-07			5.25835	1
			High	LMVHTVATFNSIK	3	6	2	Q13813-2;Q13813-3	M2(Oxidation)	1476.79	0	8.539e-07			5.03814	0
			High	NTTGVTEEALKEFSMMFK	1	5	2	Q13813-2;Q13813-3	M15(Oxidation)	2078.98	0	1.447e-07			4.97672	1
			High	DLNSQADSLMTSSAFDTSQVK	2	5	2	Q13813-2;Q13813-3	M10(Oxidation)	2261.02	0	1.193e-06			4.79538	0
			High	HEALMSDLSAYGSSIQALR	1	6	2	Q13813-2;Q13813-3	M5(Oxidation)	2065.01	0	1.739e-09			4.75394	0
			High	DGHVSLQEYMAFMISR	1	4	2	Q13813-2;Q13813-3		1883.88	0	8.451e-08			4.7296	0
			High	KHALLEADVAAHQDR	1	6	2	Q13813-2;Q13813-3		1673.87	0	4.164e-07			4.6435	1
			High	GDILTLLNSTNKDWWK	1	6	2	Q13813-2;Q13813-3		1903.99	0	3.568e-06			4.27348	1
			High	LREANQQQQFNR	3	6	2	Q13813-2;Q13813-3		1531.78	0	2.073e-06			4.21693	1
			High	KHEALMSDLSAYGSSIQALR	1	6	2	Q13813-2;Q13813-3	M6(Oxidation)	2193.1	0	3.837e-05			4.19599	1
			High	EQADYCVSHMKPYVDGK	4	5	2	Q13813-2;Q13813-3	C6(Carbamidomethyl); M10(Oxidation)	2042.89	0	3.533e-05			4.09405	0
			High	NTTGVTEEALKEFSMMFK	2	5	2	Q13813-2;Q13813-3	M15(Oxidation); M16(Oxidation)	2094.96	0	6.495e-06			4.09216	1
			High	SQLLGSAHEVQR	2	6	2	Q13813-2;Q13813-3	Q11(Deamidated)	1325.68	0	2.762e-07			4.03995	0
			High	ADVVESWIGEKENSLKTDDYGR	1	6	3	Q13813-2;Q13813-3;Q14917		2511.2	0	0.003994			3.7836	2
			High	LMVHTVATFNSIK	2	6	2	Q13813-2;Q13813-3	M2(Oxidation); N10(Deamidated)	1477.77	0	9.879e-07			3.73619	0
			High	TATDEAYKDPSNLQGK	1	6	2	Q13813-2;Q13813-3		1737.83	0	1.337e-05			3.64558	1
			High	LIQNNHYAMEDVATR	15	6	2	Q13813-2;Q13813-3	N4(Deamidated); M9(Oxidation)	1791.83	0	2.991e-05			3.45721	0
			High	QQYEQCMDLQLFYR	1	6	2	Q13813-2;Q13813-3	C6(Carbamidomethyl); M7(Oxidation)	1937.85	0	0.0001227			3.44096	0
			High	EQLMASDDFGRDLASVQALLR	1	6	2	Q13813-2;Q13813-3	M4(Oxidation)	2351.17	0	2.607e-05			3.38999	1
			High	AQLADSFHLQQFFR	2	6	2	Q13813-2;Q13813-3	Q2(Deamidated)	1708.84	0	8.296e-06			3.18898	0
			High	LAQFVEHWK	1	6	3	Q13813-2;Q13813-3;Q14917		1157.61	0	0.0004016			3.16376	0
			High	MNEVISLWK	3	6	2	Q13813-2;Q13813-3	M1(Oxidation)	1135.58	0	0.0004151			3.09794	0
			High	VNEVNQFAAK	2	6	2	Q13813-2;Q13813-3	N2(Deamidated)	1120.56	0	0.0002392			2.98601	0
			High	VLETAEDIQERR	1	6	2	Q13813-2;Q13813-3		1458.76	0	0.003432			2.85735	1
			High	EQLMASDDFGRDLASVQALLR	1	6	2	Q13813-2;Q13813-3	Q2(Deamidated); M4(Oxidation)	2352.15	0	0.000242			2.84602	1
			High	FLSDFRDLMSWINGIR	2	5	2	Q13813-2;Q13813-3	M9(Oxidation); N13(Deamidated)	1986.97	0	3.038e-05			2.83788	1
			High	EELITNWEQIR	1	6	2	Q13813-2;Q13813-3	N6(Deamidated)	1431.71	0	0.000247			2.78704	0
			High	DLNSQADSLMTSSAFDTSQVK	1	5	2	Q13813-2;Q13813-3	Q5(Deamidated); M10(Oxidation)	2262.02	0	9.382e-05			2.67735	0
			High	GVIDMGNSLIER	1	5	2	Q13813-2;Q13813-3	M5(Oxidation); N7(Deamidated)	1320.64	0	0.0001057			2.42852	0
			High	LDILDQER	1	5	2	Q13813-2;Q13813-3		1001.53	0	0.001326			2.37434	0
			High	ASAFNSWFENAEEDLTDPVR	1	6	3	Q13813-2;Q13813-3;Q14917	N5(Deamidated); N10(Deamidated)	2300.01	0	0.0007356			2.36507	0
			High	FLADFRDLTSWVTEMK	1	6	2	Q13813-2;Q13813-3	M15(Oxidation)	1974.96	0	0.005328			2.3231	1
			High	EKEQLMASDDFGR	1	6	2	Q13813-2;Q13813-3	M6(Oxidation)	1541.69	0	0.000339			2.28919	1
			High	DMDDEESWIK	1	6	3	Q13813-2;Q13813-3;Q14917	M2(Oxidation)	1283.51	0	0.001506			2.10725	0
	High			AKLDENSAFLQFNWK	1	6	3	Q13813-2;Q13813-3;Q14917		1810.91	0.001	0.003103	3.70294			1
	High	High	High	KFDDFQK	5	7	2	Q13813-2;Q13813-3		927.458	0.001	0.01591	2.63485	2.34413	2.37237	1
	High			RWSQLLANSAAR	1	6	3	Q13813-2;Q13813-3;Q14917		1372.74	0.001	0.008197	2.42752			1
	High	High	High	LKGLALQR	7	6	2	Q13813-2;Q13813-3		898.583	0.001	0.007591	2.37369	2.35118	2.35025	1
	High	High	High	EKLTVLSEER	8	6	2	Q13813-2;Q13813-3		1203.66	0.001	0.02216	2.36527	2.32763	2.92367	1
	High	High	High	FQFFQR	9	6	2	Q13813-2;Q13813-3		872.441	0.001	0.01054	2.25055	2.21114	2.02476	0
	High			HEDFDKAINVQEEK	1	5	2	Q13813-2;Q13813-3		1701.81	0.001	0.008197	2.17863			1
	High	High	High	AINVQEEK	6	5	2	Q13813-2;Q13813-3		930.488	0.001	0.01215	2.17329	2.18718	2.57073	0
	High		High	DLAALEDKVK	6	6	2	Q13813-2;Q13813-3		1101.61	0.001	0.01523	2.13963		2.46707	1
	High	High	High	QKLEDSYR	4	6	2	Q13813-2;Q13813-3		1038.52	0.001	0.005539	2.11752	2.35663	2.09249	1
	High	High	High	GLVSSDELAK	9	5	2	Q13813-2;Q13813-3		1018.54	0.001	0.01373	2.11021	2.29337	2.58917	0
	High			LAQFVEHWKELK	1	5	2	Q13813-2;Q13813-3		1527.82	0.001	0.008775	2.07158			1
	High		High	QWELLLEK	6	6	2	Q13813-2;Q13813-3		1058.59	0.001	0.0106	1.9775		2.22583	0
	High			LEESLEYQQFVANVEEEEAWINEK	1	6	3	Q13813-2;Q13813-3;Q14917	N13(Deamidated); N22(Deamidated)	2928.35	0.001	0.008537	1.86777			0
	High			KHEAFETDFTVHK	1	5	2	Q13813-2;Q13813-3		1588.79	0.001	0.002057	1.85783			1
	High	High		SLGYDLPMVEEGEPDPEFEAILDTVDPNR	2	4	2	Q13813-2;Q13813-3		3247.5	0.001	0.008197	1.82323	2.37289		0
		High		LGESQTLQQFSR	1	5	2	Q13813-2;Q13813-3	Q5(Deamidated); Q9(Deamidated)	1395.67	0.001	0.007464		2.76069		0
		High	High	QGFVPAAYVK	2	7	2	Q13813-2;Q13813-3		1079.59	0.001	0.006547		1.90294	1.80967	0
		High		KGDILTLLNSTNK	1	6	2	Q13813-2;Q13813-3		1416.81	0.001	0.006981		1.80699		1
		High	High	NTTGVTEEALK	2	5	2	Q13813-2;Q13813-3	N1(Deamidated)	1163.58	0.001	0.01501		1.73691	2.26731	0
		High		VNDVCTNGQDLIK	1	6	3	Q13813-2;Q13813-3;Q14917	C5(Carbamidomethyl)	1475.72	0.001	0.006547		1.57865		0
			High	LIQNNHYAMEDVATRR	3	6	2	Q13813-2;Q13813-3	M9(Oxidation)	1946.95	0.001	0.0069			3.03595	1
			High	TKQDEVNAAWQR	2	6	2	Q13813-2;Q13813-3	N7(Deamidated)	1446.7	0.001	0.01504			2.61513	1
			High	LIQNNHYAMEDVATRR	5	6	2	Q13813-2;Q13813-3	N5(Deamidated); M9(Oxidation)	1947.94	0.001	0.01265			2.58587	1
			High	DMDDEESWIKEK	2	6	3	Q13813-2;Q13813-3;Q14917	M2(Oxidation)	1540.65	0.001	0.005977			2.50559	1
			High	HQALQAEIAGHEPR	1	6	2	Q13813-2;Q13813-3	Q2(Deamidated); Q5(Deamidated)	1558.77	0.001	0.008244			1.87435	0
	High			KVEDLFLTFAKK	3	5	2	Q13813-2;Q13813-3		1438.83	0.002	0.02484	3.05444			2
	High			ETENVKSSEEIESAFR	1	4	2	Q13813-2;Q13813-3	N4(Deamidated)	1855.86	0.002	0.01924	1.97428			1
	High			YEALKEPMVAR	1	6	2	Q13813-2;Q13813-3	M8(Oxidation)	1322.68	0.002	0.01924	1.85394			1
	High			EFSMMFK	2	5	2	Q13813-2;Q13813-3		919.406	0.002	0.01924	1.74086			0
	High	High	High	LQQLFR	9	6	2	Q13813-2;Q13813-3		804.471	0.002	0.01929	1.72565	1.85339	1.81299	0
	High			EKEPIAASTNR	1	6	2	Q13813-2;Q13813-3	N10(Deamidated)	1216.62	0.002	0.01924	1.69347			1
	High		High	LLEATELK	3	6	2	Q13813-2;Q13813-3		916.535	0.002	0.03706	1.19847		1.51537	0
			High	NTTGVTEEALKEFSMMFK	1	5	2	Q13813-2;Q13813-3	N1(Deamidated); M15(Oxidation)	2079.98	0.002	0.03904			2.1879	1
			High	LHQFFR	1	5	2	Q13813-2;Q13813-3		847.457	0.002	0.02778			1.59168	0
	High			LQQLFR	1	6	2	Q13813-2;Q13813-3	Q2(Deamidated)	805.451	0.004	0.07992	1.54453			0
	High			LIQEQHPEEELIK	1	6	2	Q13813-2;Q13813-3	Q3(Deamidated)	1606.84	0.004	0.07992	1.46274			0
		High	High	DLAALEDK	2	6	2	Q13813-2;Q13813-3		874.452	0.004	0.1064		1.70622	1.8754	0
		High		KLDPAQSASR	1	7	2	Q13813-2;Q13813-3		1072.57	0.005	0.08827		1.00599		1
	High		High	FLADFRDLTSWVTEMK	2	6	2	Q13813-2;Q13813-3		1958.97	0.006	0.1397	1.92461		1.18967	1
	High			KLLEATELK	2	6	2	Q13813-2;Q13813-3		1044.63	0.006	0.1562	1.78693			1
		High		FDDFQK	3	7	2	Q13813-2;Q13813-3		799.364	0.006	0.1327		1.60751		0
	High			KHEDFDKAINVQEEK	1	5	2	Q13813-2;Q13813-3		1829.89	0.008	0.1967	1.90895			2
Q13509	Tubulin beta-3 chain OS=Homo sapiens GN=TUBB3 PE=1 SV=2 - [TBB3_HUMAN]	2014.12	73.56	30	679	1868.16	69.33	27	657	2103.05	73.56	31	685	450	50.4003	4.93213	nucleotide binding; catalytic activity; structural molecule activity; protein binding	nucleus; cytoplasm; cytoskeleton; membrane	metabolic process; cellular component movement; cell division; cell organization and biogenesis; cell differentiation; development; response to stimulus
	A2	B2	C2	Sequence	# PSMs	# Proteins	# Protein Groups	Protein Group Accessions	Modifications	MH+ [Da]	q-Value	PEP	XCorr A2	XCorr B2	XCorr C2	# Missed Cleavages
	High	High	High	SGAFGHLFRPDNFIFGQSGAGNNWAK	9	7	1	Q13509		2795.34	0	2.782e-16	8.03208	6.95582	7.4608	0
	High	High	High	GHYTEGAELVDSVLDVVRK	41	27	5	Q13885;Q9BVA1;Q13509;P07437;Q8IWP6		2087.08	0	2.782e-16	7.05474	6.18481	6.90788	1
	High	High	High	SGAFGHLFRPDNFIFGQSGAGNNWAK	12	7	1	Q13509	N22(Deamidated)	2796.34	0	6.469e-08	6.53671	6.19518	5.48237	0
	High	High	High	LATPTYGDLNHLVSATMSGVTTSLR	13	7	1	Q13509		2605.32	0	2.782e-16	6.21261	5.97621	5.28898	0
	High			KECENCDCLQGFQLTHSLGGGTGSGMGTLLISK	2	7	1	Q13509	C3(Carbamidomethyl); C6(Carbamidomethyl); C8(Carbamidomethyl)	3555.62	0	4.207e-11	6.16932			1
	High	High	High	KECENCDCLQGFQLTHSLGGGTGSGMGTLLISK	6	7	1	Q13509	C3(Carbamidomethyl); C6(Carbamidomethyl); C8(Carbamidomethyl); Q13(Deamidated)	3556.65	0	2.755e-16	6.11709	5.69156	5.64709	1
	High	High	High	GHYTEGAELVDSVLDVVR	93	27	5	Q13885;Q9BVA1;Q13509;P07437;Q8IWP6		1958.98	0	3.124e-16	6.06356	6.08075	6.19195	0
	High	High	High	LATPTYGDLNHLVSATMSGVTTSLR	9	7	1	Q13509	N10(Deamidated)	2606.32	0	3.869e-16	5.66711	5.54815	4.20538	0
	High			MSSTFIGNSTAIQELFKR	2	5	1	Q13509	N8(Deamidated)	2031.02	0	3.19e-11	5.33276			1
	High	High	High	EIVHIQAGQCGNQIGAK	35	38	6	Q13885;Q9BVA1;Q13509;P07437;P04350;Q8IWP6	C10(Carbamidomethyl)	1822.93	0	1.029e-06	5.3205	4.50136	5.34235	0
	High	High	High	FWEVISDEHGIDPSGNYVGDSDLQLER	16	9	1	Q13509	N16(Deamidated)	3078.41	0	6.71e-12	5.2665	4.75824	5.08293	0
	High			SGAFGHLFRPDNFIFGQSGAGNNWAK	1	7	1	Q13509	Q17(Deamidated); N22(Deamidated)	2797.32	0	3.595e-08	5.21107			0
	High	High	High	MREIVHIQAGQCGNQIGAK	14	36	6	P04350;Q13885;Q9BVA1;Q13509;P07437;Q8IWP6	C12(Carbamidomethyl)	2110.06	0	7.408e-11	5.03047	3.93536	5.58459	1
	High	High	High	MREIVHIQAGQCGNQIGAK	22	36	6	Q13885;Q9BVA1;Q13509;P07437;P04350;Q8IWP6	M1(Oxidation); C12(Carbamidomethyl)	2126.06	0	1.262e-08	5.02738	4.54818	5.19819	1
	High		High	MSSTFIGNSTAIQELFKR	4	5	1	Q13509		2030.03	0	3.276e-07	4.73418		3.55177	1
	High	High	High	LHFFMPGFAPLTAR	16	7	1	Q13509	M5(Oxidation)	1620.84	0	1.16e-06	4.32294	4.61205	4.80431	0
	High		High	MSSTFIGNSTAIQELFK	11	5	1	Q13509	M1(Oxidation)	1889.94	0	7.307e-09	4.31364		4.32349	0
	High	High	High	LATPTYGDLNHLVSATMSGVTTSLR	13	7	1	Q13509	M17(Oxidation)	2621.32	0	2.693e-08	4.28012	4.61691	6.11879	0
	High	High	High	AILVDLEPGTMDSVR	66	20	4	Q13885;Q9BVA1;Q13509;P07437		1615.84	0	2.091e-08	4.26552	4.34924	4.57975	0
	High	High	High	FWEVISDEHGIDPSGNYVGDSDLQLER	8	9	1	Q13509		3077.4	0	8.702e-13	4.23036	5.98571	6.64478	0
	High	High	High	LHFFMPGFAPLTAR	24	7	1	Q13509		1604.84	0	0.0002103	4.06241	3.9182	4.05588	0
	High		High	MSSTFIGNSTAIQELFK	16	5	1	Q13509		1873.93	0	0.003884	4.04878		4.575	0
	High		High	RISEQFTAMFR	10	37	6	Q13885;Q9BVA1;Q13509;P04350;P07437;Q8IWP6		1385.7	0	2.717e-05	3.95367		4.76993	1
	High	High	High	ALTVPELTQQMFDAK	31	17	3	Q13509;P04350;Q8IWP6	Q9(Deamidated)	1692.85	0	4.824e-05	3.88351	3.43313	3.88539	0
	High	High	High	ALTVPELTQQMFDAK	54	17	3	Q13509;P04350;Q8IWP6		1691.87	0	2.162e-05	3.7862	3.53957	4.1967	0
	High	High	High	AILVDLEPGTMDSVR	132	20	4	Q13885;Q9BVA1;Q13509;P07437	M11(Oxidation)	1631.82	0	2.574e-05	3.72123	3.77533	3.86085	0
	High	High	High	NSSYFVEWIPNNVK	98	42	7	Q13885;Q9BVA1;Q13509;P04350;P07437;Q9BUF5;Q8IWP6	N1(Deamidated)	1697.82	0	7.183e-05	3.68308	3.32123	3.62028	0
	High	High	High	NSSYFVEWIPNNVK	24	42	7	Q13885;Q9BVA1;Q13509;P04350;P07437;Q9BUF5;Q8IWP6		1696.83	0	2.143e-07	3.67079	3.54421	4.11041	0
	High	High	High	KLAVNMVPFPR	30	48	9	Q9H4B7;Q13885;Q9BVA1;Q13509;P04350;P07437;Q9BUF5;Q3ZCM7;Q8IWP6		1271.73	0	0.000123	3.57863	3.79704	3.68908	1
	High	High	High	ISVYYNEASSHK	22	7	1	Q13509		1397.67	0	0.000416	3.57398	3.54695	3.59538	0
	High		High	MSSTFIGNSTAIQELFK	9	5	1	Q13509	N8(Deamidated)	1874.91	0	7.824e-05	3.56586		3.76024	0
	High	High	High	EIVHIQAGQCGNQIGAK	32	38	6	P04350;Q13885;Q9BVA1;Q13509;P07437;Q8IWP6	Q9(Deamidated); C10(Carbamidomethyl)	1823.91	0	5.28e-05	3.55762	3.36771	4.3188	0
	High	High	High	NSSYFVEWIPNNVK	55	42	7	Q13885;Q9BVA1;Q13509;P04350;P07437;Q9BUF5;Q8IWP6	N1(Deamidated); N11(Deamidated)	1698.8	0	0.0004182	3.54297	3.12084	3.37491	0
	High	High	High	LAVNMVPFPR	96	48	9	Q9H4B7;Q13885;Q9BVA1;Q13509;P04350;P07437;Q9BUF5;Q3ZCM7;Q8IWP6	M5(Oxidation)	1159.63	0	0.00027	3.54129	3.09792	3.35538	0
	High	High	High	KLAVNMVPFPR	17	48	9	Q9H4B7;Q13885;Q9BVA1;Q13509;P04350;P07437;Q9BUF5;Q3ZCM7;Q8IWP6	N5(Deamidated)	1272.71	0	0.0002774	3.51618	3.38805	2.80895	1
	High	High	High	KLAVNMVPFPR	73	48	9	Q9H4B7;Q13885;Q9BVA1;Q13509;P04350;P07437;Q9BUF5;Q3ZCM7;Q8IWP6	M6(Oxidation)	1287.72	0	0.001348	3.44193	3.18791	3.24519	1
	High	High		LATPTYGDLNHLVSATMSGVTTSLR	3	7	1	Q13509	N10(Deamidated); M17(Oxidation)	2622.33	0	5.501e-14	3.40338	5.21062		0
	High	High	High	FPGQLNADLRK	34	54	9	Q9H4B7;Q13885;Q9BVA1;Q13509;P04350;P07437;Q9BUF5;Q3ZCM7;Q8IWP6	N6(Deamidated)	1259.67	0	3.259e-06	3.37615	3.36725	3.6133	1
	High	High	High	FPGQLNADLR	61	54	9	Q9H4B7;Q13885;Q9BVA1;Q13509;P04350;P07437;Q9BUF5;Q3ZCM7;Q8IWP6		1130.59	0	0.0003236	3.29572	3.09857	3.26353	0
	High	High	High	LAVNMVPFPR	27	48	9	Q9H4B7;Q13885;Q9BVA1;Q13509;P04350;P07437;Q9BUF5;Q3ZCM7;Q8IWP6		1143.64	0	0.0003604	3.28966	3.42918	3.13971	0
	High		High	ISEQFTAMFR	18	37	6	Q13885;Q9BVA1;Q13509;P04350;P07437;Q8IWP6		1229.6	0	1.71e-05	3.27802		3.521	0
	High	High	High	FPGQLNADLRK	41	54	9	Q9H4B7;Q13885;Q9BVA1;Q13509;P04350;P07437;Q9BUF5;Q3ZCM7;Q8IWP6		1258.69	0	2.662e-07	3.27734	2.99073	3.96522	1
	High	High	High	ISEQFTAMFR	54	37	6	Q13885;Q9BVA1;Q13509;P04350;P07437;Q8IWP6	M8(Oxidation)	1245.6	0	3.358e-05	3.2597	2.51568	3.43136	0
	High	High	High	IMNTFSVVPSPK	30	28	4	Q13509;P04350;P07437;Q8IWP6		1319.7	0	4.891e-06	3.22456	3.2938	3.37526	0
	High			MREIVHIQAGQCGNQIGAK	2	36	6	P04350;Q13885;Q9BVA1;Q13509;P07437;Q8IWP6	M1(Oxidation); Q11(Deamidated); C12(Carbamidomethyl); Q15(Deamidated)	2128.05	0	0.001787	3.20773			1
	High	High	High	FPGQLNADLR	38	54	9	Q9H4B7;Q13885;Q9BVA1;Q13509;P04350;P07437;Q9BUF5;Q3ZCM7;Q8IWP6	N6(Deamidated)	1131.58	0	1.312e-06	3.19755	3.22503	3.50442	0
	High	High	High	KLAVNMVPFPR	7	48	9	Q9H4B7;Q13885;Q9BVA1;Q13509;P04350;P07437;Q9BUF5;Q3ZCM7;Q8IWP6	N5(Deamidated); M6(Oxidation)	1288.71	0	0.000341	3.13869	2.62048	3.10012	1
	High	High		MREIVHIQAGQCGNQIGAK	6	36	6	P04350;Q13885;Q9BVA1;Q13509;P07437;Q8IWP6	Q11(Deamidated); C12(Carbamidomethyl)	2111.05	0	7.183e-05	3.13561	3.38356		1
	High	High	High	ALTVPELTQQMFDAK	80	17	3	Q13509;P04350;Q8IWP6	M11(Oxidation)	1707.86	0	0.0002597	3.13461	3.74901	4.27282	0
	High	High	High	IMNTFSVVPSPK	90	28	4	Q13509;P04350;P07437;Q8IWP6	M2(Oxidation)	1335.7	0	1.921e-05	3.12828	2.99239	3.25524	0
	High		High	RISEQFTAMFR	9	37	6	Q13885;Q9BVA1;Q13509;P04350;P07437;Q8IWP6	M9(Oxidation)	1401.69	0	0.0006641	3.06088		3.84873	1
	High	High	High	EVDEQMLAIQSK	15	11	2	Q13509;Q9BUF5		1390.68	0	0.0003236	3.00054	2.81106	2.86212	0
	High	High	High	YLTVATVFR	15	12	2	Q13509;Q9BUF5		1069.6	0	0.001825	2.94001	2.9199	2.95084	0
	High	High	High	LAVNMVPFPR	19	48	9	Q9H4B7;Q13885;Q9BVA1;Q13509;P04350;P07437;Q9BUF5;Q3ZCM7;Q8IWP6	N4(Deamidated)	1144.61	0	0.0001898	2.93405	3.00117	2.99233	0
	High	High	High	LAVNMVPFPR	11	48	9	Q9H4B7;Q13885;Q9BVA1;Q13509;P04350;P07437;Q9BUF5;Q3ZCM7;Q8IWP6	N4(Deamidated); M5(Oxidation)	1160.61	0	0.0004623	2.92064	3.15901	2.8876	0
	High	High	High	NMMAACDPR	70	48	8	Q13885;Q9BVA1;Q13509;P04350;P07437;Q9BUF5;Q3ZCM7;Q8IWP6	M2(Oxidation); M3(Oxidation); C6(Carbamidomethyl)	1097.42	0	0.001338	2.83985	2.76738	2.93424	0
	High	High	High	IMNTFSVVPSPK	13	28	4	Q13509;P04350;P07437;Q8IWP6	N3(Deamidated)	1320.69	0	4.85e-05	2.76669	3.11527	3.13172	0
	High	High	High	IMNTFSVVPSPK	20	28	4	Q13509;P04350;P07437;Q8IWP6	M2(Oxidation); N3(Deamidated)	1336.68	0	1.616e-05	2.73936	2.59525	3.39292	0
	High		High	FWEVISDEHGIDPSGNYVGDSDLQLER	4	9	1	Q13509	N16(Deamidated); Q24(Deamidated)	3079.41	0	7.449e-06	2.67495		2.75891	0
	High	High	High	NMMAACDPR	89	48	8	Q13885;Q9BVA1;Q13509;P04350;P07437;Q9BUF5;Q3ZCM7;Q8IWP6	M2(Oxidation); C6(Carbamidomethyl)	1081.42	0	0.002029	2.6647	2.47027	2.76297	0
	High	High	High	VAVCDIPPR	37	12	3	Q9H4B7;Q13509;Q9BUF5	C4(Carbamidomethyl)	1026.54	0	4.637e-05	2.64803	2.67034	3.10045	0
	High	High	High	EVDEQMLAIQSK	13	11	2	Q13509;Q9BUF5	M6(Oxidation)	1406.68	0	0.0004623	2.59869	3.2369	2.70629	0
	High	High		ALTVPELTQQMFDAKNMMAACDPR	2	17	3	Q13509;P04350;Q8IWP6	C21(Carbamidomethyl)	2738.27	0	3.1e-07	2.56933	3.42352		1
	High	High	High	MREIVHIQAGQCGNQIGAK	13	36	6	Q13885;Q9BVA1;Q13509;P07437;P04350;Q8IWP6	M1(Oxidation); C12(Carbamidomethyl); N14(Deamidated)	2127.04	0	4.534e-08	2.54925	4.20192	5.53642	1
	High		High	ISEQFTAMFRR	2	37	6	Q13885;Q9BVA1;Q13509;P04350;P07437;Q8IWP6		1385.7	0	0.002029	2.3734		2.97781	1
	High		High	EIVHIQAGQCGNQIGAK	6	38	6	Q13885;Q9BVA1;Q13509;P07437;P04350;Q8IWP6	Q9(Deamidated); C10(Carbamidomethyl); N12(Deamidated)	1824.91	0	0.00106	2.11989		3.21852	0
	High	High		ISVYYNEASSHKYVPR	3	7	1	Q13509		1912.96	0	2.593e-10	1.97708	4.31666		1
	High	High	High	ISVYYNEASSHK	3	7	1	Q13509	N6(Deamidated)	1398.65	0	6.403e-06	1.78954	2.68727	1.19926	0
	High	High	High	ALTVPELTQQMFDAK	10	17	3	Q13509;P04350;Q8IWP6	Q10(Deamidated); M11(Oxidation)	1708.86	0	0.0007624	1.66137	1.7351	2.88689	0
	High		High	MSSTFIGNSTAIQELFK	2	5	1	Q13509	N8(Deamidated); Q13(Deamidated)	1875.92	0	0.003152	1.60279		2.33136	0
		High		ECENCDCLQGFQLTHSLGGGTGSGMGTLLISK	1	7	1	Q13509	C2(Carbamidomethyl); C5(Carbamidomethyl); C7(Carbamidomethyl)	3427.55	0	2.755e-16		4.85948		0
		High		ECENCDCLQGFQLTHSLGGGTGSGMGTLLISK	3	7	1	Q13509	C2(Carbamidomethyl); N4(Deamidated); C5(Carbamidomethyl); C7(Carbamidomethyl); Q9(Deamidated)	3429.54	0	2.755e-16		4.76256		0
		High		VREEYPDRIMNTFSVVPSPK	1	7	1	Q13509		2364.21	0	0.002178		4.17082		2
		High		ISVYYNEASSHKYVPR	1	7	1	Q13509	N6(Deamidated)	1913.95	0	2.546e-09		3.62003		1
		High		ALTVPELTQQMFDAKNMMAACDPR	4	17	3	Q13509;P04350;Q8IWP6	N16(Deamidated); C21(Carbamidomethyl)	2739.26	0	0.0001898		2.75352		1
			High	KECENCDCLQGFQLTHSLGGGTGSGMGTLLISK	1	7	1	Q13509	C3(Carbamidomethyl); C6(Carbamidomethyl); C8(Carbamidomethyl); M26(Oxidation)	3571.63	0	3.276e-09			5.97391	1
			High	MSSTFIGNSTAIQELFKR	2	5	1	Q13509	M1(Oxidation); N8(Deamidated)	2047.01	0	1.816e-08			4.61023	1
			High	VREEYPDRIMNTFSVVPSPK	2	7	1	Q13509	M10(Oxidation)	2380.2	0	0.001269			4.29957	2
			High	MSMKEVDEQMLAIQSK	4	6	1	Q13509	M1(Oxidation); M3(Oxidation); M10(Oxidation)	1915.88	0	3.123e-07			4.29906	1
			High	MSSTFIGNSTAIQELFK	10	5	1	Q13509	M1(Oxidation); N8(Deamidated)	1890.92	0	1.27e-07			4.03405	0
			High	MSMKEVDEQMLAIQSK	5	6	1	Q13509	M1(Oxidation); M3(Oxidation)	1899.89	0	1.045e-05			3.88216	1
			High	MSMKEVDEQMLAIQSK	1	6	1	Q13509	M1(Oxidation); M3(Oxidation); Q9(Deamidated); M10(Oxidation)	1916.88	0	0.0001991			3.71926	1
			High	ISEQFTAMFR	2	37	6	Q13885;Q9BVA1;Q13509;P04350;P07437;Q8IWP6	Q4(Deamidated)	1230.58	0	2.02e-05			3.15449	0
			High	ALTVPELTQQMFDAK	1	17	3	Q13509;P04350;Q8IWP6	Q9(Deamidated); Q10(Deamidated)	1693.85	0	0.003642			2.64283	0
			High	ISEQFTAMFR	1	37	6	Q13885;Q9BVA1;Q13509;P04350;P07437;Q8IWP6	Q4(Deamidated); M8(Oxidation)	1246.59	0	0.0002302			2.50934	0
	High	High	High	NMMAACDPR	9	48	8	Q13885;Q9BVA1;Q13509;P04350;P07437;Q9BUF5;Q3ZCM7;Q8IWP6	C6(Carbamidomethyl)	1065.43	0.001	0.01896	2.00518	1.86082	2.10278	0
	High			RISEQFTAMFR	1	37	6	Q13885;Q9BVA1;Q13509;P04350;P07437;Q8IWP6	Q5(Deamidated)	1386.69	0.001	0.008197	1.91489			1
			High	VREEYPDRIMNTFSVVPSPK	1	7	1	Q13509	M10(Oxidation); N11(Deamidated)	2381.18	0.001	0.007513			4.38794	2
			High	SGAFGHLFRPDNFIFGQSGAGNNWAK	1	7	1	Q13509	N12(Deamidated); Q17(Deamidated); N22(Deamidated); N23(Deamidated)	2799.3	0.001	0.009575			2.22845	0
	High		High	VREEYPDR	2	7	1	Q13509		1063.52	0.002	0.0474	1.53376		1.99592	1
[truncated: 29,925 more rows]

## Sheet: AD or neuronal proteins
Alzheimer's associated protein	Neuronal (more stringent database)	Neuronal (less stringent database)	Accession	Description
Yes	Yes	Yes	P14136	Glial fibrillary acidic protein OS=Homo sapiens GN=GFAP PE=1 SV=1 - [GFAP_HUMAN]
No	Yes	Yes	Q13885	Tubulin beta-2A chain OS=Homo sapiens GN=TUBB2A PE=1 SV=1 - [TBB2A_HUMAN]
Yes	Yes	Yes	P04350	Tubulin beta-4A chain OS=Homo sapiens GN=TUBB4A PE=1 SV=2 - [TBB4A_HUMAN]
Yes	Yes	Yes	Q9BVA1	Tubulin beta-2B chain OS=Homo sapiens GN=TUBB2B PE=1 SV=1 - [TBB2B_HUMAN]
No	No	No	Q8IWP6	Class IVb beta tubulin OS=Homo sapiens PE=2 SV=1 - [Q8IWP6_HUMAN]
Yes	Yes	Yes	P07437	Tubulin beta chain OS=Homo sapiens GN=TUBB PE=1 SV=2 - [TBB5_HUMAN]
Yes	Yes	Yes	A8MUB1;P68366-2	Tubulin alpha-4A chain OS=Homo sapiens GN=TUBA4A PE=2 SV=1 - [A8MUB1_HUMAN]
No	No	Yes	Q9BQE3	Tubulin alpha-1C chain OS=Homo sapiens GN=TUBA1C PE=1 SV=1 - [TBA1C_HUMAN]
No	Yes	Yes	Q13748	Tubulin alpha-3C/D chain OS=Homo sapiens GN=TUBA3C PE=1 SV=3 - [TBA3C_HUMAN]
Yes	Yes	Yes	Q9NY65	Tubulin alpha-8 chain OS=Homo sapiens GN=TUBA8 PE=1 SV=1 - [TBA8_HUMAN]
No	No	No	Q53G99	Beta actin variant (Fragment) OS=Homo sapiens PE=2 SV=1 - [Q53G99_HUMAN]
No	Yes	Yes	Q9BUF5	Tubulin beta-6 chain OS=Homo sapiens GN=TUBB6 PE=1 SV=1 - [TBB6_HUMAN]
Yes	Yes	Yes	Q13813-2	Isoform 2 of Spectrin alpha chain, non-erythrocytic 1 OS=Homo sapiens GN=SPTAN1 - [SPTN1_HUMAN]
Yes	Yes	Yes	Q16555	Dihydropyrimidinase-related protein 2 OS=Homo sapiens GN=DPYSL2 PE=1 SV=1 - [DPYL2_HUMAN]
Yes	Yes	Yes	Q13813-3	Isoform 3 of Spectrin alpha chain, non-erythrocytic 1 OS=Homo sapiens GN=SPTAN1 - [SPTN1_HUMAN]
Yes	Yes	Yes	Q13509	Tubulin beta-3 chain OS=Homo sapiens GN=TUBB3 PE=1 SV=2 - [TBB3_HUMAN]
No	No	Yes	Q3ZCM7	Tubulin beta-8 chain OS=Homo sapiens GN=TUBB8 PE=1 SV=2 - [TBB8_HUMAN]
Yes	Yes	Yes	P04406	Glyceraldehyde-3-phosphate dehydrogenase OS=Homo sapiens GN=GAPDH PE=1 SV=3 - [G3P_HUMAN]
Yes	Yes	Yes	Q01082	Spectrin beta chain, non-erythrocytic 1 OS=Homo sapiens GN=SPTBN1 PE=1 SV=2 - [SPTB2_HUMAN]
Yes	Yes	Yes	P12277	Creatine kinase B-type OS=Homo sapiens GN=CKB PE=1 SV=1 - [KCRB_HUMAN]
Yes	Yes	Yes	Q15149-2	Isoform 2 of Plectin OS=Homo sapiens GN=PLEC - [PLEC_HUMAN]
Yes	Yes	Yes	Q15149	Plectin OS=Homo sapiens GN=PLEC PE=1 SV=3 - [PLEC_HUMAN]
Yes	Yes	Yes	Q15149-8	Isoform 8 of Plectin OS=Homo sapiens GN=PLEC - [PLEC_HUMAN]
Yes	Yes	Yes	Q00610-2	Isoform 2 of Clathrin heavy chain 1 OS=Homo sapiens GN=CLTC - [CLH1_HUMAN]
Yes	Yes	Yes	P14618-2	Isoform M1 of Pyruvate kinase PKM OS=Homo sapiens GN=PKM - [KPYM_HUMAN]
No	Yes	Yes	P13637	Sodium/potassium-transporting ATPase subunit alpha-3 OS=Homo sapiens GN=ATP1A3 PE=1 SV=3 - [AT1A3_HUMAN]
Yes	Yes	Yes	P14618	Pyruvate kinase PKM OS=Homo sapiens GN=PKM PE=1 SV=4 - [KPYM_HUMAN]
Yes	Yes	Yes	P06733	Alpha-enolase OS=Homo sapiens GN=ENO1 PE=1 SV=2 - [ENOA_HUMAN]
No	No	No	P68032	Actin, alpha cardiac muscle 1 OS=Homo sapiens GN=ACTC1 PE=1 SV=1 - [ACTC_HUMAN]
Yes	Yes	Yes	P17600	Synapsin-1 OS=Homo sapiens GN=SYN1 PE=1 SV=3 - [SYN1_HUMAN]
No	Yes	Yes	P05023	Sodium/potassium-transporting ATPase subunit alpha-1 OS=Homo sapiens GN=ATP1A1 PE=1 SV=1 - [AT1A1_HUMAN]
No	Yes	Yes	P50993	Sodium/potassium-transporting ATPase subunit alpha-2 OS=Homo sapiens GN=ATP1A2 PE=1 SV=1 - [AT1A2_HUMAN]
No	Yes	Yes	P62736	Actin, aortic smooth muscle OS=Homo sapiens GN=ACTA2 PE=1 SV=1 - [ACTA_HUMAN]
Yes	Yes	Yes	P09104	Gamma-enolase OS=Homo sapiens GN=ENO2 PE=1 SV=3 - [ENOG_HUMAN]
Yes	Yes	Yes	P61764	Syntaxin-binding protein 1 OS=Homo sapiens GN=STXBP1 PE=1 SV=1 - [STXB1_HUMAN]
Yes	Yes	Yes	P61764-2	Isoform 2 of Syntaxin-binding protein 1 OS=Homo sapiens GN=STXBP1 - [STXB1_HUMAN]
Yes	Yes	Yes	P06576	ATP synthase subunit beta, mitochondrial OS=Homo sapiens GN=ATP5B PE=1 SV=3 - [ATPB_HUMAN]
Yes	Yes	Yes	P04075	Fructose-bisphosphate aldolase A OS=Homo sapiens GN=ALDOA PE=1 SV=2 - [ALDOA_HUMAN]
Yes	Yes	Yes	P09972	Fructose-bisphosphate aldolase C OS=Homo sapiens GN=ALDOC PE=1 SV=2 - [ALDOC_HUMAN]
No	Yes	Yes	P09471	Guanine nucleotide-binding protein G(o) subunit alpha OS=Homo sapiens GN=GNAO1 PE=1 SV=4 - [GNAO_HUMAN]
Yes	Yes	Yes	P11142	Heat shock cognate 71 kDa protein OS=Homo sapiens GN=HSPA8 PE=1 SV=1 - [HSP7C_HUMAN]
Yes	Yes	Yes	P25705	ATP synthase subunit alpha, mitochondrial OS=Homo sapiens GN=ATP5A1 PE=1 SV=1 - [ATPA_HUMAN]
No	Yes	Yes	Q53HF2	Heat shock 70kDa protein 8 isoform 2 variant (Fragment) OS=Homo sapiens PE=2 SV=1 - [Q53HF2_HUMAN]
No	Yes	Yes	P09471-2	Isoform Alpha-2 of Guanine nucleotide-binding protein G(o) subunit alpha OS=Homo sapiens GN=GNAO1 - [GNAO_HUMAN]
Yes	Yes	Yes	Q14204	Cytoplasmic dynein 1 heavy chain 1 OS=Homo sapiens GN=DYNC1H1 PE=1 SV=5 - [DYHC1_HUMAN]
Yes	Yes	Yes	Q01484	Ankyrin-2 OS=Homo sapiens GN=ANK2 PE=1 SV=4 - [ANK2_HUMAN]
Yes	Yes	Yes	P09543	2',3'-cyclic-nucleotide 3'-phosphodiesterase OS=Homo sapiens GN=CNP PE=1 SV=2 - [CN37_HUMAN]
Yes	Yes	Yes	Q05193-2	Isoform 2 of Dynamin-1 OS=Homo sapiens GN=DNM1 - [DYN1_HUMAN]
Yes	Yes	Yes	Q05193-4	Isoform 4 of Dynamin-1 OS=Homo sapiens GN=DNM1 - [DYN1_HUMAN]
No	Yes	Yes	P00367	Glutamate dehydrogenase 1, mitochondrial OS=Homo sapiens GN=GLUD1 PE=1 SV=2 - [DHE3_HUMAN]
Yes	Yes	Yes	P08670	Vimentin OS=Homo sapiens GN=VIM PE=1 SV=4 - [VIME_HUMAN]
Yes	Yes	Yes	P07900	Heat shock protein HSP 90-alpha OS=Homo sapiens GN=HSP90AA1 PE=1 SV=5 - [HS90A_HUMAN]
Yes	No	No	P62873	Guanine nucleotide-binding protein G(I)/G(S)/G(T) subunit beta-1 OS=Homo sapiens GN=GNB1 PE=1 SV=3 - [GBB1_HUMAN]
No	No	No	P68871	Hemoglobin subunit beta OS=Homo sapiens GN=HBB PE=1 SV=2 [HBB_HUMAN]
No	Yes	Yes	Q562R1	Beta-actin-like protein 2 OS=Homo sapiens GN=ACTBL2 PE=1 SV=2 - [ACTBL_HUMAN]
Yes	Yes	Yes	Q01484-5	Isoform 4 of Ankyrin-2 OS=Homo sapiens GN=ANK2 - [ANK2_HUMAN]
No	Yes	Yes	Q99798	Aconitate hydratase, mitochondrial OS=Homo sapiens GN=ACO2 PE=1 SV=2 - [ACON_HUMAN]
Yes	Yes	Yes	P19367	Hexokinase-1 OS=Homo sapiens GN=HK1 PE=1 SV=3 - [HXK1_HUMAN]
No	Yes	Yes	Q9H4B7	Tubulin beta-1 chain OS=Homo sapiens GN=TUBB1 PE=1 SV=1 - [TBB1_HUMAN]
No	Yes	Yes	P04264	Keratin, type II cytoskeletal 1 OS=Homo sapiens GN=KRT1 PE=1 SV=6 - [K2C1_HUMAN]
No	Yes	Yes	P46459	Vesicle-fusing ATPase OS=Homo sapiens GN=NSF PE=1 SV=3 - [NSF_HUMAN]
Yes	Yes	Yes	P63104	14-3-3 protein zeta/delta OS=Homo sapiens GN=YWHAZ PE=1 SV=1 - [1433Z_HUMAN]
No	No	No	H6VRG2	Keratin 1 OS=Homo sapiens GN=KRT1 PE=3 SV=1 - [H6VRG2_HUMAN]
Yes	Yes	Yes	P07197	Neurofilament medium polypeptide OS=Homo sapiens GN=NEFM PE=1 SV=3 - [NFM_HUMAN]
No	No	No	Q562M3	Actin-like protein (Fragment) OS=Homo sapiens GN=ACT PE=3 SV=1 - [Q562M3_HUMAN]
Yes	Yes	Yes	P08238	Heat shock protein HSP 90-beta OS=Homo sapiens GN=HSP90AB1 PE=1 SV=4 - [HS90B_HUMAN]
No	No	No	B2RBW5	cDNA, FLJ95737, highly similar to Homo sapiens aconitase 2, mitochondrial (ACO2), nuclear geneencoding mitochondrial protein, mRNA OS=Homo sapiens PE=2 SV=1 - [B2RBW5_HUMAN]
Yes	Yes	Yes	P11216	Glycogen phosphorylase, brain form OS=Homo sapiens GN=PYGB PE=1 SV=5 - [PYGB_HUMAN]
Yes	Yes	Yes	P31150	Rab GDP dissociation inhibitor alpha OS=Homo sapiens GN=GDI1 PE=1 SV=2 - [GDIA_HUMAN]
Yes	Yes	Yes	Q9UQM7	Calcium/calmodulin-dependent protein kinase type II subunit alpha OS=Homo sapiens GN=CAMK2A PE=1 SV=2 - [KCC2A_HUMAN]
No	Yes	Yes	Q8IWE0	Calcium/calmodulin-dependent protein kinase II alpha OS=Homo sapiens GN=CAMK2A PE=2 SV=1 - [Q8IWE0_HUMAN]
Yes	Yes	Yes	P07196	Neurofilament light polypeptide OS=Homo sapiens GN=NEFL PE=1 SV=3 - [NFL_HUMAN]
No	Yes	Yes	P23634-5	Isoform ZK of Plasma membrane calcium-transporting ATPase 4 OS=Homo sapiens GN=ATP2B4 - [AT2B4_HUMAN]
Yes	Yes	Yes	Q92752	Tenascin-R OS=Homo sapiens GN=TNR PE=1 SV=3 - [TENR_HUMAN]
Yes	Yes	Yes	Q14194-2	Isoform LCRMP-1 of Dihydropyrimidinase-related protein 1 OS=Homo sapiens GN=CRMP1 - [DPYL1_HUMAN]
Yes	Yes	Yes	P08107	Heat shock 70 kDa protein 1A/1B OS=Homo sapiens GN=HSPA1A PE=1 SV=5 - [HSP71_HUMAN]
No	No	No	Q9BYX7	Putative beta-actin-like protein 3 OS=Homo sapiens GN=POTEKP PE=5 SV=1 - [ACTBM_HUMAN]
Yes	Yes	Yes	P00558	Phosphoglycerate kinase 1 OS=Homo sapiens GN=PGK1 PE=1 SV=3 - [PGK1_HUMAN]
No	No	No	Q59GM1	Synapsin II isoform IIb variant (Fragment) OS=Homo sapiens PE=2 SV=1 - [Q59GM1_HUMAN]
Yes	Yes	Yes	P46821	Microtubule-associated protein 1B OS=Homo sapiens GN=MAP1B PE=1 SV=2 - [MAP1B_HUMAN]
No	No	No	Q71UF1	Aconitase OS=Homo sapiens GN=ACO2 PE=4 SV=1 - [Q71UF1_HUMAN]
Yes	Yes	Yes	B7Z1R5;P38606-2	V-type proton ATPase catalytic subunit A OS=Homo sapiens GN=ATP6V1A PE=2 SV=1 - [B7Z1R5_HUMAN]
No	No	No	Q6J1Z7	Hemoglobin beta (Fragment) OS=Homo sapiens GN=HBB PE=3 SV=1 - [Q6J1Z7_HUMAN]
No	No	No	C9JZR7	Actin, cytoplasmic 1 (Fragment) OS=Homo sapiens GN=ACTB PE=2 SV=1 - [C9JZR7_HUMAN]
Yes	Yes	Yes	Q16352	Alpha-internexin OS=Homo sapiens GN=INA PE=1 SV=2 - [AINX_HUMAN]
Yes	Yes	Yes	P62258	14-3-3 protein epsilon OS=Homo sapiens GN=YWHAE PE=1 SV=1 - [1433E_HUMAN]
No	Yes	Yes	Q12860	Contactin-1 OS=Homo sapiens GN=CNTN1 PE=1 SV=1 - [CNTN1_HUMAN]
No	Yes	Yes	Q9Y2J2	Band 4.1-like protein 3 OS=Homo sapiens GN=EPB41L3 PE=1 SV=2 - [E41L3_HUMAN]
Yes	Yes	Yes	P08107-2	Isoform 2 of Heat shock 70 kDa protein 1A/1B OS=Homo sapiens GN=HSPA1A - [HSP71_HUMAN]
No	No	No	A2BDK6	Microtubule-associated protein 1B OS=Homo sapiens GN=MAP1B PE=2 SV=1 - [A2BDK6_HUMAN]
Yes	Yes	Yes	P22314	Ubiquitin-like modifier-activating enzyme 1 OS=Homo sapiens GN=UBA1 PE=1 SV=3 - [UBA1_HUMAN]
Yes	Yes	Yes	P21281	V-type proton ATPase subunit B, brain isoform OS=Homo sapiens GN=ATP6V1B2 PE=1 SV=3 - [VATB2_HUMAN]
Yes	No	No	P20020-4	Isoform C of Plasma membrane calcium-transporting ATPase 1 OS=Homo sapiens GN=ATP2B1 - [AT2B1_HUMAN]
No	No	No	B4DI06	cDNA FLJ52954, highly similar to 2',3'-cyclic-nucleotide 3'-phosphodiesterase(EC 3.1.4.37) OS=Homo sapiens PE=2 SV=1 - [B4DI06_HUMAN]
Yes	Yes	Yes	P60174-1	Isoform 2 of Triosephosphate isomerase OS=Homo sapiens GN=TPI1 - [TPIS_HUMAN]
No	Yes	Yes	Q14195-2	Isoform LCRMP-4 of Dihydropyrimidinase-related protein 3 OS=Homo sapiens GN=DPYSL3 - [DPYL3_HUMAN]
Yes	Yes	Yes	Q92777	Synapsin-2 OS=Homo sapiens GN=SYN2 PE=1 SV=3 - [SYN2_HUMAN]
Yes	Yes	Yes	P09936	Ubiquitin carboxyl-terminal hydrolase isozyme L1 OS=Homo sapiens GN=UCHL1 PE=1 SV=2 - [UCHL1_HUMAN]
Yes	Yes	Yes	O94856-9	Isoform 9 of Neurofascin OS=Homo sapiens GN=NFASC - [NFASC_HUMAN]
Yes	Yes	Yes	P80723	Brain acid soluble protein 1 OS=Homo sapiens GN=BASP1 PE=1 SV=2 - [BASP1_HUMAN]
Yes	Yes	Yes	P61981	14-3-3 protein gamma OS=Homo sapiens GN=YWHAG PE=1 SV=2 - [1433G_HUMAN]
Yes	Yes	Yes	Q92777-2	Isoform IIb of Synapsin-2 OS=Homo sapiens GN=SYN2 - [SYN2_HUMAN]
No	No	No	Q14400	GLUD1 protein (Fragment) OS=Homo sapiens GN=GLUD1 PE=2 SV=1 - [Q14400_HUMAN]
Yes	Yes	Yes	P30086	Phosphatidylethanolamine-binding protein 1 OS=Homo sapiens GN=PEBP1 PE=1 SV=3 - [PEBP1_HUMAN]
Yes	Yes	Yes	O94856-6	Isoform 6 of Neurofascin OS=Homo sapiens GN=NFASC - [NFASC_HUMAN]
Yes	Yes	Yes	Q01814-4	Isoform ZA of Plasma membrane calcium-transporting ATPase 2 OS=Homo sapiens GN=ATP2B2 - [AT2B2_HUMAN]
Yes	Yes	Yes	P10809	60 kDa heat shock protein, mitochondrial OS=Homo sapiens GN=HSPD1 PE=1 SV=2 - [CH60_HUMAN]
Yes	Yes	Yes	P06744	Glucose-6-phosphate isomerase OS=Homo sapiens GN=GPI PE=1 SV=4 - [G6PI_HUMAN]
Yes	Yes	Yes	P02686-6	Isoform 6 of Myelin basic protein OS=Homo sapiens GN=MBP - [MBP_HUMAN]
Yes	Yes	Yes	P02686-5	Isoform 5 of Myelin basic protein OS=Homo sapiens GN=MBP - [MBP_HUMAN]
No	No	No	Q562M5	Actin-like protein (Fragment) OS=Homo sapiens GN=ACT PE=3 SV=1 - [Q562M5_HUMAN]
Yes	Yes	Yes	P54652	Heat shock-related 70 kDa protein 2 OS=Homo sapiens GN=HSPA2 PE=1 SV=1 - [HSP72_HUMAN]
Yes	Yes	Yes	P31946-2	Isoform Short of 14-3-3 protein beta/alpha OS=Homo sapiens GN=YWHAB - [1433B_HUMAN]
Yes	Yes	Yes	P12532	Creatine kinase U-type, mitochondrial OS=Homo sapiens GN=CKMT1A PE=1 SV=1 - [KCRU_HUMAN]
No	No	Yes	B7Z2H4	cDNA FLJ54703, highly similar to Homo sapiens ankyrin 2, neuronal (ANK2), transcript variant 2, mRNA OS=Homo sapiens PE=2 SV=1 - [B7Z2H4_HUMAN]
Yes	Yes	Yes	Q16181	Septin-7 OS=Homo sapiens GN=SEPT7 PE=1 SV=2 - [SEPT7_HUMAN]
Yes	Yes	Yes	P29401	Transketolase OS=Homo sapiens GN=TKT PE=1 SV=3 - [TKT_HUMAN]
No	Yes	Yes	P55072	Transitional endoplasmic reticulum ATPase OS=Homo sapiens GN=VCP PE=1 SV=4 - [TERA_HUMAN]
No	No	No	P62937	Peptidyl-prolyl cis-trans isomerase A OS=Homo sapiens GN=PPIA PE=1 SV=2 [PPIA_HUMAN]
Yes	Yes	Yes	P62879	Guanine nucleotide-binding protein G(I)/G(S)/G(T) subunit beta-2 OS=Homo sapiens GN=GNB2 PE=1 SV=3 - [GBB2_HUMAN]
Yes	Yes	Yes	P60880	Synaptosomal-associated protein 25 OS=Homo sapiens GN=SNAP25 PE=1 SV=1 - [SNP25_HUMAN]
No	Yes	Yes	P13591	Neural cell adhesion molecule 1 OS=Homo sapiens GN=NCAM1 PE=1 SV=3 - [NCAM1_HUMAN]
Yes	Yes	Yes	P18669;Q6FHU2	Phosphoglycerate mutase 1 OS=Homo sapiens GN=PGAM1 PE=1 SV=2 - [PGAM1_HUMAN]
Yes	Yes	Yes	P61266-2	Isoform 2 of Syntaxin-1B OS=Homo sapiens GN=STX1B - [STX1B_HUMAN]
Yes	Yes	Yes	P40926	Malate dehydrogenase, mitochondrial OS=Homo sapiens GN=MDH2 PE=1 SV=3 - [MDHM_HUMAN]
No	Yes	Yes	O94973	AP-2 complex subunit alpha-2 OS=Homo sapiens GN=AP2A2 PE=1 SV=2 - [AP2A2_HUMAN]
Yes	Yes	Yes	P12814-2	Isoform 2 of Alpha-actinin-1 OS=Homo sapiens GN=ACTN1 - [ACTN1_HUMAN]
No	Yes	Yes	O94973-2	Isoform 2 of AP-2 complex subunit alpha-2 OS=Homo sapiens GN=AP2A2 - [AP2A2_HUMAN]
No	No	No	P13645	Keratin, type I cytoskeletal 10 OS=Homo sapiens GN=KRT10 PE=1 SV=6 - [K1C10_HUMAN]
Yes	Yes	Yes	P78559	Microtubule-associated protein 1A OS=Homo sapiens GN=MAP1A PE=1 SV=6 - [MAP1A_HUMAN]
Yes	Yes	Yes	P38646	Stress-70 protein, mitochondrial OS=Homo sapiens GN=HSPA9 PE=1 SV=2 - [GRP75_HUMAN]
Yes	Yes	Yes	Q04917	14-3-3 protein eta OS=Homo sapiens GN=YWHAH PE=1 SV=4 - [1433F_HUMAN]
Yes	Yes	Yes	Q9UPA5	Protein bassoon OS=Homo sapiens GN=BSN PE=2 SV=4 - [BSN_HUMAN]
No	No	No	P0CG38	POTE ankyrin domain family member I OS=Homo sapiens GN=POTEI PE=3 SV=1 - [POTEI_HUMAN]
Yes	Yes	Yes	P62937	Peptidyl-prolyl cis-trans isomerase A OS=Homo sapiens GN=PPIA PE=1 SV=2 - [PPIA_HUMAN]
Yes	Yes	Yes	Q93050-1	Isoform 2 of V-type proton ATPase 116 kDa subunit a isoform 1 OS=Homo sapiens GN=ATP6V0A1 - [VPP1_HUMAN]
Yes	No	Yes	O15020-2	Isoform 2 of Spectrin beta chain, non-erythrocytic 2 OS=Homo sapiens GN=SPTBN2 - [SPTN2_HUMAN]
Yes	No	No	Q16720-6	Isoform ZE of Plasma membrane calcium-transporting ATPase 3 OS=Homo sapiens GN=ATP2B3 - [AT2B3_HUMAN]
Yes	Yes	Yes	O94811	Tubulin polymerization-promoting protein OS=Homo sapiens GN=TPPP PE=1 SV=1 - [TPPP_HUMAN]
Yes	Yes	Yes	P31930	Cytochrome b-c1 complex subunit 1, mitochondrial OS=Homo sapiens GN=UQCRC1 PE=1 SV=3 - [QCR1_HUMAN]
Yes	Yes	Yes	P17174	Aspartate aminotransferase, cytoplasmic OS=Homo sapiens GN=GOT1 PE=1 SV=3 - [AATC_HUMAN]
No	No	No	Q14917	SPTAN1 protein (Fragment) OS=Homo sapiens GN=SPTAN1 PE=2 SV=1 - [Q14917_HUMAN]
Yes	Yes	Yes	P17677	Neuromodulin OS=Homo sapiens GN=GAP43 PE=1 SV=1 - [NEUM_HUMAN]
Yes	Yes	Yes	P62158	Calmodulin OS=Homo sapiens GN=CALM1 PE=1 SV=2 - [CALM_HUMAN]
No	No	No	B7Z8M8	cDNA FLJ56196, highly similar to Band 4.1-like protein 3 OS=Homo sapiens PE=2 SV=1 - [B7Z8M8_HUMAN]
Yes	Yes	Yes	P11137-3	Isoform 3 of Microtubule-associated protein 2 OS=Homo sapiens GN=MAP2 - [MTAP2_HUMAN]
Yes	Yes	Yes	P05091	Aldehyde dehydrogenase, mitochondrial OS=Homo sapiens GN=ALDH2 PE=1 SV=2 - [ALDH2_HUMAN]
Yes	Yes	Yes	P27348	14-3-3 protein theta OS=Homo sapiens GN=YWHAQ PE=1 SV=1 - [1433T_HUMAN]
Yes	Yes	Yes	P07195	L-lactate dehydrogenase B chain OS=Homo sapiens GN=LDHB PE=1 SV=2 - [LDHB_HUMAN]
No	Yes	Yes	Q5CZH6	Putative uncharacterized protein DKFZp686N0561 OS=Homo sapiens GN=DKFZp686N0561 PE=2 SV=1 - [Q5CZH6_HUMAN]
Yes	Yes	Yes	P11021	78 kDa glucose-regulated protein OS=Homo sapiens GN=HSPA5 PE=1 SV=2 - [GRP78_HUMAN]
Yes	No	No	P50395	Rab GDP dissociation inhibitor beta OS=Homo sapiens GN=GDI2 PE=1 SV=2 - [GDIB_HUMAN]
Yes	Yes	Yes	P49327	Fatty acid synthase OS=Homo sapiens GN=FASN PE=1 SV=3 - [FAS_HUMAN]
Yes	Yes	Yes	P60880-2	Isoform 2 of Synaptosomal-associated protein 25 OS=Homo sapiens GN=SNAP25 - [SNP25_HUMAN]
No	Yes	Yes	P62807	Histone H2B type 1-C/E/F/G/I OS=Homo sapiens GN=HIST1H2BC PE=1 SV=4 - [H2B1C_HUMAN]
No	No	No	Q14477	Hbbm fused globin protein (Fragment) OS=Homo sapiens GN=HBB PE=3 SV=1 - [Q14477_HUMAN]
No	Yes	Yes	P13929-2	Isoform 2 of Beta-enolase OS=Homo sapiens GN=ENO3 - [ENOB_HUMAN]
No	No	No	P02042	Hemoglobin subunit delta OS=Homo sapiens GN=HBD PE=1 SV=2 - [HBD_HUMAN]
Yes	No	No	O95782-2	Isoform B of AP-2 complex subunit alpha-1 OS=Homo sapiens GN=AP2A1 - [AP2A1_HUMAN]
Yes	Yes	Yes	P13611-4	Isoform V3 of Versican core protein OS=Homo sapiens GN=VCAN - [CSPG2_HUMAN]
Yes	No	No	P08237	6-phosphofructokinase, muscle type OS=Homo sapiens GN=PFKM PE=1 SV=2 - [K6PF_HUMAN]
Yes	No	No	Q96GW7	Brevican core protein OS=Homo sapiens GN=BCAN PE=1 SV=2 - [PGCB_HUMAN]
No	Yes	Yes	P04899	Guanine nucleotide-binding protein G(i) subunit alpha-2 OS=Homo sapiens GN=GNAI2 PE=1 SV=3 - [GNAI2_HUMAN]
Yes	Yes	Yes	Q9H115	Beta-soluble NSF attachment protein OS=Homo sapiens GN=NAPB PE=1 SV=2 - [SNAB_HUMAN]
Yes	Yes	Yes	J3KPI2;O00429-8	Dynamin-1-like protein OS=Homo sapiens GN=DNM1L PE=2 SV=1 - [J3KPI2_HUMAN]
No	Yes	Yes	Q13554-2	Isoform 1 of Calcium/calmodulin-dependent protein kinase type II subunit beta OS=Homo sapiens GN=CAMK2B - [KCC2B_HUMAN]
Yes	Yes	Yes	P16152	Carbonyl reductase [NADPH] 1 OS=Homo sapiens GN=CBR1 PE=1 SV=3 - [CBR1_HUMAN]
Yes	No	No	P00505	Aspartate aminotransferase, mitochondrial OS=Homo sapiens GN=GOT2 PE=1 SV=3 - [AATM_HUMAN]
Yes	Yes	Yes	Q08209	Serine/threonine-protein phosphatase 2B catalytic subunit alpha isoform OS=Homo sapiens GN=PPP3CA PE=1 SV=1 - [PP2BA_HUMAN]
Yes	Yes	Yes	P28331	NADH-ubiquinone oxidoreductase 75 kDa subunit, mitochondrial OS=Homo sapiens GN=NDUFS1 PE=1 SV=3 - [NDUS1_HUMAN]
No	Yes	Yes	P04908	Histone H2A type 1-B/E OS=Homo sapiens GN=HIST1H2AB PE=1 SV=2 - [H2A1B_HUMAN]
No	No	No	B4DRW6	Phosphorylase OS=Homo sapiens PE=2 SV=1 - [B4DRW6_HUMAN]
Yes	No	No	P78324	Tyrosine-protein phosphatase non-receptor type substrate 1 OS=Homo sapiens GN=SIRPA PE=1 SV=2 - [SHPS1_HUMAN]
No	Yes	Yes	P35527	Keratin, type I cytoskeletal 9 OS=Homo sapiens GN=KRT9 PE=1 SV=3 - [K1C9_HUMAN]
No	No	No	Q96KK5	Histone H2A type 1-H OS=Homo sapiens GN=HIST1H2AH PE=1 SV=3 - [H2A1H_HUMAN]
Yes	Yes	Yes	Q9BY11	Protein kinase C and casein kinase substrate in neurons protein 1 OS=Homo sapiens GN=PACSIN1 PE=1 SV=1 - [PACN1_HUMAN]
No	No	No	P69905	Hemoglobin subunit alpha OS=Homo sapiens GN=HBA1 PE=1 SV=2 [HBA_HUMAN]
No	No	No	P0CG39	POTE ankyrin domain family member J OS=Homo sapiens GN=POTEJ PE=3 SV=1 - [POTEJ_HUMAN]
Yes	Yes	Yes	O43426-4	Isoform 3 of Synaptojanin-1 OS=Homo sapiens GN=SYNJ1 - [SYNJ1_HUMAN]
Yes	Yes	Yes	Q06830	Peroxiredoxin-1 OS=Homo sapiens GN=PRDX1 PE=1 SV=1 [PRDX1_HUMAN]
Yes	Yes	Yes	Q96KP4	Cytosolic non-specific dipeptidase OS=Homo sapiens GN=CNDP2 PE=1 SV=2 - [CNDP2_HUMAN]
Yes	Yes	Yes	P08133-2	Isoform 2 of Annexin A6 OS=Homo sapiens GN=ANXA6 - [ANXA6_HUMAN]
Yes	Yes	Yes	P04792	Heat shock protein beta-1 OS=Homo sapiens GN=HSPB1 PE=1 SV=2 - [HSPB1_HUMAN]
Yes	Yes	Yes	P62987	Ubiquitin-60S ribosomal protein L40 OS=Homo sapiens GN=UBA52 PE=1 SV=2 - [RL40_HUMAN]
Yes	No	Yes	Q96JE9	Microtubule-associated protein 6 OS=Homo sapiens GN=MAP6 PE=1 SV=2 - [MAP6_HUMAN]
Yes	Yes	Yes	P55809	Succinyl-CoA:3-ketoacid coenzyme A transferase 1, mitochondrial OS=Homo sapiens GN=OXCT1 PE=1 SV=1 - [SCOT1_HUMAN]
No	No	No	P26232-2	Isoform 2 of Catenin alpha-2 OS=Homo sapiens GN=CTNNA2 - [CTNA2_HUMAN]
No	Yes	Yes	P30153	Serine/threonine-protein phosphatase 2A 65 kDa regulatory subunit A alpha isoform OS=Homo sapiens GN=PPP2R1A PE=1 SV=4 - [2AAA_HUMAN]
No	Yes	Yes	P34931	Heat shock 70 kDa protein 1-like OS=Homo sapiens GN=HSPA1L PE=1 SV=2 - [HS71L_HUMAN]
Yes	Yes	Yes	P30041	Peroxiredoxin-6 OS=Homo sapiens GN=PRDX6 PE=1 SV=3 - [PRDX6_HUMAN]
Yes	No	No	O75891	Cytosolic 10-formyltetrahydrofolate dehydrogenase OS=Homo sapiens GN=ALDH1L1 PE=1 SV=2 - [AL1L1_HUMAN]
Yes	Yes	Yes	Q01813	6-phosphofructokinase type C OS=Homo sapiens GN=PFKP PE=1 SV=2 - [K6PP_HUMAN]
Yes	Yes	Yes	P62805	Histone H4 OS=Homo sapiens GN=HIST1H4A PE=1 SV=2 - [H4_HUMAN]
No	No	No	Q9UQ16-2	Isoform 2 of Dynamin-3 OS=Homo sapiens GN=DNM3 - [DYN3_HUMAN]
No	Yes	Yes	Q86VP6	Cullin-associated NEDD8-dissociated protein 1 OS=Homo sapiens GN=CAND1 PE=1 SV=2 - [CAND1_HUMAN]
Yes	Yes	Yes	P06396-2	Isoform 2 of Gelsolin OS=Homo sapiens GN=GSN - [GELS_HUMAN]
No	No	No	A8K482	Aspartate aminotransferase OS=Homo sapiens PE=2 SV=1 - [A8K482_HUMAN]
Yes	Yes	Yes	P22695	Cytochrome b-c1 complex subunit 2, mitochondrial OS=Homo sapiens GN=UQCRC2 PE=1 SV=3 - [QCR2_HUMAN]
Yes	Yes	Yes	O94819	Kelch repeat and BTB domain-containing protein 11 OS=Homo sapiens GN=KBTBD11 PE=1 SV=1 - [KBTBB_HUMAN]
Yes	Yes	Yes	P43004-2	Isoform 2 of Excitatory amino acid transporter 2 OS=Homo sapiens GN=SLC1A2 - [EAA2_HUMAN]
Yes	Yes	Yes	P32119	Peroxiredoxin-2 OS=Homo sapiens GN=PRDX2 PE=1 SV=5 - [PRDX2_HUMAN]
Yes	Yes	Yes	P05026	Sodium/potassium-transporting ATPase subunit beta-1 OS=Homo sapiens GN=ATP1B1 PE=1 SV=1 - [AT1B1_HUMAN]
No	No	No	A4UCS9	Fructose-bisphosphate aldolase (Fragment) OS=Homo sapiens PE=2 SV=1 - [A4UCS9_HUMAN]
Yes	Yes	Yes	Q99962	Endophilin-A1 OS=Homo sapiens GN=SH3GL2 PE=1 SV=1 - [SH3G2_HUMAN]
Yes	Yes	Yes	P02511	Alpha-crystallin B chain OS=Homo sapiens GN=CRYAB PE=1 SV=2 - [CRYAB_HUMAN]
No	No	Yes	Q13555-5	Isoform 5 of Calcium/calmodulin-dependent protein kinase type II subunit gamma OS=Homo sapiens GN=CAMK2G - [KCC2G_HUMAN]
No	No	Yes	Q13555-6	Isoform 6 of Calcium/calmodulin-dependent protein kinase type II subunit gamma OS=Homo sapiens GN=CAMK2G - [KCC2G_HUMAN]
Yes	No	No	P06753-4	Isoform 4 of Tropomyosin alpha-3 chain OS=Homo sapiens GN=TPM3 - [TPM3_HUMAN]
Yes	No	No	P06753-5	Isoform 5 of Tropomyosin alpha-3 chain OS=Homo sapiens GN=TPM3 - [TPM3_HUMAN]
Yes	No	No	Q5VU58;P06753-6	Tropomyosin 3, isoform CRA_b OS=Homo sapiens GN=TPM3 PE=2 SV=1 - [Q5VU58_HUMAN]
No	Yes	Yes	O43707	Alpha-actinin-4 OS=Homo sapiens GN=ACTN4 PE=1 SV=2 - [ACTN4_HUMAN]
Yes	Yes	Yes	Q16623	Syntaxin-1A OS=Homo sapiens GN=STX1A PE=1 SV=1 - [STX1A_HUMAN]
Yes	Yes	Yes	Q6FI13	Histone H2A type 2-A OS=Homo sapiens GN=HIST2H2AA3 PE=1 SV=3 - [H2A2A_HUMAN]
No	Yes	Yes	P35611-2	Isoform 2 of Alpha-adducin OS=Homo sapiens GN=ADD1 - [ADDA_HUMAN]
Yes	Yes	Yes	O94760	N(G),N(G)-dimethylarginine dimethylaminohydrolase 1 OS=Homo sapiens GN=DDAH1 PE=1 SV=3 - [DDAH1_HUMAN]
Yes	Yes	Yes	P02768	Serum albumin OS=Homo sapiens GN=ALB PE=1 SV=2 [ALBU_HUMAN]
Yes	Yes	Yes	P49418	Amphiphysin OS=Homo sapiens GN=AMPH PE=1 SV=1 - [AMPH_HUMAN]
Yes	Yes	Yes	B4DFJ9	cDNA FLJ56965, highly similar to Protein kinase C and casein kinase substratein neurons protein 1 OS=Homo sapiens PE=2 SV=1 - [B4DFJ9_HUMAN]
No	No	No	B4DL67	cDNA FLJ53392, highly similar to Ubiquitin-activating enzyme E1 OS=Homo sapiens PE=2 SV=1 - [B4DL67_HUMAN]
Yes	Yes	Yes	P28482	Mitogen-activated protein kinase 1 OS=Homo sapiens GN=MAPK1 PE=1 SV=3 - [MK01_HUMAN]
Yes	Yes	Yes	P78371	T-complex protein 1 subunit beta OS=Homo sapiens GN=CCT2 PE=1 SV=4 - [TCPB_HUMAN]
Yes	Yes	Yes	O43301	Heat shock 70 kDa protein 12A OS=Homo sapiens GN=HSPA12A PE=1 SV=2 - [HS12A_HUMAN]
Yes	Yes	Yes	P48047	ATP synthase subunit O, mitochondrial OS=Homo sapiens GN=ATP5O PE=1 SV=1 - [ATPO_HUMAN]
Yes	Yes	Yes	P27338	Amine oxidase [flavin-containing] B OS=Homo sapiens GN=MAOB PE=1 SV=3 - [AOFB_HUMAN]
No	No	No	A6NN80	Annexin OS=Homo sapiens GN=ANXA6 PE=2 SV=3 - [A6NN80_HUMAN]
No	Yes	Yes	P35908	Keratin, type II cytoskeletal 2 epidermal OS=Homo sapiens GN=KRT2 PE=1 SV=2 - [K22E_HUMAN]
Yes	Yes	Yes	P55786	Puromycin-sensitive aminopeptidase OS=Homo sapiens GN=NPEPPS PE=1 SV=2 - [PSA_HUMAN]
No	Yes	Yes	Q12765	Secernin-1 OS=Homo sapiens GN=SCRN1 PE=1 SV=2 - [SCRN1_HUMAN]
Yes	Yes	Yes	Q969P0-3	Isoform 3 of Immunoglobulin superfamily member 8 OS=Homo sapiens GN=IGSF8 - [IGSF8_HUMAN]
No	Yes	Yes	Q86XM2;P35611-4	ADD1 protein OS=Homo sapiens GN=ADD1 PE=2 SV=1 - [Q86XM2_HUMAN]
No	Yes	Yes	Q92823-2	Isoform 2 of Neuronal cell adhesion molecule OS=Homo sapiens GN=NRCAM - [NRCAM_HUMAN]
No	No	Yes	B7Z670	cDNA FLJ61703, highly similar to Neuronal cell adhesion molecule (Fragment) OS=Homo sapiens PE=2 SV=1 - [B7Z670_HUMAN]
No	No	No	B2R5B6	Histone H2A OS=Homo sapiens PE=2 SV=1 - [B2R5B6_HUMAN]
Yes	Yes	Yes	P63010	AP-2 complex subunit beta OS=Homo sapiens GN=AP2B1 PE=1 SV=1 - [AP2B1_HUMAN]
No	Yes	Yes	P63027	Vesicle-associated membrane protein 2 OS=Homo sapiens GN=VAMP2 PE=1 SV=3 - [VAMP2_HUMAN]
No	No	No	P35908	Keratin, type II cytoskeletal 2 epidermal OS=Homo sapiens GN=KRT2 PE=1 SV=2 [K22E_HUMAN]
No	Yes	Yes	Q9NVA2	Septin-11 OS=Homo sapiens GN=SEPT11 PE=1 SV=3 - [SEP11_HUMAN]
Yes	Yes	Yes	O94925	Glutaminase kidney isoform, mitochondrial OS=Homo sapiens GN=GLS PE=1 SV=1 - [GLSK_HUMAN]
Yes	Yes	Yes	P24752	Acetyl-CoA acetyltransferase, mitochondrial OS=Homo sapiens GN=ACAT1 PE=1 SV=1 - [THIL_HUMAN]
No	No	No	G3XAH0	HCG2002594, isoform CRA_c OS=Homo sapiens GN=SEPT5 PE=2 SV=1 - [G3XAH0_HUMAN]
No	No	Yes	Q9H4G0	Band 4.1-like protein 1 OS=Homo sapiens GN=EPB41L1 PE=1 SV=2 - [E41L1_HUMAN]
No	Yes	Yes	P14625	Endoplasmin OS=Homo sapiens GN=HSP90B1 PE=1 SV=1 - [ENPL_HUMAN]
Yes	Yes	Yes	P35580-3	Isoform 3 of Myosin-10 OS=Homo sapiens GN=MYH10 - [MYH10_HUMAN]
No	Yes	Yes	Q99497	Protein DJ-1 OS=Homo sapiens GN=PARK7 PE=1 SV=2 - [PARK7_HUMAN]
No	Yes	Yes	O75746	Calcium-binding mitochondrial carrier protein Aralar1 OS=Homo sapiens GN=SLC25A12 PE=1 SV=2 - [CMC1_HUMAN]
Yes	Yes	Yes	P80404	4-aminobutyrate aminotransferase, mitochondrial OS=Homo sapiens GN=ABAT PE=1 SV=3 - [GABT_HUMAN]
No	Yes	Yes	Q14894	Ketimine reductase mu-crystallin OS=Homo sapiens GN=CRYM PE=1 SV=1 - [CRYM_HUMAN]
Yes	Yes	Yes	Q99719	Septin-5 OS=Homo sapiens GN=SEPT5 PE=1 SV=1 - [SEPT5_HUMAN]
No	Yes	Yes	P78357	Contactin-associated protein 1 OS=Homo sapiens GN=CNTNAP1 PE=1 SV=1 - [CNTP1_HUMAN]
Yes	Yes	Yes	P07339	Cathepsin D OS=Homo sapiens GN=CTSD PE=1 SV=1 [CATD_HUMAN]
No	Yes	Yes	P49411	Elongation factor Tu, mitochondrial OS=Homo sapiens GN=TUFM PE=1 SV=2 - [EFTU_HUMAN]
Yes	Yes	Yes	P40925	Malate dehydrogenase, cytoplasmic OS=Homo sapiens GN=MDH1 PE=1 SV=4 - [MDHC_HUMAN]
Yes	No	No	P09493-5	Isoform 5 of Tropomyosin alpha-1 chain OS=Homo sapiens GN=TPM1 - [TPM1_HUMAN]
No	No	No	F5H7S3	Tropomyosin alpha-1 chain OS=Homo sapiens GN=TPM1 PE=2 SV=2 - [F5H7S3_HUMAN]
No	Yes	Yes	P45974-2	Isoform Short of Ubiquitin carboxyl-terminal hydrolase 5 OS=Homo sapiens GN=USP5 - [UBP5_HUMAN]
Yes	Yes	Yes	O60641	Clathrin coat assembly protein AP180 OS=Homo sapiens GN=SNAP91 PE=1 SV=2 - [AP180_HUMAN]
No	No	No	P16298	Serine/threonine-protein phosphatase 2B catalytic subunit beta isoform OS=Homo sapiens GN=PPP3CB PE=1 SV=2 - [PP2BB_HUMAN]
Yes	Yes	Yes	O43175	D-3-phosphoglycerate dehydrogenase OS=Homo sapiens GN=PHGDH PE=1 SV=4 - [SERA_HUMAN]
Yes	Yes	Yes	P12036	Neurofilament heavy polypeptide OS=Homo sapiens GN=NEFH PE=1 SV=4 - [NFH_HUMAN]
Yes	Yes	Yes	P48735	Isocitrate dehydrogenase [NADP], mitochondrial OS=Homo sapiens GN=IDH2 PE=1 SV=2 - [IDHP_HUMAN]
No	Yes	Yes	P43003-2	Isoform 2 of Excitatory amino acid transporter 1 OS=Homo sapiens GN=SLC1A3 - [EAA1_HUMAN]
Yes	Yes	Yes	Q9Y4I1-2	Isoform 2 of Unconventional myosin-Va OS=Homo sapiens GN=MYO5A - [MYO5A_HUMAN]
No	Yes	Yes	A6NHL2-2	Isoform 2 of Tubulin alpha chain-like 3 OS=Homo sapiens GN=TUBAL3 - [TBAL3_HUMAN]
No	Yes	Yes	P22626	Heterogeneous nuclear ribonucleoproteins A2/B1 OS=Homo sapiens GN=HNRNPA2B1 PE=1 SV=2 - [ROA2_HUMAN]
Yes	Yes	Yes	P10636-6	Isoform Tau-D of Microtubule-associated protein tau OS=Homo sapiens GN=MAPT - [TAU_HUMAN]
No	No	Yes	Q9GZV7	Hyaluronan and proteoglycan link protein 2 OS=Homo sapiens GN=HAPLN2 PE=1 SV=1 - [HPLN2_HUMAN]
No	Yes	Yes	P30044-2	Isoform Cytoplasmic+peroxisomal of Peroxiredoxin-5, mitochondrial OS=Homo sapiens GN=PRDX5 - [PRDX5_HUMAN]
Yes	No	No	P26038	Moesin OS=Homo sapiens GN=MSN PE=1 SV=3 - [MOES_HUMAN]
No	Yes	Yes	P08559	Pyruvate dehydrogenase E1 component subunit alpha, somatic form, mitochondrial OS=Homo sapiens GN=PDHA1 PE=1 SV=3 - [ODPA_HUMAN]
No	No	No	Q14141-2	Isoform I of Septin-6 OS=Homo sapiens GN=SEPT6 - [SEPT6_HUMAN]
Yes	No	Yes	P20336	Ras-related protein Rab-3A OS=Homo sapiens GN=RAB3A PE=1 SV=1 - [RAB3A_HUMAN]
No	Yes	Yes	P63096	Guanine nucleotide-binding protein G(i) subunit alpha-1 OS=Homo sapiens GN=GNAI1 PE=1 SV=2 - [GNAI1_HUMAN]
Yes	No	No	Q13423	NAD(P) transhydrogenase, mitochondrial OS=Homo sapiens GN=NNT PE=1 SV=3 - [NNTM_HUMAN]
Yes	Yes	Yes	P35222	Catenin beta-1 OS=Homo sapiens GN=CTNNB1 PE=1 SV=1 - [CTNB1_HUMAN]
Yes	Yes	Yes	P68104	Elongation factor 1-alpha 1 OS=Homo sapiens GN=EEF1A1 PE=1 SV=1 - [EF1A1_HUMAN]
Yes	Yes	Yes	Q9UBB6	Neurochondrin OS=Homo sapiens GN=NCDN PE=1 SV=1 - [NCDN_HUMAN]
Yes	Yes	Yes	P32004-3	Isoform 3 of Neural cell adhesion molecule L1 OS=Homo sapiens GN=L1CAM - [L1CAM_HUMAN]
Yes	Yes	Yes	Q02218	2-oxoglutarate dehydrogenase, mitochondrial OS=Homo sapiens GN=OGDH PE=1 SV=3 - [ODO1_HUMAN]
Yes	Yes	Yes	P10636-4	Isoform Tau-B of Microtubule-associated protein tau OS=Homo sapiens GN=MAPT - [TAU_HUMAN]
No	No	Yes	Q13557-8	Isoform Delta 6 of Calcium/calmodulin-dependent protein kinase type II subunit delta OS=Homo sapiens GN=CAMK2D - [KCC2D_HUMAN]
Yes	Yes	Yes	P15104	Glutamine synthetase OS=Homo sapiens GN=GLUL PE=1 SV=4 - [GLNA_HUMAN]
Yes	Yes	Yes	P15311	Ezrin OS=Homo sapiens GN=EZR PE=1 SV=4 - [EZRI_HUMAN]
Yes	Yes	Yes	P23528	Cofilin-1 OS=Homo sapiens GN=CFL1 PE=1 SV=3 - [COF1_HUMAN]
No	No	No	P09211	Glutathione S-transferase P OS=Homo sapiens GN=GSTP1 PE=1 SV=2 [GSTP1_HUMAN]
No	Yes	Yes	B7Z647	Discs, large homolog 4 (Drosophila), isoform CRA_b OS=Homo sapiens GN=DLG4 PE=2 SV=1 - [B7Z647_HUMAN]
Yes	Yes	Yes	Q8NCB2-3	Isoform 3 of CaM kinase-like vesicle-associated protein OS=Homo sapiens GN=CAMKV - [CAMKV_HUMAN]
Yes	No	No	P09493-2	Isoform 2 of Tropomyosin alpha-1 chain OS=Homo sapiens GN=TPM1 - [TPM1_HUMAN]
No	No	No	Q658V6	Putative uncharacterized protein DKFZp666G172 (Fragment) OS=Homo sapiens GN=DKFZp666G172 PE=2 SV=1 - [Q658V6_HUMAN]
Yes	No	No	P00338	L-lactate dehydrogenase A chain OS=Homo sapiens GN=LDHA PE=1 SV=2 - [LDHA_HUMAN]
No	No	No	Q71UA2	H+-ATPase beta 1 subunit (Fragment) OS=Homo sapiens GN=ATP6B1 PE=2 SV=1 - [Q71UA2_HUMAN]
Yes	Yes	Yes	P10636-2	Isoform Fetal-tau of Microtubule-associated protein tau OS=Homo sapiens GN=MAPT - [TAU_HUMAN]
Yes	Yes	Yes	Q15019	Septin-2 OS=Homo sapiens GN=SEPT2 PE=1 SV=1 - [SEPT2_HUMAN]
No	Yes	Yes	P35579	Myosin-9 OS=Homo sapiens GN=MYH9 PE=1 SV=4 - [MYH9_HUMAN]
No	No	Yes	O14594	Neurocan core protein OS=Homo sapiens GN=NCAN PE=1 SV=3 - [NCAN_HUMAN]
No	No	No	P27361	Mitogen-activated protein kinase 3 OS=Homo sapiens GN=MAPK3 PE=1 SV=4 - [MK03_HUMAN]
Yes	Yes	Yes	P09417	Dihydropteridine reductase OS=Homo sapiens GN=QDPR PE=1 SV=2 - [DHPR_HUMAN]
Yes	Yes	Yes	P16615	Sarcoplasmic/endoplasmic reticulum calcium ATPase 2 OS=Homo sapiens GN=ATP2A2 PE=1 SV=1 - [AT2A2_HUMAN]
Yes	Yes	Yes	O00499	Myc box-dependent-interacting protein 1 OS=Homo sapiens GN=BIN1 PE=1 SV=1 - [BIN1_HUMAN]
No	No	No	F5H801	2-oxoglutarate dehydrogenase, mitochondrial OS=Homo sapiens GN=OGDH PE=2 SV=1 - [F5H801_HUMAN]
No	Yes	Yes	P21579	Synaptotagmin-1 OS=Homo sapiens GN=SYT1 PE=1 SV=1 - [SYT1_HUMAN]
Yes	Yes	Yes	P10636-5	Isoform Tau-C of Microtubule-associated protein tau OS=Homo sapiens GN=MAPT - [TAU_HUMAN]
Yes	No	No	P06753	Tropomyosin alpha-3 chain OS=Homo sapiens GN=TPM3 PE=1 SV=2 - [TPM3_HUMAN]
No	No	No	J3KN67	Tropomyosin alpha-3 chain OS=Homo sapiens GN=TPM3 PE=2 SV=1 - [J3KN67_HUMAN]
Yes	No	No	Q16795	NADH dehydrogenase [ubiquinone] 1 alpha subcomplex subunit 9, mitochondrial OS=Homo sapiens GN=NDUFA9 PE=1 SV=2 - [NDUA9_HUMAN]
Yes	No	No	P09493	Tropomyosin alpha-1 chain OS=Homo sapiens GN=TPM1 PE=1 SV=2 - [TPM1_HUMAN]
Yes	Yes	Yes	Q14203-6	Isoform 6 of Dynactin subunit 1 OS=Homo sapiens GN=DCTN1 - [DCTN1_HUMAN]
Yes	Yes	Yes	P62760	Visinin-like protein 1 OS=Homo sapiens GN=VSNL1 PE=1 SV=2 - [VISL1_HUMAN]
Yes	No	No	Q02252	Methylmalonate-semialdehyde dehydrogenase [acylating], mitochondrial OS=Homo sapiens GN=ALDH6A1 PE=1 SV=2 - [MMSA_HUMAN]
No	No	No	P49821-2	Isoform 2 of NADH dehydrogenase [ubiquinone] flavoprotein 1, mitochondrial OS=Homo sapiens GN=NDUFV1 - [NDUV1_HUMAN]
No	Yes	Yes	P09651-3	Isoform 2 of Heterogeneous nuclear ribonucleoprotein A1 OS=Homo sapiens GN=HNRNPA1 - [ROA1_HUMAN]
Yes	Yes	Yes	P67936	Tropomyosin alpha-4 chain OS=Homo sapiens GN=TPM4 PE=1 SV=3 - [TPM4_HUMAN]
Yes	No	No	Q9Y2J8	Protein-arginine deiminase type-2 OS=Homo sapiens GN=PADI2 PE=1 SV=2 - [PADI2_HUMAN]
Yes	No	No	P49419-2	Isoform 2 of Alpha-aminoadipic semialdehyde dehydrogenase OS=Homo sapiens GN=ALDH7A1 - [AL7A1_HUMAN]
No	No	No	Q9UPR5	Sodium/calcium exchanger 2 OS=Homo sapiens GN=SLC8A2 PE=2 SV=2 - [NAC2_HUMAN]
No	Yes	Yes	P35232	Prohibitin OS=Homo sapiens GN=PHB PE=1 SV=1 - [PHB_HUMAN]
No	Yes	Yes	Q6MZZ3	Putative uncharacterized protein DKFZp686I0746 OS=Homo sapiens GN=DKFZp686I0746 PE=2 SV=1 - [Q6MZZ3_HUMAN]
Yes	Yes	Yes	Q05639	Elongation factor 1-alpha 2 OS=Homo sapiens GN=EEF1A2 PE=1 SV=1 - [EF1A2_HUMAN]
No	Yes	Yes	P84077	ADP-ribosylation factor 1 OS=Homo sapiens GN=ARF1 PE=1 SV=2 - [ARF1_HUMAN]
No	No	No	O75828	Carbonyl reductase [NADPH] 3 OS=Homo sapiens GN=CBR3 PE=1 SV=3 - [CBR3_HUMAN]
No	Yes	Yes	P30038-3	Isoform 3 of Delta-1-pyrroline-5-carboxylate dehydrogenase, mitochondrial OS=Homo sapiens GN=ALDH4A1 - [AL4A1_HUMAN]
No	Yes	Yes	Q92598-2	Isoform Beta of Heat shock protein 105 kDa OS=Homo sapiens GN=HSPH1 - [HS105_HUMAN]
No	Yes	Yes	P13639	Elongation factor 2 OS=Homo sapiens GN=EEF2 PE=1 SV=4 - [EF2_HUMAN]
No	Yes	Yes	Q13449	Limbic system-associated membrane protein OS=Homo sapiens GN=LSAMP PE=1 SV=2 - [LSAMP_HUMAN]
Yes	Yes	Yes	P36543	V-type proton ATPase subunit E 1 OS=Homo sapiens GN=ATP6V1E1 PE=1 SV=1 - [VATE1_HUMAN]
Yes	Yes	Yes	P49368	T-complex protein 1 subunit gamma OS=Homo sapiens GN=CCT3 PE=1 SV=4 - [TCPG_HUMAN]
No	No	No	B4E0R9	cDNA FLJ56934, highly similar to Potassium-transporting ATPase alpha chain 2 (EC 3.6.3.10) OS=Homo sapiens PE=2 SV=1 - [B4E0R9_HUMAN]
Yes	Yes	Yes	P31323	cAMP-dependent protein kinase type II-beta regulatory subunit OS=Homo sapiens GN=PRKAR2B PE=1 SV=3 - [KAP3_HUMAN]
Yes	Yes	Yes	Q8NCB2	CaM kinase-like vesicle-associated protein OS=Homo sapiens GN=CAMKV PE=1 SV=2 - [CAMKV_HUMAN]
Yes	No	Yes	Q9UMF0	Intercellular adhesion molecule 5 OS=Homo sapiens GN=ICAM5 PE=1 SV=3 - [ICAM5_HUMAN]
Yes	Yes	Yes	Q16658	Fascin OS=Homo sapiens GN=FSCN1 PE=1 SV=3 - [FSCN1_HUMAN]
No	Yes	Yes	P31947-2	Isoform 2 of 14-3-3 protein sigma OS=Homo sapiens GN=SFN - [1433S_HUMAN]
Yes	Yes	Yes	Q8IXJ6-2	Isoform 2 of NAD-dependent protein deacetylase sirtuin-2 OS=Homo sapiens GN=SIRT2 - [SIR2_HUMAN]
No	Yes	Yes	Q92599-2	Isoform 2 of Septin-8 OS=Homo sapiens GN=SEPT8 - [SEPT8_HUMAN]
Yes	Yes	Yes	P11498	Pyruvate carboxylase, mitochondrial OS=Homo sapiens GN=PC PE=1 SV=2 - [PYC_HUMAN]
Yes	Yes	Yes	P60201	Myelin proteolipid protein OS=Homo sapiens GN=PLP1 PE=1 SV=2 - [MYPR_HUMAN]
No	No	Yes	Q9BPU6	Dihydropyrimidinase-related protein 5 OS=Homo sapiens GN=DPYSL5 PE=1 SV=1 - [DPYL5_HUMAN]
Yes	Yes	Yes	Q96F07-2	Isoform 2 of Cytoplasmic FMR1-interacting protein 2 OS=Homo sapiens GN=CYFIP2 - [CYFP2_HUMAN]
Yes	Yes	Yes	P11177-2	Isoform 2 of Pyruvate dehydrogenase E1 component subunit beta, mitochondrial OS=Homo sapiens GN=PDHB - [ODPB_HUMAN]
No	Yes	Yes	P49588	Alanine--tRNA ligase, cytoplasmic OS=Homo sapiens GN=AARS PE=1 SV=2 - [SYAC_HUMAN]
No	Yes	Yes	P17858	6-phosphofructokinase, liver type OS=Homo sapiens GN=PFKL PE=1 SV=6 - [K6PL_HUMAN]
No	No	No	P61106	Ras-related protein Rab-14 OS=Homo sapiens GN=RAB14 PE=1 SV=4 - [RAB14_HUMAN]
No	No	No	P63092	Guanine nucleotide-binding protein G(s) subunit alpha isoforms short OS=Homo sapiens GN=GNAS PE=1 SV=1 - [GNAS2_HUMAN]
Yes	Yes	Yes	E9PH29;P30048-2	Thioredoxin-dependent peroxide reductase, mitochondrial OS=Homo sapiens GN=PRDX3 PE=2 SV=1 - [E9PH29_HUMAN]
Yes	Yes	Yes	P30101	Protein disulfide-isomerase A3 OS=Homo sapiens GN=PDIA3 PE=1 SV=4 - [PDIA3_HUMAN]
No	No	No	P08754	Guanine nucleotide-binding protein G(k) subunit alpha OS=Homo sapiens GN=GNAI3 PE=1 SV=3 - [GNAI3_HUMAN]
No	No	No	Q9UPV7	Protein KIAA1045 OS=Homo sapiens GN=KIAA1045 PE=1 SV=2 - [K1045_HUMAN]
Yes	No	No	P29966	Myristoylated alanine-rich C-kinase substrate OS=Homo sapiens GN=MARCKS PE=1 SV=4 - [MARCS_HUMAN]
Yes	Yes	Yes	Q7L0J3-2	Isoform 2 of Synaptic vesicle glycoprotein 2A OS=Homo sapiens GN=SV2A - [SV2A_HUMAN]
No	No	No	B4DJ60	cDNA FLJ55072, highly similar to Succinate dehydrogenase (ubiquinone) flavoprotein subunit, mitochondrial (EC1.3.5.1) OS=Homo sapiens PE=2 SV=1 - [B4DJ60_HUMAN]
No	Yes	Yes	O14994	Synapsin-3 OS=Homo sapiens GN=SYN3 PE=1 SV=2 - [SYN3_HUMAN]
No	Yes	Yes	Q99623	Prohibitin-2 OS=Homo sapiens GN=PHB2 PE=1 SV=2 - [PHB2_HUMAN]
Yes	Yes	Yes	Q16891-2	Isoform 2 of Mitochondrial inner membrane protein OS=Homo sapiens GN=IMMT - [IMMT_HUMAN]
No	No	No	Q05DK5	ADD2 protein (Fragment) OS=Homo sapiens GN=ADD2 PE=2 SV=1 - [Q05DK5_HUMAN]
No	No	No	A9CQZ4	Dihydropyrimidinase-like 2 long form (Fragment) OS=Homo sapiens GN=DPYSL2 PE=2 SV=1 - [A9CQZ4_HUMAN]
No	No	No	B2RCS5	Actinin, alpha 2, isoform CRA_b OS=Homo sapiens GN=ACTN2 PE=2 SV=1 - [B2RCS5_HUMAN]
No	No	No	Q53T76	Putative uncharacterized protein GPD2 (Fragment) OS=Homo sapiens GN=GPD2 PE=2 SV=1 - [Q53T76_HUMAN]
Yes	No	No	O60313	Dynamin-like 120 kDa protein, mitochondrial OS=Homo sapiens GN=OPA1 PE=1 SV=3 - [OPA1_HUMAN]
Yes	Yes	Yes	P54920	Alpha-soluble NSF attachment protein OS=Homo sapiens GN=NAPA PE=1 SV=3 - [SNAA_HUMAN]
Yes	Yes	Yes	P61978-3	Isoform 3 of Heterogeneous nuclear ribonucleoprotein K OS=Homo sapiens GN=HNRNPK - [HNRPK_HUMAN]
Yes	Yes	Yes	Q9NZR1	Tropomodulin-2 OS=Homo sapiens GN=TMOD2 PE=1 SV=1 - [TMOD2_HUMAN]
No	Yes	Yes	Q96PV0	Ras/Rap GTPase-activating protein SynGAP OS=Homo sapiens GN=SYNGAP1 PE=1 SV=4 - [SYGP1_HUMAN]
Yes	Yes	Yes	O95741	Copine-6 OS=Homo sapiens GN=CPNE6 PE=1 SV=3 - [CPNE6_HUMAN]
Yes	Yes	Yes	P45880-2	Isoform 2 of Voltage-dependent anion-selective channel protein 2 OS=Homo sapiens GN=VDAC2 - [VDAC2_HUMAN]
No	No	Yes	P50570-3	Isoform 3 of Dynamin-2 OS=Homo sapiens GN=DNM2 - [DYN2_HUMAN]
Yes	Yes	Yes	P21266	Glutathione S-transferase Mu 3 OS=Homo sapiens GN=GSTM3 PE=1 SV=3 - [GSTM3_HUMAN]
No	Yes	Yes	O75083	WD repeat-containing protein 1 OS=Homo sapiens GN=WDR1 PE=1 SV=4 - [WDR1_HUMAN]
No	No	No	Q8N126	Cell adhesion molecule 3 OS=Homo sapiens GN=CADM3 PE=1 SV=1 - [CADM3_HUMAN]
Yes	No	Yes	Q9Y2Q0-2	Isoform 2 of Probable phospholipid-transporting ATPase IA OS=Homo sapiens GN=ATP8A1 - [AT8A1_HUMAN]
Yes	No	No	P61019	Ras-related protein Rab-2A OS=Homo sapiens GN=RAB2A PE=1 SV=1 - [RAB2A_HUMAN]
No	Yes	Yes	Q9NZN3	EH domain-containing protein 3 OS=Homo sapiens GN=EHD3 PE=1 SV=2 - [EHD3_HUMAN]
No	Yes	Yes	Q96CW1	AP-2 complex subunit mu OS=Homo sapiens GN=AP2M1 PE=1 SV=2 - [AP2M1_HUMAN]
Yes	No	No	P08195-2	Isoform 2 of 4F2 cell-surface antigen heavy chain OS=Homo sapiens GN=SLC3A2 - [4F2_HUMAN]
No	No	No	B4DKF8	PH and SEC7 domain-containing protein 3 OS=Homo sapiens GN=PSD3 PE=2 SV=1 - [B4DKF8_HUMAN]
No	No	Yes	Q60FE5	Filamin A OS=Homo sapiens GN=FLNA PE=2 SV=1 - [Q60FE5_HUMAN]
Yes	Yes	Yes	Q9UN36-2	Isoform 2 of Protein NDRG2 OS=Homo sapiens GN=NDRG2 - [NDRG2_HUMAN]
No	Yes	Yes	Q9UEY8-2	Isoform 1 of Gamma-adducin OS=Homo sapiens GN=ADD3 - [ADDG_HUMAN]
No	No	No	O75955	Flotillin-1 OS=Homo sapiens GN=FLOT1 PE=1 SV=3 - [FLOT1_HUMAN]
No	Yes	Yes	P09622	Dihydrolipoyl dehydrogenase, mitochondrial OS=Homo sapiens GN=DLD PE=1 SV=2 - [DLDH_HUMAN]
No	No	No	B7ZW15	Uncharacterized protein OS=Homo sapiens PE=2 SV=1 - [B7ZW15_HUMAN]
No	No	No	B4E1J0	Pre-B-cell leukemia transcription factor-interacting protein 1 OS=Homo sapiens GN=PBXIP1 PE=2 SV=1 - [B4E1J0_HUMAN]
Yes	Yes	Yes	O15394	Neural cell adhesion molecule 2 OS=Homo sapiens GN=NCAM2 PE=1 SV=2 - [NCAM2_HUMAN]
Yes	Yes	Yes	P02545-2	Isoform C of Prelamin-A/C OS=Homo sapiens GN=LMNA - [LMNA_HUMAN]
No	Yes	Yes	O15075-2	Isoform 1 of Serine/threonine-protein kinase DCLK1 OS=Homo sapiens GN=DCLK1 - [DCLK1_HUMAN]
No	No	No	Q8IUE6	Histone H2A type 2-B OS=Homo sapiens GN=HIST2H2AB PE=1 SV=3 - [H2A2B_HUMAN]
Yes	No	No	O75489	NADH dehydrogenase [ubiquinone] iron-sulfur protein 3, mitochondrial OS=Homo sapiens GN=NDUFS3 PE=1 SV=1 - [NDUS3_HUMAN]
No	No	No	Q8N0Y7	Probable phosphoglycerate mutase 4 OS=Homo sapiens GN=PGAM4 PE=2 SV=1 - [PGAM4_HUMAN]
No	No	Yes	Q9H2X9-2	Isoform 2 of Solute carrier family 12 member 5 OS=Homo sapiens GN=SLC12A5 - [S12A5_HUMAN]
Yes	Yes	Yes	P31146	Coronin-1A OS=Homo sapiens GN=CORO1A PE=1 SV=4 - [COR1A_HUMAN]
No	No	No	J7M2B1	Tyrosine-protein kinase receptor OS=Homo sapiens GN=EZR-ROS1 PE=2 SV=1 - [J7M2B1_HUMAN]
Yes	Yes	Yes	P22061	Protein-L-isoaspartate(D-aspartate) O-methyltransferase OS=Homo sapiens GN=PCMT1 PE=1 SV=4 - [PIMT_HUMAN]
No	Yes	Yes	P04216	Thy-1 membrane glycoprotein OS=Homo sapiens GN=THY1 PE=1 SV=2 - [THY1_HUMAN]
No	Yes	Yes	B4DY28	cDNA FLJ61189, highly similar to Cysteine and glycine-rich protein 1 OS=Homo sapiens PE=2 SV=1 - [B4DY28_HUMAN]
No	Yes	Yes	Q9UK22	F-box only protein 2 OS=Homo sapiens GN=FBXO2 PE=1 SV=2 - [FBX2_HUMAN]
No	Yes	Yes	P20674	Cytochrome c oxidase subunit 5A, mitochondrial OS=Homo sapiens GN=COX5A PE=1 SV=2 - [COX5A_HUMAN]
No	No	No	Q6NVJ2	ATP6V1G2 protein (Fragment) OS=Homo sapiens GN=ATP6V1G2 PE=2 SV=1 - [Q6NVJ2_HUMAN]
No	Yes	Yes	O75390	Citrate synthase, mitochondrial OS=Homo sapiens GN=CS PE=1 SV=2 - [CISY_HUMAN]
No	Yes	Yes	Q15121	Astrocytic phosphoprotein PEA-15 OS=Homo sapiens GN=PEA15 PE=1 SV=2 - [PEA15_HUMAN]
Yes	No	No	Q13228	Selenium-binding protein 1 OS=Homo sapiens GN=SELENBP1 PE=1 SV=2 - [SBP1_HUMAN]
Yes	No	No	P67775	Serine/threonine-protein phosphatase 2A catalytic subunit alpha isoform OS=Homo sapiens GN=PPP2CA PE=1 SV=1 - [PP2AA_HUMAN]
Yes	Yes	Yes	P50148	Guanine nucleotide-binding protein G(q) subunit alpha OS=Homo sapiens GN=GNAQ PE=1 SV=4 - [GNAQ_HUMAN]
No	No	No	P51649	Succinate-semialdehyde dehydrogenase, mitochondrial OS=Homo sapiens GN=ALDH5A1 PE=1 SV=2 - [SSDH_HUMAN]
No	No	No	Q9ULU8	Calcium-dependent secretion activator 1 OS=Homo sapiens GN=CADPS PE=1 SV=3 - [CAPS1_HUMAN]
No	No	No	P40939	Trifunctional enzyme subunit alpha, mitochondrial OS=Homo sapiens GN=HADHA PE=1 SV=2 - [ECHA_HUMAN]
No	Yes	Yes	Q8N573-8	Isoform 8 of Oxidation resistance protein 1 OS=Homo sapiens GN=OXR1 - [OXR1_HUMAN]
Yes	Yes	Yes	Q59EI9	ADP,ATP carrier protein, liver isoform T2 variant (Fragment) OS=Homo sapiens PE=2 SV=1 - [Q59EI9_HUMAN]
Yes	No	No	P35241	Radixin OS=Homo sapiens GN=RDX PE=1 SV=1 - [RADI_HUMAN]
No	Yes	Yes	D3DPU2	Adenylyl cyclase-associated protein OS=Homo sapiens GN=CAP1 PE=3 SV=1 - [D3DPU2_HUMAN]
No	No	No	Q9Y2T3	Guanine deaminase OS=Homo sapiens GN=GDA PE=1 SV=1 - [GUAD_HUMAN]
No	No	No	P19086	Guanine nucleotide-binding protein G(z) subunit alpha OS=Homo sapiens GN=GNAZ PE=2 SV=3 - [GNAZ_HUMAN]
No	Yes	Yes	O75947-2	Isoform 2 of ATP synthase subunit d, mitochondrial OS=Homo sapiens GN=ATP5H - [ATP5H_HUMAN]
No	Yes	Yes	Q9UQB3-2	Isoform 2 of Catenin delta-2 OS=Homo sapiens GN=CTNND2 - [CTND2_HUMAN]
Yes	Yes	Yes	P05129	Protein kinase C gamma type OS=Homo sapiens GN=PRKCG PE=1 SV=3 - [KPCG_HUMAN]
No	Yes	Yes	P12235	ADP/ATP translocase 1 OS=Homo sapiens GN=SLC25A4 PE=1 SV=4 - [ADT1_HUMAN]
No	Yes	Yes	P00441	Superoxide dismutase [Cu-Zn] OS=Homo sapiens GN=SOD1 PE=1 SV=2 - [SODC_HUMAN]
No	No	No	Q8TDJ6	DmX-like protein 2 OS=Homo sapiens GN=DMXL2 PE=1 SV=2 - [DMXL2_HUMAN]
Yes	Yes	Yes	P04179-4	Isoform 4 of Superoxide dismutase [Mn], mitochondrial OS=Homo sapiens GN=SOD2 - [SODM_HUMAN]
Yes	Yes	Yes	P50991	T-complex protein 1 subunit delta OS=Homo sapiens GN=CCT4 PE=1 SV=4 - [TCPD_HUMAN]
Yes	Yes	Yes	P40227	T-complex protein 1 subunit zeta OS=Homo sapiens GN=CCT6A PE=1 SV=3 - [TCPZ_HUMAN]
No	Yes	Yes	O14531	Dihydropyrimidinase-related protein 4 OS=Homo sapiens GN=DPYSL4 PE=1 SV=2 - [DPYL4_HUMAN]
Yes	Yes	Yes	P00918	Carbonic anhydrase 2 OS=Homo sapiens GN=CA2 PE=1 SV=2 - [CAH2_HUMAN]
No	No	No	Q8TBT6	Putative uncharacterized protein (Fragment) OS=Homo sapiens PE=2 SV=1 - [Q8TBT6_HUMAN]
Yes	Yes	Yes	P08758	Annexin A5 OS=Homo sapiens GN=ANXA5 PE=1 SV=2 - [ANXA5_HUMAN]
Yes	Yes	Yes	O00154-6	Isoform 6 of Cytosolic acyl coenzyme A thioester hydrolase OS=Homo sapiens GN=ACOT7 - [BACH_HUMAN]
Yes	No	No	P52209	6-phosphogluconate dehydrogenase, decarboxylating OS=Homo sapiens GN=PGD PE=1 SV=3 - [6PGD_HUMAN]
No	No	Yes	P51149	Ras-related protein Rab-7a OS=Homo sapiens GN=RAB7A PE=1 SV=1 - [RAB7A_HUMAN]
No	Yes	Yes	Q00577	Transcriptional activator protein Pur-alpha OS=Homo sapiens GN=PURA PE=1 SV=2 - [PURA_HUMAN]
Yes	Yes	Yes	Q99832	T-complex protein 1 subunit eta OS=Homo sapiens GN=CCT7 PE=1 SV=2 - [TCPH_HUMAN]
No	Yes	Yes	Q9UI15	Transgelin-3 OS=Homo sapiens GN=TAGLN3 PE=1 SV=2 - [TAGL3_HUMAN]
Yes	No	No	P0C0L4-2	Isoform 2 of Complement C4-A OS=Homo sapiens GN=C4A - [CO4A_HUMAN]
No	Yes	Yes	O75781	Paralemmin-1 OS=Homo sapiens GN=PALM PE=1 SV=2 - [PALM_HUMAN]
No	Yes	Yes	P27824	Calnexin OS=Homo sapiens GN=CANX PE=1 SV=2 - [CALX_HUMAN]
Yes	Yes	Yes	P51674-3	Isoform 3 of Neuronal membrane glycoprotein M6-a OS=Homo sapiens GN=GPM6A - [GPM6A_HUMAN]
Yes	Yes	Yes	P50213	Isocitrate dehydrogenase [NAD] subunit alpha, mitochondrial OS=Homo sapiens GN=IDH3A PE=1 SV=1 - [IDH3A_HUMAN]
Yes	Yes	Yes	P02792	Ferritin light chain OS=Homo sapiens GN=FTL PE=1 SV=2 - [FRIL_HUMAN]
No	No	No	Q9ULD0	2-oxoglutarate dehydrogenase-like, mitochondrial OS=Homo sapiens GN=OGDHL PE=1 SV=3 - [OGDHL_HUMAN]
No	No	No	B4DFP1	cDNA FLJ51818, highly similar to Phosphoglucomutase-1 (EC 5.4.2.2) OS=Homo sapiens PE=2 SV=1 - [B4DFP1_HUMAN]
No	Yes	Yes	Q9NR46-2	Isoform 2 of Endophilin-B2 OS=Homo sapiens GN=SH3GLB2 - [SHLB2_HUMAN]
No	No	No	B4DV94	cDNA FLJ58285, highly similar to Homo sapiens pre-B-cell leukemia transcription factor interacting protein 1 (PBXIP1), mRNA OS=Homo sapiens PE=2 SV=1 - [B4DV94_HUMAN]
Yes	Yes	Yes	P04271	Protein S100-B OS=Homo sapiens GN=S100B PE=1 SV=2 - [S100B_HUMAN]
Yes	Yes	Yes	P07954-2	Isoform Cytoplasmic of Fumarate hydratase, mitochondrial OS=Homo sapiens GN=FH - [FUMH_HUMAN]
No	Yes	Yes	Q00325-2	Isoform B of Phosphate carrier protein, mitochondrial OS=Homo sapiens GN=SLC25A3 - [MPCP_HUMAN]
No	No	No	B4DGP6	cDNA FLJ53865, highly similar to Succinate semialdehyde dehydrogenase, mitochondrial (EC 1.2.1.24) OS=Homo sapiens PE=2 SV=1 - [B4DGP6_HUMAN]
Yes	Yes	Yes	P21796	Voltage-dependent anion-selective channel protein 1 OS=Homo sapiens GN=VDAC1 PE=1 SV=2 - [VDAC1_HUMAN]
No	Yes	Yes	P63000	Ras-related C3 botulinum toxin substrate 1 OS=Homo sapiens GN=RAC1 PE=1 SV=1 - [RAC1_HUMAN]
Yes	Yes	Yes	P16402	Histone H1.3 OS=Homo sapiens GN=HIST1H1D PE=1 SV=2 - [H13_HUMAN]
Yes	Yes	Yes	P10909-4	Isoform 4 of Clusterin OS=Homo sapiens GN=CLU - [CLUS_HUMAN]
No	No	No	P0C0S5	Histone H2A.Z OS=Homo sapiens GN=H2AFZ PE=1 SV=2 - [H2AZ_HUMAN]
Yes	Yes	Yes	Q9UI12-2	Isoform 2 of V-type proton ATPase subunit H OS=Homo sapiens GN=ATP6V1H - [VATH_HUMAN]
Yes	Yes	Yes	P17252	Protein kinase C alpha type OS=Homo sapiens GN=PRKCA PE=1 SV=4 - [KPCA_HUMAN]
Yes	Yes	Yes	P16949	Stathmin OS=Homo sapiens GN=STMN1 PE=1 SV=3 - [STMN1_HUMAN]
Yes	No	No	P34932	Heat shock 70 kDa protein 4 OS=Homo sapiens GN=HSPA4 PE=1 SV=4 - [HSP74_HUMAN]
Yes	Yes	Yes	Q9UHG2	ProSAAS OS=Homo sapiens GN=PCSK1N PE=1 SV=1 - [PCSK1_HUMAN]
Yes	No	No	P49189	4-trimethylaminobutyraldehyde dehydrogenase OS=Homo sapiens GN=ALDH9A1 PE=1 SV=3 - [AL9A1_HUMAN]
Yes	Yes	Yes	P00568	Adenylate kinase isoenzyme 1 OS=Homo sapiens GN=AK1 PE=1 SV=3 - [KAD1_HUMAN]
Yes	Yes	Yes	P62140	Serine/threonine-protein phosphatase PP1-beta catalytic subunit OS=Homo sapiens GN=PPP1CB PE=1 SV=3 - [PP1B_HUMAN]
No	No	No	Q9BUB1	PRKAR2A protein OS=Homo sapiens GN=PRKAR2A PE=2 SV=1 - [Q9BUB1_HUMAN]
No	Yes	Yes	P04259	Keratin, type II cytoskeletal 6B OS=Homo sapiens GN=KRT6B PE=1 SV=5 - [K2C6B_HUMAN]
Yes	Yes	Yes	Q8N111	Cell cycle exit and neuronal differentiation protein 1 OS=Homo sapiens GN=CEND1 PE=2 SV=1 - [CEND_HUMAN]
No	Yes	Yes	Q14697	Neutral alpha-glucosidase AB OS=Homo sapiens GN=GANAB PE=1 SV=3 - [GANAB_HUMAN]
No	Yes	Yes	P84243	Histone H3.3 OS=Homo sapiens GN=H3F3A PE=1 SV=2 - [H33_HUMAN]
Yes	No	No	Q9UHD8-7	Isoform 7 of Septin-9 OS=Homo sapiens GN=SEPT9 - [SEPT9_HUMAN]
No	No	No	P05771-2	Isoform Beta-II of Protein kinase C beta type OS=Homo sapiens GN=PRKCB - [KPCB_HUMAN]
Yes	No	No	Q9Y617	Phosphoserine aminotransferase OS=Homo sapiens GN=PSAT1 PE=1 SV=2 - [SERC_HUMAN]
Yes	Yes	Yes	Q9Y490	Talin-1 OS=Homo sapiens GN=TLN1 PE=1 SV=3 - [TLN1_HUMAN]
Yes	No	No	P10768	S-formylglutathione hydrolase OS=Homo sapiens GN=ESD PE=1 SV=2 - [ESTD_HUMAN]
Yes	Yes	Yes	Q7L576	Cytoplasmic FMR1-interacting protein 1 OS=Homo sapiens GN=CYFIP1 PE=1 SV=1 - [CYFP1_HUMAN]
No	Yes	Yes	P11586	C-1-tetrahydrofolate synthase, cytoplasmic OS=Homo sapiens GN=MTHFD1 PE=1 SV=3 - [C1TC_HUMAN]
Yes	No	No	Q96GD0	Pyridoxal phosphate phosphatase OS=Homo sapiens GN=PDXP PE=1 SV=2 - [PLPP_HUMAN]
Yes	Yes	Yes	P43243	Matrin-3 OS=Homo sapiens GN=MATR3 PE=1 SV=2 - [MATR3_HUMAN]
No	Yes	Yes	P62820	Ras-related protein Rab-1A OS=Homo sapiens GN=RAB1A PE=1 SV=3 - [RAB1A_HUMAN]
No	Yes	Yes	Q02750	Dual specificity mitogen-activated protein kinase kinase 1 OS=Homo sapiens GN=MAP2K1 PE=1 SV=2 - [MP2K1_HUMAN]
No	Yes	Yes	P47756	F-actin-capping protein subunit beta OS=Homo sapiens GN=CAPZB PE=1 SV=4 - [CAPZB_HUMAN]
No	Yes	Yes	P47756-2	Isoform 2 of F-actin-capping protein subunit beta OS=Homo sapiens GN=CAPZB - [CAPZB_HUMAN]
No	No	No	B4DRR0	cDNA FLJ53910, highly similar to Keratin, type II cytoskeletal 6A OS=Homo sapiens PE=2 SV=1 - [B4DRR0_HUMAN]
Yes	Yes	Yes	P02649	Apolipoprotein E OS=Homo sapiens GN=APOE PE=1 SV=1 - [APOE_HUMAN]
Yes	Yes	Yes	P36957	Dihydrolipoyllysine-residue succinyltransferase component of 2-oxoglutarate dehydrogenase complex, mitochondrial OS=Homo sapiens GN=DLST PE=1 SV=4 - [ODO2_HUMAN]
Yes	No	No	P0C0L5	Complement C4-B OS=Homo sapiens GN=C4B PE=1 SV=2 - [CO4B_HUMAN]
Yes	Yes	Yes	Q13561	Dynactin subunit 2 OS=Homo sapiens GN=DCTN2 PE=1 SV=4 - [DCTN2_HUMAN]
No	No	No	B2R853	cDNA, FLJ93744, highly similar to Homo sapiens keratin 6E (KRT6E), mRNA OS=Homo sapiens PE=2 SV=1 - [B2R853_HUMAN]
Yes	Yes	Yes	P20916-3	Isoform 3 of Myelin-associated glycoprotein OS=Homo sapiens GN=MAG - [MAG_HUMAN]
No	No	No	V5YQL4	Adenosylhomocysteinase OS=Homo sapiens GN=FGFR2-AHCYL1 PE=2 SV=1 - [V5YQL4_HUMAN]
No	No	Yes	Q2M2I8	AP2-associated protein kinase 1 OS=Homo sapiens GN=AAK1 PE=1 SV=3 - [AAK1_HUMAN]
No	Yes	Yes	O14773-2	Isoform 2 of Tripeptidyl-peptidase 1 OS=Homo sapiens GN=TPP1 - [TPP1_HUMAN]
No	No	No	Q16798	NADP-dependent malic enzyme, mitochondrial OS=Homo sapiens GN=ME3 PE=2 SV=2 - [MAON_HUMAN]
No	No	No	P42704	Leucine-rich PPR motif-containing protein, mitochondrial OS=Homo sapiens GN=LRPPRC PE=1 SV=3 - [LPPRC_HUMAN]
No	Yes	Yes	Q13200	26S proteasome non-ATPase regulatory subunit 2 OS=Homo sapiens GN=PSMD2 PE=1 SV=3 - [PSMD2_HUMAN]
No	Yes	Yes	Q9NR46	Endophilin-B2 OS=Homo sapiens GN=SH3GLB2 PE=1 SV=1 - [SHLB2_HUMAN]
Yes	No	No	Q10567-2	Isoform B of AP-1 complex subunit beta-1 OS=Homo sapiens GN=AP1B1 - [AP1B1_HUMAN]
Yes	No	No	Q10567-4	Isoform 4 of AP-1 complex subunit beta-1 OS=Homo sapiens GN=AP1B1 - [AP1B1_HUMAN]
No	Yes	Yes	P13489	Ribonuclease inhibitor OS=Homo sapiens GN=RNH1 PE=1 SV=2 - [RINI_HUMAN]
No	Yes	Yes	Q96E17	Ras-related protein Rab-3C OS=Homo sapiens GN=RAB3C PE=2 SV=1 - [RAB3C_HUMAN]
No	No	No	B4DH02	cDNA FLJ50510, highly similar to Heat shock 70 kDa protein 4 OS=Homo sapiens PE=2 SV=1 - [B4DH02_HUMAN]
Yes	Yes	Yes	P22392	Nucleoside diphosphate kinase B OS=Homo sapiens GN=NME2 PE=1 SV=1 - [NDKB_HUMAN]
Yes	Yes	Yes	P51991	Heterogeneous nuclear ribonucleoprotein A3 OS=Homo sapiens GN=HNRNPA3 PE=1 SV=2 - [ROA3_HUMAN]
Yes	No	No	P10515	Dihydrolipoyllysine-residue acetyltransferase component of pyruvate dehydrogenase complex, mitochondrial OS=Homo sapiens GN=DLAT PE=1 SV=3 - [ODP2_HUMAN]
No	No	No	P62136	Serine/threonine-protein phosphatase PP1-alpha catalytic subunit OS=Homo sapiens GN=PPP1CA PE=1 SV=1 - [PP1A_HUMAN]
No	Yes	Yes	P30626-2	Isoform 2 of Sorcin OS=Homo sapiens GN=SRI - [SORCN_HUMAN]
Yes	No	Yes	Q9UH03-2	Isoform 2 of Neuronal-specific septin-3 OS=Homo sapiens GN=SEPT3 - [SEPT3_HUMAN]
No	Yes	Yes	P31939-2	Isoform 2 of Bifunctional purine biosynthesis protein PURH OS=Homo sapiens GN=ATIC - [PUR9_HUMAN]
No	No	No	P55268	Laminin subunit beta-2 OS=Homo sapiens GN=LAMB2 PE=1 SV=2 - [LAMB2_HUMAN]
No	Yes	Yes	P31943	Heterogeneous nuclear ribonucleoprotein H OS=Homo sapiens GN=HNRNPH1 PE=1 SV=4 - [HNRH1_HUMAN]
Yes	Yes	Yes	P37840	Alpha-synuclein OS=Homo sapiens GN=SNCA PE=1 SV=1 - [SYUA_HUMAN]
No	No	No	Q9H0U4	Ras-related protein Rab-1B OS=Homo sapiens GN=RAB1B PE=1 SV=1 - [RAB1B_HUMAN]
No	Yes	Yes	O00764	Pyridoxal kinase OS=Homo sapiens GN=PDXK PE=1 SV=1 - [PDXK_HUMAN]
No	Yes	Yes	P48643	T-complex protein 1 subunit epsilon OS=Homo sapiens GN=CCT5 PE=1 SV=1 - [TCPE_HUMAN]
Yes	No	No	P13804-2	Isoform 2 of Electron transfer flavoprotein subunit alpha, mitochondrial OS=Homo sapiens GN=ETFA - [ETFA_HUMAN]
No	No	No	Q9HAV0	Guanine nucleotide-binding protein subunit beta-4 OS=Homo sapiens GN=GNB4 PE=1 SV=3 - [GBB4_HUMAN]
No	Yes	Yes	Q14240	Eukaryotic initiation factor 4A-II OS=Homo sapiens GN=EIF4A2 PE=1 SV=2 - [IF4A2_HUMAN]
No	Yes	Yes	P00492	Hypoxanthine-guanine phosphoribosyltransferase OS=Homo sapiens GN=HPRT1 PE=1 SV=2 - [HPRT_HUMAN]
Yes	Yes	Yes	P24539	ATP synthase F(0) complex subunit B1, mitochondrial OS=Homo sapiens GN=ATP5F1 PE=1 SV=2 - [AT5F1_HUMAN]
Yes	No	No	Q9H936	Mitochondrial glutamate carrier 1 OS=Homo sapiens GN=SLC25A22 PE=1 SV=1 - [GHC1_HUMAN]
No	No	No	P21397	Amine oxidase [flavin-containing] A OS=Homo sapiens GN=MAOA PE=1 SV=1 - [AOFA_HUMAN]
No	Yes	Yes	P13647	Keratin, type II cytoskeletal 5 OS=Homo sapiens GN=KRT5 PE=1 SV=3 - [K2C5_HUMAN]
Yes	Yes	Yes	P14927	Cytochrome b-c1 complex subunit 7 OS=Homo sapiens GN=UQCRB PE=1 SV=2 - [QCR7_HUMAN]
No	Yes	Yes	P36873	Serine/threonine-protein phosphatase PP1-gamma catalytic subunit OS=Homo sapiens GN=PPP1CC PE=1 SV=1 - [PP1G_HUMAN]
Yes	No	No	Q9HDC9-2	Isoform 2 of Adipocyte plasma membrane-associated protein OS=Homo sapiens GN=APMAP - [APMAP_HUMAN]
No	No	No	H0YNE9	Ras-related protein Rab-8B (Fragment) OS=Homo sapiens GN=RAB8B PE=2 SV=1 - [H0YNE9_HUMAN]
Yes	Yes	Yes	P15531	Nucleoside diphosphate kinase A OS=Homo sapiens GN=NME1 PE=1 SV=1 - [NDKA_HUMAN]
Yes	Yes	Yes	O43813	LanC-like protein 1 OS=Homo sapiens GN=LANCL1 PE=1 SV=1 - [LANC1_HUMAN]
No	No	No	O43837	Isocitrate dehydrogenase [NAD] subunit beta, mitochondrial OS=Homo sapiens GN=IDH3B PE=1 SV=2 - [IDH3B_HUMAN]
No	Yes	Yes	P07737	Profilin-1 OS=Homo sapiens GN=PFN1 PE=1 SV=2 - [PROF1_HUMAN]
No	Yes	Yes	F5H897;Q12931-2	Heat shock protein 75 kDa, mitochondrial OS=Homo sapiens GN=TRAP1 PE=2 SV=1 - [F5H897_HUMAN]
No	Yes	Yes	Q96FW1	Ubiquitin thioesterase OTUB1 OS=Homo sapiens GN=OTUB1 PE=1 SV=2 - [OTUB1_HUMAN]
Yes	No	Yes	O76070	Gamma-synuclein OS=Homo sapiens GN=SNCG PE=1 SV=2 - [SYUG_HUMAN]
Yes	Yes	Yes	P61026	Ras-related protein Rab-10 OS=Homo sapiens GN=RAB10 PE=1 SV=1 - [RAB10_HUMAN]
Yes	Yes	Yes	Q14974	Importin subunit beta-1 OS=Homo sapiens GN=KPNB1 PE=1 SV=2 - [IMB1_HUMAN]
Yes	Yes	Yes	P52306	Rap1 GTPase-GDP dissociation stimulator 1 OS=Homo sapiens GN=RAP1GDS1 PE=1 SV=3 - [GDS1_HUMAN]
No	Yes	Yes	P61088	Ubiquitin-conjugating enzyme E2 N OS=Homo sapiens GN=UBE2N PE=1 SV=1 - [UBE2N_HUMAN]
No	Yes	Yes	Q7L099	Protein RUFY3 OS=Homo sapiens GN=RUFY3 PE=1 SV=1 - [RUFY3_HUMAN]
No	Yes	Yes	Q15555-4	Isoform 4 of Microtubule-associated protein RP/EB family member 2 OS=Homo sapiens GN=MAPRE2 - [MARE2_HUMAN]
No	Yes	Yes	Q15365	Poly(rC)-binding protein 1 OS=Homo sapiens GN=PCBP1 PE=1 SV=2 - [PCBP1_HUMAN]
Yes	Yes	Yes	P43034	Platelet-activating factor acetylhydrolase IB subunit alpha OS=Homo sapiens GN=PAFAH1B1 PE=1 SV=2 - [LIS1_HUMAN]
Yes	Yes	Yes	P50990	T-complex protein 1 subunit theta OS=Homo sapiens GN=CCT8 PE=1 SV=4 - [TCPQ_HUMAN]
No	No	No	P20340-2	Isoform 2 of Ras-related protein Rab-6A OS=Homo sapiens GN=RAB6A - [RAB6A_HUMAN]
Yes	Yes	Yes	P60953	Cell division control protein 42 homolog OS=Homo sapiens GN=CDC42 PE=1 SV=2 - [CDC42_HUMAN]
Yes	No	No	C9JFM0;P23471-3	Receptor-type tyrosine-protein phosphatase zeta OS=Homo sapiens GN=PTPRZ1 PE=2 SV=1 - [C9JFM0_HUMAN]
No	No	No	O75306	NADH dehydrogenase [ubiquinone] iron-sulfur protein 2, mitochondrial OS=Homo sapiens GN=NDUFS2 PE=1 SV=2 - [NDUS2_HUMAN]
No	Yes	Yes	P08865	40S ribosomal protein SA OS=Homo sapiens GN=RPSA PE=1 SV=4 - [RSSA_HUMAN]
No	No	No	Q9BWM7	Sideroflexin-3 OS=Homo sapiens GN=SFXN3 PE=1 SV=2 - [SFXN3_HUMAN]
No	No	No	O95716	Ras-related protein Rab-3D OS=Homo sapiens GN=RAB3D PE=1 SV=1 - [RAB3D_HUMAN]
No	No	No	P84085	ADP-ribosylation factor 5 OS=Homo sapiens GN=ARF5 PE=1 SV=2 - [ARF5_HUMAN]
Yes	Yes	Yes	P49773	Histidine triad nucleotide-binding protein 1 OS=Homo sapiens GN=HINT1 PE=1 SV=2 - [HINT1_HUMAN]
No	No	No	Q9Y277	Voltage-dependent anion-selective channel protein 3 OS=Homo sapiens GN=VDAC3 PE=1 SV=1 - [VDAC3_HUMAN]
No	Yes	Yes	P26641	Elongation factor 1-gamma OS=Homo sapiens GN=EEF1G PE=1 SV=3 - [EF1G_HUMAN]
Yes	No	Yes	Q09666	Neuroblast differentiation-associated protein AHNAK OS=Homo sapiens GN=AHNAK PE=1 SV=2 - [AHNK_HUMAN]
No	No	No	B4DRV2	cDNA FLJ53646, highly similar to Succinyl-CoA ligase (ADP-forming) beta-chain, mitochondrial (EC 6.2.1.5) OS=Homo sapiens PE=2 SV=1 - [B4DRV2_HUMAN]
Yes	Yes	Yes	P30042	ES1 protein homolog, mitochondrial OS=Homo sapiens GN=C21orf33 PE=1 SV=3 - [ES1_HUMAN]
Yes	Yes	Yes	P60953-1	Isoform 1 of Cell division control protein 42 homolog OS=Homo sapiens GN=CDC42 - [CDC42_HUMAN]
Yes	Yes	Yes	Q9NS86	LanC-like protein 2 OS=Homo sapiens GN=LANCL2 PE=1 SV=1 - [LANC2_HUMAN]
No	No	No	O95336	6-phosphogluconolactonase OS=Homo sapiens GN=PGLS PE=1 SV=2 - [6PGL_HUMAN]
No	Yes	Yes	Q9UM19	Hippocalcin-like protein 4 OS=Homo sapiens GN=HPCAL4 PE=2 SV=3 - [HPCL4_HUMAN]
Yes	Yes	Yes	Q9UPY8	Microtubule-associated protein RP/EB family member 3 OS=Homo sapiens GN=MAPRE3 PE=1 SV=1 - [MARE3_HUMAN]
No	No	No	P20340	Ras-related protein Rab-6A OS=Homo sapiens GN=RAB6A PE=1 SV=3 - [RAB6A_HUMAN]
No	Yes	Yes	Q96QK1	Vacuolar protein sorting-associated protein 35 OS=Homo sapiens GN=VPS35 PE=1 SV=2 - [VPS35_HUMAN]
No	No	No	A8K4W5	cDNA FLJ76813, highly similar to Homo sapiens acetyl-Coenzyme A acetyltransferase 2 (acetoacetyl Coenzyme A thiolase), mRNA OS=Homo sapiens PE=2 SV=1 - [A8K4W5_HUMAN]
No	No	Yes	Q9NRW1	Ras-related protein Rab-6B OS=Homo sapiens GN=RAB6B PE=1 SV=1 - [RAB6B_HUMAN]
No	No	No	E7ETT1	Propionyl-CoA carboxylase beta chain, mitochondrial OS=Homo sapiens GN=PCCB PE=2 SV=1 - [E7ETT1_HUMAN]
No	Yes	Yes	P17987	T-complex protein 1 subunit alpha OS=Homo sapiens GN=TCP1 PE=1 SV=1 - [TCPA_HUMAN]
No	Yes	Yes	Q7Z4S6	Kinesin-like protein KIF21A OS=Homo sapiens GN=KIF21A PE=1 SV=2 - [KI21A_HUMAN]
No	Yes	Yes	G3V0E8;Q15366-7	Poly(RC) binding protein 2, isoform CRA_f OS=Homo sapiens GN=PCBP2 PE=2 SV=1 - [G3V0E8_HUMAN]
No	Yes	Yes	P62826	GTP-binding nuclear protein Ran OS=Homo sapiens GN=RAN PE=1 SV=3 - [RAN_HUMAN]
No	Yes	Yes	P61158	Actin-related protein 3 OS=Homo sapiens GN=ACTR3 PE=1 SV=3 - [ARP3_HUMAN]
Yes	Yes	Yes	P10606	Cytochrome c oxidase subunit 5B, mitochondrial OS=Homo sapiens GN=COX5B PE=1 SV=2 - [COX5B_HUMAN]
Yes	Yes	Yes	Q9Y4L1	Hypoxia up-regulated protein 1 OS=Homo sapiens GN=HYOU1 PE=1 SV=1 - [HYOU1_HUMAN]
No	Yes	Yes	Q9NQC3	Reticulon-4 OS=Homo sapiens GN=RTN4 PE=1 SV=2 - [RTN4_HUMAN]
Yes	Yes	Yes	Q9Y4G6	Talin-2 OS=Homo sapiens GN=TLN2 PE=1 SV=4 - [TLN2_HUMAN]
No	No	No	B4E2J2	cDNA FLJ51755, highly similar to Glutathione S-transferase Mu 3 (EC 2.5.1.18) OS=Homo sapiens PE=2 SV=1 - [B4E2J2_HUMAN]
No	Yes	Yes	O94826	Mitochondrial import receptor subunit TOM70 OS=Homo sapiens GN=TOMM70A PE=1 SV=1 - [TOM70_HUMAN]
No	Yes	Yes	P58107	Epiplakin OS=Homo sapiens GN=EPPK1 PE=1 SV=2 - [EPIPL_HUMAN]
No	Yes	Yes	Q16653	Myelin-oligodendrocyte glycoprotein OS=Homo sapiens GN=MOG PE=1 SV=2 - [MOG_HUMAN]
No	Yes	Yes	P55795	Heterogeneous nuclear ribonucleoprotein H2 OS=Homo sapiens GN=HNRNPH2 PE=1 SV=1 - [HNRH2_HUMAN]
No	Yes	Yes	P14854	Cytochrome c oxidase subunit 6B1 OS=Homo sapiens GN=COX6B1 PE=1 SV=2 - [CX6B1_HUMAN]
No	No	No	Q8WUD1	Ras-related protein Rab-2B OS=Homo sapiens GN=RAB2B PE=1 SV=1 - [RAB2B_HUMAN]
No	Yes	Yes	Q9H9B4	Sideroflexin-1 OS=Homo sapiens GN=SFXN1 PE=1 SV=4 - [SFXN1_HUMAN]
No	Yes	Yes	P98160	Basement membrane-specific heparan sulfate proteoglycan core protein OS=Homo sapiens GN=HSPG2 PE=1 SV=4 - [PGBM_HUMAN]
No	Yes	Yes	B2R659	cDNA, FLJ92803, highly similar to Homo sapiens hydroxysteroid (17-beta) dehydrogenase 4 (HSD17B4), mRNA OS=Homo sapiens PE=2 SV=1 - [B2R659_HUMAN]
Yes	No	No	Q9Y2A7	Nck-associated protein 1 OS=Homo sapiens GN=NCKAP1 PE=1 SV=1 - [NCKP1_HUMAN]
No	No	No	Q07960	Rho GTPase-activating protein 1 OS=Homo sapiens GN=ARHGAP1 PE=1 SV=1 - [RHG01_HUMAN]
No	Yes	Yes	B4DG46;Q9P2U7-3	Vesicular glutamate transporter 1 OS=Homo sapiens GN=SLC17A7 PE=2 SV=1 - [B4DG46_HUMAN]
No	No	No	P06737-2	Isoform 2 of Glycogen phosphorylase, liver form OS=Homo sapiens GN=PYGL - [PYGL_HUMAN]
Yes	Yes	Yes	Q8WXF7-2	Isoform 2 of Atlastin-1 OS=Homo sapiens GN=ATL1 - [ATLA1_HUMAN]
Yes	No	No	P23526	Adenosylhomocysteinase OS=Homo sapiens GN=AHCY PE=1 SV=4 - [SAHH_HUMAN]
No	Yes	Yes	O75145-2	Isoform 2 of Liprin-alpha-3 OS=Homo sapiens GN=PPFIA3 - [LIPA3_HUMAN]
Yes	Yes	Yes	P19404	NADH dehydrogenase [ubiquinone] flavoprotein 2, mitochondrial OS=Homo sapiens GN=NDUFV2 PE=1 SV=2 - [NDUV2_HUMAN]
No	No	No	P02462-2	Isoform 2 of Collagen alpha-1(IV) chain OS=Homo sapiens GN=COL4A1 - [CO4A1_HUMAN]
No	Yes	Yes	Q02878	60S ribosomal protein L6 OS=Homo sapiens GN=RPL6 PE=1 SV=3 - [RL6_HUMAN]
Yes	Yes	Yes	P61604	10 kDa heat shock protein, mitochondrial OS=Homo sapiens GN=HSPE1 PE=1 SV=2 - [CH10_HUMAN]
Yes	Yes	Yes	P47985	Cytochrome b-c1 complex subunit Rieske, mitochondrial OS=Homo sapiens GN=UQCRFS1 PE=1 SV=2 - [UCRI_HUMAN]
Yes	Yes	Yes	P36578	60S ribosomal protein L4 OS=Homo sapiens GN=RPL4 PE=1 SV=5 - [RL4_HUMAN]
Yes	No	No	P21283	V-type proton ATPase subunit C 1 OS=Homo sapiens GN=ATP6V1C1 PE=1 SV=4 - [VATC1_HUMAN]
Yes	Yes	Yes	P18124	60S ribosomal protein L7 OS=Homo sapiens GN=RPL7 PE=1 SV=1 - [RL7_HUMAN]
No	Yes	Yes	Q16643-3	Isoform 3 of Drebrin OS=Homo sapiens GN=DBN1 - [DREB_HUMAN]
No	Yes	Yes	O75061-4	Isoform 4 of Putative tyrosine-protein phosphatase auxilin OS=Homo sapiens GN=DNAJC6 - [AUXI_HUMAN]
No	Yes	Yes	Q9Y281-3	Isoform 3 of Cofilin-2 OS=Homo sapiens GN=CFL2 - [COF2_HUMAN]
No	Yes	Yes	B4E2W0;P55084-2	3-ketoacyl-CoA thiolase OS=Homo sapiens GN=HADHB PE=2 SV=1 - [B4E2W0_HUMAN]
Yes	No	No	Q9NQ66-2	Isoform B of 1-phosphatidylinositol 4,5-bisphosphate phosphodiesterase beta-1 OS=Homo sapiens GN=PLCB1 - [PLCB1_HUMAN]
Yes	No	Yes	G3XHN7;Q8N3J6-4	Cell adhesion molecule 2 isoform 5 OS=Homo sapiens GN=CADM2 PE=2 SV=1 - [G3XHN7_HUMAN]
No	Yes	Yes	Q9C0H9-5	Isoform 4 of SRC kinase signaling inhibitor 1 OS=Homo sapiens GN=SRCIN1 - [SRCN1_HUMAN]
No	Yes	Yes	P60842	Eukaryotic initiation factor 4A-I OS=Homo sapiens GN=EIF4A1 PE=1 SV=1 - [IF4A1_HUMAN]
No	Yes	Yes	Q08211	ATP-dependent RNA helicase A OS=Homo sapiens GN=DHX9 PE=1 SV=4 - [DHX9_HUMAN]
No	Yes	Yes	P31942-2	Isoform 2 of Heterogeneous nuclear ribonucleoprotein H3 OS=Homo sapiens GN=HNRNPH3 - [HNRH3_HUMAN]
No	Yes	Yes	Q8TAS0	ATP synthase subunit gamma (Fragment) OS=Homo sapiens PE=2 SV=1 - [Q8TAS0_HUMAN]
No	Yes	Yes	Q9C040	Tripartite motif-containing protein 2 OS=Homo sapiens GN=TRIM2 PE=1 SV=1 - [TRIM2_HUMAN]
Yes	Yes	Yes	Q13526	Peptidyl-prolyl cis-trans isomerase NIMA-interacting 1 OS=Homo sapiens GN=PIN1 PE=1 SV=1 - [PIN1_HUMAN]
Yes	Yes	Yes	P02794	Ferritin heavy chain OS=Homo sapiens GN=FTH1 PE=1 SV=2 - [FRIH_HUMAN]
No	No	Yes	Q14254	Flotillin-2 OS=Homo sapiens GN=FLOT2 PE=1 SV=2 - [FLOT2_HUMAN]
No	Yes	Yes	P60660	Myosin light polypeptide 6 OS=Homo sapiens GN=MYL6 PE=1 SV=2 - [MYL6_HUMAN]
No	No	No	Q14CZ8	Hepatocyte cell adhesion molecule OS=Homo sapiens GN=HEPACAM PE=1 SV=1 - [HECAM_HUMAN]
Yes	Yes	Yes	Q16143	Beta-synuclein OS=Homo sapiens GN=SNCB PE=1 SV=1 - [SYUB_HUMAN]
Yes	Yes	Yes	P52565	Rho GDP-dissociation inhibitor 1 OS=Homo sapiens GN=ARHGDIA PE=1 SV=3 - [GDIR1_HUMAN]
Yes	Yes	Yes	P35080	Profilin-2 OS=Homo sapiens GN=PFN2 PE=1 SV=3 - [PROF2_HUMAN]
Yes	Yes	Yes	P35080-2	Isoform IIb of Profilin-2 OS=Homo sapiens GN=PFN2 - [PROF2_HUMAN]
No	No	No	Q9BSV4	SFPQ protein (Fragment) OS=Homo sapiens GN=SFPQ PE=2 SV=2 - [Q9BSV4_HUMAN]
No	No	No	Q9NUQ9	Protein FAM49B OS=Homo sapiens GN=FAM49B PE=1 SV=1 - [FA49B_HUMAN]
Yes	Yes	Yes	Q14982-3	Isoform 3 of Opioid-binding protein/cell adhesion molecule OS=Homo sapiens GN=OPCML - [OPCM_HUMAN]
Yes	No	No	Q16775-2	Isoform 2 of Hydroxyacylglutathione hydrolase, mitochondrial OS=Homo sapiens GN=HAGH - [GLO2_HUMAN]
Yes	Yes	Yes	Q9UPY8-2	Isoform 2 of Microtubule-associated protein RP/EB family member 3 OS=Homo sapiens GN=MAPRE3 - [MARE3_HUMAN]
No	Yes	Yes	P30084	Enoyl-CoA hydratase, mitochondrial OS=Homo sapiens GN=ECHS1 PE=1 SV=4 - [ECHM_HUMAN]
No	Yes	Yes	Q12955	Ankyrin-3 OS=Homo sapiens GN=ANK3 PE=1 SV=3 - [ANK3_HUMAN]
Yes	No	No	Q9Y5K8	V-type proton ATPase subunit D OS=Homo sapiens GN=ATP6V1D PE=1 SV=1 - [VATD_HUMAN]
No	Yes	Yes	P61163	Alpha-centractin OS=Homo sapiens GN=ACTR1A PE=1 SV=1 - [ACTZ_HUMAN]
No	No	No	Q96HN2-3	Isoform 3 of Putative adenosylhomocysteinase 3 OS=Homo sapiens GN=AHCYL2 - [SAHH3_HUMAN]
No	Yes	Yes	Q13642-1	Isoform 1 of Four and a half LIM domains protein 1 OS=Homo sapiens GN=FHL1 - [FHL1_HUMAN]
Yes	Yes	Yes	Q9UBQ7	Glyoxylate reductase/hydroxypyruvate reductase OS=Homo sapiens GN=GRHPR PE=1 SV=1 - [GRHPR_HUMAN]
No	No	No	P00387-2	Isoform 2 of NADH-cytochrome b5 reductase 3 OS=Homo sapiens GN=CYB5R3 - [NB5R3_HUMAN]
No	Yes	Yes	P12956	X-ray repair cross-complementing protein 6 OS=Homo sapiens GN=XRCC6 PE=1 SV=2 - [XRCC6_HUMAN]
No	No	No	B4DYG5	cDNA FLJ60960, highly similar to Phosphatidylinositol 4-kinase alpha (EC 2.7.1.67) OS=Homo sapiens PE=2 SV=1 - [B4DYG5_HUMAN]
Yes	Yes	Yes	Q00839	Heterogeneous nuclear ribonucleoprotein U OS=Homo sapiens GN=HNRNPU PE=1 SV=6 - [HNRPU_HUMAN]
Yes	Yes	Yes	P10114	Ras-related protein Rap-2a OS=Homo sapiens GN=RAP2A PE=1 SV=1 - [RAP2A_HUMAN]
Yes	No	No	P61225	Ras-related protein Rap-2b OS=Homo sapiens GN=RAP2B PE=1 SV=1 - [RAP2B_HUMAN]
No	Yes	Yes	P18085	ADP-ribosylation factor 4 OS=Homo sapiens GN=ARF4 PE=1 SV=3 - [ARF4_HUMAN]
No	No	Yes	Q9BY67-2	Isoform 2 of Cell adhesion molecule 1 OS=Homo sapiens GN=CADM1 - [CADM1_HUMAN]
No	No	No	P61020	Ras-related protein Rab-5B OS=Homo sapiens GN=RAB5B PE=1 SV=1 - [RAB5B_HUMAN]
Yes	Yes	Yes	P40123	Adenylyl cyclase-associated protein 2 OS=Homo sapiens GN=CAP2 PE=1 SV=1 - [CAP2_HUMAN]
Yes	Yes	Yes	Q13492-3	Isoform 3 of Phosphatidylinositol-binding clathrin assembly protein OS=Homo sapiens GN=PICALM - [PICAL_HUMAN]
No	No	Yes	P42658-2	Isoform DPPX-S of Dipeptidyl aminopeptidase-like protein 6 OS=Homo sapiens GN=DPP6 - [DPP6_HUMAN]
No	No	No	A8K766	cDNA FLJ77343, highly similar to Homo sapiens electron-transfer-flavoprotein, beta polypeptide(ETFB), mRNA OS=Homo sapiens PE=2 SV=1 - [A8K766_HUMAN]
No	No	No	P49407-2	Isoform 1B of Beta-arrestin-1 OS=Homo sapiens GN=ARRB1 - [ARRB1_HUMAN]
Yes	No	No	P28161-2	Isoform 2 of Glutathione S-transferase Mu 2 OS=Homo sapiens GN=GSTM2 - [GSTM2_HUMAN]
No	Yes	Yes	P09497	Clathrin light chain B OS=Homo sapiens GN=CLTB PE=1 SV=1 - [CLCB_HUMAN]
Yes	Yes	Yes	Q7Z3B1	Neuronal growth regulator 1 OS=Homo sapiens GN=NEGR1 PE=1 SV=3 - [NEGR1_HUMAN]
No	Yes	Yes	P31948	Stress-induced-phosphoprotein 1 OS=Homo sapiens GN=STIP1 PE=1 SV=1 - [STIP1_HUMAN]
Yes	No	No	Q02952-3	Isoform 3 of A-kinase anchor protein 12 OS=Homo sapiens GN=AKAP12 - [AKA12_HUMAN]
No	Yes	Yes	P29992	Guanine nucleotide-binding protein subunit alpha-11 OS=Homo sapiens GN=GNA11 PE=1 SV=2 - [GNA11_HUMAN]
No	No	No	Q16851-2	Isoform 2 of UTP--glucose-1-phosphate uridylyltransferase OS=Homo sapiens GN=UGP2 - [UGPA_HUMAN]
Yes	No	No	Q96C19	EF-hand domain-containing protein D2 OS=Homo sapiens GN=EFHD2 PE=1 SV=1 - [EFHD2_HUMAN]
Yes	Yes	Yes	P09382	Galectin-1 OS=Homo sapiens GN=LGALS1 PE=1 SV=2 - [LEG1_HUMAN]
No	Yes	Yes	Q6DN90-2	Isoform 2 of IQ motif and SEC7 domain-containing protein 1 OS=Homo sapiens GN=IQSEC1 - [IQEC1_HUMAN]
No	Yes	Yes	P59768	Guanine nucleotide-binding protein G(I)/G(S)/G(O) subunit gamma-2 OS=Homo sapiens GN=GNG2 PE=1 SV=2 - [GBG2_HUMAN]
No	Yes	Yes	O00571-2	Isoform 2 of ATP-dependent RNA helicase DDX3X OS=Homo sapiens GN=DDX3X - [DDX3X_HUMAN]
Yes	Yes	Yes	Q13153	Serine/threonine-protein kinase PAK 1 OS=Homo sapiens GN=PAK1 PE=1 SV=2 - [PAK1_HUMAN]
No	No	No	B2R8Y4	cDNA, FLJ94117, highly similar to Homo sapiens actinin, alpha 3 (ACTN3), mRNA OS=Homo sapiens PE=2 SV=1 - [B2R8Y4_HUMAN]
Yes	Yes	Yes	P62701	40S ribosomal protein S4, X isoform OS=Homo sapiens GN=RPS4X PE=1 SV=2 - [RS4X_HUMAN]
Yes	Yes	Yes	P63151	Serine/threonine-protein phosphatase 2A 55 kDa regulatory subunit B alpha isoform OS=Homo sapiens GN=PPP2R2A PE=1 SV=1 - [2ABA_HUMAN]
No	No	No	B4DRW1	cDNA FLJ55805, highly similar to Keratin, type II cytoskeletal 4 OS=Homo sapiens PE=2 SV=1 - [B4DRW1_HUMAN]
Yes	Yes	Yes	P13073	Cytochrome c oxidase subunit 4 isoform 1, mitochondrial OS=Homo sapiens GN=COX4I1 PE=1 SV=1 - [COX41_HUMAN]
No	Yes	Yes	O95757	Heat shock 70 kDa protein 4L OS=Homo sapiens GN=HSPA4L PE=1 SV=3 - [HS74L_HUMAN]
No	Yes	Yes	B4DYK6	cDNA FLJ56887, highly similar to Homo sapiens guanine nucleotide binding protein-like 1 (GNL1), mRNA OS=Homo sapiens PE=2 SV=1 - [B4DYK6_HUMAN]
No	No	Yes	P41250	Glycine--tRNA ligase OS=Homo sapiens GN=GARS PE=1 SV=3 - [SYG_HUMAN]
No	No	No	B4DWV9	cDNA FLJ53108, highly similar to Guanine nucleotide-binding protein alpha-13 subunit OS=Homo sapiens PE=2 SV=1 - [B4DWV9_HUMAN]
Yes	No	No	Q8N8K8;P36776-2	Lon protease homolog, mitochondrial OS=Homo sapiens GN=LONP1 PE=2 SV=1 - [Q8N8K8_HUMAN]
No	No	No	Q96P47	Arf-GAP with GTPase, ANK repeat and PH domain-containing protein 3 OS=Homo sapiens GN=AGAP3 PE=1 SV=2 - [AGAP3_HUMAN]
No	No	No	B4DY23	cDNA FLJ61188, highly similar to Basigin OS=Homo sapiens PE=2 SV=1 - [B4DY23_HUMAN]
No	Yes	Yes	Q9P0L0	Vesicle-associated membrane protein-associated protein A OS=Homo sapiens GN=VAPA PE=1 SV=3 - [VAPA_HUMAN]
Yes	No	Yes	Q9Y4J8-10	Isoform 10 of Dystrobrevin alpha OS=Homo sapiens GN=DTNA - [DTNA_HUMAN]
Yes	Yes	Yes	Q86YZ3	Hornerin OS=Homo sapiens GN=HRNR PE=1 SV=2 - [HORN_HUMAN]
No	No	No	B3KY04	cDNA FLJ46506 fis, clone THYMU3030752, highly similar to BTB/POZ domain-containing protein KCTD12 OS=Homo sapiens PE=2 SV=1 - [B3KY04_HUMAN]
No	Yes	Yes	P51148	Ras-related protein Rab-5C OS=Homo sapiens GN=RAB5C PE=1 SV=2 - [RAB5C_HUMAN]
No	Yes	Yes	Q9Y639-5	Isoform 5 of Neuroplastin OS=Homo sapiens GN=NPTN - [NPTN_HUMAN]
Yes	No	No	P14415	Sodium/potassium-transporting ATPase subunit beta-2 OS=Homo sapiens GN=ATP1B2 PE=1 SV=3 - [AT1B2_HUMAN]
Yes	Yes	Yes	Q14103-3	Isoform 3 of Heterogeneous nuclear ribonucleoprotein D0 OS=Homo sapiens GN=HNRNPD - [HNRPD_HUMAN]
No	No	Yes	Q99963-4	Isoform 4 of Endophilin-A3 OS=Homo sapiens GN=SH3GL3 - [SH3G3_HUMAN]
No	Yes	Yes	O14617	AP-3 complex subunit delta-1 OS=Homo sapiens GN=AP3D1 PE=1 SV=1 - [AP3D1_HUMAN]
No	No	No	B7Z6B8	2,4-dienoyl-CoA reductase, mitochondrial OS=Homo sapiens GN=DECR1 PE=2 SV=1 - [B7Z6B8_HUMAN]
No	Yes	Yes	P30085	UMP-CMP kinase OS=Homo sapiens GN=CMPK1 PE=1 SV=3 - [KCY_HUMAN]
No	Yes	Yes	P05141	ADP/ATP translocase 2 OS=Homo sapiens GN=SLC25A5 PE=1 SV=7 - [ADT2_HUMAN]
No	No	No	B2RDI5	cDNA, FLJ96627, highly similar to Homo sapiens calpain 1, (mu/I) large subunit (CAPN1), mRNA OS=Homo sapiens PE=2 SV=1 - [B2RDI5_HUMAN]
No	No	No	Q92558	Wiskott-Aldrich syndrome protein family member 1 OS=Homo sapiens GN=WASF1 PE=1 SV=1 - [WASF1_HUMAN]
Yes	Yes	Yes	Q9NTK5	Obg-like ATPase 1 OS=Homo sapiens GN=OLA1 PE=1 SV=2 - [OLA1_HUMAN]
No	No	Yes	B4DEK7;P61006-2	Ras-related protein Rab-8A OS=Homo sapiens GN=RAB8A PE=2 SV=1 - [B4DEK7_HUMAN]
No	Yes	Yes	P28838-2	Isoform 2 of Cytosol aminopeptidase OS=Homo sapiens GN=LAP3 - [AMPL_HUMAN]
No	No	No	B4E3P1	cDNA FLJ57036, highly similar to Homo sapiens tropomyosin 2 (beta) (TPM2), transcript variant 2, mRNA OS=Homo sapiens PE=2 SV=1 - [B4E3P1_HUMAN]
No	No	No	Q9P2Z7	Major myelin proteolipid (Fragment) OS=Homo sapiens GN=PLP PE=2 SV=1 - [Q9P2Z7_HUMAN]
No	Yes	Yes	Q9UHC6	Contactin-associated protein-like 2 OS=Homo sapiens GN=CNTNAP2 PE=1 SV=1 - [CNTP2_HUMAN]
Yes	No	Yes	Q15907	Ras-related protein Rab-11B OS=Homo sapiens GN=RAB11B PE=1 SV=4 - [RB11B_HUMAN]
Yes	No	No	B4DFK9	cDNA FLJ57964, highly similar to Heterogeneous nuclear ribonucleoprotein H' OS=Homo sapiens PE=2 SV=1 - [B4DFK9_HUMAN]
No	Yes	Yes	P23763-2	Isoform 3 of Vesicle-associated membrane protein 1 OS=Homo sapiens GN=VAMP1 - [VAMP1_HUMAN]
Yes	Yes	Yes	P11413	Glucose-6-phosphate 1-dehydrogenase OS=Homo sapiens GN=G6PD PE=1 SV=4 - [G6PD_HUMAN]
No	No	No	D3DWV9	HCG2004980, isoform CRA_g OS=Homo sapiens GN=hCG_2004980 PE=2 SV=1 - [D3DWV9_HUMAN]
No	No	No	Q8IW45	ATP-dependent (S)-NAD(P)H-hydrate dehydratase OS=Homo sapiens GN=CARKD PE=1 SV=1 - [NNRD_HUMAN]
No	Yes	Yes	P61421	V-type proton ATPase subunit d 1 OS=Homo sapiens GN=ATP6V0D1 PE=1 SV=1 - [VA0D1_HUMAN]
No	No	No	Q08722	Leukocyte surface antigen CD47 OS=Homo sapiens GN=CD47 PE=1 SV=1 - [CD47_HUMAN]
No	Yes	Yes	Q15286	Ras-related protein Rab-35 OS=Homo sapiens GN=RAB35 PE=1 SV=1 - [RAB35_HUMAN]
No	No	No	P63215	Guanine nucleotide-binding protein G(I)/G(S)/G(O) subunit gamma-3 OS=Homo sapiens GN=GNG3 PE=2 SV=1 - [GBG3_HUMAN]
No	Yes	Yes	Q9HCH3	Copine-5 OS=Homo sapiens GN=CPNE5 PE=1 SV=2 - [CPNE5_HUMAN]
Yes	No	No	P48163	NADP-dependent malic enzyme OS=Homo sapiens GN=ME1 PE=1 SV=1 - [MAOX_HUMAN]
No	No	No	O95248	Myotubularin-related protein 5 OS=Homo sapiens GN=SBF1 PE=1 SV=3 - [MTMR5_HUMAN]
No	No	No	Q13363-2	Isoform 2 of C-terminal-binding protein 1 OS=Homo sapiens GN=CTBP1 - [CTBP1_HUMAN]
No	No	No	Q8N959	cDNA FLJ38330 fis, clone FCBBF3025280, highly similar to NDRG1 PROTEIN OS=Homo sapiens PE=2 SV=1 - [Q8N959_HUMAN]
No	Yes	Yes	P62424	60S ribosomal protein L7a OS=Homo sapiens GN=RPL7A PE=1 SV=2 - [RL7A_HUMAN]
Yes	Yes	Yes	Q8WUM4	Programmed cell death 6-interacting protein OS=Homo sapiens GN=PDCD6IP PE=1 SV=1 - [PDC6I_HUMAN]
Yes	No	Yes	Q9Y4J8-13	Isoform 13 of Dystrobrevin alpha OS=Homo sapiens GN=DTNA - [DTNA_HUMAN]
Yes	No	No	P63098	Calcineurin subunit B type 1 OS=Homo sapiens GN=PPP3R1 PE=1 SV=2 - [CANB1_HUMAN]
No	No	No	Q9H1V8	Sodium-dependent neutral amino acid transporter SLC6A17 OS=Homo sapiens GN=SLC6A17 PE=2 SV=3 - [S6A17_HUMAN]
Yes	Yes	Yes	P10915	Hyaluronan and proteoglycan link protein 1 OS=Homo sapiens GN=HAPLN1 PE=2 SV=2 - [HPLN1_HUMAN]
No	Yes	Yes	O43390	Heterogeneous nuclear ribonucleoprotein R OS=Homo sapiens GN=HNRNPR PE=1 SV=1 - [HNRPR_HUMAN]
No	Yes	Yes	Q9P035	Very-long-chain (3R)-3-hydroxyacyl-[acyl-carrier protein] dehydratase 3 OS=Homo sapiens GN=PTPLAD1 PE=1 SV=2 - [HACD3_HUMAN]
No	No	No	Q9GZM7-3	Isoform 3 of Tubulointerstitial nephritis antigen-like OS=Homo sapiens GN=TINAGL1 - [TINAL_HUMAN]
No	Yes	Yes	P08247	Synaptophysin OS=Homo sapiens GN=SYP PE=1 SV=3 - [SYPH_HUMAN]
Yes	Yes	Yes	Q8N1G4	Leucine-rich repeat-containing protein 47 OS=Homo sapiens GN=LRRC47 PE=1 SV=1 - [LRC47_HUMAN]
No	No	No	P02533	Keratin, type I cytoskeletal 14 OS=Homo sapiens GN=KRT14 PE=1 SV=4 - [K1C14_HUMAN]
Yes	No	No	O96000	NADH dehydrogenase [ubiquinone] 1 beta subcomplex subunit 10 OS=Homo sapiens GN=NDUFB10 PE=1 SV=3 - [NDUBA_HUMAN]
No	Yes	Yes	P52597	Heterogeneous nuclear ribonucleoprotein F OS=Homo sapiens GN=HNRNPF PE=1 SV=3 - [HNRPF_HUMAN]
No	Yes	Yes	Q92561	Phytanoyl-CoA hydroxylase-interacting protein OS=Homo sapiens GN=PHYHIP PE=1 SV=1 - [PHYIP_HUMAN]
No	Yes	Yes	Q9UQB8-3	Isoform 3 of Brain-specific angiogenesis inhibitor 1-associated protein 2 OS=Homo sapiens GN=BAIAP2 - [BAIP2_HUMAN]
Yes	Yes	Yes	Q9UPN3	Microtubule-actin cross-linking factor 1, isoforms 1/2/3/5 OS=Homo sapiens GN=MACF1 PE=1 SV=4 - [MACF1_HUMAN]
Yes	Yes	Yes	Q02978;Q6IBH0	Mitochondrial 2-oxoglutarate/malate carrier protein OS=Homo sapiens GN=SLC25A11 PE=1 SV=3 - [M2OM_HUMAN]
Yes	Yes	Yes	Q07021	Complement component 1 Q subcomponent-binding protein, mitochondrial OS=Homo sapiens GN=C1QBP PE=1 SV=1 - [C1QBP_HUMAN]
No	Yes	Yes	Q02790	Peptidyl-prolyl cis-trans isomerase FKBP4 OS=Homo sapiens GN=FKBP4 PE=1 SV=3 - [FKBP4_HUMAN]
Yes	Yes	Yes	Q99536	Synaptic vesicle membrane protein VAT-1 homolog OS=Homo sapiens GN=VAT1 PE=1 SV=2 - [VAT1_HUMAN]
No	Yes	Yes	Q15818	Neuronal pentraxin-1 OS=Homo sapiens GN=NPTX1 PE=2 SV=2 - [NPTX1_HUMAN]
Yes	Yes	Yes	P23297	Protein S100-A1 OS=Homo sapiens GN=S100A1 PE=1 SV=2 - [S10A1_HUMAN]
No	Yes	Yes	P62241	40S ribosomal protein S8 OS=Homo sapiens GN=RPS8 PE=1 SV=2 - [RS8_HUMAN]
No	Yes	Yes	P11233	Ras-related protein Ral-A OS=Homo sapiens GN=RALA PE=1 SV=1 - [RALA_HUMAN]
No	No	No	P08572	Collagen alpha-2(IV) chain OS=Homo sapiens GN=COL4A2 PE=1 SV=4 - [CO4A2_HUMAN]
No	Yes	Yes	P52272-2	Isoform 2 of Heterogeneous nuclear ribonucleoprotein M OS=Homo sapiens GN=HNRNPM - [HNRPM_HUMAN]
Yes	No	No	Q6PCE3	Glucose 1,6-bisphosphate synthase OS=Homo sapiens GN=PGM2L1 PE=1 SV=3 - [PGM2L_HUMAN]
No	No	Yes	O15540	Fatty acid-binding protein, brain OS=Homo sapiens GN=FABP7 PE=1 SV=3 - [FABP7_HUMAN]
No	No	Yes	P25686	DnaJ homolog subfamily B member 2 OS=Homo sapiens GN=DNAJB2 PE=1 SV=3 - [DNJB2_HUMAN]
No	Yes	Yes	Q15700-3	Isoform 3 of Disks large homolog 2 OS=Homo sapiens GN=DLG2 - [DLG2_HUMAN]
Yes	Yes	Yes	O14745	Na(+)/H(+) exchange regulatory cofactor NHE-RF1 OS=Homo sapiens GN=SLC9A3R1 PE=1 SV=4 - [NHRF1_HUMAN]
Yes	Yes	Yes	Q13501	Sequestosome-1 OS=Homo sapiens GN=SQSTM1 PE=1 SV=1 - [SQSTM_HUMAN]
No	No	No	Q9Y6K8-3	Isoform 3 of Adenylate kinase isoenzyme 5 OS=Homo sapiens GN=AK5 - [KAD5_HUMAN]
No	Yes	Yes	B7Z254;Q15084-3	Protein disulfide-isomerase A6 OS=Homo sapiens GN=PDIA6 PE=2 SV=1 - [B7Z254_HUMAN]
Yes	Yes	Yes	Q9NZ45	CDGSH iron-sulfur domain-containing protein 1 OS=Homo sapiens GN=CISD1 PE=1 SV=1 - [CISD1_HUMAN]
No	No	No	Q03252	Lamin-B2 OS=Homo sapiens GN=LMNB2 PE=1 SV=3 - [LMNB2_HUMAN]
No	No	No	Q9Y2J0-2	Isoform 2 of Rabphilin-3A OS=Homo sapiens GN=RPH3A - [RP3A_HUMAN]
No	Yes	Yes	Q13011	Delta(3,5)-Delta(2,4)-dienoyl-CoA isomerase, mitochondrial OS=Homo sapiens GN=ECH1 PE=1 SV=2 - [ECH1_HUMAN]
No	Yes	Yes	P78356	Phosphatidylinositol 5-phosphate 4-kinase type-2 beta OS=Homo sapiens GN=PIP4K2B PE=1 SV=1 - [PI42B_HUMAN]
No	Yes	Yes	P50897	Palmitoyl-protein thioesterase 1 OS=Homo sapiens GN=PPT1 PE=1 SV=1 - [PPT1_HUMAN]
No	No	No	B7ZLQ0	OPCML protein OS=Homo sapiens GN=OPCML PE=2 SV=1 - [B7ZLQ0_HUMAN]
No	No	No	Q5CZB5	Putative uncharacterized protein DKFZp686M0430 OS=Homo sapiens GN=DKFZp686M0430 PE=2 SV=1 - [Q5CZB5_HUMAN]
Yes	No	No	B4DF76;Q9P0J0-2	NADH dehydrogenase [ubiquinone] 1 alpha subcomplex subunit 13 OS=Homo sapiens GN=NDUFA13 PE=2 SV=1 - [B4DF76_HUMAN]
No	Yes	Yes	Q92499	ATP-dependent RNA helicase DDX1 OS=Homo sapiens GN=DDX1 PE=1 SV=2 - [DDX1_HUMAN]
Yes	Yes	Yes	P04083	Annexin A1 OS=Homo sapiens GN=ANXA1 PE=1 SV=2 - [ANXA1_HUMAN]
No	No	No	Q8NFZ8	Cell adhesion molecule 4 OS=Homo sapiens GN=CADM4 PE=1 SV=1 - [CADM4_HUMAN]
Yes	Yes	Yes	P47755	F-actin-capping protein subunit alpha-2 OS=Homo sapiens GN=CAPZA2 PE=1 SV=3 - [CAZA2_HUMAN]
No	No	No	Q9Y4E6	WD repeat-containing protein 7 OS=Homo sapiens GN=WDR7 PE=1 SV=2 - [WDR7_HUMAN]
No	Yes	Yes	P53396-2	Isoform 2 of ATP-citrate synthase OS=Homo sapiens GN=ACLY - [ACLY_HUMAN]
No	Yes	Yes	Q9H3Z4-2	Isoform 2 of DnaJ homolog subfamily C member 5 OS=Homo sapiens GN=DNAJC5 - [DNJC5_HUMAN]
No	Yes	Yes	P22694	cAMP-dependent protein kinase catalytic subunit beta OS=Homo sapiens GN=PRKACB PE=1 SV=2 - [KAPCB_HUMAN]
Yes	No	No	O00408-4	Isoform PDE2A4 of cGMP-dependent 3',5'-cyclic phosphodiesterase OS=Homo sapiens GN=PDE2A - [PDE2A_HUMAN]
No	No	No	Q6KB66-2	Isoform 2 of Keratin, type II cytoskeletal 80 OS=Homo sapiens GN=KRT80 - [K2C80_HUMAN]
No	No	No	A8K1Z6	cDNA FLJ77031, highly similar to Homo sapiens potassium voltage-gated channel, shaker-related subfamily, member 2 (KCNA2), mRNA OS=Homo sapiens PE=2 SV=1 - [A8K1Z6_HUMAN]
Yes	Yes	Yes	Q16543	Hsp90 co-chaperone Cdc37 OS=Homo sapiens GN=CDC37 PE=1 SV=1 - [CDC37_HUMAN]
No	Yes	Yes	P23284	Peptidyl-prolyl cis-trans isomerase B OS=Homo sapiens GN=PPIB PE=1 SV=2 - [PPIB_HUMAN]
No	No	No	Q9GZP4-2	Isoform 2 of PITH domain-containing protein 1 OS=Homo sapiens GN=PITHD1 - [PITH1_HUMAN]
Yes	Yes	Yes	Q92614-3	Isoform 3 of Unconventional myosin-XVIIIa OS=Homo sapiens GN=MYO18A - [MY18A_HUMAN]
No	No	No	Q59G46	Thioredoxin-like 1 variant (Fragment) OS=Homo sapiens PE=2 SV=1 - [Q59G46_HUMAN]
Yes	Yes	Yes	Q07954	Prolow-density lipoprotein receptor-related protein 1 OS=Homo sapiens GN=LRP1 PE=1 SV=2 - [LRP1_HUMAN]
No	Yes	Yes	Q13162	Peroxiredoxin-4 OS=Homo sapiens GN=PRDX4 PE=1 SV=1 - [PRDX4_HUMAN]
No	No	No	P20338	Ras-related protein Rab-4A OS=Homo sapiens GN=RAB4A PE=1 SV=3 - [RAB4A_HUMAN]
No	Yes	Yes	Q9ULP9-2	Isoform 2 of TBC1 domain family member 24 OS=Homo sapiens GN=TBC1D24 - [TBC24_HUMAN]
Yes	Yes	Yes	P61586	Transforming protein RhoA OS=Homo sapiens GN=RHOA PE=1 SV=1 - [RHOA_HUMAN]
Yes	Yes	Yes	Q8N3V7	Synaptopodin OS=Homo sapiens GN=SYNPO PE=1 SV=2 - [SYNPO_HUMAN]
Yes	Yes	Yes	Q8N3V7-2	Isoform 2 of Synaptopodin OS=Homo sapiens GN=SYNPO - [SYNPO_HUMAN]
No	Yes	Yes	O14910	Protein lin-7 homolog A OS=Homo sapiens GN=LIN7A PE=1 SV=2 - [LIN7A_HUMAN]
Yes	Yes	Yes	Q7L576-2	Isoform 2 of Cytoplasmic FMR1-interacting protein 1 OS=Homo sapiens GN=CYFIP1 - [CYFP1_HUMAN]
No	Yes	Yes	Q9H4M9	EH domain-containing protein 1 OS=Homo sapiens GN=EHD1 PE=1 SV=2 - [EHD1_HUMAN]
No	Yes	Yes	P52943	Cysteine-rich protein 2 OS=Homo sapiens GN=CRIP2 PE=1 SV=1 - [CRIP2_HUMAN]
No	Yes	Yes	Q9NSD9	Phenylalanine--tRNA ligase beta subunit OS=Homo sapiens GN=FARSB PE=1 SV=3 - [SYFB_HUMAN]
Yes	Yes	Yes	Q8TB36-2	Isoform 2 of Ganglioside-induced differentiation-associated protein 1 OS=Homo sapiens GN=GDAP1 - [GDAP1_HUMAN]
Yes	No	No	Q7Z6L0	Proline-rich transmembrane protein 2 OS=Homo sapiens GN=PRRT2 PE=1 SV=1 - [PRRT2_HUMAN]
No	No	No	Q0IIN1	Keratin 77 OS=Homo sapiens GN=KRT77 PE=2 SV=1 - [Q0IIN1_HUMAN]
No	No	No	Q7Z518	NADH dehydrogenase OS=Homo sapiens PE=2 SV=1 - [Q7Z518_HUMAN]
Yes	No	No	P99999	Cytochrome c OS=Homo sapiens GN=CYCS PE=1 SV=2 - [CYC_HUMAN]
No	No	No	P11047	Laminin subunit gamma-1 OS=Homo sapiens GN=LAMC1 PE=1 SV=3 - [LAMC1_HUMAN]
No	No	No	Q96FC7	Phytanoyl-CoA hydroxylase-interacting protein-like OS=Homo sapiens GN=PHYHIPL PE=1 SV=3 - [PHIPL_HUMAN]
Yes	Yes	Yes	P27816-5	Isoform 5 of Microtubule-associated protein 4 OS=Homo sapiens GN=MAP4 - [MAP4_HUMAN]
No	Yes	Yes	P07108	Acyl-CoA-binding protein OS=Homo sapiens GN=DBI PE=1 SV=2 - [ACBP_HUMAN]
No	No	No	Q9BQ69	O-acetyl-ADP-ribose deacetylase MACROD1 OS=Homo sapiens GN=MACROD1 PE=1 SV=2 - [MACD1_HUMAN]
Yes	Yes	Yes	P18206-2	Isoform 1 of Vinculin OS=Homo sapiens GN=VCL - [VINC_HUMAN]
Yes	Yes	Yes	P27797	Calreticulin OS=Homo sapiens GN=CALR PE=1 SV=1 - [CALR_HUMAN]
No	Yes	Yes	Q99460-2	Isoform 2 of 26S proteasome non-ATPase regulatory subunit 1 OS=Homo sapiens GN=PSMD1 - [PSMD1_HUMAN]
No	No	No	O43678	NADH dehydrogenase [ubiquinone] 1 alpha subcomplex subunit 2 OS=Homo sapiens GN=NDUFA2 PE=1 SV=3 - [NDUA2_HUMAN]
No	Yes	Yes	Q6IBS0	Twinfilin-2 OS=Homo sapiens GN=TWF2 PE=1 SV=2 - [TWF2_HUMAN]
No	Yes	Yes	Q15349	Ribosomal protein S6 kinase alpha-2 OS=Homo sapiens GN=RPS6KA2 PE=1 SV=2 - [KS6A2_HUMAN]
No	Yes	Yes	P07355	Annexin A2 OS=Homo sapiens GN=ANXA2 PE=1 SV=2 - [ANXA2_HUMAN]
No	No	No	P11277-3	Isoform 3 of Spectrin beta chain, erythrocytic OS=Homo sapiens GN=SPTB - [SPTB1_HUMAN]
No	No	No	P20337	Ras-related protein Rab-3B OS=Homo sapiens GN=RAB3B PE=1 SV=2 - [RAB3B_HUMAN]
No	Yes	Yes	Q99961	Endophilin-A2 OS=Homo sapiens GN=SH3GL1 PE=1 SV=1 - [SH3G1_HUMAN]
No	Yes	Yes	P62834	Ras-related protein Rap-1A OS=Homo sapiens GN=RAP1A PE=1 SV=1 - [RAP1A_HUMAN]
No	Yes	Yes	O00468-2	Isoform 2 of Agrin OS=Homo sapiens GN=AGRN - [AGRIN_HUMAN]
No	No	No	P36507	Dual specificity mitogen-activated protein kinase kinase 2 OS=Homo sapiens GN=MAP2K2 PE=1 SV=1 - [MP2K2_HUMAN]
No	No	No	P29218	Inositol monophosphatase 1 OS=Homo sapiens GN=IMPA1 PE=1 SV=1 - [IMPA1_HUMAN]
Yes	Yes	Yes	Q15257-2	Isoform 1 of Serine/threonine-protein phosphatase 2A activator OS=Homo sapiens GN=PPP2R4 - [PTPA_HUMAN]
Yes	No	No	Q9Y6M9	NADH dehydrogenase [ubiquinone] 1 beta subcomplex subunit 9 OS=Homo sapiens GN=NDUFB9 PE=1 SV=3 - [NDUB9_HUMAN]
No	Yes	Yes	O15144	Actin-related protein 2/3 complex subunit 2 OS=Homo sapiens GN=ARPC2 PE=1 SV=1 - [ARPC2_HUMAN]
Yes	No	No	Q9UBP4	Dickkopf-related protein 3 OS=Homo sapiens GN=DKK3 PE=1 SV=2 - [DKK3_HUMAN]
No	Yes	Yes	Q9NUP9	Protein lin-7 homolog C OS=Homo sapiens GN=LIN7C PE=1 SV=1 - [LIN7C_HUMAN]
No	Yes	Yes	Q96F85	CB1 cannabinoid receptor-interacting protein 1 OS=Homo sapiens GN=CNRIP1 PE=1 SV=1 - [CNRP1_HUMAN]
No	No	No	Q9Y2X7	ARF GTPase-activating protein GIT1 OS=Homo sapiens GN=GIT1 PE=1 SV=2 - [GIT1_HUMAN]
Yes	Yes	Yes	P30050	60S ribosomal protein L12 OS=Homo sapiens GN=RPL12 PE=1 SV=1 - [RL12_HUMAN]
Yes	No	No	O43491-4	Isoform 4 of Band 4.1-like protein 2 OS=Homo sapiens GN=EPB41L2 - [E41L2_HUMAN]
No	No	No	Q96GX3	KIAA0118 protein (Fragment) OS=Homo sapiens PE=2 SV=1 - [Q96GX3_HUMAN]
No	Yes	Yes	P54289-4	Isoform 4 of Voltage-dependent calcium channel subunit alpha-2/delta-1 OS=Homo sapiens GN=CACNA2D1 - [CA2D1_HUMAN]
No	Yes	Yes	Q15102	Platelet-activating factor acetylhydrolase IB subunit gamma OS=Homo sapiens GN=PAFAH1B3 PE=1 SV=1 - [PA1B3_HUMAN]
No	Yes	Yes	P07237	Protein disulfide-isomerase OS=Homo sapiens GN=P4HB PE=1 SV=3 - [PDIA1_HUMAN]
Yes	No	No	B4E1D7;Q9NVS9-3	Pyridoxine-5'-phosphate oxidase OS=Homo sapiens GN=PNPO PE=2 SV=1 - [B4E1D7_HUMAN]
No	No	No	O75323	Protein NipSnap homolog 2 OS=Homo sapiens GN=GBAS PE=1 SV=1 - [NIPS2_HUMAN]
No	No	Yes	P43007	Neutral amino acid transporter A OS=Homo sapiens GN=SLC1A4 PE=1 SV=1 - [SATT_HUMAN]
No	Yes	Yes	B3KM80	Nucleolin, isoform CRA_c OS=Homo sapiens GN=NCL PE=2 SV=1 - [B3KM80_HUMAN]
No	No	No	Q0IJ56	ST13 protein (Fragment) OS=Homo sapiens GN=ST13 PE=2 SV=1 - [Q0IJ56_HUMAN]
No	Yes	Yes	P45985	Dual specificity mitogen-activated protein kinase kinase 4 OS=Homo sapiens GN=MAP2K4 PE=1 SV=1 - [MP2K4_HUMAN]
No	No	No	A8K4W7	cDNA FLJ76284, highly similar to Homo sapiens succinate-CoA ligase, GDP-forming, alpha subunit (SUCLG1), mRNA OS=Homo sapiens PE=2 SV=1 - [A8K4W7_HUMAN]
No	No	No	Q567R0	UQCRH protein OS=Homo sapiens GN=UQCRH PE=4 SV=1 - [Q567R0_HUMAN]
Yes	Yes	Yes	Q9H0Q0	Protein FAM49A OS=Homo sapiens GN=FAM49A PE=1 SV=1 - [FA49A_HUMAN]
No	No	No	B2RAW8	cDNA, FLJ95164, highly similar to Homo sapiens SEC14-like 2 (S. cerevisiae) (SEC14L2), mRNA OS=Homo sapiens PE=2 SV=1 - [B2RAW8_HUMAN]
No	Yes	Yes	B4DR63;P62191-2	26S protease regulatory subunit 4 OS=Homo sapiens GN=PSMC1 PE=2 SV=1 - [B4DR63_HUMAN]
Yes	No	No	Q92686	Neurogranin OS=Homo sapiens GN=NRGN PE=1 SV=1 - [NEUG_HUMAN]
No	No	No	O75368	SH3 domain-binding glutamic acid-rich-like protein OS=Homo sapiens GN=SH3BGRL PE=1 SV=1 - [SH3L1_HUMAN]
No	No	Yes	P07602	Prosaposin OS=Homo sapiens GN=PSAP PE=1 SV=2 - [SAP_HUMAN]
Yes	Yes	Yes	Q99714	3-hydroxyacyl-CoA dehydrogenase type-2 OS=Homo sapiens GN=HSD17B10 PE=1 SV=3 - [HCD2_HUMAN]
No	Yes	Yes	P21912	Succinate dehydrogenase [ubiquinone] iron-sulfur subunit, mitochondrial OS=Homo sapiens GN=SDHB PE=1 SV=3 - [SDHB_HUMAN]
No	Yes	Yes	P56134-4	Isoform 4 of ATP synthase subunit f, mitochondrial OS=Homo sapiens GN=ATP5J2 - [ATPK_HUMAN]
No	No	No	Q9UBC2-3	Isoform 3 of Epidermal growth factor receptor substrate 15-like 1 OS=Homo sapiens GN=EPS15L1 - [EP15R_HUMAN]
No	No	No	D3DVQ1	Leucine zipper-EF-hand containing transmembrane protein 1, isoform CRA_a OS=Homo sapiens GN=LETM1 PE=2 SV=1 - [D3DVQ1_HUMAN]
No	Yes	Yes	Q99733	Nucleosome assembly protein 1-like 4 OS=Homo sapiens GN=NAP1L4 PE=1 SV=1 - [NP1L4_HUMAN]
No	No	No	Q08257	Quinone oxidoreductase OS=Homo sapiens GN=CRYZ PE=1 SV=1 - [QOR_HUMAN]
No	Yes	Yes	P42262	Glutamate receptor 2 OS=Homo sapiens GN=GRIA2 PE=1 SV=3 - [GRIA2_HUMAN]
Yes	Yes	Yes	B4DFC9;Q99747-2	Gamma-soluble NSF attachment protein OS=Homo sapiens GN=NAPG PE=2 SV=1 - [B4DFC9_HUMAN]
No	No	No	H7BZJ3	Thioredoxin (Fragment) OS=Homo sapiens GN=PDIA3 PE=2 SV=1 - [H7BZJ3_HUMAN]
No	No	Yes	P41219	Peripherin OS=Homo sapiens GN=PRPH PE=1 SV=2 - [PERI_HUMAN]
No	No	No	C7DJS2	Glutathione S-transferase pi (Fragment) OS=Homo sapiens GN=GSTP1 PE=2 SV=1 - [C7DJS2_HUMAN]
No	No	No	B3KM95	Phosphatidate cytidylyltransferase OS=Homo sapiens PE=2 SV=1 - [B3KM95_HUMAN]
No	No	No	O43488	Aflatoxin B1 aldehyde reductase member 2 OS=Homo sapiens GN=AKR7A2 PE=1 SV=3 - [ARK72_HUMAN]
No	Yes	Yes	Q8IU85-2	Isoform 2 of Calcium/calmodulin-dependent protein kinase type 1D OS=Homo sapiens GN=CAMK1D - [KCC1D_HUMAN]
No	No	Yes	P62993	Growth factor receptor-bound protein 2 OS=Homo sapiens GN=GRB2 PE=1 SV=1 - [GRB2_HUMAN]
Yes	No	No	Q9Y6C9	Mitochondrial carrier homolog 2 OS=Homo sapiens GN=MTCH2 PE=1 SV=1 - [MTCH2_HUMAN]
No	No	No	Q9Y6B5	PAK2 OS=Homo sapiens PE=2 SV=1 - [Q9Y6B5_HUMAN]
Yes	No	No	Q9Y305-2	Isoform 2 of Acyl-coenzyme A thioesterase 9, mitochondrial OS=Homo sapiens GN=ACOT9 - [ACOT9_HUMAN]
No	No	No	P13746	HLA class I histocompatibility antigen, A-11 alpha chain OS=Homo sapiens GN=HLA-A PE=1 SV=1 - [1A11_HUMAN]
No	No	No	Q15435-2	Isoform 2 of Protein phosphatase 1 regulatory subunit 7 OS=Homo sapiens GN=PPP1R7 - [PP1R7_HUMAN]
No	Yes	Yes	O00264	Membrane-associated progesterone receptor component 1 OS=Homo sapiens GN=PGRMC1 PE=1 SV=3 - [PGRC1_HUMAN]
No	Yes	Yes	P11940-2	Isoform 2 of Polyadenylate-binding protein 1 OS=Homo sapiens GN=PABPC1 - [PABP1_HUMAN]
No	No	No	B4DUP1	cDNA FLJ57602, highly similar to Creatine kinase M-type (EC 2.7.3.2) OS=Homo sapiens PE=2 SV=1 - [B4DUP1_HUMAN]
No	Yes	Yes	Q13491-4	Isoform 4 of Neuronal membrane glycoprotein M6-b OS=Homo sapiens GN=GPM6B - [GPM6B_HUMAN]
No	No	No	Q9H313-5	Isoform 5 of Protein tweety homolog 1 OS=Homo sapiens GN=TTYH1 - [TTYH1_HUMAN]
No	Yes	Yes	P08779	Keratin, type I cytoskeletal 16 OS=Homo sapiens GN=KRT16 PE=1 SV=4 - [K1C16_HUMAN]
No	Yes	Yes	O00139-2	Isoform 2 of Kinesin-like protein KIF2A OS=Homo sapiens GN=KIF2A - [KIF2A_HUMAN]
No	No	No	Q6LEU0	STX12 protein (Fragment) OS=Homo sapiens GN=STX12 PE=2 SV=1 - [Q6LEU0_HUMAN]
No	No	No	Q9Y4F1	FERM, RhoGEF and pleckstrin domain-containing protein 1 OS=Homo sapiens GN=FARP1 PE=1 SV=1 - [FARP1_HUMAN]
No	No	No	Q15334	Lethal(2) giant larvae protein homolog 1 OS=Homo sapiens GN=LLGL1 PE=1 SV=3 - [L2GL1_HUMAN]
No	No	No	B3KMV5	cDNA FLJ12728 fis, clone NT2RP2000040, highly similar to Protein FAM62A OS=Homo sapiens PE=2 SV=1 - [B3KMV5_HUMAN]
No	No	No	Q13424	Alpha-1-syntrophin OS=Homo sapiens GN=SNTA1 PE=1 SV=1 - [SNTA1_HUMAN]
No	Yes	Yes	P09496-3	Isoform 3 of Clathrin light chain A OS=Homo sapiens GN=CLTA - [CLCA_HUMAN]
No	No	No	Q9Y6R1-4	Isoform 4 of Electrogenic sodium bicarbonate cotransporter 1 OS=Homo sapiens GN=SLC4A4 - [S4A4_HUMAN]
No	No	No	Q9HCM2	Plexin-A4 OS=Homo sapiens GN=PLXNA4 PE=1 SV=4 - [PLXA4_HUMAN]
No	Yes	Yes	P68402	Platelet-activating factor acetylhydrolase IB subunit beta OS=Homo sapiens GN=PAFAH1B2 PE=1 SV=1 - [PA1B2_HUMAN]
No	No	No	P27144	Adenylate kinase 4, mitochondrial OS=Homo sapiens GN=AK4 PE=1 SV=1 - [KAD4_HUMAN]
No	No	No	Q9NX63	Coiled-coil-helix-coiled-coil-helix domain-containing protein 3, mitochondrial OS=Homo sapiens GN=CHCHD3 PE=1 SV=1 - [CHCH3_HUMAN]
No	Yes	Yes	Q04760-2	Isoform 2 of Lactoylglutathione lyase OS=Homo sapiens GN=GLO1 - [LGUL_HUMAN]
No	Yes	Yes	P18859	ATP synthase-coupling factor 6, mitochondrial OS=Homo sapiens GN=ATP5J PE=1 SV=1 - [ATP5J_HUMAN]
Yes	Yes	Yes	P43686-2	Isoform 2 of 26S protease regulatory subunit 6B OS=Homo sapiens GN=PSMC4 - [PRS6B_HUMAN]
No	No	No	Q16864	V-type proton ATPase subunit F OS=Homo sapiens GN=ATP6V1F PE=1 SV=2 - [VATF_HUMAN]
No	No	Yes	Q9UQ03-2	Isoform 2 of Coronin-2B OS=Homo sapiens GN=CORO2B - [COR2B_HUMAN]
No	No	No	P62745	Rho-related GTP-binding protein RhoB OS=Homo sapiens GN=RHOB PE=1 SV=1 - [RHOB_HUMAN]
No	No	No	P30462	HLA class I histocompatibility antigen, B-14 alpha chain OS=Homo sapiens GN=HLA-B PE=1 SV=1 - [1B14_HUMAN]
No	Yes	Yes	P10644	cAMP-dependent protein kinase type I-alpha regulatory subunit OS=Homo sapiens GN=PRKAR1A PE=1 SV=1 - [KAP0_HUMAN]
No	Yes	Yes	P23515	Oligodendrocyte-myelin glycoprotein OS=Homo sapiens GN=OMG PE=1 SV=2 - [OMGP_HUMAN]
No	Yes	Yes	P17980	26S protease regulatory subunit 6A OS=Homo sapiens GN=PSMC3 PE=1 SV=3 - [PRS6A_HUMAN]
No	No	No	K0A7K7	TNF receptor-associated protein 1 (Fragment) OS=Homo sapiens GN=TRAP1 PE=2 SV=1 - [K0A7K7_HUMAN]
No	No	Yes	B4DJA5;P20339-2	Ras-related protein Rab-5A OS=Homo sapiens GN=RAB5A PE=2 SV=1 - [B4DJA5_HUMAN]
No	Yes	Yes	Q16774	Guanylate kinase OS=Homo sapiens GN=GUK1 PE=1 SV=2 - [KGUA_HUMAN]
No	Yes	Yes	Q53FE8	cDNA FLJ36526 fis, clone TRACH2003347, highly similar to NSFL1 cofactor p47 (Fragment) OS=Homo sapiens PE=2 SV=1 - [Q53FE8_HUMAN]
No	Yes	Yes	P30043	Flavin reductase (NADPH) OS=Homo sapiens GN=BLVRB PE=1 SV=3 - [BLVRB_HUMAN]
Yes	Yes	Yes	P52907	F-actin-capping protein subunit alpha-1 OS=Homo sapiens GN=CAPZA1 PE=1 SV=3 - [CAZA1_HUMAN]
No	Yes	Yes	O00217	NADH dehydrogenase [ubiquinone] iron-sulfur protein 8, mitochondrial OS=Homo sapiens GN=NDUFS8 PE=1 SV=1 - [NDUS8_HUMAN]
No	Yes	Yes	B4DSS5;O60268-3	Uncharacterized protein KIAA0513 OS=Homo sapiens GN=KIAA0513 PE=2 SV=1 - [B4DSS5_HUMAN]
No	Yes	Yes	Q13098-5	Isoform 4 of COP9 signalosome complex subunit 1 OS=Homo sapiens GN=GPS1 - [CSN1_HUMAN]
No	Yes	Yes	Q13367	AP-3 complex subunit beta-2 OS=Homo sapiens GN=AP3B2 PE=1 SV=2 - [AP3B2_HUMAN]
Yes	Yes	Yes	P54578-2	Isoform 2 of Ubiquitin carboxyl-terminal hydrolase 14 OS=Homo sapiens GN=USP14 - [UBP14_HUMAN]
No	Yes	Yes	O95433	Activator of 90 kDa heat shock protein ATPase homolog 1 OS=Homo sapiens GN=AHSA1 PE=1 SV=1 - [AHSA1_HUMAN]
No	No	No	B2RB23	cDNA, FLJ95265, highly similar to Homo sapiens acetyl-Coenzyme A acyltransferase 2 (mitochondrial 3-oxoacyl-Coenzyme A thiolase) (ACAA2), nuclear gene encoding mitochondrial protein, mRNA OS=Homo sapiens PE=2 SV=1 - [B2RB23_HUMAN]
No	No	No	Q4KMP7	TBC1 domain family member 10B OS=Homo sapiens GN=TBC1D10B PE=1 SV=3 - [TB10B_HUMAN]
No	No	No	B2R7R5	cDNA, FLJ93570, highly similar to Homo sapiens phosphoribosyl pyrophosphate synthetase-associated protein 2 (PRPSAP2), mRNA OS=Homo sapiens PE=2 SV=1 - [B2R7R5_HUMAN]
No	Yes	Yes	Q5SSJ5-3	Isoform 3 of Heterochromatin protein 1-binding protein 3 OS=Homo sapiens GN=HP1BP3 - [HP1B3_HUMAN]
Yes	Yes	Yes	Q15691	Microtubule-associated protein RP/EB family member 1 OS=Homo sapiens GN=MAPRE1 PE=1 SV=3 - [MARE1_HUMAN]
No	No	No	Q9BZV1-2	Isoform 2 of UBX domain-containing protein 6 OS=Homo sapiens GN=UBXN6 - [UBXN6_HUMAN]
No	Yes	Yes	Q04837	Single-stranded DNA-binding protein, mitochondrial OS=Homo sapiens GN=SSBP1 PE=1 SV=1 - [SSBP_HUMAN]
No	No	No	F2Z357	Rap1 GTPase-activating protein 1 OS=Homo sapiens GN=RAP1GAP PE=2 SV=1 - [F2Z357_HUMAN]
Yes	Yes	Yes	Q93045	Stathmin-2 OS=Homo sapiens GN=STMN2 PE=1 SV=3 - [STMN2_HUMAN]
No	No	No	O75340	Programmed cell death protein 6 OS=Homo sapiens GN=PDCD6 PE=1 SV=1 - [PDCD6_HUMAN]
No	Yes	Yes	P01116-2	Isoform 2B of GTPase KRas OS=Homo sapiens GN=KRAS - [RASK_HUMAN]
No	No	No	Q9NVI7-3	Isoform 3 of ATPase family AAA domain-containing protein 3A OS=Homo sapiens GN=ATAD3A - [ATD3A_HUMAN]
No	Yes	Yes	O60941-3	Isoform 3 of Dystrobrevin beta OS=Homo sapiens GN=DTNB - [DTNB_HUMAN]
No	No	No	P11234	Ras-related protein Ral-B OS=Homo sapiens GN=RALB PE=1 SV=1 - [RALB_HUMAN]
No	Yes	Yes	P37235	Hippocalcin-like protein 1 OS=Homo sapiens GN=HPCAL1 PE=1 SV=3 - [HPCL1_HUMAN]
No	No	No	Q9NV96-3	Isoform 3 of Cell cycle control protein 50A OS=Homo sapiens GN=TMEM30A - [CC50A_HUMAN]
No	Yes	Yes	O43236-2	Isoform 2 of Septin-4 OS=Homo sapiens GN=SEPT4 - [SEPT4_HUMAN]
No	No	No	P61224-2	Isoform 2 of Ras-related protein Rap-1b OS=Homo sapiens GN=RAP1B - [RAP1B_HUMAN]
No	No	No	Q8N608-4	Isoform 4 of Inactive dipeptidyl peptidase 10 OS=Homo sapiens GN=DPP10 - [DPP10_HUMAN]
No	No	No	B4DPV7	cDNA FLJ54534, highly similar to Homo sapiens cysteinyl-tRNA synthetase (CARS), transcript variant 3, mRNA OS=Homo sapiens PE=2 SV=1 - [B4DPV7_HUMAN]
No	No	No	M0R1E0	Ras-related protein Rab-4B (Fragment) OS=Homo sapiens GN=RAB4B PE=3 SV=1 - [M0R1E0_HUMAN]
Yes	Yes	Yes	Q00535	Cyclin-dependent kinase 5 OS=Homo sapiens GN=CDK5 PE=1 SV=3 - [CDK5_HUMAN]
No	No	No	B2R983	cDNA, FLJ94267, highly similar to Homo sapiens glutathione S-transferase omega 1 (GSTO1), mRNA OS=Homo sapiens PE=2 SV=1 - [B2R983_HUMAN]
No	No	No	L0R849	Alternative protein EDARADD OS=Homo sapiens GN=EDARADD PE=3 SV=1 - [L0R849_HUMAN]
No	No	No	K7ER15	Haloacid dehalogenase-like hydrolase domain-containing protein 2 (Fragment) OS=Homo sapiens GN=HDHD2 PE=2 SV=1 - [K7ER15_HUMAN]
No	Yes	Yes	Q8TBX8-3	Isoform 3 of Phosphatidylinositol 5-phosphate 4-kinase type-2 gamma OS=Homo sapiens GN=PIP4K2C - [PI42C_HUMAN]
No	Yes	Yes	Q96FJ2	Dynein light chain 2, cytoplasmic OS=Homo sapiens GN=DYNLL2 PE=1 SV=1 - [DYL2_HUMAN]
No	Yes	Yes	Q15773	Myeloid leukemia factor 2 OS=Homo sapiens GN=MLF2 PE=1 SV=1 - [MLF2_HUMAN]
Yes	No	Yes	P49840	Glycogen synthase kinase-3 alpha OS=Homo sapiens GN=GSK3A PE=1 SV=2 - [GSK3A_HUMAN]
Yes	Yes	Yes	P61160	Actin-related protein 2 OS=Homo sapiens GN=ACTR2 PE=1 SV=1 - [ARP2_HUMAN]
No	No	No	O94919	Endonuclease domain-containing 1 protein OS=Homo sapiens GN=ENDOD1 PE=1 SV=2 - [ENDD1_HUMAN]
No	No	No	B4DT77	Annexin OS=Homo sapiens GN=ANXA7 PE=2 SV=1 - [B4DT77_HUMAN]
No	Yes	Yes	Q9BT78	COP9 signalosome complex subunit 4 OS=Homo sapiens GN=COPS4 PE=1 SV=1 - [CSN4_HUMAN]
No	Yes	Yes	P15559-3	Isoform 3 of NAD(P)H dehydrogenase [quinone] 1 OS=Homo sapiens GN=NQO1 - [NQO1_HUMAN]
No	No	No	B4DRJ0	cDNA FLJ51669, highly similar to MAGUK p55 subfamily member 2 OS=Homo sapiens PE=2 SV=1 - [B4DRJ0_HUMAN]
No	No	No	P17612	cAMP-dependent protein kinase catalytic subunit alpha OS=Homo sapiens GN=PRKACA PE=1 SV=2 - [KAPCA_HUMAN]
Yes	No	No	O95865	N(G),N(G)-dimethylarginine dimethylaminohydrolase 2 OS=Homo sapiens GN=DDAH2 PE=1 SV=1 - [DDAH2_HUMAN]
No	Yes	Yes	O95292	Vesicle-associated membrane protein-associated protein B/C OS=Homo sapiens GN=VAPB PE=1 SV=3 - [VAPB_HUMAN]
Yes	Yes	Yes	P42025	Beta-centractin OS=Homo sapiens GN=ACTR1B PE=1 SV=1 - [ACTY_HUMAN]
No	No	No	D3DU87	CASK interacting protein 1, isoform CRA_a OS=Homo sapiens GN=CASKIN1 PE=2 SV=1 - [D3DU87_HUMAN]
No	No	No	O75334-5	Isoform 5 of Liprin-alpha-2 OS=Homo sapiens GN=PPFIA2 - [LIPA2_HUMAN]
No	No	No	B4DJ44	cDNA FLJ54716, highly similar to Target of Myb protein 1 OS=Homo sapiens PE=2 SV=1 - [B4DJ44_HUMAN]
No	Yes	Yes	B4E241;P84103-2	Serine/arginine-rich-splicing factor 3 OS=Homo sapiens GN=SFRS3 PE=2 SV=1 - [B4E241_HUMAN]
No	No	No	Q9Y2I8	WD repeat-containing protein 37 OS=Homo sapiens GN=WDR37 PE=1 SV=2 - [WDR37_HUMAN]
No	No	No	E9PFC1	Centrosomal protein of 170 kDa protein B OS=Homo sapiens GN=CEP170B PE=2 SV=1 - [E9PFC1_HUMAN]
Yes	No	No	P07099	Epoxide hydrolase 1 OS=Homo sapiens GN=EPHX1 PE=1 SV=1 - [HYEP_HUMAN]
No	No	No	Q6ZVM7	TOM1-like protein 2 OS=Homo sapiens GN=TOM1L2 PE=1 SV=1 - [TM1L2_HUMAN]
No	No	No	P09669	Cytochrome c oxidase subunit 6C OS=Homo sapiens GN=COX6C PE=1 SV=2 - [COX6C_HUMAN]
Yes	No	No	Q9NQW7-2	Isoform 2 of Xaa-Pro aminopeptidase 1 OS=Homo sapiens GN=XPNPEP1 - [XPP1_HUMAN]
No	Yes	Yes	P60981	Destrin OS=Homo sapiens GN=DSTN PE=1 SV=3 - [DEST_HUMAN]
Yes	Yes	Yes	Q16799	Reticulon-1 OS=Homo sapiens GN=RTN1 PE=1 SV=1 - [RTN1_HUMAN]
No	Yes	Yes	Q9UJS0	Calcium-binding mitochondrial carrier protein Aralar2 OS=Homo sapiens GN=SLC25A13 PE=1 SV=2 - [CMC2_HUMAN]
No	Yes	Yes	P38919	Eukaryotic initiation factor 4A-III OS=Homo sapiens GN=EIF4A3 PE=1 SV=4 - [IF4A3_HUMAN]
No	Yes	Yes	P06748-2	Isoform 2 of Nucleophosmin OS=Homo sapiens GN=NPM1 - [NPM_HUMAN]
No	No	No	Q9UI09	NADH dehydrogenase [ubiquinone] 1 alpha subcomplex subunit 12 OS=Homo sapiens GN=NDUFA12 PE=1 SV=1 - [NDUAC_HUMAN]
No	No	No	H0YB09	UPF0317 protein C14orf159, mitochondrial (Fragment) OS=Homo sapiens GN=C14orf159 PE=4 SV=1 - [H0YB09_HUMAN]
No	Yes	Yes	Q12906-5	Isoform 5 of Interleukin enhancer-binding factor 3 OS=Homo sapiens GN=ILF3 - [ILF3_HUMAN]
No	No	No	Q5TEC6	Histone H3 OS=Homo sapiens GN=HIST2H3PS2 PE=1 SV=1 - [Q5TEC6_HUMAN]
No	No	No	Q9Y2S2-2	Isoform 2 of Lambda-crystallin homolog OS=Homo sapiens GN=CRYL1 - [CRYL1_HUMAN]
No	Yes	Yes	O75347	Tubulin-specific chaperone A OS=Homo sapiens GN=TBCA PE=1 SV=3 - [TBCA_HUMAN]
No	No	No	Q4G0N4	NAD kinase 2, mitochondrial OS=Homo sapiens GN=NADK2 PE=1 SV=2 - [NAKD2_HUMAN]
Yes	Yes	Yes	Q9ULV4	Coronin-1C OS=Homo sapiens GN=CORO1C PE=1 SV=1 - [COR1C_HUMAN]
No	Yes	Yes	Q16718	NADH dehydrogenase [ubiquinone] 1 alpha subcomplex subunit 5 OS=Homo sapiens GN=NDUFA5 PE=1 SV=3 - [NDUA5_HUMAN]
Yes	No	No	P13716	Delta-aminolevulinic acid dehydratase OS=Homo sapiens GN=ALAD PE=1 SV=1 - [HEM2_HUMAN]
No	Yes	Yes	P36405	ADP-ribosylation factor-like protein 3 OS=Homo sapiens GN=ARL3 PE=1 SV=2 - [ARL3_HUMAN]
No	No	No	B3KPA6	Acyl-Coenzyme A dehydrogenase, very long chain, isoform CRA_e OS=Homo sapiens GN=ACADVL PE=2 SV=1 - [B3KPA6_HUMAN]
Yes	Yes	Yes	P13010	X-ray repair cross-complementing protein 5 OS=Homo sapiens GN=XRCC5 PE=1 SV=3 - [XRCC5_HUMAN]
Yes	No	No	P01023	Alpha-2-macroglobulin OS=Homo sapiens GN=A2M PE=1 SV=3 - [A2MG_HUMAN]
Yes	No	No	Q9Y697-2	Isoform Cytoplasmic of Cysteine desulfurase, mitochondrial OS=Homo sapiens GN=NFS1 - [NFS1_HUMAN]
No	Yes	Yes	Q86UW7-3	Isoform 3 of Calcium-dependent secretion activator 2 OS=Homo sapiens GN=CADPS2 - [CAPS2_HUMAN]
Yes	No	Yes	P04156-2	Isoform 2 of Major prion protein OS=Homo sapiens GN=PRNP - [PRIO_HUMAN]
No	No	No	A1L177	C6orf174 protein (Fragment) OS=Homo sapiens GN=C6orf174 PE=2 SV=1 - [A1L177_HUMAN]
No	Yes	Yes	O94967-2	Isoform 2 of WD repeat-containing protein 47 OS=Homo sapiens GN=WDR47 - [WDR47_HUMAN]
No	Yes	Yes	P61313	60S ribosomal protein L15 OS=Homo sapiens GN=RPL15 PE=1 SV=2 - [RL15_HUMAN]
No	Yes	Yes	P84074	Neuron-specific calcium-binding protein hippocalcin OS=Homo sapiens GN=HPCA PE=1 SV=2 - [HPCA_HUMAN]
No	No	No	Q96MZ0-2	Isoform 2 of Ganglioside-induced differentiation-associated protein 1-like 1 OS=Homo sapiens GN=GDAP1L1 - [GD1L1_HUMAN]
No	No	Yes	Q7Z6G3	N-terminal EF-hand calcium-binding protein 2 OS=Homo sapiens GN=NECAB2 PE=1 SV=1 - [NECA2_HUMAN]
No	No	No	B7ZMC1	Uncharacterized protein OS=Homo sapiens PE=2 SV=1 - [B7ZMC1_HUMAN]
No	No	No	Q9Y512	Sorting and assembly machinery component 50 homolog OS=Homo sapiens GN=SAMM50 PE=1 SV=3 - [SAM50_HUMAN]
No	Yes	Yes	O75915	PRA1 family protein 3 OS=Homo sapiens GN=ARL6IP5 PE=1 SV=1 - [PRAF3_HUMAN]
No	No	No	Q7Z3C9	Putative uncharacterized protein DKFZp451F1711 (Fragment) OS=Homo sapiens GN=DKFZp451F1711 PE=2 SV=1 - [Q7Z3C9_HUMAN]
No	Yes	Yes	P08134	Rho-related GTP-binding protein RhoC OS=Homo sapiens GN=RHOC PE=1 SV=1 - [RHOC_HUMAN]
No	Yes	Yes	Q9H0E2	Toll-interacting protein OS=Homo sapiens GN=TOLLIP PE=1 SV=1 - [TOLIP_HUMAN]
Yes	No	No	P02787	Serotransferrin OS=Homo sapiens GN=TF PE=1 SV=3 - [TRFE_HUMAN]
No	No	No	Q3ZCW2	Galectin-related protein OS=Homo sapiens GN=LGALSL PE=1 SV=2 - [LEGL_HUMAN]
No	Yes	Yes	B4DLW8;P17844-2	Probable ATP-dependent RNA helicase DDX5 OS=Homo sapiens GN=DDX5 PE=2 SV=1 - [B4DLW8_HUMAN]
No	Yes	Yes	Q14847	LIM and SH3 domain protein 1 OS=Homo sapiens GN=LASP1 PE=1 SV=2 - [LASP1_HUMAN]
No	Yes	Yes	Q99685-2	Isoform 2 of Monoglyceride lipase OS=Homo sapiens GN=MGLL - [MGLL_HUMAN]
No	No	No	E9PN17	ATP synthase subunit g, mitochondrial OS=Homo sapiens GN=ATP5L PE=2 SV=1 - [E9PN17_HUMAN]
No	Yes	Yes	P30046	D-dopachrome decarboxylase OS=Homo sapiens GN=DDT PE=1 SV=3 - [DOPD_HUMAN]
No	Yes	Yes	B7Z7Z1	cDNA FLJ60982, highly similar to Active breakpoint cluster region-related protein OS=Homo sapiens PE=2 SV=1 - [B7Z7Z1_HUMAN]
Yes	Yes	Yes	Q9Y4W6	AFG3-like protein 2 OS=Homo sapiens GN=AFG3L2 PE=1 SV=2 - [AFG32_HUMAN]
Yes	Yes	Yes	P01112	GTPase HRas OS=Homo sapiens GN=HRAS PE=1 SV=1 [RASH_HUMAN]
No	No	No	O15400-2	Isoform 2 of Syntaxin-7 OS=Homo sapiens GN=STX7 - [STX7_HUMAN]
No	No	No	O14576-2	Isoform 2 of Cytoplasmic dynein 1 intermediate chain 1 OS=Homo sapiens GN=DYNC1I1 - [DC1I1_HUMAN]
No	Yes	Yes	Q14738-3	Isoform Delta-3 of Serine/threonine-protein phosphatase 2A 56 kDa regulatory subunit delta isoform OS=Homo sapiens GN=PPP2R5D - [2A5D_HUMAN]
No	No	No	Q9NRV9	Heme-binding protein 1 OS=Homo sapiens GN=HEBP1 PE=1 SV=1 - [HEBP1_HUMAN]
No	Yes	Yes	B4DGX2;P48426-2	Phosphatidylinositol 5-phosphate 4-kinase type-2 alpha OS=Homo sapiens GN=PIP4K2A PE=2 SV=1 - [B4DGX2_HUMAN]
No	Yes	Yes	Q9Y3I0	tRNA-splicing ligase RtcB homolog OS=Homo sapiens GN=RTCB PE=1 SV=1 - [RTCB_HUMAN]
No	No	No	B7Z1X1	cDNA FLJ54067, highly similar to Membrane protein MLC1 OS=Homo sapiens PE=2 SV=1 - [B7Z1X1_HUMAN]
No	No	No	P53004	Biliverdin reductase A OS=Homo sapiens GN=BLVRA PE=1 SV=2 - [BIEA_HUMAN]
No	No	No	Q0QER2	Isocitrate dehydrogenase [NADP] (Fragment) OS=Homo sapiens GN=IDH1 PE=2 SV=1 - [Q0QER2_HUMAN]
No	No	No	Q8N335	Glycerol-3-phosphate dehydrogenase 1-like protein OS=Homo sapiens GN=GPD1L PE=1 SV=1 - [GPD1L_HUMAN]
No	No	Yes	Q6PUV4	Complexin-2 OS=Homo sapiens GN=CPLX2 PE=1 SV=2 - [CPLX2_HUMAN]
Yes	Yes	Yes	B4DH53;Q66K74-2	MAP1S light chain OS=Homo sapiens GN=MAP1S PE=2 SV=1 - [B4DH53_HUMAN]
No	Yes	Yes	P23588	Eukaryotic translation initiation factor 4B OS=Homo sapiens GN=EIF4B PE=1 SV=2 - [IF4B_HUMAN]
No	Yes	Yes	P14868	Aspartate--tRNA ligase, cytoplasmic OS=Homo sapiens GN=DARS PE=1 SV=2 - [SYDC_HUMAN]
No	Yes	Yes	B4DP21;Q15185-3	Prostaglandin E synthase 3 OS=Homo sapiens GN=PTGES3 PE=2 SV=1 - [B4DP21_HUMAN]
Yes	No	No	P09488	Glutathione S-transferase Mu 1 OS=Homo sapiens GN=GSTM1 PE=1 SV=3 - [GSTM1_HUMAN]
No	No	No	B3KV49	cDNA FLJ16128 fis, clone BRACE2038269, moderately similar to Bombyx mori cytosolic juvenile hormone binding protein 36 kDa subunit (cJHBP) mRNA OS=Homo sapiens PE=2 SV=1 - [B3KV49_HUMAN]
No	No	No	B4E397	cDNA FLJ55140, highly similar to SPARC-like protein 1 OS=Homo sapiens PE=2 SV=1 - [B4E397_HUMAN]
Yes	No	No	Q92747	Actin-related protein 2/3 complex subunit 1A OS=Homo sapiens GN=ARPC1A PE=1 SV=2 - [ARC1A_HUMAN]
No	No	No	B7Z4P9	cDNA FLJ51678, highly similar to Ras-related protein Rab-18 OS=Homo sapiens PE=2 SV=1 - [B7Z4P9_HUMAN]
No	Yes	Yes	P14174	Macrophage migration inhibitory factor OS=Homo sapiens GN=MIF PE=1 SV=4 - [MIF_HUMAN]
Yes	No	No	Q9HCJ6	Synaptic vesicle membrane protein VAT-1 homolog-like OS=Homo sapiens GN=VAT1L PE=1 SV=2 - [VAT1L_HUMAN]
No	No	No	E9PCG9	D-beta-hydroxybutyrate dehydrogenase, mitochondrial OS=Homo sapiens GN=BDH1 PE=2 SV=1 - [E9PCG9_HUMAN]
No	Yes	Yes	P68400	Casein kinase II subunit alpha OS=Homo sapiens GN=CSNK2A1 PE=1 SV=1 - [CSK21_HUMAN]
No	No	No	Q59EI4	Copine I variant (Fragment) OS=Homo sapiens PE=2 SV=1 - [Q59EI4_HUMAN]
No	No	No	O43581-2	Isoform 2 of Synaptotagmin-7 OS=Homo sapiens GN=SYT7 - [SYT7_HUMAN]
No	No	No	A1A4E9	Keratin 13 OS=Homo sapiens GN=KRT13 PE=2 SV=1 - [A1A4E9_HUMAN]
No	Yes	Yes	P35813	Protein phosphatase 1A OS=Homo sapiens GN=PPM1A PE=1 SV=1 - [PPM1A_HUMAN]
No	Yes	Yes	Q9UKG1	DCC-interacting protein 13-alpha OS=Homo sapiens GN=APPL1 PE=1 SV=1 - [DP13A_HUMAN]
Yes	Yes	Yes	P53041	Serine/threonine-protein phosphatase 5 OS=Homo sapiens GN=PPP5C PE=1 SV=1 - [PPP5_HUMAN]
No	Yes	Yes	Q07955	Serine/arginine-rich splicing factor 1 OS=Homo sapiens GN=SRSF1 PE=1 SV=2 - [SRSF1_HUMAN]
Yes	Yes	Yes	P04080	Cystatin-B OS=Homo sapiens GN=CSTB PE=1 SV=2 - [CYTB_HUMAN]
Yes	No	No	Q06124	Tyrosine-protein phosphatase non-receptor type 11 OS=Homo sapiens GN=PTPN11 PE=1 SV=2 - [PTN11_HUMAN]
No	Yes	Yes	O43920	NADH dehydrogenase [ubiquinone] iron-sulfur protein 5 OS=Homo sapiens GN=NDUFS5 PE=1 SV=3 - [NDUS5_HUMAN]
No	No	No	Q96DA2	Ras-related protein Rab-39B OS=Homo sapiens GN=RAB39B PE=1 SV=1 - [RB39B_HUMAN]
Yes	No	No	P51178	1-phosphatidylinositol 4,5-bisphosphate phosphodiesterase delta-1 OS=Homo sapiens GN=PLCD1 PE=1 SV=2 - [PLCD1_HUMAN]
No	No	No	P50440-2	Isoform 2 of Glycine amidinotransferase, mitochondrial OS=Homo sapiens GN=GATM - [GATM_HUMAN]
No	Yes	Yes	O43681	ATPase ASNA1 OS=Homo sapiens GN=ASNA1 PE=1 SV=2 - [ASNA_HUMAN]
No	No	No	P00352	Retinal dehydrogenase 1 OS=Homo sapiens GN=ALDH1A1 PE=1 SV=2 - [AL1A1_HUMAN]
No	Yes	Yes	P19105	Myosin regulatory light chain 12A OS=Homo sapiens GN=MYL12A PE=1 SV=2 - [ML12A_HUMAN]
No	Yes	Yes	Q07065	Cytoskeleton-associated protein 4 OS=Homo sapiens GN=CKAP4 PE=1 SV=2 - [CKAP4_HUMAN]
No	No	Yes	Q9BQI5	SH3-containing GRB2-like protein 3-interacting protein 1 OS=Homo sapiens GN=SGIP1 PE=1 SV=2 - [SGIP1_HUMAN]
No	No	No	O60262	Guanine nucleotide-binding protein G(I)/G(S)/G(O) subunit gamma-7 OS=Homo sapiens GN=GNG7 PE=1 SV=1 - [GBG7_HUMAN]
No	No	No	Q68DU8	BTB/POZ domain-containing protein KCTD16 OS=Homo sapiens GN=KCTD16 PE=2 SV=1 - [KCD16_HUMAN]
No	No	No	H0YIC4	Citrate synthase (Fragment) OS=Homo sapiens GN=CS PE=2 SV=1 - [H0YIC4_HUMAN]
No	Yes	Yes	P14550	Alcohol dehydrogenase [NADP(+)] OS=Homo sapiens GN=AKR1A1 PE=1 SV=3 - [AK1A1_HUMAN]
No	Yes	Yes	Q9NVJ2	ADP-ribosylation factor-like protein 8B OS=Homo sapiens GN=ARL8B PE=1 SV=1 - [ARL8B_HUMAN]
Yes	Yes	Yes	Q9UJU6	Drebrin-like protein OS=Homo sapiens GN=DBNL PE=1 SV=1 - [DBNL_HUMAN]
No	No	No	Q9H479	Fructosamine-3-kinase OS=Homo sapiens GN=FN3K PE=1 SV=1 - [FN3K_HUMAN]
No	Yes	Yes	D3DWK1	Eukaryotic translation elongation factor 1 delta (Guanine nucleotide exchange protein), isoform CRA_b OS=Homo sapiens GN=EEF1D PE=3 SV=1 - [D3DWK1_HUMAN]
No	Yes	Yes	P26373	60S ribosomal protein L13 OS=Homo sapiens GN=RPL13 PE=1 SV=4 - [RL13_HUMAN]
No	No	No	P35573	Glycogen debranching enzyme OS=Homo sapiens GN=AGL PE=1 SV=3 - [GDE_HUMAN]
Yes	Yes	Yes	Q15056-2	Isoform Short of Eukaryotic translation initiation factor 4H OS=Homo sapiens GN=EIF4H - [IF4H_HUMAN]
No	Yes	Yes	Q9NP81	Serine--tRNA ligase, mitochondrial OS=Homo sapiens GN=SARS2 PE=1 SV=1 - [SYSM_HUMAN]
No	No	No	Q0KKI6	Immunoblobulin light chain (Fragment) OS=Homo sapiens PE=2 SV=1 - [Q0KKI6_HUMAN]
No	Yes	Yes	P49591	Serine--tRNA ligase, cytoplasmic OS=Homo sapiens GN=SARS PE=1 SV=3 - [SYSC_HUMAN]
No	Yes	Yes	P59998	Actin-related protein 2/3 complex subunit 4 OS=Homo sapiens GN=ARPC4 PE=1 SV=3 - [ARPC4_HUMAN]
No	No	Yes	Q7Z406	Myosin-14 OS=Homo sapiens GN=MYH14 PE=1 SV=2 - [MYH14_HUMAN]
No	Yes	Yes	P07910-2	Isoform C1 of Heterogeneous nuclear ribonucleoproteins C1/C2 OS=Homo sapiens GN=HNRNPC - [HNRPC_HUMAN]
Yes	Yes	Yes	P05067-7	Isoform L-APP733 of Amyloid beta A4 protein OS=Homo sapiens GN=APP - [A4_HUMAN]
No	Yes	Yes	P62081	40S ribosomal protein S7 OS=Homo sapiens GN=RPS7 PE=1 SV=1 - [RS7_HUMAN]
No	Yes	Yes	P27695;Q5TZP7	DNA-(apurinic or apyrimidinic site) lyase OS=Homo sapiens GN=APEX1 PE=1 SV=2 - [APEX1_HUMAN]
No	Yes	Yes	Q9H254	Spectrin beta chain, non-erythrocytic 4 OS=Homo sapiens GN=SPTBN4 PE=1 SV=2 - [SPTN4_HUMAN]
No	No	No	F8VWH9	ADP-ribosylation factor GTPase-activating protein 1 OS=Homo sapiens GN=ARFGAP1 PE=2 SV=1 - [F8VWH9_HUMAN]
No	Yes	Yes	P63241	Eukaryotic translation initiation factor 5A-1 OS=Homo sapiens GN=EIF5A PE=1 SV=2 - [IF5A1_HUMAN]
No	No	No	O00330-3	Isoform 3 of Pyruvate dehydrogenase protein X component, mitochondrial OS=Homo sapiens GN=PDHX - [ODPX_HUMAN]
No	No	No	F5GYR0	Actin-binding LIM protein 2 OS=Homo sapiens GN=ABLIM2 PE=2 SV=1 - [F5GYR0_HUMAN]
No	No	No	Q07157-2	Isoform Short of Tight junction protein ZO-1 OS=Homo sapiens GN=TJP1 - [ZO1_HUMAN]
No	Yes	Yes	Q13838	Spliceosome RNA helicase DDX39B OS=Homo sapiens GN=DDX39B PE=1 SV=1 - [DX39B_HUMAN]
No	No	No	B4E2Z8	cDNA FLJ61206, highly similar to Homo sapiens multiple substrate lipid kinase (MULK), mRNA OS=Homo sapiens PE=2 SV=1 - [B4E2Z8_HUMAN]
No	Yes	Yes	P35998	26S protease regulatory subunit 7 OS=Homo sapiens GN=PSMC2 PE=1 SV=3 - [PRS7_HUMAN]
No	No	No	Q5HYD9	Putative uncharacterized protein DKFZp686M0619 (Fragment) OS=Homo sapiens GN=DKFZp686M0619 PE=2 SV=1 - [Q5HYD9_HUMAN]
Yes	No	Yes	O75914-2	Isoform 2 of Serine/threonine-protein kinase PAK 3 OS=Homo sapiens GN=PAK3 - [PAK3_HUMAN]
Yes	No	No	P01024	Complement C3 OS=Homo sapiens GN=C3 PE=1 SV=2 - [CO3_HUMAN]
Yes	No	No	Q5T5C0-3	Isoform 3 of Syntaxin-binding protein 5 OS=Homo sapiens GN=STXBP5 - [STXB5_HUMAN]
No	Yes	Yes	O60493	Sorting nexin-3 OS=Homo sapiens GN=SNX3 PE=1 SV=3 - [SNX3_HUMAN]
Yes	No	No	Q66LE6	Serine/threonine-protein phosphatase 2A 55 kDa regulatory subunit B delta isoform OS=Homo sapiens GN=PPP2R2D PE=2 SV=1 - [2ABD_HUMAN]
No	Yes	Yes	O60506-4	Isoform 4 of Heterogeneous nuclear ribonucleoprotein Q OS=Homo sapiens GN=SYNCRIP - [HNRPQ_HUMAN]
No	Yes	Yes	P62269	40S ribosomal protein S18 OS=Homo sapiens GN=RPS18 PE=1 SV=3 - [RS18_HUMAN]
No	No	Yes	A8MWK3;P19022-2	Cadherin-2 OS=Homo sapiens GN=CDH2 PE=2 SV=1 - [A8MWK3_HUMAN]
No	Yes	Yes	I3L430;P30519-2	Heme oxygenase 2 OS=Homo sapiens GN=HMOX2 PE=2 SV=1 - [I3L430_HUMAN]
No	Yes	Yes	P30049	ATP synthase subunit delta, mitochondrial OS=Homo sapiens GN=ATP5D PE=1 SV=2 - [ATPD_HUMAN]
No	Yes	Yes	Q9NYB9-2	Isoform 2 of Abl interactor 2 OS=Homo sapiens GN=ABI2 - [ABI2_HUMAN]
No	No	No	H3BSM5	Gamma-aminobutyric acid receptor-associated protein-like 2 OS=Homo sapiens GN=GABARAPL2 PE=2 SV=1 - [H3BSM5_HUMAN]
No	No	No	P41222	Prostaglandin-H2 D-isomerase OS=Homo sapiens GN=PTGDS PE=1 SV=1 - [PTGDS_HUMAN]
Yes	No	Yes	Q8WXG6-7	Isoform 7 of MAP kinase-activating death domain protein OS=Homo sapiens GN=MADD - [MADD_HUMAN]
No	Yes	Yes	Q92841-1	Isoform 2 of Probable ATP-dependent RNA helicase DDX17 OS=Homo sapiens GN=DDX17 - [DDX17_HUMAN]
No	Yes	Yes	P21926	CD9 antigen OS=Homo sapiens GN=CD9 PE=1 SV=4 - [CD9_HUMAN]
No	No	No	Q9BPW8	Protein NipSnap homolog 1 OS=Homo sapiens GN=NIPSNAP1 PE=1 SV=1 - [NIPS1_HUMAN]
Yes	Yes	Yes	Q9Y3F4	Serine-threonine kinase receptor-associated protein OS=Homo sapiens GN=STRAP PE=1 SV=1 - [STRAP_HUMAN]
No	No	No	P61457	Pterin-4-alpha-carbinolamine dehydratase OS=Homo sapiens GN=PCBD1 PE=1 SV=2 - [PHS_HUMAN]
No	No	No	P60891	Ribose-phosphate pyrophosphokinase 1 OS=Homo sapiens GN=PRPS1 PE=1 SV=2 - [PRPS1_HUMAN]
Yes	Yes	Yes	P55209-2	Isoform 2 of Nucleosome assembly protein 1-like 1 OS=Homo sapiens GN=NAP1L1 - [NP1L1_HUMAN]
No	No	No	Q684P5-3	Isoform 3 of Rap1 GTPase-activating protein 2 OS=Homo sapiens GN=RAP1GAP2 - [RPGP2_HUMAN]
Yes	Yes	Yes	P24821-4	Isoform 4 of Tenascin OS=Homo sapiens GN=TNC - [TENA_HUMAN]
Yes	No	No	B7Z9I1	Medium-chain-specific acyl-CoA dehydrogenase, mitochondrial OS=Homo sapiens GN=ACADM PE=2 SV=1 - [B7Z9I1_HUMAN]
No	Yes	Yes	Q7KZF4	Staphylococcal nuclease domain-containing protein 1 OS=Homo sapiens GN=SND1 PE=1 SV=1 - [SND1_HUMAN]
No	No	No	P35749-4	Isoform 4 of Myosin-11 OS=Homo sapiens GN=MYH11 - [MYH11_HUMAN]
No	No	No	B4DPJ2	Annexin OS=Homo sapiens PE=2 SV=1 - [B4DPJ2_HUMAN]
No	No	No	Q5T123	SH3 domain-binding glutamic acid-rich-like protein 3 OS=Homo sapiens GN=SH3BGRL3 PE=2 SV=1 - [Q5T123_HUMAN]
Yes	Yes	Yes	P63244	Guanine nucleotide-binding protein subunit beta-2-like 1 OS=Homo sapiens GN=GNB2L1 PE=1 SV=3 - [GBLP_HUMAN]
No	Yes	Yes	P31153	S-adenosylmethionine synthase isoform type-2 OS=Homo sapiens GN=MAT2A PE=1 SV=1 - [METK2_HUMAN]
No	No	No	Q5W145	NADH dehydrogenase (Ubiquinone) 1 beta subcomplex, 8, 19kDa, isoform CRA_a OS=Homo sapiens GN=NDUFB8 PE=2 SV=1 - [Q5W145_HUMAN]
No	No	No	Q9H1K4	Mitochondrial glutamate carrier 2 OS=Homo sapiens GN=SLC25A18 PE=2 SV=1 - [GHC2_HUMAN]
No	No	No	B2RCM3	cDNA, FLJ96158, highly similar to Homo sapiens calpain 2, (m/II) large subunit (CAPN2), mRNA OS=Homo sapiens PE=2 SV=1 - [B2RCM3_HUMAN]
No	No	Yes	Q01650	Large neutral amino acids transporter small subunit 1 OS=Homo sapiens GN=SLC7A5 PE=1 SV=2 - [LAT1_HUMAN]
No	Yes	Yes	P43155-2	Isoform 2 of Carnitine O-acetyltransferase OS=Homo sapiens GN=CRAT - [CACP_HUMAN]
No	Yes	Yes	Q9Y5S2	Serine/threonine-protein kinase MRCK beta OS=Homo sapiens GN=CDC42BPB PE=1 SV=2 - [MRCKB_HUMAN]
No	No	No	Q86TY5	Galectin OS=Homo sapiens PE=2 SV=1 - [Q86TY5_HUMAN]
No	Yes	Yes	P04843	Dolichyl-diphosphooligosaccharide--protein glycosyltransferase subunit 1 OS=Homo sapiens GN=RPN1 PE=1 SV=1 - [RPN1_HUMAN]
No	Yes	Yes	O15145	Actin-related protein 2/3 complex subunit 3 OS=Homo sapiens GN=ARPC3 PE=1 SV=3 - [ARPC3_HUMAN]
No	No	No	F8VQX6	Methyltransferase-like protein 7A (Fragment) OS=Homo sapiens GN=METTL7A PE=2 SV=1 - [F8VQX6_HUMAN]
No	Yes	Yes	P07203	Glutathione peroxidase 1 OS=Homo sapiens GN=GPX1 PE=1 SV=4 - [GPX1_HUMAN]
No	No	No	P16435	NADPH--cytochrome P450 reductase OS=Homo sapiens GN=POR PE=1 SV=2 - [NCPR_HUMAN]
Yes	No	No	P55087	Aquaporin-4 OS=Homo sapiens GN=AQP4 PE=1 SV=2 - [AQP4_HUMAN]
Yes	No	No	Q6PIU2	Neutral cholesterol ester hydrolase 1 OS=Homo sapiens GN=NCEH1 PE=1 SV=3 - [NCEH1_HUMAN]
No	Yes	Yes	P62753	40S ribosomal protein S6 OS=Homo sapiens GN=RPS6 PE=1 SV=1 - [RS6_HUMAN]
No	No	No	O60888-3	Isoform C of Protein CutA OS=Homo sapiens GN=CUTA - [CUTA_HUMAN]
Yes	Yes	Yes	P06241	Tyrosine-protein kinase Fyn OS=Homo sapiens GN=FYN PE=1 SV=3 - [FYN_HUMAN]
No	Yes	Yes	O60282	Kinesin heavy chain isoform 5C OS=Homo sapiens GN=KIF5C PE=1 SV=1 - [KIF5C_HUMAN]
No	No	Yes	Q9BX66-9	Isoform 9 of Sorbin and SH3 domain-containing protein 1 OS=Homo sapiens GN=SORBS1 - [SRBS1_HUMAN]
Yes	No	No	Q9NZQ3-3	Isoform 3 of NCK-interacting protein with SH3 domain OS=Homo sapiens GN=NCKIPSD - [SPN90_HUMAN]
Yes	No	No	P16870-2	Isoform 2 of Carboxypeptidase E OS=Homo sapiens GN=CPE - [CBPE_HUMAN]
No	No	No	Q6ZWB6	BTB/POZ domain-containing protein KCTD8 OS=Homo sapiens GN=KCTD8 PE=2 SV=1 - [KCTD8_HUMAN]
No	No	No	O14523	C2 domain-containing protein 2-like OS=Homo sapiens GN=C2CD2L PE=1 SV=3 - [C2C2L_HUMAN]
No	Yes	Yes	Q99250	Sodium channel protein type 2 subunit alpha OS=Homo sapiens GN=SCN2A PE=1 SV=3 - [SCN2A_HUMAN]
No	Yes	Yes	P0CW22	40S ribosomal protein S17-like OS=Homo sapiens GN=RPS17L PE=1 SV=1 - [RS17L_HUMAN]
Yes	No	No	Q8NBX0	Saccharopine dehydrogenase-like oxidoreductase OS=Homo sapiens GN=SCCPDH PE=1 SV=1 - [SCPDL_HUMAN]
No	Yes	Yes	P15121	Aldose reductase OS=Homo sapiens GN=AKR1B1 PE=1 SV=3 - [ALDR_HUMAN]
No	Yes	Yes	P62195-2	Isoform 2 of 26S protease regulatory subunit 8 OS=Homo sapiens GN=PSMC5 - [PRS8_HUMAN]
No	No	No	Q96AX2-4	Isoform 4 of Ras-related protein Rab-37 OS=Homo sapiens GN=RAB37 - [RAB37_HUMAN]
No	No	No	O43674-2	Isoform 2 of NADH dehydrogenase [ubiquinone] 1 beta subcomplex subunit 5, mitochondrial OS=Homo sapiens GN=NDUFB5 - [NDUB5_HUMAN]
No	No	No	J3KS22	L-xylulose reductase (Fragment) OS=Homo sapiens GN=DCXR PE=2 SV=1 - [J3KS22_HUMAN]
Yes	Yes	Yes	P17302	Gap junction alpha-1 protein OS=Homo sapiens GN=GJA1 PE=1 SV=2 - [CXA1_HUMAN]
No	No	No	F8VSZ4	Plexin-A1 OS=Homo sapiens GN=PLXNA1 PE=2 SV=1 - [F8VSZ4_HUMAN]
No	Yes	Yes	Q96PE5-3	Isoform 3 of Opalin OS=Homo sapiens GN=OPALIN - [OPALI_HUMAN]
No	No	No	Q16836	Hydroxyacyl-coenzyme A dehydrogenase, mitochondrial OS=Homo sapiens GN=HADH PE=1 SV=3 - [HCDH_HUMAN]
No	No	Yes	Q8N4C8-3	Isoform 2 of Misshapen-like kinase 1 OS=Homo sapiens GN=MINK1 - [MINK1_HUMAN]
No	No	No	P14621	Acylphosphatase-2 OS=Homo sapiens GN=ACYP2 PE=1 SV=2 - [ACYP2_HUMAN]
Yes	Yes	Yes	Q4J6C6-4	Isoform 4 of Prolyl endopeptidase-like OS=Homo sapiens GN=PREPL - [PPCEL_HUMAN]
No	Yes	Yes	B4DQ19;Q9NR31-2	GTP-binding protein SAR1a OS=Homo sapiens GN=SAR1A PE=2 SV=1 - [B4DQ19_HUMAN]
No	No	No	Q96ID5	Immunoglobulin superfamily member 21 OS=Homo sapiens GN=IGSF21 PE=2 SV=1 - [IGS21_HUMAN]
Yes	Yes	Yes	P23396	40S ribosomal protein S3 OS=Homo sapiens GN=RPS3 PE=1 SV=2 - [RS3_HUMAN]
No	No	Yes	Q03001	Dystonin OS=Homo sapiens GN=DST PE=1 SV=4 - [DYST_HUMAN]
No	No	No	E9PEB9	Dystonin OS=Homo sapiens GN=DST PE=2 SV=2 - [E9PEB9_HUMAN]
Yes	Yes	Yes	P37802	Transgelin-2 OS=Homo sapiens GN=TAGLN2 PE=1 SV=3 - [TAGL2_HUMAN]
Yes	Yes	Yes	B7ZKK9;Q16537-2	PPP2R5E protein OS=Homo sapiens GN=PPP2R5E PE=2 SV=1 - [B7ZKK9_HUMAN]
No	No	No	P01857	Ig gamma-1 chain C region OS=Homo sapiens GN=IGHG1 PE=1 SV=1 - [IGHG1_HUMAN]
No	Yes	Yes	Q9UHD9	Ubiquilin-2 OS=Homo sapiens GN=UBQLN2 PE=1 SV=2 - [UBQL2_HUMAN]
No	Yes	Yes	P62837	Ubiquitin-conjugating enzyme E2 D2 OS=Homo sapiens GN=UBE2D2 PE=1 SV=1 - [UB2D2_HUMAN]
No	No	No	A8K6V7	cDNA FLJ76053, highly similar to Homo sapiens Ras-GTPase activating protein SH3 domain-binding protein 2 (G3BP2), transcript variant 3, mRNA OS=Homo sapiens PE=2 SV=1 - [A8K6V7_HUMAN]
No	No	No	Q96BM9	ADP-ribosylation factor-like protein 8A OS=Homo sapiens GN=ARL8A PE=1 SV=1 - [ARL8A_HUMAN]
No	No	No	Q8NCW5-2	Isoform 2 of NAD(P)H-hydrate epimerase OS=Homo sapiens GN=APOA1BP - [NNRE_HUMAN]
Yes	Yes	Yes	P14923	Junction plakoglobin OS=Homo sapiens GN=JUP PE=1 SV=3 - [PLAK_HUMAN]
Yes	No	No	P00390-5	Isoform 4 of Glutathione reductase, mitochondrial OS=Homo sapiens GN=GSR - [GSHR_HUMAN]
No	No	No	F8W031	Uncharacterized protein (Fragment) OS=Homo sapiens PE=2 SV=1 - [F8W031_HUMAN]
Yes	Yes	Yes	Q9P121-3	Isoform 3 of Neurotrimin OS=Homo sapiens GN=NTM - [NTRI_HUMAN]
No	No	No	Q9P2R3	Ankyrin repeat and FYVE domain-containing protein 1 OS=Homo sapiens GN=ANKFY1 PE=1 SV=2 - [ANFY1_HUMAN]
Yes	Yes	Yes	Q9NZL9	Methionine adenosyltransferase 2 subunit beta OS=Homo sapiens GN=MAT2B PE=1 SV=1 - [MAT2B_HUMAN]
No	Yes	Yes	O95831-3	Isoform 3 of Apoptosis-inducing factor 1, mitochondrial OS=Homo sapiens GN=AIFM1 - [AIFM1_HUMAN]
No	No	No	O14979-3	Isoform 3 of Heterogeneous nuclear ribonucleoprotein D-like OS=Homo sapiens GN=HNRNPDL - [HNRDL_HUMAN]
No	No	No	B7Z8A2	cDNA FLJ51671, highly similar to Prenylcysteine oxidase (EC 1.8.3.5) OS=Homo sapiens PE=2 SV=1 - [B7Z8A2_HUMAN]
No	Yes	Yes	Q9UBS5-2	Isoform 1B of Gamma-aminobutyric acid type B receptor subunit 1 OS=Homo sapiens GN=GABBR1 - [GABR1_HUMAN]
Yes	No	No	P62328	Thymosin beta-4 OS=Homo sapiens GN=TMSB4X PE=1 SV=2 - [TYB4_HUMAN]
Yes	Yes	Yes	P62942	Peptidyl-prolyl cis-trans isomerase FKBP1A OS=Homo sapiens GN=FKBP1A PE=1 SV=2 - [FKB1A_HUMAN]
No	No	No	O75323-2	Isoform 2 of Protein NipSnap homolog 2 OS=Homo sapiens GN=GBAS - [NIPS2_HUMAN]
No	Yes	Yes	Q9H444	Charged multivesicular body protein 4b OS=Homo sapiens GN=CHMP4B PE=1 SV=1 - [CHM4B_HUMAN]
No	No	No	B4DM73	cDNA FLJ60078, highly similar to CLIP-associating protein 2 (Fragment) OS=Homo sapiens PE=2 SV=1 - [B4DM73_HUMAN]
No	No	No	O95168-2	Isoform 2 of NADH dehydrogenase [ubiquinone] 1 beta subcomplex subunit 4 OS=Homo sapiens GN=NDUFB4 - [NDUB4_HUMAN]
No	No	No	Q8WYJ5	Protein kinase C inhibitor-2 OS=Homo sapiens PE=2 SV=1 - [Q8WYJ5_HUMAN]
No	No	No	P25787	Proteasome subunit alpha type-2 OS=Homo sapiens GN=PSMA2 PE=1 SV=2 - [PSA2_HUMAN]
No	Yes	Yes	O75367-2	Isoform 1 of Core histone macro-H2A.1 OS=Homo sapiens GN=H2AFY - [H2AY_HUMAN]
No	No	No	Q9P260-2	Isoform 2 of LisH domain and HEAT repeat-containing protein KIAA1468 OS=Homo sapiens GN=KIAA1468 - [K1468_HUMAN]
No	No	No	P23368	NAD-dependent malic enzyme, mitochondrial OS=Homo sapiens GN=ME2 PE=1 SV=1 - [MAOM_HUMAN]
No	Yes	Yes	O95373	Importin-7 OS=Homo sapiens GN=IPO7 PE=1 SV=1 - [IPO7_HUMAN]
Yes	Yes	Yes	O43776	Asparagine--tRNA ligase, cytoplasmic OS=Homo sapiens GN=NARS PE=1 SV=1 - [SYNC_HUMAN]
No	Yes	Yes	P46781	40S ribosomal protein S9 OS=Homo sapiens GN=RPS9 PE=1 SV=3 - [RS9_HUMAN]
No	No	No	B4E2V5	Erythrocyte band 7 integral membrane protein OS=Homo sapiens GN=STOM PE=2 SV=1 - [B4E2V5_HUMAN]
No	Yes	Yes	P62917	60S ribosomal protein L8 OS=Homo sapiens GN=RPL8 PE=1 SV=2 - [RL8_HUMAN]
No	No	No	O43181	NADH dehydrogenase [ubiquinone] iron-sulfur protein 4, mitochondrial OS=Homo sapiens GN=NDUFS4 PE=1 SV=1 - [NDUS4_HUMAN]
No	No	No	O60763	General vesicular transport factor p115 OS=Homo sapiens GN=USO1 PE=1 SV=2 - [USO1_HUMAN]
No	No	No	B2R923	cDNA, FLJ94174 OS=Homo sapiens PE=2 SV=1 - [B2R923_HUMAN]
No	Yes	Yes	P62851	40S ribosomal protein S25 OS=Homo sapiens GN=RPS25 PE=1 SV=1 - [RS25_HUMAN]
No	No	No	Q5T0D9-2	Isoform 2 of Tumor protein p63-regulated gene 1-like protein OS=Homo sapiens GN=TPRG1L - [TPRGL_HUMAN]
No	No	No	Q9UBI6	Guanine nucleotide-binding protein G(I)/G(S)/G(O) subunit gamma-12 OS=Homo sapiens GN=GNG12 PE=1 SV=3 - [GBG12_HUMAN]
No	No	No	P53365-3	Isoform 3 of Arfaptin-2 OS=Homo sapiens GN=ARFIP2 - [ARFP2_HUMAN]
No	Yes	Yes	P26378-2	Isoform 2 of ELAV-like protein 4 OS=Homo sapiens GN=ELAVL4 - [ELAV4_HUMAN]
No	No	No	O14495	Lipid phosphate phosphohydrolase 3 OS=Homo sapiens GN=PPAP2B PE=1 SV=1 - [LPP3_HUMAN]
No	Yes	Yes	P26196	Probable ATP-dependent RNA helicase DDX6 OS=Homo sapiens GN=DDX6 PE=1 SV=2 - [DDX6_HUMAN]
No	Yes	Yes	O95970-3	Isoform 3 of Leucine-rich glioma-inactivated protein 1 OS=Homo sapiens GN=LGI1 - [LGI1_HUMAN]
No	Yes	Yes	Q14012	Calcium/calmodulin-dependent protein kinase type 1 OS=Homo sapiens GN=CAMK1 PE=1 SV=1 - [KCC1A_HUMAN]
No	Yes	Yes	Q9UJ70	N-acetyl-D-glucosamine kinase OS=Homo sapiens GN=NAGK PE=1 SV=4 - [NAGK_HUMAN]
No	Yes	Yes	Q02246	Contactin-2 OS=Homo sapiens GN=CNTN2 PE=1 SV=1 - [CNTN2_HUMAN]
No	No	No	O43747	AP-1 complex subunit gamma-1 OS=Homo sapiens GN=AP1G1 PE=1 SV=5 - [AP1G1_HUMAN]
No	Yes	Yes	O14775-3	Isoform 3 of Guanine nucleotide-binding protein subunit beta-5 OS=Homo sapiens GN=GNB5 - [GBB5_HUMAN]
No	Yes	Yes	P07741	Adenine phosphoribosyltransferase OS=Homo sapiens GN=APRT PE=1 SV=2 - [APT_HUMAN]
Yes	No	No	O43761	Synaptogyrin-3 OS=Homo sapiens GN=SYNGR3 PE=1 SV=2 - [SNG3_HUMAN]
No	Yes	Yes	O00533	Neural cell adhesion molecule L1-like protein OS=Homo sapiens GN=CHL1 PE=1 SV=4 - [CHL1_HUMAN]
No	No	No	Q9BR76	Coronin-1B OS=Homo sapiens GN=CORO1B PE=1 SV=1 - [COR1B_HUMAN]
No	No	No	Q496C9	D-tyrosyl-tRNA(Tyr) deacylase OS=Homo sapiens GN=DTD1 PE=2 SV=1 - [Q496C9_HUMAN]
No	No	No	P56556	NADH dehydrogenase [ubiquinone] 1 alpha subcomplex subunit 6 OS=Homo sapiens GN=NDUFA6 PE=1 SV=3 - [NDUA6_HUMAN]
Yes	Yes	Yes	Q9UBQ0	Vacuolar protein sorting-associated protein 29 OS=Homo sapiens GN=VPS29 PE=1 SV=1 - [VPS29_HUMAN]
No	No	No	P22676	Calretinin OS=Homo sapiens GN=CALB2 PE=1 SV=2 - [CALB2_HUMAN]
No	No	No	E5RJ52	AP-3 complex subunit mu-2 (Fragment) OS=Homo sapiens GN=AP3M2 PE=2 SV=1 - [E5RJ52_HUMAN]
No	No	No	H0YD13	CD44 antigen OS=Homo sapiens GN=CD44 PE=2 SV=2 - [H0YD13_HUMAN]
No	Yes	Yes	Q9UKU0	Long-chain-fatty-acid--CoA ligase 6 OS=Homo sapiens GN=ACSL6 PE=2 SV=4 - [ACSL6_HUMAN]
Yes	No	No	P26440-2	Isoform 2 of Isovaleryl-CoA dehydrogenase, mitochondrial OS=Homo sapiens GN=IVD - [IVD_HUMAN]
No	Yes	Yes	Q92974-3	Isoform 3 of Rho guanine nucleotide exchange factor 2 OS=Homo sapiens GN=ARHGEF2 - [ARHG2_HUMAN]
No	Yes	Yes	P51153	Ras-related protein Rab-13 OS=Homo sapiens GN=RAB13 PE=1 SV=1 - [RAB13_HUMAN]
No	No	Yes	P11169	Solute carrier family 2, facilitated glucose transporter member 3 OS=Homo sapiens GN=SLC2A3 PE=1 SV=1 - [GTR3_HUMAN]
No	No	No	O75396	Vesicle-trafficking protein SEC22b OS=Homo sapiens GN=SEC22B PE=1 SV=4 - [SC22B_HUMAN]
No	No	Yes	Q7Z6G8-10	Isoform 10 of Ankyrin repeat and sterile alpha motif domain-containing protein 1B OS=Homo sapiens GN=ANKS1B - [ANS1B_HUMAN]
No	No	No	P13521	Secretogranin-2 OS=Homo sapiens GN=SCG2 PE=1 SV=2 - [SCG2_HUMAN]
No	Yes	Yes	Q9Y570	Protein phosphatase methylesterase 1 OS=Homo sapiens GN=PPME1 PE=1 SV=3 - [PPME1_HUMAN]
No	No	No	B4DI75	Dematin OS=Homo sapiens GN=DMTN PE=2 SV=1 - [B4DI75_HUMAN]
No	Yes	Yes	F5H100	Guanine nucleotide-binding protein G(I)/G(S)/G(T) subunit beta-3 (Fragment) OS=Homo sapiens GN=GNB3 PE=2 SV=2 - [F5H100_HUMAN]
No	No	No	H0YMZ1	Proteasome subunit alpha type (Fragment) OS=Homo sapiens GN=PSMA4 PE=2 SV=1 - [H0YMZ1_HUMAN]
No	No	No	B4DP31	Phosphoribosyl pyrophosphate synthase-associated protein 1 OS=Homo sapiens GN=PRPSAP1 PE=2 SV=1 - [B4DP31_HUMAN]
No	Yes	Yes	Q14247-3	Isoform 3 of Src substrate cortactin OS=Homo sapiens GN=CTTN - [SRC8_HUMAN]
No	No	No	B1B1G3	Myelin proteolipid protein (Fragment) OS=Homo sapiens GN=PLP1 PE=2 SV=1 - [B1B1G3_HUMAN]
No	Yes	Yes	P07305-2	Isoform 2 of Histone H1.0 OS=Homo sapiens GN=H1F0 - [H10_HUMAN]
Yes	Yes	Yes	O43759-2	Isoform 1B of Synaptogyrin-1 OS=Homo sapiens GN=SYNGR1 - [SNG1_HUMAN]
No	No	No	Q9UN37	Vacuolar protein sorting-associated protein 4A OS=Homo sapiens GN=VPS4A PE=1 SV=1 - [VPS4A_HUMAN]
No	No	No	P51970	NADH dehydrogenase [ubiquinone] 1 alpha subcomplex subunit 8 OS=Homo sapiens GN=NDUFA8 PE=1 SV=3 - [NDUA8_HUMAN]
No	No	No	O60331-4	Isoform 4 of Phosphatidylinositol 4-phosphate 5-kinase type-1 gamma OS=Homo sapiens GN=PIP5K1C - [PI51C_HUMAN]
No	Yes	Yes	Q9HA65-2	Isoform 2 of TBC1 domain family member 17 OS=Homo sapiens GN=TBC1D17 - [TBC17_HUMAN]
No	Yes	Yes	Q4W5Q4	Putative uncharacterized protein PDZGEF1 (Fragment) OS=Homo sapiens GN=PDZGEF1 PE=2 SV=1 - [Q4W5Q4_HUMAN]
No	No	Yes	P54750	Calcium/calmodulin-dependent 3',5'-cyclic nucleotide phosphodiesterase 1A OS=Homo sapiens GN=PDE1A PE=2 SV=2 - [PDE1A_HUMAN]
Yes	Yes	Yes	P46379-4	Isoform 4 of Large proline-rich protein BAG6 OS=Homo sapiens GN=BAG6 - [BAG6_HUMAN]
No	Yes	Yes	Q9BS26	Endoplasmic reticulum resident protein 44 OS=Homo sapiens GN=ERP44 PE=1 SV=1 - [ERP44_HUMAN]
No	No	No	P23381-2	Isoform 2 of Tryptophan--tRNA ligase, cytoplasmic OS=Homo sapiens GN=WARS - [SYWC_HUMAN]
No	No	No	Q9P1W8-3	Isoform 3 of Signal-regulatory protein gamma OS=Homo sapiens GN=SIRPG - [SIRPG_HUMAN]
No	Yes	Yes	P12931-2	Isoform 2 of Proto-oncogene tyrosine-protein kinase Src OS=Homo sapiens GN=SRC - [SRC_HUMAN]
No	No	No	P13693	Translationally-controlled tumor protein OS=Homo sapiens GN=TPT1 PE=1 SV=1 - [TCTP_HUMAN]
No	Yes	Yes	Q12959-8	Isoform 8 of Disks large homolog 1 OS=Homo sapiens GN=DLG1 - [DLG1_HUMAN]
No	Yes	Yes	P62249	40S ribosomal protein S16 OS=Homo sapiens GN=RPS16 PE=1 SV=2 - [RS16_HUMAN]
No	No	No	Q16762	Thiosulfate sulfurtransferase OS=Homo sapiens GN=TST PE=1 SV=4 - [THTR_HUMAN]
Yes	Yes	Yes	O75436	Vacuolar protein sorting-associated protein 26A OS=Homo sapiens GN=VPS26A PE=1 SV=2 - [VP26A_HUMAN]
No	Yes	Yes	Q9NRN7	L-aminoadipate-semialdehyde dehydrogenase-phosphopantetheinyl transferase OS=Homo sapiens GN=AASDHPPT PE=1 SV=2 - [ADPPT_HUMAN]
Yes	Yes	Yes	P05165-2	Isoform 2 of Propionyl-CoA carboxylase alpha chain, mitochondrial OS=Homo sapiens GN=PCCA - [PCCA_HUMAN]
No	Yes	Yes	P83731	60S ribosomal protein L24 OS=Homo sapiens GN=RPL24 PE=1 SV=1 - [RL24_HUMAN]
No	Yes	Yes	P62263	40S ribosomal protein S14 OS=Homo sapiens GN=RPS14 PE=1 SV=3 - [RS14_HUMAN]
No	Yes	Yes	P14314-2	Isoform 2 of Glucosidase 2 subunit beta OS=Homo sapiens GN=PRKCSH - [GLU2B_HUMAN]
No	No	No	Q59HE2	Ornithine aminotransferase variant (Fragment) OS=Homo sapiens PE=2 SV=1 - [Q59HE2_HUMAN]
No	No	No	P28074	Proteasome subunit beta type-5 OS=Homo sapiens GN=PSMB5 PE=1 SV=3 - [PSB5_HUMAN]
No	Yes	Yes	J3KSJ8	Protein phosphatase 1 regulatory subunit 1B (Fragment) OS=Homo sapiens GN=PPP1R1B PE=2 SV=1 - [J3KSJ8_HUMAN]
No	No	No	H7BZI1	Nucleobindin-1 (Fragment) OS=Homo sapiens GN=NUCB1 PE=4 SV=1 - [H7BZI1_HUMAN]
No	Yes	Yes	Q9NRX4	14 kDa phosphohistidine phosphatase OS=Homo sapiens GN=PHPT1 PE=1 SV=1 - [PHP14_HUMAN]
No	Yes	Yes	Q9NZW5	MAGUK p55 subfamily member 6 OS=Homo sapiens GN=MPP6 PE=1 SV=2 - [MPP6_HUMAN]
Yes	Yes	Yes	P60983	Glia maturation factor beta OS=Homo sapiens GN=GMFB PE=1 SV=2 - [GMFB_HUMAN]
No	Yes	Yes	Q96A26	Protein FAM162A OS=Homo sapiens GN=FAM162A PE=1 SV=2 - [F162A_HUMAN]
No	Yes	Yes	Q96HU8	GTP-binding protein Di-Ras2 OS=Homo sapiens GN=DIRAS2 PE=1 SV=1 - [DIRA2_HUMAN]
No	No	No	P20618	Proteasome subunit beta type-1 OS=Homo sapiens GN=PSMB1 PE=1 SV=2 - [PSB1_HUMAN]
No	Yes	Yes	Q5SQI0-5	Isoform 5 of Alpha-tubulin N-acetyltransferase 1 OS=Homo sapiens GN=ATAT1 - [ATAT_HUMAN]
No	No	Yes	P49802-4	Isoform 4 of Regulator of G-protein signaling 7 OS=Homo sapiens GN=RGS7 - [RGS7_HUMAN]
No	Yes	Yes	Q9BPX5	Actin-related protein 2/3 complex subunit 5-like protein OS=Homo sapiens GN=ARPC5L PE=1 SV=1 - [ARP5L_HUMAN]
Yes	Yes	Yes	P25786	Proteasome subunit alpha type-1 OS=Homo sapiens GN=PSMA1 PE=1 SV=1 - [PSA1_HUMAN]
No	Yes	Yes	Q92945	Far upstream element-binding protein 2 OS=Homo sapiens GN=KHSRP PE=1 SV=4 - [FUBP2_HUMAN]
No	No	No	P35237	Serpin B6 OS=Homo sapiens GN=SERPINB6 PE=1 SV=3 - [SPB6_HUMAN]
No	Yes	Yes	O43765	Small glutamine-rich tetratricopeptide repeat-containing protein alpha OS=Homo sapiens GN=SGTA PE=1 SV=1 - [SGTA_HUMAN]
No	No	No	I3L1R7	Ethanolamine-phosphate cytidylyltransferase OS=Homo sapiens GN=PCYT2 PE=2 SV=1 - [I3L1R7_HUMAN]
No	No	No	B7ZKY2	Calcium/calmodulin-dependent serine protein kinase (MAGUK family) OS=Homo sapiens GN=CASK PE=2 SV=1 - [B7ZKY2_HUMAN]
No	No	No	Q9C0C9	Ubiquitin-conjugating enzyme E2 O OS=Homo sapiens GN=UBE2O PE=1 SV=3 - [UBE2O_HUMAN]
No	No	No	F5GX71	Mannose-6-phosphate isomerase OS=Homo sapiens GN=MPI PE=2 SV=1 - [F5GX71_HUMAN]
Yes	No	No	P05413	Fatty acid-binding protein, heart OS=Homo sapiens GN=FABP3 PE=1 SV=4 - [FABPH_HUMAN]
No	Yes	Yes	Q8N568-2	Isoform 2 of Serine/threonine-protein kinase DCLK2 OS=Homo sapiens GN=DCLK2 - [DCLK2_HUMAN]
No	Yes	Yes	P43490	Nicotinamide phosphoribosyltransferase OS=Homo sapiens GN=NAMPT PE=1 SV=1 - [NAMPT_HUMAN]
No	Yes	Yes	B4E1K7;Q9UJZ1-2	Stomatin-like protein 2, mitochondrial OS=Homo sapiens GN=STOML2 PE=2 SV=1 - [B4E1K7_HUMAN]
No	Yes	Yes	Q9Y6I3-3	Isoform 3 of Epsin-1 OS=Homo sapiens GN=EPN1 - [EPN1_HUMAN]
No	Yes	Yes	Q16531	DNA damage-binding protein 1 OS=Homo sapiens GN=DDB1 PE=1 SV=1 - [DDB1_HUMAN]
No	No	No	K7EPS3	Protein rogdi homolog (Fragment) OS=Homo sapiens GN=ROGDI PE=2 SV=1 - [K7EPS3_HUMAN]
No	No	Yes	Q9ULP0-2	Isoform 2 of Protein NDRG4 OS=Homo sapiens GN=NDRG4 - [NDRG4_HUMAN]
No	No	No	H0YGL9	Ryanodine receptor 2 OS=Homo sapiens GN=RYR2 PE=2 SV=1 - [H0YGL9_HUMAN]
No	Yes	Yes	Q9BRX8-2	Isoform 2 of Redox-regulatory protein FAM213A OS=Homo sapiens GN=FAM213A - [F213A_HUMAN]
Yes	No	No	Q13825	Methylglutaconyl-CoA hydratase, mitochondrial OS=Homo sapiens GN=AUH PE=1 SV=1 - [AUHM_HUMAN]
No	No	No	Q13057	Bifunctional coenzyme A synthase OS=Homo sapiens GN=COASY PE=1 SV=4 - [COASY_HUMAN]
No	No	No	M0QZN2	40S ribosomal protein S5 OS=Homo sapiens GN=RPS5 PE=2 SV=1 - [M0QZN2_HUMAN]
No	No	No	D3DVH3	Inositol polyphosphate-4-phosphatase, type I, 107kDa, isoform CRA_c OS=Homo sapiens GN=INPP4A PE=2 SV=1 - [D3DVH3_HUMAN]
No	No	No	O15230	Laminin subunit alpha-5 OS=Homo sapiens GN=LAMA5 PE=1 SV=8 - [LAMA5_HUMAN]
No	No	No	B4DRY5	cDNA FLJ54538, highly similar to Transportin-2 OS=Homo sapiens PE=2 SV=1 - [B4DRY5_HUMAN]
Yes	Yes	Yes	O43237	Cytoplasmic dynein 1 light intermediate chain 2 OS=Homo sapiens GN=DYNC1LI2 PE=1 SV=1 - [DC1L2_HUMAN]
No	No	No	Q13938	Calcyphosin OS=Homo sapiens GN=CAPS PE=1 SV=1 - [CAYP1_HUMAN]
No	No	No	P60900	Proteasome subunit alpha type-6 OS=Homo sapiens GN=PSMA6 PE=1 SV=1 - [PSA6_HUMAN]
No	No	No	Q13404	Ubiquitin-conjugating enzyme E2 variant 1 OS=Homo sapiens GN=UBE2V1 PE=1 SV=2 - [UB2V1_HUMAN]
No	Yes	Yes	Q15819	Ubiquitin-conjugating enzyme E2 variant 2 OS=Homo sapiens GN=UBE2V2 PE=1 SV=4 - [UB2V2_HUMAN]
No	No	No	Q08174-2	Isoform 2 of Protocadherin-1 OS=Homo sapiens GN=PCDH1 - [PCDH1_HUMAN]
No	Yes	Yes	P55060-3	Isoform 3 of Exportin-2 OS=Homo sapiens GN=CSE1L - [XPO2_HUMAN]
No	No	No	Q9UDT6	CAP-Gly domain-containing linker protein 2 OS=Homo sapiens GN=CLIP2 PE=1 SV=1 - [CLIP2_HUMAN]
No	No	No	A7E2F7	CAP-GLY domain containing linker protein 2 OS=Homo sapiens GN=CLIP2 PE=2 SV=1 - [A7E2F7_HUMAN]
No	Yes	Yes	O75569-3	Isoform 3 of Interferon-inducible double-stranded RNA-dependent protein kinase activator A OS=Homo sapiens GN=PRKRA - [PRKRA_HUMAN]
No	Yes	Yes	Q9NR45	Sialic acid synthase OS=Homo sapiens GN=NANS PE=1 SV=2 - [SIAS_HUMAN]
No	Yes	Yes	Q86WG3	Caytaxin OS=Homo sapiens GN=ATCAY PE=1 SV=2 - [ATCAY_HUMAN]
No	No	No	P46783	40S ribosomal protein S10 OS=Homo sapiens GN=RPS10 PE=1 SV=1 - [RS10_HUMAN]
No	Yes	Yes	O76041-2	Isoform 2 of Nebulette OS=Homo sapiens GN=NEBL - [NEBL_HUMAN]
No	No	No	A8K6Q9	cDNA FLJ75882, highly similar to Homo sapiens spastic paraplegia 20, spartin (Troyer syndrome) (SPG20), mRNA OS=Homo sapiens PE=2 SV=1 - [A8K6Q9_HUMAN]
Yes	Yes	Yes	P07814	Bifunctional glutamate/proline--tRNA ligase OS=Homo sapiens GN=EPRS PE=1 SV=5 - [SYEP_HUMAN]
No	No	No	Q16629-3	Isoform 3 of Serine/arginine-rich splicing factor 7 OS=Homo sapiens GN=SRSF7 - [SRSF7_HUMAN]
No	Yes	Yes	B2RAH7	cDNA, FLJ94921, highly similar to Homo sapiens prolyl endopeptidase (PREP), mRNA OS=Homo sapiens PE=2 SV=1 - [B2RAH7_HUMAN]
No	Yes	Yes	P24666	Low molecular weight phosphotyrosine protein phosphatase OS=Homo sapiens GN=ACP1 PE=1 SV=3 - [PPAC_HUMAN]
No	No	No	Q9H1Z4	WD repeat-containing protein 13 OS=Homo sapiens GN=WDR13 PE=1 SV=2 - [WDR13_HUMAN]
No	No	No	Q9UBV8	Peflin OS=Homo sapiens GN=PEF1 PE=1 SV=1 - [PEF1_HUMAN]
Yes	Yes	Yes	P63208	S-phase kinase-associated protein 1 OS=Homo sapiens GN=SKP1 PE=1 SV=2 - [SKP1_HUMAN]
Yes	Yes	Yes	B3KS52;Q9NRD5-2	Protein interacting with PRKCA 1, isoform CRA_b OS=Homo sapiens GN=PICK1 PE=2 SV=1 - [B3KS52_HUMAN]
Yes	Yes	Yes	P78527-2	Isoform 2 of DNA-dependent protein kinase catalytic subunit OS=Homo sapiens GN=PRKDC - [PRKDC_HUMAN]
No	No	No	Q5JU85	IQ motif and SEC7 domain-containing protein 2 OS=Homo sapiens GN=IQSEC2 PE=1 SV=1 - [IQEC2_HUMAN]
Yes	Yes	Yes	Q9UJU6-2	Isoform 2 of Drebrin-like protein OS=Homo sapiens GN=DBNL - [DBNL_HUMAN]
No	Yes	Yes	P09525	Annexin A4 OS=Homo sapiens GN=ANXA4 PE=1 SV=4 - [ANXA4_HUMAN]
No	Yes	Yes	Q96QR8	Transcriptional activator protein Pur-beta OS=Homo sapiens GN=PURB PE=1 SV=3 - [PURB_HUMAN]
No	Yes	Yes	P05388	60S acidic ribosomal protein P0 OS=Homo sapiens GN=RPLP0 PE=1 SV=1 - [RLA0_HUMAN]
No	No	No	Q9Y3D6	Mitochondrial fission 1 protein OS=Homo sapiens GN=FIS1 PE=1 SV=2 - [FIS1_HUMAN]
No	No	No	C9JJV6	Myeloid-associated differentiation marker (Fragment) OS=Homo sapiens GN=MYADM PE=2 SV=1 - [C9JJV6_HUMAN]
Yes	Yes	Yes	P09429	High mobility group protein B1 OS=Homo sapiens GN=HMGB1 PE=1 SV=3 - [HMGB1_HUMAN]
No	Yes	Yes	O75534-2	Isoform Short of Cold shock domain-containing protein E1 OS=Homo sapiens GN=CSDE1 - [CSDE1_HUMAN]
No	No	No	Q8N3E9	1-phosphatidylinositol 4,5-bisphosphate phosphodiesterase delta-3 OS=Homo sapiens GN=PLCD3 PE=1 SV=3 - [PLCD3_HUMAN]
No	Yes	Yes	P02675	Fibrinogen beta chain OS=Homo sapiens GN=FGB PE=1 SV=2 - [FIBB_HUMAN]
Yes	Yes	Yes	P37837	Transaldolase OS=Homo sapiens GN=TALDO1 PE=1 SV=2 - [TALDO_HUMAN]
Yes	Yes	Yes	Q4G0F5	Vacuolar protein sorting-associated protein 26B OS=Homo sapiens GN=VPS26B PE=1 SV=2 - [VP26B_HUMAN]
No	No	No	Q7Z4Y4	GTP:AMP phosphotransferase OS=Homo sapiens PE=2 SV=1 - [Q7Z4Y4_HUMAN]
No	Yes	Yes	P53621	Coatomer subunit alpha OS=Homo sapiens GN=COPA PE=1 SV=2 - [COPA_HUMAN]
No	Yes	Yes	P48637	Glutathione synthetase OS=Homo sapiens GN=GSS PE=1 SV=1 - [GSHB_HUMAN]
No	Yes	Yes	P62854	40S ribosomal protein S26 OS=Homo sapiens GN=RPS26 PE=1 SV=3 - [RS26_HUMAN]
No	Yes	Yes	O00410	Importin-5 OS=Homo sapiens GN=IPO5 PE=1 SV=4 - [IPO5_HUMAN]
Yes	No	No	Q86X76-2	Isoform 1 of Nitrilase homolog 1 OS=Homo sapiens GN=NIT1 - [NIT1_HUMAN]
No	No	No	Q6PI78	Transmembrane protein 65 OS=Homo sapiens GN=TMEM65 PE=1 SV=2 - [TMM65_HUMAN]
No	Yes	Yes	O75899	Gamma-aminobutyric acid type B receptor subunit 2 OS=Homo sapiens GN=GABBR2 PE=1 SV=1 - [GABR2_HUMAN]
No	No	No	Q15795	Sec7p-like protein (Fragment) OS=Homo sapiens GN=PSCD2L PE=2 SV=1 - [Q15795_HUMAN]
No	No	No	B3KR33	cDNA FLJ33589 fis, clone BRAMY2012536, highly similar to Homo sapiens asparaginase like 1 (ASRGL1), mRNA OS=Homo sapiens PE=2 SV=1 - [B3KR33_HUMAN]
No	Yes	Yes	P50402	Emerin OS=Homo sapiens GN=EMD PE=1 SV=1 - [EMD_HUMAN]
No	No	No	B3KNT0	cDNA FLJ30345 fis, clone BRACE2007522, highly similar to Neurabin-2 OS=Homo sapiens PE=2 SV=1 - [B3KNT0_HUMAN]
No	Yes	Yes	Q9HB71-3	Isoform 3 of Calcyclin-binding protein OS=Homo sapiens GN=CACYBP - [CYBP_HUMAN]
No	Yes	Yes	Q00059	Transcription factor A, mitochondrial OS=Homo sapiens GN=TFAM PE=1 SV=1 - [TFAM_HUMAN]
No	No	No	H3BT46	Mannose-6-phosphate isomerase (Fragment) OS=Homo sapiens GN=MPI PE=2 SV=1 - [H3BT46_HUMAN]
No	No	No	O75335	Liprin-alpha-4 OS=Homo sapiens GN=PPFIA4 PE=2 SV=3 - [LIPA4_HUMAN]
No	Yes	Yes	O14949	Cytochrome b-c1 complex subunit 8 OS=Homo sapiens GN=UQCRQ PE=1 SV=4 - [QCR8_HUMAN]
No	No	No	P04632	Calpain small subunit 1 OS=Homo sapiens GN=CAPNS1 PE=1 SV=1 - [CPNS1_HUMAN]
Yes	No	No	P68036	Ubiquitin-conjugating enzyme E2 L3 OS=Homo sapiens GN=UBE2L3 PE=1 SV=1 - [UB2L3_HUMAN]
No	Yes	Yes	Q01064-2	Isoform PDE1B2 of Calcium/calmodulin-dependent 3',5'-cyclic nucleotide phosphodiesterase 1B OS=Homo sapiens GN=PDE1B - [PDE1B_HUMAN]
No	No	No	B4DR94	Synaptobrevin homolog YKT6 OS=Homo sapiens GN=YKT6 PE=2 SV=1 - [B4DR94_HUMAN]
Yes	No	No	O75363	Breast carcinoma-amplified sequence 1 OS=Homo sapiens GN=BCAS1 PE=1 SV=2 - [BCAS1_HUMAN]
No	No	No	P61601	Neurocalcin-delta OS=Homo sapiens GN=NCALD PE=2 SV=2 - [NCALD_HUMAN]
Yes	Yes	Yes	Q8IZP0-10	Isoform 10 of Abl interactor 1 OS=Homo sapiens GN=ABI1 - [ABI1_HUMAN]
No	No	No	Q96GK7	Fumarylacetoacetate hydrolase domain-containing protein 2A OS=Homo sapiens GN=FAHD2A PE=1 SV=1 - [FAH2A_HUMAN]
No	No	No	K7ERP4	Glutathione peroxidase (Fragment) OS=Homo sapiens GN=GPX4 PE=3 SV=1 - [K7ERP4_HUMAN]
No	Yes	Yes	Q04695	Keratin, type I cytoskeletal 17 OS=Homo sapiens GN=KRT17 PE=1 SV=2 - [K1C17_HUMAN]
No	No	No	Q9UBL6-2	Isoform 2 of Copine-7 OS=Homo sapiens GN=CPNE7 - [CPNE7_HUMAN]
No	No	No	H7C0R7	NADH-cytochrome b5 reductase 1 (Fragment) OS=Homo sapiens GN=CYB5R1 PE=4 SV=1 - [H7C0R7_HUMAN]
No	No	No	Q9UKU7	Isobutyryl-CoA dehydrogenase, mitochondrial OS=Homo sapiens GN=ACAD8 PE=1 SV=1 - [ACAD8_HUMAN]
Yes	No	No	Q9H3S7	Tyrosine-protein phosphatase non-receptor type 23 OS=Homo sapiens GN=PTPN23 PE=1 SV=1 - [PTN23_HUMAN]
No	Yes	Yes	O75131	Copine-3 OS=Homo sapiens GN=CPNE3 PE=1 SV=1 - [CPNE3_HUMAN]
No	No	No	Q9NVH1-3	Isoform 3 of DnaJ homolog subfamily C member 11 OS=Homo sapiens GN=DNAJC11 - [DJC11_HUMAN]
No	Yes	Yes	O43242	26S proteasome non-ATPase regulatory subunit 3 OS=Homo sapiens GN=PSMD3 PE=1 SV=2 - [PSMD3_HUMAN]
No	No	No	Q92783-2	Isoform 2 of Signal transducing adapter molecule 1 OS=Homo sapiens GN=STAM - [STAM1_HUMAN]
No	No	No	O00194	Ras-related protein Rab-27B OS=Homo sapiens GN=RAB27B PE=1 SV=4 - [RB27B_HUMAN]
No	No	No	P02671-2	Isoform 2 of Fibrinogen alpha chain OS=Homo sapiens GN=FGA - [FIBA_HUMAN]
No	No	No	Q8NC96	Adaptin ear-binding coat-associated protein 1 OS=Homo sapiens GN=NECAP1 PE=1 SV=2 - [NECP1_HUMAN]
No	No	No	F5H248	COP9 signalosome complex subunit 7a OS=Homo sapiens GN=COPS7A PE=2 SV=1 - [F5H248_HUMAN]
No	Yes	Yes	Q9BTW9	Tubulin-specific chaperone D OS=Homo sapiens GN=TBCD PE=1 SV=2 - [TBCD_HUMAN]
No	No	No	Q9UGV2-2	Isoform 2 of Protein NDRG3 OS=Homo sapiens GN=NDRG3 - [NDRG3_HUMAN]
No	Yes	Yes	O60884	DnaJ homolog subfamily A member 2 OS=Homo sapiens GN=DNAJA2 PE=1 SV=1 - [DNJA2_HUMAN]
Yes	No	No	P04040	Catalase OS=Homo sapiens GN=CAT PE=1 SV=3 - [CATA_HUMAN]
No	No	No	H0YJH7	Thymopentin (Fragment) OS=Homo sapiens GN=TMPO PE=2 SV=1 - [H0YJH7_HUMAN]
No	Yes	Yes	O00231	26S proteasome non-ATPase regulatory subunit 11 OS=Homo sapiens GN=PSMD11 PE=1 SV=3 - [PSD11_HUMAN]
No	No	No	C9JNK6	Metaxin-2 OS=Homo sapiens GN=MTX2 PE=2 SV=1 - [C9JNK6_HUMAN]
No	Yes	Yes	P46776	60S ribosomal protein L27a OS=Homo sapiens GN=RPL27A PE=1 SV=2 - [RL27A_HUMAN]
No	No	Yes	Q9UMX0-2	Isoform 2 of Ubiquilin-1 OS=Homo sapiens GN=UBQLN1 - [UBQL1_HUMAN]
No	Yes	Yes	Q5SYC1	Clavesin-2 OS=Homo sapiens GN=CLVS2 PE=2 SV=1 - [CLVS2_HUMAN]
No	No	No	Q9BRQ6	Coiled-coil-helix-coiled-coil-helix domain-containing protein 6, mitochondrial OS=Homo sapiens GN=CHCHD6 PE=1 SV=1 - [CHCH6_HUMAN]
No	Yes	Yes	Q13596-2	Isoform 1A of Sorting nexin-1 OS=Homo sapiens GN=SNX1 - [SNX1_HUMAN]
Yes	Yes	Yes	Q86YM7	Homer protein homolog 1 OS=Homo sapiens GN=HOMER1 PE=1 SV=2 - [HOME1_HUMAN]
No	Yes	Yes	Q14289-2	Isoform 2 of Protein-tyrosine kinase 2-beta OS=Homo sapiens GN=PTK2B - [FAK2_HUMAN]
No	Yes	Yes	O75110	Probable phospholipid-transporting ATPase IIA OS=Homo sapiens GN=ATP9A PE=1 SV=3 - [ATP9A_HUMAN]
No	No	No	B2RB91	Oxysterol-binding protein OS=Homo sapiens PE=2 SV=1 - [B2RB91_HUMAN]
No	Yes	Yes	Q96FE5-2	Isoform 2 of Leucine-rich repeat and immunoglobulin-like domain-containing nogo receptor-interacting protein 1 OS=Homo sapiens GN=LINGO1 - [LIGO1_HUMAN]
No	Yes	Yes	Q05CP8	CCDC6 protein (Fragment) OS=Homo sapiens GN=CCDC6 PE=2 SV=1 - [Q05CP8_HUMAN]
No	Yes	Yes	O75251	NADH dehydrogenase [ubiquinone] iron-sulfur protein 7, mitochondrial OS=Homo sapiens GN=NDUFS7 PE=1 SV=3 - [NDUS7_HUMAN]
No	No	No	P22748	Carbonic anhydrase 4 OS=Homo sapiens GN=CA4 PE=1 SV=2 - [CAH4_HUMAN]
No	No	No	Q9NUJ1	Mycophenolic acid acyl-glucuronide esterase, mitochondrial OS=Homo sapiens GN=ABHD10 PE=1 SV=1 - [ABHDA_HUMAN]
No	No	Yes	Q9BX66-4	Isoform 4 of Sorbin and SH3 domain-containing protein 1 OS=Homo sapiens GN=SORBS1 - [SRBS1_HUMAN]
Yes	Yes	Yes	P30040	Endoplasmic reticulum resident protein 29 OS=Homo sapiens GN=ERP29 PE=1 SV=4 - [ERP29_HUMAN]
No	No	No	P52758	Ribonuclease UK114 OS=Homo sapiens GN=HRSP12 PE=1 SV=1 - [UK114_HUMAN]
No	No	No	P28072	Proteasome subunit beta type-6 OS=Homo sapiens GN=PSMB6 PE=1 SV=4 - [PSB6_HUMAN]
Yes	Yes	Yes	Q12905	Interleukin enhancer-binding factor 2 OS=Homo sapiens GN=ILF2 PE=1 SV=2 - [ILF2_HUMAN]
No	No	No	Q9Y6G9	Cytoplasmic dynein 1 light intermediate chain 1 OS=Homo sapiens GN=DYNC1LI1 PE=1 SV=3 - [DC1L1_HUMAN]
No	Yes	Yes	O75935-3	Isoform 3 of Dynactin subunit 3 OS=Homo sapiens GN=DCTN3 - [DCTN3_HUMAN]
No	Yes	Yes	Q7L775	EPM2A-interacting protein 1 OS=Homo sapiens GN=EPM2AIP1 PE=1 SV=1 - [EPMIP_HUMAN]
No	No	Yes	Q00005	Serine/threonine-protein phosphatase 2A 55 kDa regulatory subunit B beta isoform OS=Homo sapiens GN=PPP2R2B PE=1 SV=1 - [2ABB_HUMAN]
No	No	No	I6L975	Hydroxysteroid dehydrogenase like 1 OS=Homo sapiens GN=HSDL1 PE=2 SV=1 - [I6L975_HUMAN]
No	No	No	O15173	Membrane-associated progesterone receptor component 2 OS=Homo sapiens GN=PGRMC2 PE=1 SV=1 - [PGRC2_HUMAN]
No	No	No	P35270	Sepiapterin reductase OS=Homo sapiens GN=SPR PE=1 SV=1 - [SPRE_HUMAN]
No	Yes	Yes	Q9UMY4-2;Q3SYF1	Isoform 2 of Sorting nexin-12 OS=Homo sapiens GN=SNX12 - [SNX12_HUMAN]
No	No	No	O43399-2	Isoform 2 of Tumor protein D54 OS=Homo sapiens GN=TPD52L2 - [TPD54_HUMAN]
No	No	No	P82909	28S ribosomal protein S36, mitochondrial OS=Homo sapiens GN=MRPS36 PE=1 SV=2 - [RT36_HUMAN]
No	Yes	Yes	Q2TU79;Q9P2J5-3	Cell proliferation-inducing protein 57 OS=Homo sapiens GN=PIG44 PE=2 SV=1 - [Q2TU79_HUMAN]
No	Yes	Yes	P24534	Elongation factor 1-beta OS=Homo sapiens GN=EEF1B2 PE=1 SV=3 - [EF1B_HUMAN]
No	No	No	A8K5W7	cDNA FLJ75180, highly similar to Homo sapiens mitochondrial isoleucine tRNA synthetase, mRNA OS=Homo sapiens PE=2 SV=1 - [A8K5W7_HUMAN]
No	No	Yes	Q9GZQ8	Microtubule-associated proteins 1A/1B light chain 3B OS=Homo sapiens GN=MAP1LC3B PE=1 SV=3 - [MLP3B_HUMAN]
No	Yes	Yes	Q9BYB0-3	Isoform 2 of SH3 and multiple ankyrin repeat domains protein 3 OS=Homo sapiens GN=SHANK3 - [SHAN3_HUMAN]
No	Yes	Yes	Q13148	TAR DNA-binding protein 43 OS=Homo sapiens GN=TARDBP PE=1 SV=1 - [TADBP_HUMAN]
Yes	No	No	O75382-4	Isoform 4 of Tripartite motif-containing protein 3 OS=Homo sapiens GN=TRIM3 - [TRIM3_HUMAN]
No	No	No	P07311	Acylphosphatase-1 OS=Homo sapiens GN=ACYP1 PE=1 SV=2 - [ACYP1_HUMAN]
No	No	No	A8K147	Fibroblast growth factor OS=Homo sapiens PE=2 SV=1 - [A8K147_HUMAN]
No	No	No	Q9Y3C8	Ubiquitin-fold modifier-conjugating enzyme 1 OS=Homo sapiens GN=UFC1 PE=1 SV=3 - [UFC1_HUMAN]
No	Yes	Yes	P62750	60S ribosomal protein L23a OS=Homo sapiens GN=RPL23A PE=1 SV=1 - [RL23A_HUMAN]
No	No	No	Q9BW30	Tubulin polymerization-promoting protein family member 3 OS=Homo sapiens GN=TPPP3 PE=1 SV=1 - [TPPP3_HUMAN]
No	No	No	Q9NQE9	Histidine triad nucleotide-binding protein 3 OS=Homo sapiens GN=HINT3 PE=1 SV=1 - [HINT3_HUMAN]
No	Yes	Yes	Q15008	26S proteasome non-ATPase regulatory subunit 6 OS=Homo sapiens GN=PSMD6 PE=1 SV=1 - [PSMD6_HUMAN]
No	Yes	Yes	Q9UHY1	Nuclear receptor-binding protein OS=Homo sapiens GN=NRBP1 PE=1 SV=1 - [NRBP_HUMAN]
Yes	No	No	Q5SRE7-2	Isoform 2 of Phytanoyl-CoA dioxygenase domain-containing protein 1 OS=Homo sapiens GN=PHYHD1 - [PHYD1_HUMAN]
No	No	Yes	Q92743	Serine protease HTRA1 OS=Homo sapiens GN=HTRA1 PE=1 SV=1 - [HTRA1_HUMAN]
No	No	No	Q9Y371-3	Isoform 3 of Endophilin-B1 OS=Homo sapiens GN=SH3GLB1 - [SHLB1_HUMAN]
No	Yes	Yes	P31689-2	Isoform 2 of DnaJ homolog subfamily A member 1 OS=Homo sapiens GN=DNAJA1 - [DNJA1_HUMAN]
No	No	No	O95989	Diphosphoinositol polyphosphate phosphohydrolase 1 OS=Homo sapiens GN=NUDT3 PE=1 SV=1 - [NUDT3_HUMAN]
No	No	No	A8K243	cDNA FLJ78172, highly similar to Homo sapiens butyrobetaine (gamma), 2-oxoglutarate dioxygenase (gamma-butyrobetaine hydroxylase) 1 (BBOX1), mRNA OS=Homo sapiens PE=2 SV=1 - [A8K243_HUMAN]
No	Yes	Yes	A0MZ66-2	Isoform 2 of Shootin-1 OS=Homo sapiens GN=KIAA1598 - [SHOT1_HUMAN]
No	No	No	Q6E0B2	Small intestine SPAK-like kinase OS=Homo sapiens PE=2 SV=1 - [Q6E0B2_HUMAN]
No	Yes	Yes	Q14108-2	Isoform 2 of Lysosome membrane protein 2 OS=Homo sapiens GN=SCARB2 - [SCRB2_HUMAN]
No	No	No	B3KVN0	cDNA FLJ16785 fis, clone NT2RI2015342, highly similar to Solute carrier family 2, facilitated glucose transporter member 1 OS=Homo sapiens PE=2 SV=1 - [B3KVN0_HUMAN]
No	No	No	J3QQH7	Hypoxia up-regulated protein 1 (Fragment) OS=Homo sapiens GN=HYOU1 PE=2 SV=2 - [J3QQH7_HUMAN]
No	No	No	B4DQV4	Sorting nexin-4 OS=Homo sapiens GN=SNX4 PE=2 SV=1 - [B4DQV4_HUMAN]
No	No	No	Q8NDM9	Putative uncharacterized protein DKFZp434D2429 (Fragment) OS=Homo sapiens GN=DKFZp434D2429 PE=2 SV=1 - [Q8NDM9_HUMAN]
No	Yes	Yes	O94979-6	Isoform 6 of Protein transport protein Sec31A OS=Homo sapiens GN=SEC31A - [SC31A_HUMAN]
No	Yes	Yes	Q13409-3	Isoform 2C of Cytoplasmic dynein 1 intermediate chain 2 OS=Homo sapiens GN=DYNC1I2 - [DC1I2_HUMAN]
No	Yes	Yes	P62314	Small nuclear ribonucleoprotein Sm D1 OS=Homo sapiens GN=SNRPD1 PE=1 SV=1 - [SMD1_HUMAN]
No	No	No	Q9UPQ3-2	Isoform 2 of Arf-GAP with GTPase, ANK repeat and PH domain-containing protein 1 OS=Homo sapiens GN=AGAP1 - [AGAP1_HUMAN]
No	No	No	B4DU58	cDNA FLJ51488, highly similar to Macrophage capping protein OS=Homo sapiens PE=2 SV=1 - [B4DU58_HUMAN]
Yes	Yes	Yes	Q00169	Phosphatidylinositol transfer protein alpha isoform OS=Homo sapiens GN=PITPNA PE=1 SV=2 - [PIPNA_HUMAN]
No	Yes	Yes	Q1KMD3	Heterogeneous nuclear ribonucleoprotein U-like protein 2 OS=Homo sapiens GN=HNRNPUL2 PE=1 SV=1 - [HNRL2_HUMAN]
No	Yes	Yes	O75190-2	Isoform B of DnaJ homolog subfamily B member 6 OS=Homo sapiens GN=DNAJB6 - [DNJB6_HUMAN]
No	Yes	Yes	O76024	Wolframin OS=Homo sapiens GN=WFS1 PE=1 SV=2 - [WFS1_HUMAN]
No	No	No	Q8NE62	Choline dehydrogenase, mitochondrial OS=Homo sapiens GN=CHDH PE=2 SV=2 - [CHDH_HUMAN]
No	Yes	Yes	Q9UQ80	Proliferation-associated protein 2G4 OS=Homo sapiens GN=PA2G4 PE=1 SV=3 - [PA2G4_HUMAN]
No	No	No	Q9BWC7	COMT protein OS=Homo sapiens GN=COMT PE=1 SV=2 - [Q9BWC7_HUMAN]
Yes	Yes	Yes	Q01469	Fatty acid-binding protein, epidermal OS=Homo sapiens GN=FABP5 PE=1 SV=3 - [FABP5_HUMAN]
No	No	No	Q9BUT1	3-hydroxybutyrate dehydrogenase type 2 OS=Homo sapiens GN=BDH2 PE=1 SV=2 - [BDH2_HUMAN]
No	Yes	Yes	P13798	Acylamino-acid-releasing enzyme OS=Homo sapiens GN=APEH PE=1 SV=4 - [ACPH_HUMAN]
No	No	No	B0ZRR0	BCR/ABL e8a2 fusion protein (Fragment) OS=Homo sapiens GN=BCR/ABL fusion PE=2 SV=1 - [B0ZRR0_HUMAN]
No	No	No	H7C488	Leucine zipper transcription factor-like protein 1 (Fragment) OS=Homo sapiens GN=LZTFL1 PE=4 SV=1 - [H7C488_HUMAN]
No	Yes	Yes	Q9Y265	RuvB-like 1 OS=Homo sapiens GN=RUVBL1 PE=1 SV=1 - [RUVB1_HUMAN]
No	Yes	Yes	Q15181	Inorganic pyrophosphatase OS=Homo sapiens GN=PPA1 PE=1 SV=2 - [IPYR_HUMAN]
No	Yes	Yes	F8VWC5;Q07020-2	60S ribosomal protein L18 OS=Homo sapiens GN=RPL18 PE=2 SV=1 - [F8VWC5_HUMAN]
No	Yes	Yes	Q9HCC0-2	Isoform 2 of Methylcrotonoyl-CoA carboxylase beta chain, mitochondrial OS=Homo sapiens GN=MCCC2 - [MCCB_HUMAN]
No	Yes	Yes	Q92581	Sodium/hydrogen exchanger 6 OS=Homo sapiens GN=SLC9A6 PE=1 SV=2 - [SL9A6_HUMAN]
No	No	No	Q7Z5G3	Acyl-CoA synthetase short-chain family member 1 OS=Homo sapiens GN=ACSS1 PE=2 SV=1 - [Q7Z5G3_HUMAN]
No	Yes	Yes	Q8NFW8	N-acylneuraminate cytidylyltransferase OS=Homo sapiens GN=CMAS PE=1 SV=2 - [NEUA_HUMAN]
No	Yes	Yes	Q9UHY7	Enolase-phosphatase E1 OS=Homo sapiens GN=ENOPH1 PE=1 SV=1 - [ENOPH_HUMAN]
No	No	No	P30419-2	Isoform Short of Glycylpeptide N-tetradecanoyltransferase 1 OS=Homo sapiens GN=NMT1 - [NMT1_HUMAN]
No	No	No	Q8ND76-2	Isoform 2 of Cyclin-Y OS=Homo sapiens GN=CCNY - [CCNY_HUMAN]
No	No	No	O75689	Arf-GAP with dual PH domain-containing protein 1 OS=Homo sapiens GN=ADAP1 PE=1 SV=2 - [ADAP1_HUMAN]
No	Yes	Yes	Q8N9R8	Protein SCAI OS=Homo sapiens GN=SCAI PE=1 SV=2 - [SCAI_HUMAN]
No	No	No	A8K1C7	cDNA FLJ75179, highly similar to Homo sapiens leucine rich repeat containing 8 family, member A, mRNA OS=Homo sapiens PE=2 SV=1 - [A8K1C7_HUMAN]
Yes	No	No	Q96CN7	Isochorismatase domain-containing protein 1 OS=Homo sapiens GN=ISOC1 PE=1 SV=3 - [ISOC1_HUMAN]
No	No	No	M0R366	Fibronectin type III and SPRY domain-containing protein 1 OS=Homo sapiens GN=FSD1 PE=2 SV=1 - [M0R366_HUMAN]
No	Yes	Yes	P46779	60S ribosomal protein L28 OS=Homo sapiens GN=RPL28 PE=1 SV=3 - [RL28_HUMAN]
Yes	No	Yes	P05090	Apolipoprotein D OS=Homo sapiens GN=APOD PE=1 SV=1 - [APOD_HUMAN]
No	No	No	B7ZMD6	IRGQ protein OS=Homo sapiens GN=IRGQ PE=2 SV=1 - [B7ZMD6_HUMAN]
No	No	Yes	Q13618-3	Isoform 3 of Cullin-3 OS=Homo sapiens GN=CUL3 - [CUL3_HUMAN]
No	No	No	E9PBS1	Phosphoribosylaminoimidazole carboxylase (Fragment) OS=Homo sapiens GN=PAICS PE=2 SV=1 - [E9PBS1_HUMAN]
No	No	No	A8K0B6	cDNA FLJ77858, highly similar to Homo sapiens N-acylsphingosine amidohydrolase (acid ceramidase) 1 (ASAH1), transcript variant 1, mRNA OS=Homo sapiens PE=2 SV=1 - [A8K0B6_HUMAN]
No	No	No	C9JQS3	Syntaxin-binding protein 5-like (Fragment) OS=Homo sapiens GN=STXBP5L PE=2 SV=1 - [C9JQS3_HUMAN]
No	No	No	Q9P1Y5	Calmodulin-regulated spectrin-associated protein 3 OS=Homo sapiens GN=CAMSAP3 PE=1 SV=2 - [CAMP3_HUMAN]
No	Yes	Yes	Q15233-2	Isoform 2 of Non-POU domain-containing octamer-binding protein OS=Homo sapiens GN=NONO - [NONO_HUMAN]
No	Yes	Yes	P15880	40S ribosomal protein S2 OS=Homo sapiens GN=RPS2 PE=1 SV=2 - [RS2_HUMAN]
No	Yes	Yes	P51452	Dual specificity protein phosphatase 3 OS=Homo sapiens GN=DUSP3 PE=1 SV=1 - [DUS3_HUMAN]
No	Yes	Yes	Q96CV9-3	Isoform 3 of Optineurin OS=Homo sapiens GN=OPTN - [OPTN_HUMAN]
No	No	No	F8WD64	Uncharacterized membrane protein C1orf95 OS=Homo sapiens GN=C1orf95 PE=2 SV=1 - [F8WD64_HUMAN]
No	No	No	Q8IYB5-3	Isoform 3 of Stromal membrane-associated protein 1 OS=Homo sapiens GN=SMAP1 - [SMAP1_HUMAN]
No	Yes	Yes	P42224	Signal transducer and activator of transcription 1-alpha/beta OS=Homo sapiens GN=STAT1 PE=1 SV=2 - [STAT1_HUMAN]
[truncated: 646 more rows]
