# Supplementary material for: Proteomic analysis of neurons microdissected from formalin-fixed, paraffin-embedded Alzheimer’s disease brain tissue
Source: Sci Rep. 2015 Oct 21;5:15456. doi: 10.1038/srep15456 (PMC4614382; doi:10.1038/srep15456)
Supplement: Supplementary Table S2 [file srep15456-s3.xls]

## Sheet: All Protein - With Peptides
Accession	Description	Score A2 (Unstained)	Coverage A2	# Peptides A2	# PSM A2	Score B2 (Immunostained)	Coverage B2	# Peptides B2	# PSM B2	Score C2 (Cresyl Violet)	Coverage C2	# Peptides C2	# PSM C2	# AAs	MW [kDa]	calc. pI	Molecular Function	Cellular Component	Biological Process
Q13885	Tubulin beta-2A chain OS=Homo sapiens GN=TUBB2A PE=1 SV=1 - [TBB2A_HUMAN]	861.51	77.98	34	261	1293.51	77.3	34	376	1274.22	77.3	36	373	445	49.875	4.89404	nucleotide binding; catalytic activity; structural molecule activity	nucleus; cytoplasm; cytoskeleton; membrane; extracellular	metabolic process; cellular component movement; cell division; cell organization and biogenesis; cell differentiation; development
	A2	B2	C2	Sequence	# PSMs	# Proteins	# Protein Groups	Protein Group Accessions	Modifications	MH+ [Da]	q-Value	PEP	XCorr A2	XCorr B2	XCorr C2	# Missed Cleavages
	High	High	High	SGPFGQIFRPDNFVFGQSGAGNNWAK	20	27	5	Q13885;Q9BVA1;P04350;P68371;P07437		2798.36	0	9.825e-11	8.04105	8.51761	8.24325	0
	High	High	High	FWEVISDEHGIDPTGSYHGDSDLQLER	20	3	2	Q13885;Q9BVA1		3102.41	0	2.873e-13	7.45307	6.9342	6.30087	0
	High	High	High	MSATFIGNSTAIQELFKR	17	11	3	Q13885;Q9BVA1;P68371	N8(Deamidated)	2015.03	0	3.796e-07	6.22626	5.64707	6.04603	1
	High	High	High	KESESCDCLQGFQLTHSLGGGTGSGMGTLLISK	4	9	2	Q13885;Q9BVA1	C6(Carbamidomethyl); C8(Carbamidomethyl); M26(Oxidation)	3471.64	0	2.127e-10	6.21834	8.67433	5.6676	1
	High	High	High	LTTPTYGDLNHLVSATMSGVTTCLR	8	29	5	Q13885;Q9BVA1;P04350;P68371;P07437	N10(Deamidated); C23(Carbamidomethyl)	2709.33	0	1.12e-11	6.17898	5.82457	5.10342	0
	High			ESESCDCLQGFQLTHSLGGGTGSGMGTLLISK	1	9	2	Q13885;Q9BVA1	C5(Carbamidomethyl); C7(Carbamidomethyl); Q9(Deamidated); Q12(Deamidated)	3329.52	0	1.135e-11	6.15992			0
	High	High	High	GHYTEGAELVDSVLDVVR	39	27	5	Q13885;Q9BVA1;Q13509;P68371;P07437		1958.99	0	9.052e-15	6.05328	5.85268	6.21954	0
	High	High	High	TLKLTTPTYGDLNHLVSATMSGVTTCLR	4	28	5	Q13885;Q9BVA1;P04350;P68371;P07437	C26(Carbamidomethyl)	3050.57	0	4.017e-09	6.05127	6.12515	6.96236	1
	High	High	High	GHYTEGAELVDSVLDVVRK	24	27	5	Q13885;Q9BVA1;Q13509;P68371;P07437		2087.07	0	4.838e-17	5.96032	5.36146	6.61076	1
	High	High	High	SGPFGQIFRPDNFVFGQSGAGNNWAK	41	27	5	Q13885;Q9BVA1;P04350;P68371;P07437	N22(Deamidated)	2799.35	0	5.772e-12	5.81219	7.12596	8.15711	0
	High	High	High	MSATFIGNSTAIQELFKR	9	11	3	Q13885;Q9BVA1;P68371	M1(Oxidation)	2030.04	0	7.608e-10	5.64249	3.60197	5.41565	1
	High	High	High	LTTPTYGDLNHLVSATMSGVTTCLR	15	29	5	Q13885;Q9BVA1;P04350;P68371;P07437	C23(Carbamidomethyl)	2708.36	0	3.476e-09	5.5523	6.8901	6.40472	0
	High	High	High	MSATFIGNSTAIQELFKR	7	11	3	Q13885;Q9BVA1;P68371	M1(Oxidation); N8(Deamidated)	2031.03	0	1.486e-11	5.39442	5.58084	6.15341	1
	High	High	High	LTTPTYGDLNHLVSATMSGVTTCLR	6	29	5	Q13885;Q9BVA1;P04350;P68371;P07437	M17(Oxidation); C23(Carbamidomethyl)	2724.33	0	3.159e-08	5.30493	5.18505	5.46142	0
	High	High	High	INVYYNEAAGNKYVPR	14	4	1	Q13885	N11(Deamidated)	1871.93	0	4.876e-11	5.22333	5.44272	5.46344	1
	High	High	High	INVYYNEAAGNKYVPR	10	4	1	Q13885		1870.94	0	2.242e-07	5.22065	4.80065	5.46987	1
	High			GLKMSATFIGNSTAIQELFKR	1	11	3	Q13885;Q9BVA1;P68371		2312.24	0	3.964e-07	5.2051			2
	High	High	High	MSATFIGNSTAIQELFKR	16	11	3	Q13885;Q9BVA1;P68371		2014.05	0	6.158e-07	5.04862	6.0022	5.89776	1
	High	High	High	IREEYPDRIMNTFSVMPSPK	8	11	2	Q13885;Q9BVA1		2410.18	0	6.261e-06	4.81344	5.41598	5.04451	2
	High	High	High	SGPFGQIFRPDNFVFGQSGAGNNWAK	15	27	5	Q13885;Q9BVA1;P04350;P68371;P07437	N22(Deamidated); N23(Deamidated)	2800.31	0	4.594e-06	4.65044	5.57156	4.5594	0
	High	High	High	LHFFMPGFAPLTSR	36	42	7	Q13885;Q9BVA1;P04350;P68371;P07437;Q9BUF5;Q3ZCM7	M5(Oxidation)	1636.84	0	8.711e-06	4.58411	5.2997	4.51034	0
	High	High	High	MREIVHIQAGQCGNQIGAK	11	36	6	P04350;P68371;Q13885;Q9BVA1;Q13509;P07437	C12(Carbamidomethyl)	2110.06	0	1.646e-10	4.54262	5.52322	5.00865	1
	High	High		LHFFMPGFAPLTSRGSQQYR	2	41	7	Q13885;Q9BVA1;P04350;P68371;P07437;Q9BUF5;Q3ZCM7		2340.18	0	3.444e-05	4.45946	5.29938		1
	High	High	High	MREIVHIQAGQCGNQIGAK	11	36	6	P04350;P68371;Q13885;Q9BVA1;Q13509;P07437	M1(Oxidation); C12(Carbamidomethyl)	2126.06	0	7.82e-06	4.20486	4.13977	4.0615	1
	High	High	High	LHFFMPGFAPLTSR	177	42	7	Q13885;Q9BVA1;P04350;P68371;P07437;Q9BUF5;Q3ZCM7		1620.84	0	2.327e-06	4.20094	4.42823	4.45115	0
	High		High	IREEYPDRIMNTFSVMPSPK	2	11	2	Q13885;Q9BVA1	M10(Oxidation); M16(Oxidation)	2442.19	0	3.952e-06	4.06597		5.4033	2
	High	High	High	RISEQFTAMFR	7	37	6	Q13885;Q9BVA1;Q13509;P04350;P68371;P07437		1385.7	0	1.897e-07	4.05482	3.8525	3.99452	1
	High	High	High	AILVDLEPGTMDSVR	25	20	4	Q13885;Q9BVA1;Q13509;P07437	M11(Oxidation)	1631.83	0	5.877e-08	3.93021	3.65878	3.31393	0
	High	High	High	MSATFIGNSTAIQELFK	7	11	3	Q13885;Q9BVA1;P68371		1857.94	0	0.0002447	3.92417	3.97639	3.84446	0
	High	High	High	AILVDLEPGTMDSVR	23	20	4	Q13885;Q9BVA1;Q13509;P07437		1615.82	0	2.745e-06	3.88822	4.02771	4.31419	0
	High	High	High	MSATFIGNSTAIQELFK	5	11	3	Q13885;Q9BVA1;P68371	M1(Oxidation)	1873.95	0	1.989e-07	3.81827	4.53021	4.50278	0
	High		High	KESESCDCLQGFQLTHSLGGGTGSGMGTLLISK	2	9	2	Q13885;Q9BVA1	C6(Carbamidomethyl); C8(Carbamidomethyl); Q10(Deamidated); Q13(Deamidated)	3457.61	0	1.612e-10	3.79489		5.25457	1
	High	High	High	EIVHIQAGQCGNQIGAK	4	38	6	P04350;P68371;Q13885;Q9BVA1;Q13509;P07437	C10(Carbamidomethyl)	1822.92	0	5.789e-06	3.6972	3.24599	3.19485	0
	High	High	High	NSSYFVEWIPNNVK	19	42	7	Q13885;Q9BVA1;Q13509;P04350;P68371;P07437;Q9BUF5	N11(Deamidated)	1697.81	0	1.178e-05	3.69574	3.60986	3.75711	0
	High	High	High	ALTVPELTQQMFDSK	13	5	2	Q13885;Q9BVA1		1707.87	0	0.0003157	3.67786	3.92786	3.79171	0
	High	High	High	KLAVNMVPFPR	8	48	9	Q9H4B7;Q13885;Q9BVA1;Q13509;P04350;P68371;P07437;Q9BUF5;Q3ZCM7		1271.73	0	6.727e-06	3.58606	3.37146	2.68353	1
	High	High	High	SGPFGQIFRPDNFVFGQSGAGNNWAK	9	27	5	Q13885;Q9BVA1;P04350;P68371;P07437	N12(Deamidated); Q17(Deamidated); N22(Deamidated)	2801.32	0	0.0002011	3.52777	4.04312	4.6225	0
	High	High	High	IMNTFSVMPSPK	8	17	3	Q13885;Q9BVA1;Q9BUF5		1351.68	0	1.335e-05	3.50884	3.12377	3.20876	0
	High	High	High	INVYYNEAAGNK	6	4	1	Q13885		1355.66	0	5.286e-06	3.47808	3.46822	3.177	0
	High	High	High	ISEQFTAMFR	14	37	6	Q13885;Q9BVA1;Q13509;P04350;P68371;P07437		1229.6	0	0.0004449	3.46563	3.38099	3.46215	0
	High	High	High	NSSYFVEWIPNNVK	8	42	7	Q13885;Q9BVA1;Q13509;P04350;P68371;P07437;Q9BUF5		1696.83	0	2.611e-05	3.24836	3.25612	3.6237	0
	High	High	High	FPGQLNADLR	5	54	9	Q9H4B7;Q13885;Q9BVA1;Q13509;P04350;P68371;P07437;Q9BUF5;Q3ZCM7	N6(Deamidated)	1131.58	0	5.812e-05	3.21414	3.43686	2.79854	0
	High	High	High	MREIVHIQAGQCGNQIGAK	9	36	6	P04350;P68371;Q13885;Q9BVA1;Q13509;P07437	M1(Oxidation); C12(Carbamidomethyl); N14(Deamidated)	2127.05	0	3.575e-06	3.1766	4.17882	4.33962	1
	High	High	High	ISEQFTAMFRR	10	37	6	Q13885;Q9BVA1;Q13509;P04350;P68371;P07437		1385.7	0	0.001068	3.13164	3.20382	2.62703	1
	High	High	High	FPGQLNADLRK	12	54	9	Q9H4B7;Q13885;Q9BVA1;Q13509;P04350;P68371;P07437;Q9BUF5;Q3ZCM7	N6(Deamidated)	1259.67	0	1.033e-05	3.03293	3.57327	3.43469	1
	High	High	High	KLAVNMVPFPR	8	48	9	Q9H4B7;Q13885;Q9BVA1;Q13509;P04350;P68371;P07437;Q9BUF5;Q3ZCM7	M6(Oxidation)	1287.72	0	4.823e-05	3.02105	2.97115	2.94014	1
	High	High	High	MSATFIGNSTAIQELFK	16	11	3	Q13885;Q9BVA1;P68371	N8(Deamidated)	1858.92	0	6.507e-05	3.00627	4.36463	4.47233	0
	High	High	High	KLAVNMVPFPR	9	48	9	Q9H4B7;Q13885;Q9BVA1;Q13509;P04350;P68371;P07437;Q9BUF5;Q3ZCM7	N5(Deamidated)	1272.71	0	4.996e-05	2.99766	3.4571	3.31173	1
	High	High	High	LAVNMVPFPR	8	48	9	Q9H4B7;Q13885;Q9BVA1;Q13509;P04350;P68371;P07437;Q9BUF5;Q3ZCM7		1143.64	0	2.324e-05	2.98804	3.41465	3.45075	0
	High	High	High	LAVNMVPFPR	7	48	9	Q9H4B7;Q13885;Q9BVA1;Q13509;P04350;P68371;P07437;Q9BUF5;Q3ZCM7	M5(Oxidation)	1159.63	0	0.0002106	2.98724	2.35801	3.22781	0
	High	High	High	FPGQLNADLRK	21	54	9	Q9H4B7;Q13885;Q9BVA1;Q13509;P04350;P68371;P07437;Q9BUF5;Q3ZCM7		1258.69	0	5.973e-06	2.92898	2.97078	3.31396	1
	High	High	High	MSMKEVDEQMLNVQNK	7	28	4	Q13885;Q9BVA1;P68371;P07437		1923.9	0	2.879e-12	2.9223	4.06633	4.90446	1
	High	High	High	FPGQLNADLR	12	54	9	Q9H4B7;Q13885;Q9BVA1;Q13509;P04350;P68371;P07437;Q9BUF5;Q3ZCM7		1130.59	0	2.381e-05	2.91476	2.95909	3.02175	0
	High	High	High	YLTVAAIFR	10	6	2	Q13885;Q9BVA1		1053.61	0	0.00147	2.87944	2.75992	2.7259	0
	High	High	High	LAVNMVPFPR	8	48	9	Q9H4B7;Q13885;Q9BVA1;Q13509;P04350;P68371;P07437;Q9BUF5;Q3ZCM7	N4(Deamidated)	1144.62	0	7.263e-05	2.80782	3.12543	2.95113	0
	High	High	High	ALTVPELTQQMFDSK	9	5	2	Q13885;Q9BVA1	M11(Oxidation)	1723.86	0	0.0004862	2.78808	4.27224	3.29779	0
	High	High	High	TAVCDIPPR	17	38	6	Q13885;Q9BVA1;P04350;P68371;P07437;Q3ZCM7	C4(Carbamidomethyl)	1028.52	0	0.0001387	2.76635	2.56907	2.45225	0
	High	High	High	NSSYFVEWIPNNVK	15	42	7	Q13885;Q9BVA1;Q13509;P04350;P68371;P07437;Q9BUF5	N1(Deamidated); N11(Deamidated)	1698.8	0	1.524e-05	2.73158	3.48765	3.09289	0
	High	High	High	IMNTFSVMPSPK	10	17	3	Q13885;Q9BVA1;Q9BUF5	M8(Oxidation)	1367.66	0	1.775e-05	2.72558	2.98694	3.18369	0
	High	High	High	ISEQFTAMFR	10	37	6	Q13885;Q9BVA1;Q13509;P04350;P68371;P07437	M8(Oxidation)	1245.59	0	1.735e-05	2.7198	2.90705	3.03058	0
	High	High	High	MREIVHIQAGQCGNQIGAK	5	36	6	Q13885;Q9BVA1;Q13509;P07437;P04350;P68371	C12(Carbamidomethyl); N14(Deamidated)	2111.05	0	1.226e-05	2.66849	3.66607	4.41551	1
	High	High	High	EIVHIQAGQCGNQIGAK	5	38	6	Q13885;Q9BVA1;Q13509;P07437;P04350;P68371	Q9(Deamidated); C10(Carbamidomethyl)	1823.92	0	0.001778	2.56002	2.96502	2.56622	0
	High	High	High	IREEYPDR	3	34	6	Q9H4B7;Q13885;Q9BVA1;P68371;P07437;Q3ZCM7		1077.53	0	0.001417	2.4885	2.55939	2.43977	1
	High		High	IMNTFSVMPSPK	2	17	3	Q13885;Q9BVA1;Q9BUF5	N3(Deamidated)	1352.66	0	7.13e-05	2.4858		2.94248	0
	High	High	High	NMMAACDPR	22	48	8	Q13885;Q9BVA1;Q13509;P04350;P68371;P07437;Q9BUF5;Q3ZCM7	M2(Oxidation); C6(Carbamidomethyl)	1081.42	0	0.01028	2.36251	2.32255	2.29313	0
	High	High	High	NMMAACDPR	3	48	8	Q13885;Q9BVA1;Q13509;P04350;P68371;P07437;Q9BUF5;Q3ZCM7	C6(Carbamidomethyl)	1065.43	0	0.00218	2.33852	1.72304	2.64356	0
	High	High	High	MSMKEVDEQMLNVQNK	14	28	4	Q13885;Q9BVA1;P68371;P07437	M10(Oxidation)	1939.89	0	0.0001756	2.08399	3.39955	3.17967	1
		High	High	ESESCDCLQGFQLTHSLGGGTGSGMGTLLISK	3	9	2	Q13885;Q9BVA1	C5(Carbamidomethyl); C7(Carbamidomethyl)	3327.52	0	4.099e-12		5.98505	6.07401	0
		High		ESESCDCLQGFQLTHSLGGGTGSGMGTLLISK	1	9	2	Q13885;Q9BVA1	C5(Carbamidomethyl); C7(Carbamidomethyl); M25(Oxidation)	3343.53	0	3.554e-09		5.71758		0
		High	High	IREEYPDRIMNTFSVMPSPK	2	11	2	Q13885;Q9BVA1	N11(Deamidated)	2411.19	0	0.0002025		5.68206	5.55956	2
		High	High	INVYYNEAAGNKYVPR	5	4	1	Q13885	N6(Deamidated); N11(Deamidated)	1872.93	0	4.586e-08		4.88626	5.10233	1
		High	High	LTTPTYGDLNHLVSATMSGVTTCLR	4	29	5	Q13885;Q9BVA1;P04350;P68371;P07437	N10(Deamidated); M17(Oxidation); C23(Carbamidomethyl)	2725.34	0	1.888e-07		4.84937	4.27915	0
		High		MREIVHIQAGQCGNQIGAK	7	36	6	Q13885;Q9BVA1;Q13509;P07437;P04350;P68371	Q11(Deamidated); C12(Carbamidomethyl); Q15(Deamidated)	2112.05	0	0.0007639		4.71055		1
		High		TLKLTTPTYGDLNHLVSATMSGVTTCLR	1	28	5	Q13885;Q9BVA1;P04350;P68371;P07437	N13(Deamidated); C26(Carbamidomethyl)	3051.58	0	2.558e-05		4.27353		1
		High		IREEYPDRIMNTFSVMPSPK	1	11	2	Q13885;Q9BVA1	M10(Oxidation); N11(Deamidated); M16(Oxidation)	2443.18	0	5.931e-05		4.27233		2
		High	High	IREEYPDRIMNTFSVMPSPK	4	11	2	Q13885;Q9BVA1	M16(Oxidation)	2426.18	0	2.552e-06		4.23912	5.0935	2
		High		MSMKEVDEQMLNVQNK	3	28	4	Q13885;Q9BVA1;P68371;P07437	N12(Deamidated)	1924.9	0	6.939e-06		3.82491		1
		High	High	MSMKEVDEQMLNVQNK	6	28	4	Q13885;Q9BVA1;P68371;P07437	M1(Oxidation); M3(Oxidation)	1955.88	0	7.825e-06		3.81901	3.45037	1
		High	High	MSATFIGNSTAIQELFK	2	11	3	Q13885;Q9BVA1;P68371	M1(Oxidation); N8(Deamidated)	1874.91	0	4.978e-05		3.6406	2.71625	0
		High	High	INVYYNEAAGNK	2	4	1	Q13885	N6(Deamidated)	1356.64	0	5.968e-05		3.30626	3.33464	0
		High	High	MSATFIGNSTAIQELFKR	2	11	3	Q13885;Q9BVA1;P68371	N8(Deamidated); Q13(Deamidated)	2016.02	0	2.877e-06		3.09455	4.12285	1
		High	High	EVDEQMLNVQNK	4	29	4	Q13885;Q9BVA1;P68371;P07437		1446.69	0	1.273e-05		2.82209	2.83468	0
		High	High	FWEVISDEHGIDPTGSYHGDSDLQLER	4	3	2	Q13885;Q9BVA1	Q24(Deamidated)	3103.41	0	3.222e-08		2.78884	3.91706	0
		High	High	EVDEQMLNVQNK	3	29	4	Q13885;Q9BVA1;P68371;P07437	M6(Oxidation)	1462.68	0	0.0009042		2.75378	1.94103	0
		High	High	RISEQFTAMFR	2	37	6	Q13885;Q9BVA1;Q13509;P04350;P68371;P07437	M9(Oxidation)	1401.69	0	0.001577		2.71026	3.28153	1
			High	KESESCDCLQGFQLTHSLGGGTGSGMGTLLISK	1	9	2	Q13885;Q9BVA1	C6(Carbamidomethyl); C8(Carbamidomethyl); Q13(Deamidated)	3456.62	0	8.785e-19			6.68803	1
			High	KESESCDCLQGFQLTHSLGGGTGSGMGTLLISK	1	9	2	Q13885;Q9BVA1	C6(Carbamidomethyl); C8(Carbamidomethyl)	3455.62	0	7.636e-12			6.58995	1
			High	LHFFMPGFAPLTSRGSQQYR	2	41	7	Q13885;Q9BVA1;P04350;P68371;P07437;Q9BUF5;Q3ZCM7	M5(Oxidation); Q17(Deamidated)	2357.17	0	0.0002513			3.98405	1
			High	ALTVPELTQQMFDSK	1	5	2	Q13885;Q9BVA1	Q9(Deamidated)	1708.86	0	7.349e-05			3.43917	0
			High	LAVNMVPFPR	2	48	9	Q9H4B7;Q13885;Q9BVA1;Q13509;P04350;P68371;P07437;Q9BUF5;Q3ZCM7	N4(Deamidated); M5(Oxidation)	1160.61	0	5.54e-05			3.08297	0
			High	EVDEQMLNVQNKNSSYFVEWIPNNVK	3	27	4	Q13885;Q9BVA1;P68371;P07437	Q10(Deamidated)	3125.5	0	0.0009468			2.4671	1
			High	IMNTFSVMPSPK	1	17	3	Q13885;Q9BVA1;Q9BUF5	M2(Oxidation); M8(Oxidation)	1383.67	0	0.0003405			2.40124	0
			High	RISEQFTAMFRR	1	37	6	Q13885;Q9BVA1;Q13509;P04350;P68371;P07437		1541.8	0	0.004872			2.35172	2
		High	High	KLAVNMVPFPR	2	48	9	Q9H4B7;Q13885;Q9BVA1;Q13509;P04350;P68371;P07437;Q9BUF5;Q3ZCM7	N5(Deamidated); M6(Oxidation)	1288.71	0.001	0.00888		2.96295	2.90563	1
		High		IREEYPDRIMNTFSVMPSPK	1	11	2	Q13885;Q9BVA1	M10(Oxidation); N11(Deamidated)	2427.19	0.001	0.00734		2.75474		2
		High		MSMKEVDEQMLNVQNK	2	28	4	Q13885;Q9BVA1;P68371;P07437	Q9(Deamidated); M10(Oxidation)	1940.9	0.001	0.003115		2.68977		1
		High		NMMAACDPR	1	48	8	Q13885;Q9BVA1;Q13509;P04350;P68371;P07437;Q9BUF5;Q3ZCM7	M2(Oxidation); M3(Oxidation); C6(Carbamidomethyl)	1097.42	0.001	0.01751		1.22396		0
			High	MSMKEVDEQMLNVQNK	1	28	4	Q13885;Q9BVA1;P68371;P07437	M1(Oxidation); M3(Oxidation); M10(Oxidation)	1971.88	0.001	0.03501			1.51255	1
		High		IMNTFSVMPSPK	1	17	3	Q13885;Q9BVA1;Q9BUF5	M2(Oxidation); N3(Deamidated)	1368.67	0.002	0.02825		2.2539		0
			High	ISEQFTAMFRR	1	37	6	Q13885;Q9BVA1;Q13509;P04350;P68371;P07437	M8(Oxidation)	1401.69	0.008	0.3302			1.83564	1
P68371	Tubulin beta-4B chain OS=Homo sapiens GN=TUBB4B PE=1 SV=1 - [TBB4B_HUMAN]	838.804	77.98	36	257	1254.57	77.3	35	373	1222.34	76.4	36	364	445	49.799	4.89404	nucleotide binding; RNA binding; catalytic activity; structural molecule activity; protein binding	nucleus; cytoplasm; cytosol; cytoskeleton; membrane; extracellular	metabolic process; cellular component movement; defense response; response to stimulus; cell organization and biogenesis
	A2	B2	C2	Sequence	# PSMs	# Proteins	# Protein Groups	Protein Group Accessions	Modifications	MH+ [Da]	q-Value	PEP	XCorr A2	XCorr B2	XCorr C2	# Missed Cleavages
	High	High	High	SGPFGQIFRPDNFVFGQSGAGNNWAK	20	27	5	Q13885;Q9BVA1;P04350;P68371;P07437		2798.36	0	9.825e-11	8.04105	8.51761	8.24325	0
	High	High	High	FWEVISDEHGIDPTGTYHGDSDLQLER	17	16	2	P04350;P68371		3116.43	0	9.502e-11	7.34469	6.72591	6.60609	0
	High	High	High	KEAESCDCLQGFQLTHSLGGGTGSGMGTLLISK	3	21	4	Q3ZCM7;P04350;P68371;P07437	C6(Carbamidomethyl); C8(Carbamidomethyl); M26(Oxidation)	3455.64	0	1.444e-11	6.6375	9.37832	6.26449	1
	High	High	High	MSATFIGNSTAIQELFKR	17	11	3	Q13885;Q9BVA1;P68371	N8(Deamidated)	2015.03	0	3.796e-07	6.22626	5.64707	6.04603	1
	High	High	High	LTTPTYGDLNHLVSATMSGVTTCLR	8	29	5	Q13885;Q9BVA1;P04350;P68371;P07437	N10(Deamidated); C23(Carbamidomethyl)	2709.33	0	1.12e-11	6.17898	5.82457	5.10342	0
	High			EAESCDCLQGFQLTHSLGGGTGSGMGTLLISK	2	22	4	Q3ZCM7;P04350;P68371;P07437	C5(Carbamidomethyl); C7(Carbamidomethyl); Q9(Deamidated)	3312.53	0	2.016e-13	6.11231			0
	High	High	High	GHYTEGAELVDSVLDVVR	39	27	5	Q13885;Q9BVA1;Q13509;P68371;P07437		1958.99	0	9.052e-15	6.05328	5.85268	6.21954	0
	High	High	High	TLKLTTPTYGDLNHLVSATMSGVTTCLR	4	28	5	Q13885;Q9BVA1;P04350;P68371;P07437	C26(Carbamidomethyl)	3050.57	0	4.017e-09	6.05127	6.12515	6.96236	1
	High	High	High	GHYTEGAELVDSVLDVVRK	24	27	5	Q13885;Q9BVA1;Q13509;P68371;P07437		2087.07	0	4.838e-17	5.96032	5.36146	6.61076	1
	High	High	High	SGPFGQIFRPDNFVFGQSGAGNNWAK	41	27	5	Q13885;Q9BVA1;P04350;P68371;P07437	N22(Deamidated)	2799.35	0	5.772e-12	5.81219	7.12596	8.15711	0
	High	High	High	MSATFIGNSTAIQELFKR	9	11	3	Q13885;Q9BVA1;P68371	M1(Oxidation)	2030.04	0	7.608e-10	5.64249	3.60197	5.41565	1
	High	High	High	LTTPTYGDLNHLVSATMSGVTTCLR	15	29	5	Q13885;Q9BVA1;P04350;P68371;P07437	C23(Carbamidomethyl)	2708.36	0	3.476e-09	5.5523	6.8901	6.40472	0
	High		High	KEAESCDCLQGFQLTHSLGGGTGSGMGTLLISK	3	21	4	Q3ZCM7;P04350;P68371;P07437	C6(Carbamidomethyl); C8(Carbamidomethyl); Q10(Deamidated); Q13(Deamidated)	3441.62	0	9.446e-09	5.42254		5.34693	1
	High	High	High	MSATFIGNSTAIQELFKR	7	11	3	Q13885;Q9BVA1;P68371	M1(Oxidation); N8(Deamidated)	2031.03	0	1.486e-11	5.39442	5.58084	6.15341	1
	High	High	High	LTTPTYGDLNHLVSATMSGVTTCLR	6	29	5	Q13885;Q9BVA1;P04350;P68371;P07437	M17(Oxidation); C23(Carbamidomethyl)	2724.33	0	3.159e-08	5.30493	5.18505	5.46142	0
	High			GLKMSATFIGNSTAIQELFKR	1	11	3	Q13885;Q9BVA1;P68371		2312.24	0	3.964e-07	5.2051			2
	High	High	High	MSATFIGNSTAIQELFKR	16	11	3	Q13885;Q9BVA1;P68371		2014.05	0	6.158e-07	5.04862	6.0022	5.89776	1
	High			ALTVPELTQQMFDAKNMMAACDPR	2	17	3	Q13509;P04350;P68371	C21(Carbamidomethyl)	2738.27	0	8.207e-09	4.88276			1
	High	High	High	SGPFGQIFRPDNFVFGQSGAGNNWAK	15	27	5	Q13885;Q9BVA1;P04350;P68371;P07437	N22(Deamidated); N23(Deamidated)	2800.31	0	4.594e-06	4.65044	5.57156	4.5594	0
	High	High		INVYYNEATGGKYVPR	3	6	1	P68371		1843.93	0	3.586e-10	4.59225	3.84297		1
	High	High	High	LHFFMPGFAPLTSR	36	42	7	Q13885;Q9BVA1;P04350;P68371;P07437;Q9BUF5;Q3ZCM7	M5(Oxidation)	1636.84	0	8.711e-06	4.58411	5.2997	4.51034	0
	High			INVYYNEATGGKYVPR	1	6	1	P68371	N6(Deamidated)	1844.92	0	8.355e-07	4.54698			1
	High	High	High	MREIVHLQAGQCGNQIGAK	11	36	6	P04350;P68371;Q13885;Q9BVA1;Q13509;P07437	C12(Carbamidomethyl)	2110.06	0	1.646e-10	4.54262	5.52322	5.00865	1
	High	High		LHFFMPGFAPLTSRGSQQYR	2	41	7	Q13885;Q9BVA1;P04350;P68371;P07437;Q9BUF5;Q3ZCM7		2340.18	0	3.444e-05	4.45946	5.29938		1
	High	High		IREEYPDRIMNTFSVVPSPK	3	16	2	P68371;P07437	N11(Deamidated)	2379.21	0	0.0005538	4.33265	4.76918		2
	High	High	High	MREIVHLQAGQCGNQIGAK	11	36	6	P04350;P68371;Q13885;Q9BVA1;Q13509;P07437	M1(Oxidation); C12(Carbamidomethyl)	2126.06	0	7.82e-06	4.20486	4.13977	4.0615	1
	High	High	High	LHFFMPGFAPLTSR	177	42	7	Q13885;Q9BVA1;P04350;P68371;P07437;Q9BUF5;Q3ZCM7		1620.84	0	2.327e-06	4.20094	4.42823	4.45115	0
	High	High	High	AVLVDLEPGTMDSVR	23	16	3	P04350;P68371;Q3ZCM7		1601.83	0	2.2e-06	4.17341	3.90826	4.05053	0
	High	High	High	RISEQFTAMFR	7	37	6	Q13885;Q9BVA1;Q13509;P04350;P68371;P07437		1385.7	0	1.897e-07	4.05482	3.8525	3.99452	1
	High	High	High	IREEYPDRIMNTFSVVPSPK	8	16	2	P68371;P07437		2378.22	0	0.0004449	3.97434	4.89015	5.28732	2
	High	High	High	IREEYPDRIMNTFSVVPSPK	5	16	2	P68371;P07437	M10(Oxidation)	2394.21	0	8.57e-05	3.96303	3.28466	4.85137	2
	High	High	High	MSATFIGNSTAIQELFK	7	11	3	Q13885;Q9BVA1;P68371		1857.94	0	0.0002447	3.92417	3.97639	3.84446	0
	High		High	EEYPDRIMNTFSVVPSPK	2	23	3	Q13509;P68371;P07437		2109.04	0	0.0006431	3.90273		2.75482	1
	High	High	High	ALTVPELTQQMFDAK	10	17	3	Q13509;P04350;P68371		1691.88	0	0.001481	3.86437	4.15747	4.01533	0
	High	High	High	AVLVDLEPGTMDSVR	13	16	3	P04350;P68371;Q3ZCM7	M11(Oxidation)	1617.82	0	8.985e-06	3.86077	3.45029	3.52905	0
	High	High	High	MSATFIGNSTAIQELFK	5	11	3	Q13885;Q9BVA1;P68371	M1(Oxidation)	1873.95	0	1.989e-07	3.81827	4.53021	4.50278	0
	High	High	High	EIVHLQAGQCGNQIGAK	4	38	6	P04350;P68371;Q13885;Q9BVA1;Q13509;P07437	C10(Carbamidomethyl)	1822.92	0	5.789e-06	3.6972	3.24599	3.19485	0
	High	High	High	NSSYFVEWIPNNVK	19	42	7	Q13885;Q9BVA1;Q13509;P04350;P68371;P07437;Q9BUF5	N11(Deamidated)	1697.81	0	1.178e-05	3.69574	3.60986	3.75711	0
	High	High	High	FWEVISDEHGIDPTGTYHGDSDLQLER	6	16	2	P04350;P68371	Q24(Deamidated)	3117.42	0	1.577e-09	3.59382	3.32281	3.89996	0
	High	High	High	KLAVNMVPFPR	8	48	9	Q9H4B7;Q13885;Q9BVA1;Q13509;P04350;P68371;P07437;Q9BUF5;Q3ZCM7		1271.73	0	6.727e-06	3.58606	3.37146	2.68353	1
	High			ALTVPELTQQMFDAKNMMAACDPR	1	17	3	Q13509;P04350;P68371	M11(Oxidation); C21(Carbamidomethyl)	2754.25	0	0.001483	3.55031			1
	High	High	High	SGPFGQIFRPDNFVFGQSGAGNNWAK	9	27	5	Q13885;Q9BVA1;P04350;P68371;P07437	N12(Deamidated); Q17(Deamidated); N22(Deamidated)	2801.32	0	0.0002011	3.52777	4.04312	4.6225	0
	High	High	High	ISEQFTAMFR	14	37	6	Q13885;Q9BVA1;Q13509;P04350;P68371;P07437		1229.6	0	0.0004449	3.46563	3.38099	3.46215	0
	High	High	High	NSSYFVEWIPNNVK	8	42	7	Q13885;Q9BVA1;Q13509;P04350;P68371;P07437;Q9BUF5		1696.83	0	2.611e-05	3.24836	3.25612	3.6237	0
	High	High	High	FPGQLNADLR	5	54	9	Q9H4B7;Q13885;Q9BVA1;Q13509;P04350;P68371;P07437;Q9BUF5;Q3ZCM7	N6(Deamidated)	1131.58	0	5.812e-05	3.21414	3.43686	2.79854	0
	High	High	High	MREIVHLQAGQCGNQIGAK	9	36	6	P04350;P68371;Q13885;Q9BVA1;Q13509;P07437	M1(Oxidation); C12(Carbamidomethyl); N14(Deamidated)	2127.05	0	3.575e-06	3.1766	4.17882	4.33962	1
	High	High	High	INVYYNEATGGK	5	6	1	P68371	N6(Deamidated)	1329.62	0	0.0007379	3.14154	3.18209	2.10102	0
	High	High	High	ISEQFTAMFRR	10	37	6	Q13885;Q9BVA1;Q13509;P04350;P68371;P07437		1385.7	0	0.001068	3.13164	3.20382	2.62703	1
	High	High	High	ALTVPELTQQMFDAK	6	17	3	Q13509;P04350;P68371	Q9(Deamidated)	1692.86	0	8.804e-06	3.0745	3.38587	3.576	0
	High	High	High	FPGQLNADLRK	12	54	9	Q9H4B7;Q13885;Q9BVA1;Q13509;P04350;P68371;P07437;Q9BUF5;Q3ZCM7	N6(Deamidated)	1259.67	0	1.033e-05	3.03293	3.57327	3.43469	1
	High	High	High	ALTVPELTQQMFDAK	6	17	3	Q13509;P04350;P68371	M11(Oxidation)	1707.87	0	0.001144	3.02716	4.32715	3.33032	0
	High	High	High	KLAVNMVPFPR	8	48	9	Q9H4B7;Q13885;Q9BVA1;Q13509;P04350;P68371;P07437;Q9BUF5;Q3ZCM7	M6(Oxidation)	1287.72	0	4.823e-05	3.02105	2.97115	2.94014	1
	High	High	High	MSATFIGNSTAIQELFK	16	11	3	Q13885;Q9BVA1;P68371	N8(Deamidated)	1858.92	0	6.507e-05	3.00627	4.36463	4.47233	0
	High	High	High	KLAVNMVPFPR	9	48	9	Q9H4B7;Q13885;Q9BVA1;Q13509;P04350;P68371;P07437;Q9BUF5;Q3ZCM7	N5(Deamidated)	1272.71	0	4.996e-05	2.99766	3.4571	3.31173	1
	High	High	High	LAVNMVPFPR	8	48	9	Q9H4B7;Q13885;Q9BVA1;Q13509;P04350;P68371;P07437;Q9BUF5;Q3ZCM7		1143.64	0	2.324e-05	2.98804	3.41465	3.45075	0
	High	High	High	LAVNMVPFPR	7	48	9	Q9H4B7;Q13885;Q9BVA1;Q13509;P04350;P68371;P07437;Q9BUF5;Q3ZCM7	M5(Oxidation)	1159.63	0	0.0002106	2.98724	2.35801	3.22781	0
	High	High	High	IMNTFSVVPSPK	14	28	4	Q13509;P04350;P68371;P07437	M2(Oxidation)	1335.7	0	5.459e-05	2.96635	2.75408	2.69196	0
	High	High	High	FPGQLNADLRK	21	54	9	Q9H4B7;Q13885;Q9BVA1;Q13509;P04350;P68371;P07437;Q9BUF5;Q3ZCM7		1258.69	0	5.973e-06	2.92898	2.97078	3.31396	1
	High	High	High	MSMKEVDEQMLNVQNK	7	28	4	Q13885;Q9BVA1;P68371;P07437		1923.9	0	2.879e-12	2.9223	4.06633	4.90446	1
	High	High	High	FPGQLNADLR	12	54	9	Q9H4B7;Q13885;Q9BVA1;Q13509;P04350;P68371;P07437;Q9BUF5;Q3ZCM7		1130.59	0	2.381e-05	2.91476	2.95909	3.02175	0
	High	High	High	YLTVAAVFR	10	24	3	P04350;P68371;P07437		1039.59	0	0.0009806	2.82245	2.97673	3.10247	0
	High	High	High	LAVNMVPFPR	8	48	9	Q9H4B7;Q13885;Q9BVA1;Q13509;P04350;P68371;P07437;Q9BUF5;Q3ZCM7	N4(Deamidated)	1144.62	0	7.263e-05	2.80782	3.12543	2.95113	0
	High	High	High	IMNTFSVVPSPK	11	28	4	Q13509;P04350;P68371;P07437		1319.7	0	0.0001832	2.79823	2.98895	3.0489	0
	High	High	High	TAVCDIPPR	17	38	6	Q13885;Q9BVA1;P04350;P68371;P07437;Q3ZCM7	C4(Carbamidomethyl)	1028.52	0	0.0001387	2.76635	2.56907	2.45225	0
	High	High	High	NSSYFVEWIPNNVK	15	42	7	Q13885;Q9BVA1;Q13509;P04350;P68371;P07437;Q9BUF5	N1(Deamidated); N11(Deamidated)	1698.8	0	1.524e-05	2.73158	3.48765	3.09289	0
	High	High	High	ISEQFTAMFR	10	37	6	Q13885;Q9BVA1;Q13509;P04350;P68371;P07437	M8(Oxidation)	1245.59	0	1.735e-05	2.7198	2.90705	3.03058	0
	High	High	High	MREIVHLQAGQCGNQIGAK	5	36	6	Q13885;Q9BVA1;Q13509;P07437;P04350;P68371	C12(Carbamidomethyl); N14(Deamidated)	2111.05	0	1.226e-05	2.66849	3.66607	4.41551	1
	High	High	High	EIVHLQAGQCGNQIGAK	5	38	6	Q13885;Q9BVA1;Q13509;P07437;P04350;P68371	Q9(Deamidated); C10(Carbamidomethyl)	1823.92	0	0.001778	2.56002	2.96502	2.56622	0
	High	High	High	IREEYPDR	3	34	6	Q9H4B7;Q13885;Q9BVA1;P68371;P07437;Q3ZCM7		1077.53	0	0.001417	2.4885	2.55939	2.43977	1
	High	High	High	NMMAACDPR	22	48	8	Q13885;Q9BVA1;Q13509;P04350;P68371;P07437;Q9BUF5;Q3ZCM7	M2(Oxidation); C6(Carbamidomethyl)	1081.42	0	0.01028	2.36251	2.32255	2.29313	0
	High	High	High	NMMAACDPR	3	48	8	Q13885;Q9BVA1;Q13509;P04350;P68371;P07437;Q9BUF5;Q3ZCM7	C6(Carbamidomethyl)	1065.43	0	0.00218	2.33852	1.72304	2.64356	0
	High	High	High	MSMKEVDEQMLNVQNK	14	28	4	Q13885;Q9BVA1;P68371;P07437	M10(Oxidation)	1939.89	0	0.0001756	2.08399	3.39955	3.17967	1
		High	High	EAESCDCLQGFQLTHSLGGGTGSGMGTLLISK	3	22	4	Q3ZCM7;P04350;P68371;P07437	C5(Carbamidomethyl); C7(Carbamidomethyl)	3311.55	0	2.192e-10		6.61442	6.0441	0
		High		KEAESCDCLQGFQLTHSLGGGTGSGMGTLLISK	2	21	4	Q3ZCM7;P04350;P68371;P07437	C6(Carbamidomethyl); C8(Carbamidomethyl); Q13(Deamidated)	3440.63	0	1.628e-14		6.39277		1
		High	High	EAESCDCLQGFQLTHSLGGGTGSGMGTLLISK	2	22	4	P04350;P68371;P07437;Q3ZCM7	C5(Carbamidomethyl); C7(Carbamidomethyl); M25(Oxidation)	3327.53	0	5.482e-12		6.35497	6.45627	0
		High	High	LTTPTYGDLNHLVSATMSGVTTCLR	4	29	5	Q13885;Q9BVA1;P04350;P68371;P07437	N10(Deamidated); M17(Oxidation); C23(Carbamidomethyl)	2725.34	0	1.888e-07		4.84937	4.27915	0
		High		MREIVHLQAGQCGNQIGAK	7	36	6	Q13885;Q9BVA1;Q13509;P07437;P04350;P68371	Q11(Deamidated); C12(Carbamidomethyl); Q15(Deamidated)	2112.05	0	0.0007639		4.71055		1
		High	High	IREEYPDRIMNTFSVVPSPK	4	16	2	P68371;P07437	M10(Oxidation); N11(Deamidated)	2395.2	0	5.801e-05		4.61939	4.53693	2
		High		TLKLTTPTYGDLNHLVSATMSGVTTCLR	1	28	5	Q13885;Q9BVA1;P04350;P68371;P07437	N13(Deamidated); C26(Carbamidomethyl)	3051.58	0	2.558e-05		4.27353		1
		High		MSMKEVDEQMLNVQNK	3	28	4	Q13885;Q9BVA1;P68371;P07437	N12(Deamidated)	1924.9	0	6.939e-06		3.82491		1
		High	High	MSMKEVDEQMLNVQNK	6	28	4	Q13885;Q9BVA1;P68371;P07437	M1(Oxidation); M3(Oxidation)	1955.88	0	7.825e-06		3.81901	3.45037	1
		High	High	MSATFIGNSTAIQELFK	2	11	3	Q13885;Q9BVA1;P68371	M1(Oxidation); N8(Deamidated)	1874.91	0	4.978e-05		3.6406	2.71625	0
		High	High	MSATFIGNSTAIQELFKR	2	11	3	Q13885;Q9BVA1;P68371	N8(Deamidated); Q13(Deamidated)	2016.02	0	2.877e-06		3.09455	4.12285	1
		High	High	INVYYNEATGGK	4	6	1	P68371		1328.65	0	1.329e-05		3.00959	3.05758	0
		High	High	EVDEQMLNVQNK	4	29	4	Q13885;Q9BVA1;P68371;P07437		1446.69	0	1.273e-05		2.82209	2.83468	0
		High	High	EVDEQMLNVQNK	3	29	4	Q13885;Q9BVA1;P68371;P07437	M6(Oxidation)	1462.68	0	0.0009042		2.75378	1.94103	0
		High	High	RISEQFTAMFR	2	37	6	Q13885;Q9BVA1;Q13509;P04350;P68371;P07437	M9(Oxidation)	1401.69	0	0.001577		2.71026	3.28153	1
		High	High	IMNTFSVVPSPK	4	28	4	Q13509;P04350;P68371;P07437	N3(Deamidated)	1320.69	0	8.745e-05		2.18955	2.67601	0
			High	KEAESCDCLQGFQLTHSLGGGTGSGMGTLLISK	1	21	4	Q3ZCM7;P04350;P68371;P07437	C6(Carbamidomethyl); C8(Carbamidomethyl); Q10(Deamidated); Q13(Deamidated); M26(Oxidation)	3457.62	0	1.175e-09			6.09852	1
			High	KEAESCDCLQGFQLTHSLGGGTGSGMGTLLISK	2	21	4	Q3ZCM7;P04350;P68371;P07437	C6(Carbamidomethyl); C8(Carbamidomethyl)	3439.63	0	8.118e-08			5.24227	1
			High	LHFFMPGFAPLTSRGSQQYR	2	41	7	Q13885;Q9BVA1;P04350;P68371;P07437;Q9BUF5;Q3ZCM7	M5(Oxidation); Q17(Deamidated)	2357.17	0	0.0002513			3.98405	1
			High	LAVNMVPFPR	2	48	9	Q9H4B7;Q13885;Q9BVA1;Q13509;P04350;P68371;P07437;Q9BUF5;Q3ZCM7	N4(Deamidated); M5(Oxidation)	1160.61	0	5.54e-05			3.08297	0
			High	EVDEQMLNVQNKNSSYFVEWIPNNVK	3	27	4	Q13885;Q9BVA1;P68371;P07437	Q10(Deamidated)	3125.5	0	0.0009468			2.4671	1
			High	RISEQFTAMFRR	1	37	6	Q13885;Q9BVA1;Q13509;P04350;P68371;P07437		1541.8	0	0.004872			2.35172	2
			High	IMNTFSVVPSPK	1	28	4	Q13509;P04350;P68371;P07437	M2(Oxidation); N3(Deamidated)	1336.68	0	0.002078			1.82735	0
		High	High	KLAVNMVPFPR	2	48	9	Q9H4B7;Q13885;Q9BVA1;Q13509;P04350;P68371;P07437;Q9BUF5;Q3ZCM7	N5(Deamidated); M6(Oxidation)	1288.71	0.001	0.00888		2.96295	2.90563	1
		High		MSMKEVDEQMLNVQNK	2	28	4	Q13885;Q9BVA1;P68371;P07437	Q9(Deamidated); M10(Oxidation)	1940.9	0.001	0.003115		2.68977		1
		High		NMMAACDPR	1	48	8	Q13885;Q9BVA1;Q13509;P04350;P68371;P07437;Q9BUF5;Q3ZCM7	M2(Oxidation); M3(Oxidation); C6(Carbamidomethyl)	1097.42	0.001	0.01751		1.22396		0
			High	MSMKEVDEQMLNVQNK	1	28	4	Q13885;Q9BVA1;P68371;P07437	M1(Oxidation); M3(Oxidation); M10(Oxidation)	1971.88	0.001	0.03501			1.51255	1
		High		EEYPDRIMNTFSVVPSPK	1	23	3	Q13509;P68371;P07437	N9(Deamidated)	2110.03	0.004	0.1671		2.52284		1
	High			ALTVPELTQQMFDAK	1	17	3	Q13509;P04350;P68371	Q9(Deamidated); M11(Oxidation)	1708.86	0.005	0.1442	1.69808			0
			High	ISEQFTAMFRR	1	37	6	Q13885;Q9BVA1;Q13509;P04350;P68371;P07437	M8(Oxidation)	1401.69	0.008	0.3302			1.83564	1
Q9BVA1	Tubulin beta-2B chain OS=Homo sapiens GN=TUBB2B PE=1 SV=1 - [TBB2B_HUMAN]	824.697	77.98	34	254	1247.07	76.4	33	365	1227.89	77.3	36	363	445	49.9209	4.89404	nucleotide binding; catalytic activity; structural molecule activity; protein binding	nucleus; cytoplasm; cytoskeleton; membrane	cell differentiation; cellular component movement; development; metabolic process; cell division; cell organization and biogenesis
	A2	B2	C2	Sequence	# PSMs	# Proteins	# Protein Groups	Protein Group Accessions	Modifications	MH+ [Da]	q-Value	PEP	XCorr A2	XCorr B2	XCorr C2	# Missed Cleavages
	High	High	High	SGPFGQIFRPDNFVFGQSGAGNNWAK	20	27	5	Q13885;Q9BVA1;P04350;P68371;P07437		2798.36	0	9.825e-11	8.04105	8.51761	8.24325	0
	High	High	High	FWEVISDEHGIDPTGSYHGDSDLQLER	20	3	2	Q13885;Q9BVA1		3102.41	0	2.873e-13	7.45307	6.9342	6.30087	0
	High	High	High	MSATFIGNSTAIQELFKR	17	11	3	Q13885;Q9BVA1;P68371	N8(Deamidated)	2015.03	0	3.796e-07	6.22626	5.64707	6.04603	1
	High	High	High	KESESCDCLQGFQLTHSLGGGTGSGMGTLLISK	4	9	2	Q13885;Q9BVA1	C6(Carbamidomethyl); C8(Carbamidomethyl); M26(Oxidation)	3471.64	0	2.127e-10	6.21834	8.67433	5.6676	1
	High	High	High	LTTPTYGDLNHLVSATMSGVTTCLR	8	29	5	Q13885;Q9BVA1;P04350;P68371;P07437	N10(Deamidated); C23(Carbamidomethyl)	2709.33	0	1.12e-11	6.17898	5.82457	5.10342	0
	High			ESESCDCLQGFQLTHSLGGGTGSGMGTLLISK	1	9	2	Q13885;Q9BVA1	C5(Carbamidomethyl); C7(Carbamidomethyl); Q9(Deamidated); Q12(Deamidated)	3329.52	0	1.135e-11	6.15992			0
	High	High	High	GHYTEGAELVDSVLDVVR	39	27	5	Q13885;Q9BVA1;Q13509;P68371;P07437		1958.99	0	9.052e-15	6.05328	5.85268	6.21954	0
	High	High	High	TLKLTTPTYGDLNHLVSATMSGVTTCLR	4	28	5	Q13885;Q9BVA1;P04350;P68371;P07437	C26(Carbamidomethyl)	3050.57	0	4.017e-09	6.05127	6.12515	6.96236	1
	High	High	High	GHYTEGAELVDSVLDVVRK	24	27	5	Q13885;Q9BVA1;Q13509;P68371;P07437		2087.07	0	4.838e-17	5.96032	5.36146	6.61076	1
	High	High	High	SGPFGQIFRPDNFVFGQSGAGNNWAK	41	27	5	Q13885;Q9BVA1;P04350;P68371;P07437	N22(Deamidated)	2799.35	0	5.772e-12	5.81219	7.12596	8.15711	0
	High	High	High	MSATFIGNSTAIQELFKR	9	11	3	Q13885;Q9BVA1;P68371	M1(Oxidation)	2030.04	0	7.608e-10	5.64249	3.60197	5.41565	1
	High	High	High	LTTPTYGDLNHLVSATMSGVTTCLR	15	29	5	Q13885;Q9BVA1;P04350;P68371;P07437	C23(Carbamidomethyl)	2708.36	0	3.476e-09	5.5523	6.8901	6.40472	0
	High	High	High	MSATFIGNSTAIQELFKR	7	11	3	Q13885;Q9BVA1;P68371	M1(Oxidation); N8(Deamidated)	2031.03	0	1.486e-11	5.39442	5.58084	6.15341	1
	High	High	High	LTTPTYGDLNHLVSATMSGVTTCLR	6	29	5	Q13885;Q9BVA1;P04350;P68371;P07437	M17(Oxidation); C23(Carbamidomethyl)	2724.33	0	3.159e-08	5.30493	5.18505	5.46142	0
	High			GLKMSATFIGNSTAIQELFKR	1	11	3	Q13885;Q9BVA1;P68371		2312.24	0	3.964e-07	5.2051			2
	High	High	High	MSATFIGNSTAIQELFKR	16	11	3	Q13885;Q9BVA1;P68371		2014.05	0	6.158e-07	5.04862	6.0022	5.89776	1
	High	High	High	IREEYPDRIMNTFSVMPSPK	8	11	2	Q13885;Q9BVA1		2410.18	0	6.261e-06	4.81344	5.41598	5.04451	2
	High	High	High	SGPFGQIFRPDNFVFGQSGAGNNWAK	15	27	5	Q13885;Q9BVA1;P04350;P68371;P07437	N22(Deamidated); N23(Deamidated)	2800.31	0	4.594e-06	4.65044	5.57156	4.5594	0
	High	High	High	LHFFMPGFAPLTSR	36	42	7	Q13885;Q9BVA1;P04350;P68371;P07437;Q9BUF5;Q3ZCM7	M5(Oxidation)	1636.84	0	8.711e-06	4.58411	5.2997	4.51034	0
	High	High	High	MREIVHIQAGQCGNQIGAK	11	36	6	P04350;P68371;Q13885;Q9BVA1;Q13509;P07437	C12(Carbamidomethyl)	2110.06	0	1.646e-10	4.54262	5.52322	5.00865	1
	High	High		LHFFMPGFAPLTSRGSQQYR	2	41	7	Q13885;Q9BVA1;P04350;P68371;P07437;Q9BUF5;Q3ZCM7		2340.18	0	3.444e-05	4.45946	5.29938		1
	High		High	INVYYNEATGNKYVPR	5	1	1	Q9BVA1		1900.96	0	7.037e-11	4.34411		4.5653	1
	High	High	High	MREIVHIQAGQCGNQIGAK	11	36	6	P04350;P68371;Q13885;Q9BVA1;Q13509;P07437	M1(Oxidation); C12(Carbamidomethyl)	2126.06	0	7.82e-06	4.20486	4.13977	4.0615	1
	High	High	High	LHFFMPGFAPLTSR	177	42	7	Q13885;Q9BVA1;P04350;P68371;P07437;Q9BUF5;Q3ZCM7		1620.84	0	2.327e-06	4.20094	4.42823	4.45115	0
	High		High	IREEYPDRIMNTFSVMPSPK	2	11	2	Q13885;Q9BVA1	M10(Oxidation); M16(Oxidation)	2442.19	0	3.952e-06	4.06597		5.4033	2
	High	High	High	RISEQFTAMFR	7	37	6	Q13885;Q9BVA1;Q13509;P04350;P68371;P07437		1385.7	0	1.897e-07	4.05482	3.8525	3.99452	1
	High	High	High	AILVDLEPGTMDSVR	25	20	4	Q13885;Q9BVA1;Q13509;P07437	M11(Oxidation)	1631.83	0	5.877e-08	3.93021	3.65878	3.31393	0
	High	High	High	MSATFIGNSTAIQELFK	7	11	3	Q13885;Q9BVA1;P68371		1857.94	0	0.0002447	3.92417	3.97639	3.84446	0
	High	High	High	AILVDLEPGTMDSVR	23	20	4	Q13885;Q9BVA1;Q13509;P07437		1615.82	0	2.745e-06	3.88822	4.02771	4.31419	0
	High	High	High	MSATFIGNSTAIQELFK	5	11	3	Q13885;Q9BVA1;P68371	M1(Oxidation)	1873.95	0	1.989e-07	3.81827	4.53021	4.50278	0
	High		High	KESESCDCLQGFQLTHSLGGGTGSGMGTLLISK	2	9	2	Q13885;Q9BVA1	C6(Carbamidomethyl); C8(Carbamidomethyl); Q10(Deamidated); Q13(Deamidated)	3457.61	0	1.612e-10	3.79489		5.25457	1
	High	High	High	EIVHIQAGQCGNQIGAK	4	38	6	P04350;P68371;Q13885;Q9BVA1;Q13509;P07437	C10(Carbamidomethyl)	1822.92	0	5.789e-06	3.6972	3.24599	3.19485	0
	High	High	High	NSSYFVEWIPNNVK	19	42	7	Q13885;Q9BVA1;Q13509;P04350;P68371;P07437;Q9BUF5	N11(Deamidated)	1697.81	0	1.178e-05	3.69574	3.60986	3.75711	0
	High	High	High	ALTVPELTQQMFDSK	13	5	2	Q13885;Q9BVA1		1707.87	0	0.0003157	3.67786	3.92786	3.79171	0
	High	High	High	KLAVNMVPFPR	8	48	9	Q9H4B7;Q13885;Q9BVA1;Q13509;P04350;P68371;P07437;Q9BUF5;Q3ZCM7		1271.73	0	6.727e-06	3.58606	3.37146	2.68353	1
	High	High	High	SGPFGQIFRPDNFVFGQSGAGNNWAK	9	27	5	Q13885;Q9BVA1;P04350;P68371;P07437	N12(Deamidated); Q17(Deamidated); N22(Deamidated)	2801.32	0	0.0002011	3.52777	4.04312	4.6225	0
	High	High	High	IMNTFSVMPSPK	8	17	3	Q13885;Q9BVA1;Q9BUF5		1351.68	0	1.335e-05	3.50884	3.12377	3.20876	0
	High	High	High	ISEQFTAMFR	14	37	6	Q13885;Q9BVA1;Q13509;P04350;P68371;P07437		1229.6	0	0.0004449	3.46563	3.38099	3.46215	0
	High	High	High	NSSYFVEWIPNNVK	8	42	7	Q13885;Q9BVA1;Q13509;P04350;P68371;P07437;Q9BUF5		1696.83	0	2.611e-05	3.24836	3.25612	3.6237	0
	High	High	High	FPGQLNADLR	5	54	9	Q9H4B7;Q13885;Q9BVA1;Q13509;P04350;P68371;P07437;Q9BUF5;Q3ZCM7	N6(Deamidated)	1131.58	0	5.812e-05	3.21414	3.43686	2.79854	0
	High	High	High	MREIVHIQAGQCGNQIGAK	9	36	6	P04350;P68371;Q13885;Q9BVA1;Q13509;P07437	M1(Oxidation); C12(Carbamidomethyl); N14(Deamidated)	2127.05	0	3.575e-06	3.1766	4.17882	4.33962	1
	High	High	High	ISEQFTAMFRR	10	37	6	Q13885;Q9BVA1;Q13509;P04350;P68371;P07437		1385.7	0	0.001068	3.13164	3.20382	2.62703	1
	High	High	High	FPGQLNADLRK	12	54	9	Q9H4B7;Q13885;Q9BVA1;Q13509;P04350;P68371;P07437;Q9BUF5;Q3ZCM7	N6(Deamidated)	1259.67	0	1.033e-05	3.03293	3.57327	3.43469	1
	High	High	High	KLAVNMVPFPR	8	48	9	Q9H4B7;Q13885;Q9BVA1;Q13509;P04350;P68371;P07437;Q9BUF5;Q3ZCM7	M6(Oxidation)	1287.72	0	4.823e-05	3.02105	2.97115	2.94014	1
	High	High	High	MSATFIGNSTAIQELFK	16	11	3	Q13885;Q9BVA1;P68371	N8(Deamidated)	1858.92	0	6.507e-05	3.00627	4.36463	4.47233	0
	High	High	High	KLAVNMVPFPR	9	48	9	Q9H4B7;Q13885;Q9BVA1;Q13509;P04350;P68371;P07437;Q9BUF5;Q3ZCM7	N5(Deamidated)	1272.71	0	4.996e-05	2.99766	3.4571	3.31173	1
	High	High	High	LAVNMVPFPR	8	48	9	Q9H4B7;Q13885;Q9BVA1;Q13509;P04350;P68371;P07437;Q9BUF5;Q3ZCM7		1143.64	0	2.324e-05	2.98804	3.41465	3.45075	0
	High	High	High	LAVNMVPFPR	7	48	9	Q9H4B7;Q13885;Q9BVA1;Q13509;P04350;P68371;P07437;Q9BUF5;Q3ZCM7	M5(Oxidation)	1159.63	0	0.0002106	2.98724	2.35801	3.22781	0
	High	High	High	INVYYNEATGNK	4	1	1	Q9BVA1		1385.68	0	3.979e-05	2.97741	3.43749	3.43234	0
	High	High	High	FPGQLNADLRK	21	54	9	Q9H4B7;Q13885;Q9BVA1;Q13509;P04350;P68371;P07437;Q9BUF5;Q3ZCM7		1258.69	0	5.973e-06	2.92898	2.97078	3.31396	1
	High	High	High	MSMKEVDEQMLNVQNK	7	28	4	Q13885;Q9BVA1;P68371;P07437		1923.9	0	2.879e-12	2.9223	4.06633	4.90446	1
	High	High	High	FPGQLNADLR	12	54	9	Q9H4B7;Q13885;Q9BVA1;Q13509;P04350;P68371;P07437;Q9BUF5;Q3ZCM7		1130.59	0	2.381e-05	2.91476	2.95909	3.02175	0
	High	High	High	YLTVAAIFR	10	6	2	Q13885;Q9BVA1		1053.61	0	0.00147	2.87944	2.75992	2.7259	0
	High	High	High	LAVNMVPFPR	8	48	9	Q9H4B7;Q13885;Q9BVA1;Q13509;P04350;P68371;P07437;Q9BUF5;Q3ZCM7	N4(Deamidated)	1144.62	0	7.263e-05	2.80782	3.12543	2.95113	0
	High	High	High	ALTVPELTQQMFDSK	9	5	2	Q13885;Q9BVA1	M11(Oxidation)	1723.86	0	0.0004862	2.78808	4.27224	3.29779	0
	High	High	High	TAVCDIPPR	17	38	6	Q13885;Q9BVA1;P04350;P68371;P07437;Q3ZCM7	C4(Carbamidomethyl)	1028.52	0	0.0001387	2.76635	2.56907	2.45225	0
	High	High	High	NSSYFVEWIPNNVK	15	42	7	Q13885;Q9BVA1;Q13509;P04350;P68371;P07437;Q9BUF5	N1(Deamidated); N11(Deamidated)	1698.8	0	1.524e-05	2.73158	3.48765	3.09289	0
	High	High	High	IMNTFSVMPSPK	10	17	3	Q13885;Q9BVA1;Q9BUF5	M8(Oxidation)	1367.66	0	1.775e-05	2.72558	2.98694	3.18369	0
	High	High	High	ISEQFTAMFR	10	37	6	Q13885;Q9BVA1;Q13509;P04350;P68371;P07437	M8(Oxidation)	1245.59	0	1.735e-05	2.7198	2.90705	3.03058	0
	High	High	High	MREIVHIQAGQCGNQIGAK	5	36	6	Q13885;Q9BVA1;Q13509;P07437;P04350;P68371	C12(Carbamidomethyl); N14(Deamidated)	2111.05	0	1.226e-05	2.66849	3.66607	4.41551	1
	High	High	High	EIVHIQAGQCGNQIGAK	5	38	6	Q13885;Q9BVA1;Q13509;P07437;P04350;P68371	Q9(Deamidated); C10(Carbamidomethyl)	1823.92	0	0.001778	2.56002	2.96502	2.56622	0
	High	High	High	IREEYPDR	3	34	6	Q9H4B7;Q13885;Q9BVA1;P68371;P07437;Q3ZCM7		1077.53	0	0.001417	2.4885	2.55939	2.43977	1
	High		High	IMNTFSVMPSPK	2	17	3	Q13885;Q9BVA1;Q9BUF5	N3(Deamidated)	1352.66	0	7.13e-05	2.4858		2.94248	0
	High	High	High	NMMAACDPR	22	48	8	Q13885;Q9BVA1;Q13509;P04350;P68371;P07437;Q9BUF5;Q3ZCM7	M2(Oxidation); C6(Carbamidomethyl)	1081.42	0	0.01028	2.36251	2.32255	2.29313	0
	High	High	High	NMMAACDPR	3	48	8	Q13885;Q9BVA1;Q13509;P04350;P68371;P07437;Q9BUF5;Q3ZCM7	C6(Carbamidomethyl)	1065.43	0	0.00218	2.33852	1.72304	2.64356	0
	High	High	High	MSMKEVDEQMLNVQNK	14	28	4	Q13885;Q9BVA1;P68371;P07437	M10(Oxidation)	1939.89	0	0.0001756	2.08399	3.39955	3.17967	1
		High	High	ESESCDCLQGFQLTHSLGGGTGSGMGTLLISK	3	9	2	Q13885;Q9BVA1	C5(Carbamidomethyl); C7(Carbamidomethyl)	3327.52	0	4.099e-12		5.98505	6.07401	0
		High		ESESCDCLQGFQLTHSLGGGTGSGMGTLLISK	1	9	2	Q13885;Q9BVA1	C5(Carbamidomethyl); C7(Carbamidomethyl); M25(Oxidation)	3343.53	0	3.554e-09		5.71758		0
		High	High	IREEYPDRIMNTFSVMPSPK	2	11	2	Q13885;Q9BVA1	N11(Deamidated)	2411.19	0	0.0002025		5.68206	5.55956	2
		High	High	LTTPTYGDLNHLVSATMSGVTTCLR	4	29	5	Q13885;Q9BVA1;P04350;P68371;P07437	N10(Deamidated); M17(Oxidation); C23(Carbamidomethyl)	2725.34	0	1.888e-07		4.84937	4.27915	0
		High		MREIVHIQAGQCGNQIGAK	7	36	6	Q13885;Q9BVA1;Q13509;P07437;P04350;P68371	Q11(Deamidated); C12(Carbamidomethyl); Q15(Deamidated)	2112.05	0	0.0007639		4.71055		1
		High		TLKLTTPTYGDLNHLVSATMSGVTTCLR	1	28	5	Q13885;Q9BVA1;P04350;P68371;P07437	N13(Deamidated); C26(Carbamidomethyl)	3051.58	0	2.558e-05		4.27353		1
		High		IREEYPDRIMNTFSVMPSPK	1	11	2	Q13885;Q9BVA1	M10(Oxidation); N11(Deamidated); M16(Oxidation)	2443.18	0	5.931e-05		4.27233		2
		High	High	IREEYPDRIMNTFSVMPSPK	4	11	2	Q13885;Q9BVA1	M16(Oxidation)	2426.18	0	2.552e-06		4.23912	5.0935	2
		High		MSMKEVDEQMLNVQNK	3	28	4	Q13885;Q9BVA1;P68371;P07437	N12(Deamidated)	1924.9	0	6.939e-06		3.82491		1
		High	High	MSMKEVDEQMLNVQNK	6	28	4	Q13885;Q9BVA1;P68371;P07437	M1(Oxidation); M3(Oxidation)	1955.88	0	7.825e-06		3.81901	3.45037	1
		High	High	MSATFIGNSTAIQELFK	2	11	3	Q13885;Q9BVA1;P68371	M1(Oxidation); N8(Deamidated)	1874.91	0	4.978e-05		3.6406	2.71625	0
		High	High	MSATFIGNSTAIQELFKR	2	11	3	Q13885;Q9BVA1;P68371	N8(Deamidated); Q13(Deamidated)	2016.02	0	2.877e-06		3.09455	4.12285	1
		High	High	EVDEQMLNVQNK	4	29	4	Q13885;Q9BVA1;P68371;P07437		1446.69	0	1.273e-05		2.82209	2.83468	0
		High	High	FWEVISDEHGIDPTGSYHGDSDLQLER	4	3	2	Q13885;Q9BVA1	Q24(Deamidated)	3103.41	0	3.222e-08		2.78884	3.91706	0
		High	High	EVDEQMLNVQNK	3	29	4	Q13885;Q9BVA1;P68371;P07437	M6(Oxidation)	1462.68	0	0.0009042		2.75378	1.94103	0
		High	High	RISEQFTAMFR	2	37	6	Q13885;Q9BVA1;Q13509;P04350;P68371;P07437	M9(Oxidation)	1401.69	0	0.001577		2.71026	3.28153	1
			High	KESESCDCLQGFQLTHSLGGGTGSGMGTLLISK	1	9	2	Q13885;Q9BVA1	C6(Carbamidomethyl); C8(Carbamidomethyl); Q13(Deamidated)	3456.62	0	8.785e-19			6.68803	1
			High	KESESCDCLQGFQLTHSLGGGTGSGMGTLLISK	1	9	2	Q13885;Q9BVA1	C6(Carbamidomethyl); C8(Carbamidomethyl)	3455.62	0	7.636e-12			6.58995	1
			High	LHFFMPGFAPLTSRGSQQYR	2	41	7	Q13885;Q9BVA1;P04350;P68371;P07437;Q9BUF5;Q3ZCM7	M5(Oxidation); Q17(Deamidated)	2357.17	0	0.0002513			3.98405	1
			High	ALTVPELTQQMFDSK	1	5	2	Q13885;Q9BVA1	Q9(Deamidated)	1708.86	0	7.349e-05			3.43917	0
			High	LAVNMVPFPR	2	48	9	Q9H4B7;Q13885;Q9BVA1;Q13509;P04350;P68371;P07437;Q9BUF5;Q3ZCM7	N4(Deamidated); M5(Oxidation)	1160.61	0	5.54e-05			3.08297	0
			High	EVDEQMLNVQNKNSSYFVEWIPNNVK	3	27	4	Q13885;Q9BVA1;P68371;P07437	Q10(Deamidated)	3125.5	0	0.0009468			2.4671	1
			High	IMNTFSVMPSPK	1	17	3	Q13885;Q9BVA1;Q9BUF5	M2(Oxidation); M8(Oxidation)	1383.67	0	0.0003405			2.40124	0
			High	RISEQFTAMFRR	1	37	6	Q13885;Q9BVA1;Q13509;P04350;P68371;P07437		1541.8	0	0.004872			2.35172	2
		High	High	KLAVNMVPFPR	2	48	9	Q9H4B7;Q13885;Q9BVA1;Q13509;P04350;P68371;P07437;Q9BUF5;Q3ZCM7	N5(Deamidated); M6(Oxidation)	1288.71	0.001	0.00888		2.96295	2.90563	1
		High		IREEYPDRIMNTFSVMPSPK	1	11	2	Q13885;Q9BVA1	M10(Oxidation); N11(Deamidated)	2427.19	0.001	0.00734		2.75474		2
		High		MSMKEVDEQMLNVQNK	2	28	4	Q13885;Q9BVA1;P68371;P07437	Q9(Deamidated); M10(Oxidation)	1940.9	0.001	0.003115		2.68977		1
		High		NMMAACDPR	1	48	8	Q13885;Q9BVA1;Q13509;P04350;P68371;P07437;Q9BUF5;Q3ZCM7	M2(Oxidation); M3(Oxidation); C6(Carbamidomethyl)	1097.42	0.001	0.01751		1.22396		0
			High	MSMKEVDEQMLNVQNK	1	28	4	Q13885;Q9BVA1;P68371;P07437	M1(Oxidation); M3(Oxidation); M10(Oxidation)	1971.88	0.001	0.03501			1.51255	1
		High		IMNTFSVMPSPK	1	17	3	Q13885;Q9BVA1;Q9BUF5	M2(Oxidation); N3(Deamidated)	1368.67	0.002	0.02825		2.2539		0
			High	ISEQFTAMFRR	1	37	6	Q13885;Q9BVA1;Q13509;P04350;P68371;P07437	M8(Oxidation)	1401.69	0.008	0.3302			1.83564	1
P04350	Tubulin beta-4A chain OS=Homo sapiens GN=TUBB4A PE=1 SV=2 - [TBB4A_HUMAN]	843.646	78.15	35	262	1246.76	77.48	32	365	1199.19	77.48	34	352	444	49.5539	4.88135	nucleotide binding; catalytic activity; structural molecule activity; protein binding	nucleus; cytoplasm; cytosol; cytoskeleton; membrane	metabolic process; cellular component movement; cell organization and biogenesis
	A2	B2	C2	Sequence	# PSMs	# Proteins	# Protein Groups	Protein Group Accessions	Modifications	MH+ [Da]	q-Value	PEP	XCorr A2	XCorr B2	XCorr C2	# Missed Cleavages
	High	High	High	SGPFGQIFRPDNFVFGQSGAGNNWAK	20	27	5	Q13885;Q9BVA1;P04350;P68371;P07437		2798.36	0	9.825e-11	8.04105	8.51761	8.24325	0
	High	High	High	FWEVISDEHGIDPTGTYHGDSDLQLER	17	16	2	P04350;P68371		3116.43	0	9.502e-11	7.34469	6.72591	6.60609	0
	High	High	High	KEAESCDCLQGFQLTHSLGGGTGSGMGTLLISK	3	21	4	Q3ZCM7;P04350;P68371;P07437	C6(Carbamidomethyl); C8(Carbamidomethyl); M26(Oxidation)	3455.64	0	1.444e-11	6.6375	9.37832	6.26449	1
	High	High	High	MAATFIGNSTAIQELFKR	11	4	1	P04350	N8(Deamidated)	1999.04	0	2.632e-11	6.25214	5.12406	5.54979	1
	High	High	High	MAATFIGNSTAIQELFKR	17	4	1	P04350	M1(Oxidation); N8(Deamidated)	2015.02	0	5.974e-07	6.22193	5.56639	5.97788	1
	High	High	High	LTTPTYGDLNHLVSATMSGVTTCLR	8	29	5	Q13885;Q9BVA1;P04350;P68371;P07437	N10(Deamidated); C23(Carbamidomethyl)	2709.33	0	1.12e-11	6.17898	5.82457	5.10342	0
	High			EAESCDCLQGFQLTHSLGGGTGSGMGTLLISK	2	22	4	Q3ZCM7;P04350;P68371;P07437	C5(Carbamidomethyl); C7(Carbamidomethyl); Q9(Deamidated)	3312.53	0	2.016e-13	6.11231			0
	High	High	High	TLKLTTPTYGDLNHLVSATMSGVTTCLR	4	28	5	Q13885;Q9BVA1;P04350;P68371;P07437	C26(Carbamidomethyl)	3050.57	0	4.017e-09	6.05127	6.12515	6.96236	1
	High	High	High	SGPFGQIFRPDNFVFGQSGAGNNWAK	41	27	5	Q13885;Q9BVA1;P04350;P68371;P07437	N22(Deamidated)	2799.35	0	5.772e-12	5.81219	7.12596	8.15711	0
	High	High	High	LTTPTYGDLNHLVSATMSGVTTCLR	15	29	5	Q13885;Q9BVA1;P04350;P68371;P07437	C23(Carbamidomethyl)	2708.36	0	3.476e-09	5.5523	6.8901	6.40472	0
	High		High	KEAESCDCLQGFQLTHSLGGGTGSGMGTLLISK	3	21	4	Q3ZCM7;P04350;P68371;P07437	C6(Carbamidomethyl); C8(Carbamidomethyl); Q10(Deamidated); Q13(Deamidated)	3441.62	0	9.446e-09	5.42254		5.34693	1
	High	High	High	GHYTEGAELVDAVLDVVR	22	10	2	P04350;Q9BUF5		1943	0	1.843e-09	5.40228	5.97424	6.14478	0
	High	High	High	LTTPTYGDLNHLVSATMSGVTTCLR	6	29	5	Q13885;Q9BVA1;P04350;P68371;P07437	M17(Oxidation); C23(Carbamidomethyl)	2724.33	0	3.159e-08	5.30493	5.18505	5.46142	0
	High	High	High	GHYTEGAELVDAVLDVVRK	15	10	2	P04350;Q9BUF5		2071.09	0	2.642e-13	5.28641	6.98082	5.64411	1
	High	High	High	MAATFIGNSTAIQELFKR	8	4	1	P04350		1998.06	0	1.899e-08	5.19469	5.1373	4.82695	1
	High			GLKMAATFIGNSTAIQELFKR	1	4	1	P04350	M4(Oxidation)	2312.24	0	1.107e-06	5.02717			2
	High	High	High	MAATFIGNSTAIQELFKR	16	4	1	P04350	M1(Oxidation)	2014.04	0	9.068e-10	4.96998	6.00804	5.79088	1
	High			ALTVPELTQQMFDAKNMMAACDPR	2	17	3	Q13509;P04350;P68371	C21(Carbamidomethyl)	2738.27	0	8.207e-09	4.88276			1
	High	High	High	INVYYNEATGGNYVPR	12	9	1	P04350		1829.88	0	3.868e-12	4.82397	3.78607	4.64972	0
	High	High	High	IREEFPDRIMNTFSVVPSPK	3	4	1	P04350	N11(Deamidated)	2363.22	0	8.697e-05	4.76372	4.95184	4.8949	2
	High	High	High	IREEFPDRIMNTFSVVPSPK	5	4	1	P04350		2362.22	0	0.0005226	4.69776	4.70851	4.66688	2
	High	High	High	SGPFGQIFRPDNFVFGQSGAGNNWAK	15	27	5	Q13885;Q9BVA1;P04350;P68371;P07437	N22(Deamidated); N23(Deamidated)	2800.31	0	4.594e-06	4.65044	5.57156	4.5594	0
	High	High	High	LHFFMPGFAPLTSR	36	42	7	Q13885;Q9BVA1;P04350;P68371;P07437;Q9BUF5;Q3ZCM7	M5(Oxidation)	1636.84	0	8.711e-06	4.58411	5.2997	4.51034	0
	High	High	High	MREIVHLQAGQCGNQIGAK	11	36	6	P04350;P68371;Q13885;Q9BVA1;Q13509;P07437	C12(Carbamidomethyl)	2110.06	0	1.646e-10	4.54262	5.52322	5.00865	1
	High	High		LHFFMPGFAPLTSRGSQQYR	2	41	7	Q13885;Q9BVA1;P04350;P68371;P07437;Q9BUF5;Q3ZCM7		2340.18	0	3.444e-05	4.45946	5.29938		1
	High	High	High	INVYYNEATGGNYVPR	19	9	1	P04350	N12(Deamidated)	1830.88	0	4.357e-08	4.30266	4.67687	4.64559	0
	High	High	High	IREEFPDRIMNTFSVVPSPK	6	4	1	P04350	M10(Oxidation)	2378.22	0	0.0001513	4.20809	4.27203	5.12543	2
	High	High	High	MREIVHLQAGQCGNQIGAK	11	36	6	P04350;P68371;Q13885;Q9BVA1;Q13509;P07437	M1(Oxidation); C12(Carbamidomethyl)	2126.06	0	7.82e-06	4.20486	4.13977	4.0615	1
	High	High	High	LHFFMPGFAPLTSR	177	42	7	Q13885;Q9BVA1;P04350;P68371;P07437;Q9BUF5;Q3ZCM7		1620.84	0	2.327e-06	4.20094	4.42823	4.45115	0
	High	High	High	AVLVDLEPGTMDSVR	23	16	3	P04350;P68371;Q3ZCM7		1601.83	0	2.2e-06	4.17341	3.90826	4.05053	0
	High	High	High	RISEQFTAMFR	7	37	6	Q13885;Q9BVA1;Q13509;P04350;P68371;P07437		1385.7	0	1.897e-07	4.05482	3.8525	3.99452	1
	High	High	High	MAATFIGNSTAIQELFK	7	4	1	P04350	M1(Oxidation)	1857.94	0	3.739e-07	3.92417	3.97639	3.84446	0
	High	High	High	ALTVPELTQQMFDAK	10	17	3	Q13509;P04350;P68371		1691.88	0	0.001481	3.86437	4.15747	4.01533	0
	High	High	High	AVLVDLEPGTMDSVR	13	16	3	P04350;P68371;Q3ZCM7	M11(Oxidation)	1617.82	0	8.985e-06	3.86077	3.45029	3.52905	0
	High	High	High	MAATFIGNSTAIQELFK	6	4	1	P04350		1841.95	0	6.255e-07	3.78276	4.73659	4.16494	0
	High			INVYYNEATGGNYVPR	2	9	1	P04350	N2(Deamidated); N6(Deamidated)	1831.86	0	1.07e-07	3.77328			0
	High	High	High	EIVHLQAGQCGNQIGAK	4	38	6	P04350;P68371;Q13885;Q9BVA1;Q13509;P07437	C10(Carbamidomethyl)	1822.92	0	5.789e-06	3.6972	3.24599	3.19485	0
	High	High	High	NSSYFVEWIPNNVK	19	42	7	Q13885;Q9BVA1;Q13509;P04350;P68371;P07437;Q9BUF5	N11(Deamidated)	1697.81	0	1.178e-05	3.69574	3.60986	3.75711	0
	High	High	High	FWEVISDEHGIDPTGTYHGDSDLQLER	6	16	2	P04350;P68371	Q24(Deamidated)	3117.42	0	1.577e-09	3.59382	3.32281	3.89996	0
	High	High	High	KLAVNMVPFPR	8	48	9	Q9H4B7;Q13885;Q9BVA1;Q13509;P04350;P68371;P07437;Q9BUF5;Q3ZCM7		1271.73	0	6.727e-06	3.58606	3.37146	2.68353	1
	High			ALTVPELTQQMFDAKNMMAACDPR	1	17	3	Q13509;P04350;P68371	M11(Oxidation); C21(Carbamidomethyl)	2754.25	0	0.001483	3.55031			1
	High	High	High	SGPFGQIFRPDNFVFGQSGAGNNWAK	9	27	5	Q13885;Q9BVA1;P04350;P68371;P07437	N12(Deamidated); Q17(Deamidated); N22(Deamidated)	2801.32	0	0.0002011	3.52777	4.04312	4.6225	0
	High	High	High	MSMKEVDEQMLSVQSK	3	4	1	P04350		1869.88	0	4.185e-05	3.49235	2.8013	2.84821	1
	High	High	High	MAATFIGNSTAIQELFK	8	4	1	P04350	N8(Deamidated)	1842.93	0	1.178e-07	3.48319	4.35066	4.50055	0
	High	High	High	ISEQFTAMFR	14	37	6	Q13885;Q9BVA1;Q13509;P04350;P68371;P07437		1229.6	0	0.0004449	3.46563	3.38099	3.46215	0
	High	High	High	NSSYFVEWIPNNVK	8	42	7	Q13885;Q9BVA1;Q13509;P04350;P68371;P07437;Q9BUF5		1696.83	0	2.611e-05	3.24836	3.25612	3.6237	0
	High	High	High	FPGQLNADLR	5	54	9	Q9H4B7;Q13885;Q9BVA1;Q13509;P04350;P68371;P07437;Q9BUF5;Q3ZCM7	N6(Deamidated)	1131.58	0	5.812e-05	3.21414	3.43686	2.79854	0
	High	High	High	MREIVHLQAGQCGNQIGAK	9	36	6	P04350;P68371;Q13885;Q9BVA1;Q13509;P07437	M1(Oxidation); C12(Carbamidomethyl); N14(Deamidated)	2127.05	0	3.575e-06	3.1766	4.17882	4.33962	1
	High	High	High	ISEQFTAMFRR	10	37	6	Q13885;Q9BVA1;Q13509;P04350;P68371;P07437		1385.7	0	0.001068	3.13164	3.20382	2.62703	1
	High	High	High	ALTVPELTQQMFDAK	6	17	3	Q13509;P04350;P68371	Q9(Deamidated)	1692.86	0	8.804e-06	3.0745	3.38587	3.576	0
	High	High	High	FPGQLNADLRK	12	54	9	Q9H4B7;Q13885;Q9BVA1;Q13509;P04350;P68371;P07437;Q9BUF5;Q3ZCM7	N6(Deamidated)	1259.67	0	1.033e-05	3.03293	3.57327	3.43469	1
	High	High	High	ALTVPELTQQMFDAK	6	17	3	Q13509;P04350;P68371	M11(Oxidation)	1707.87	0	0.001144	3.02716	4.32715	3.33032	0
	High	High	High	KLAVNMVPFPR	8	48	9	Q9H4B7;Q13885;Q9BVA1;Q13509;P04350;P68371;P07437;Q9BUF5;Q3ZCM7	M6(Oxidation)	1287.72	0	4.823e-05	3.02105	2.97115	2.94014	1
	High	High	High	MAATFIGNSTAIQELFK	15	4	1	P04350	M1(Oxidation); N8(Deamidated)	1858.93	0	1.589e-08	3.00648	4.36432	4.47233	0
	High	High	High	KLAVNMVPFPR	9	48	9	Q9H4B7;Q13885;Q9BVA1;Q13509;P04350;P68371;P07437;Q9BUF5;Q3ZCM7	N5(Deamidated)	1272.71	0	4.996e-05	2.99766	3.4571	3.31173	1
	High	High	High	LAVNMVPFPR	8	48	9	Q9H4B7;Q13885;Q9BVA1;Q13509;P04350;P68371;P07437;Q9BUF5;Q3ZCM7		1143.64	0	2.324e-05	2.98804	3.41465	3.45075	0
	High	High	High	LAVNMVPFPR	7	48	9	Q9H4B7;Q13885;Q9BVA1;Q13509;P04350;P68371;P07437;Q9BUF5;Q3ZCM7	M5(Oxidation)	1159.63	0	0.0002106	2.98724	2.35801	3.22781	0
	High	High	High	IMNTFSVVPSPK	14	28	4	Q13509;P04350;P68371;P07437	M2(Oxidation)	1335.7	0	5.459e-05	2.96635	2.75408	2.69196	0
	High	High	High	FPGQLNADLRK	21	54	9	Q9H4B7;Q13885;Q9BVA1;Q13509;P04350;P68371;P07437;Q9BUF5;Q3ZCM7		1258.69	0	5.973e-06	2.92898	2.97078	3.31396	1
	High	High	High	FPGQLNADLR	12	54	9	Q9H4B7;Q13885;Q9BVA1;Q13509;P04350;P68371;P07437;Q9BUF5;Q3ZCM7		1130.59	0	2.381e-05	2.91476	2.95909	3.02175	0
	High	High	High	YLTVAAVFR	10	24	3	P04350;P68371;P07437		1039.59	0	0.0009806	2.82245	2.97673	3.10247	0
	High	High	High	LAVNMVPFPR	8	48	9	Q9H4B7;Q13885;Q9BVA1;Q13509;P04350;P68371;P07437;Q9BUF5;Q3ZCM7	N4(Deamidated)	1144.62	0	7.263e-05	2.80782	3.12543	2.95113	0
	High	High	High	IMNTFSVVPSPK	11	28	4	Q13509;P04350;P68371;P07437		1319.7	0	0.0001832	2.79823	2.98895	3.0489	0
	High	High	High	TAVCDIPPR	17	38	6	Q13885;Q9BVA1;P04350;P68371;P07437;Q3ZCM7	C4(Carbamidomethyl)	1028.52	0	0.0001387	2.76635	2.56907	2.45225	0
	High	High	High	EVDEQMLSVQSK	5	4	1	P04350		1392.66	0	0.000125	2.73888	2.48593	2.37416	0
	High	High	High	NSSYFVEWIPNNVK	15	42	7	Q13885;Q9BVA1;Q13509;P04350;P68371;P07437;Q9BUF5	N1(Deamidated); N11(Deamidated)	1698.8	0	1.524e-05	2.73158	3.48765	3.09289	0
	High	High	High	ISEQFTAMFR	10	37	6	Q13885;Q9BVA1;Q13509;P04350;P68371;P07437	M8(Oxidation)	1245.59	0	1.735e-05	2.7198	2.90705	3.03058	0
	High	High	High	MREIVHLQAGQCGNQIGAK	5	36	6	Q13885;Q9BVA1;Q13509;P07437;P04350;P68371	C12(Carbamidomethyl); N14(Deamidated)	2111.05	0	1.226e-05	2.66849	3.66607	4.41551	1
	High	High	High	EIVHLQAGQCGNQIGAK	5	38	6	Q13885;Q9BVA1;Q13509;P07437;P04350;P68371	Q9(Deamidated); C10(Carbamidomethyl)	1823.92	0	0.001778	2.56002	2.96502	2.56622	0
	High	High	High	NMMAACDPR	22	48	8	Q13885;Q9BVA1;Q13509;P04350;P68371;P07437;Q9BUF5;Q3ZCM7	M2(Oxidation); C6(Carbamidomethyl)	1081.42	0	0.01028	2.36251	2.32255	2.29313	0
	High	High	High	NMMAACDPR	3	48	8	Q13885;Q9BVA1;Q13509;P04350;P68371;P07437;Q9BUF5;Q3ZCM7	C6(Carbamidomethyl)	1065.43	0	0.00218	2.33852	1.72304	2.64356	0
	High		High	IREEFPDR	2	10	2	P04350;Q9BUF5		1061.54	0	0.003609	2.01162		2.23241	1
		High	High	EAESCDCLQGFQLTHSLGGGTGSGMGTLLISK	3	22	4	Q3ZCM7;P04350;P68371;P07437	C5(Carbamidomethyl); C7(Carbamidomethyl)	3311.55	0	2.192e-10		6.61442	6.0441	0
		High		KEAESCDCLQGFQLTHSLGGGTGSGMGTLLISK	2	21	4	Q3ZCM7;P04350;P68371;P07437	C6(Carbamidomethyl); C8(Carbamidomethyl); Q13(Deamidated)	3440.63	0	1.628e-14		6.39277		1
		High	High	EAESCDCLQGFQLTHSLGGGTGSGMGTLLISK	2	22	4	P04350;P68371;P07437;Q3ZCM7	C5(Carbamidomethyl); C7(Carbamidomethyl); M25(Oxidation)	3327.53	0	5.482e-12		6.35497	6.45627	0
		High	High	LTTPTYGDLNHLVSATMSGVTTCLR	4	29	5	Q13885;Q9BVA1;P04350;P68371;P07437	N10(Deamidated); M17(Oxidation); C23(Carbamidomethyl)	2725.34	0	1.888e-07		4.84937	4.27915	0
		High	High	IREEFPDRIMNTFSVVPSPK	3	4	1	P04350	M10(Oxidation); N11(Deamidated)	2379.22	0	0.001101		4.78009	3.37728	2
		High		MREIVHLQAGQCGNQIGAK	7	36	6	Q13885;Q9BVA1;Q13509;P07437;P04350;P68371	Q11(Deamidated); C12(Carbamidomethyl); Q15(Deamidated)	2112.05	0	0.0007639		4.71055		1
		High		TLKLTTPTYGDLNHLVSATMSGVTTCLR	1	28	5	Q13885;Q9BVA1;P04350;P68371;P07437	N13(Deamidated); C26(Carbamidomethyl)	3051.58	0	2.558e-05		4.27353		1
		High	High	MSMKEVDEQMLSVQSK	9	4	1	P04350	M3(Oxidation)	1885.87	0	0.0004701		3.39575	3.54171	1
		High	High	MSMKEVDEQMLSVQSK	2	4	1	P04350	Q9(Deamidated)	1870.88	0	0.0004833		3.31374	3.27311	1
		High	High	MAATFIGNSTAIQELFKR	2	4	1	P04350	M1(Oxidation); N8(Deamidated); Q13(Deamidated)	2016.02	0	2.883e-06		3.09021	4.12041	1
		High	High	RISEQFTAMFR	2	37	6	Q13885;Q9BVA1;Q13509;P04350;P68371;P07437	M9(Oxidation)	1401.69	0	0.001577		2.71026	3.28153	1
		High		MAATFIGNSTAIQELFKR	1	4	1	P04350	N8(Deamidated); Q13(Deamidated)	2000.03	0	0.0004921		2.69873		1
		High	High	IMNTFSVVPSPK	4	28	4	Q13509;P04350;P68371;P07437	N3(Deamidated)	1320.69	0	8.745e-05		2.18955	2.67601	0
		High	High	MSMKEVDEQMLSVQSK	2	4	1	P04350	M1(Oxidation); M3(Oxidation); M10(Oxidation)	1917.86	0	0.002026		1.83437	1.71339	1
			High	KEAESCDCLQGFQLTHSLGGGTGSGMGTLLISK	1	21	4	Q3ZCM7;P04350;P68371;P07437	C6(Carbamidomethyl); C8(Carbamidomethyl); Q10(Deamidated); Q13(Deamidated); M26(Oxidation)	3457.62	0	1.175e-09			6.09852	1
			High	KEAESCDCLQGFQLTHSLGGGTGSGMGTLLISK	2	21	4	Q3ZCM7;P04350;P68371;P07437	C6(Carbamidomethyl); C8(Carbamidomethyl)	3439.63	0	8.118e-08			5.24227	1
			High	LHFFMPGFAPLTSRGSQQYR	2	41	7	Q13885;Q9BVA1;P04350;P68371;P07437;Q9BUF5;Q3ZCM7	M5(Oxidation); Q17(Deamidated)	2357.17	0	0.0002513			3.98405	1
			High	LAVNMVPFPR	2	48	9	Q9H4B7;Q13885;Q9BVA1;Q13509;P04350;P68371;P07437;Q9BUF5;Q3ZCM7	N4(Deamidated); M5(Oxidation)	1160.61	0	5.54e-05			3.08297	0
			High	RISEQFTAMFRR	1	37	6	Q13885;Q9BVA1;Q13509;P04350;P68371;P07437		1541.8	0	0.004872			2.35172	2
			High	IMNTFSVVPSPK	1	28	4	Q13509;P04350;P68371;P07437	M2(Oxidation); N3(Deamidated)	1336.68	0	0.002078			1.82735	0
	High	High	High	MSMKEVDEQMLSVQSK	5	4	1	P04350	Q9(Deamidated); M10(Oxidation)	1886.86	0.001	0.009996	2.07221	2.36883	2.91258	1
		High	High	KLAVNMVPFPR	2	48	9	Q9H4B7;Q13885;Q9BVA1;Q13509;P04350;P68371;P07437;Q9BUF5;Q3ZCM7	N5(Deamidated); M6(Oxidation)	1288.71	0.001	0.00888		2.96295	2.90563	1
		High		MSMKEVDEQMLSVQSK	1	4	1	P04350	M1(Oxidation); M3(Oxidation); Q9(Deamidated)	1902.87	0.001	0.01055		2.12895		1
		High		EVDEQMLSVQSK	1	4	1	P04350	M6(Oxidation)	1408.66	0.001	0.005969		2.04381		0
		High		NMMAACDPR	1	48	8	Q13885;Q9BVA1;Q13509;P04350;P68371;P07437;Q9BUF5;Q3ZCM7	M2(Oxidation); M3(Oxidation); C6(Carbamidomethyl)	1097.42	0.001	0.01751		1.22396		0
			High	MSMKEVDEQMLSVQSK	3	4	1	P04350	M1(Oxidation); M3(Oxidation)	1901.86	0.001	0.009828			2.02693	1
	High			ALTVPELTQQMFDAK	1	17	3	Q13509;P04350;P68371	Q9(Deamidated); M11(Oxidation)	1708.86	0.005	0.1442	1.69808			0
			High	ISEQFTAMFRR	1	37	6	Q13885;Q9BVA1;Q13509;P04350;P68371;P07437	M8(Oxidation)	1401.69	0.008	0.3302			1.83564	1
P07437	Tubulin beta chain OS=Homo sapiens GN=TUBB PE=1 SV=2 - [TBB5_HUMAN]	734.426	77.48	34	233	1146.04	76.58	34	343	1105.44	76.58	36	338	444	49.639	4.89404	nucleotide binding; catalytic activity; structural molecule activity; protein binding	nucleus; cytoplasm; cytosol; cytoskeleton; membrane; extracellular	metabolic process; cellular component movement; cell division; cell organization and biogenesis; cell differentiation; development; transport; defense response; response to stimulus
	A2	B2	C2	Sequence	# PSMs	# Proteins	# Protein Groups	Protein Group Accessions	Modifications	MH+ [Da]	q-Value	PEP	XCorr A2	XCorr B2	XCorr C2	# Missed Cleavages
	High	High	High	SGPFGQIFRPDNFVFGQSGAGNNWAK	20	27	5	Q13885;Q9BVA1;P04350;P68371;P07437		2798.36	0	9.825e-11	8.04105	8.51761	8.24325	0
	High	High	High	KEAESCDCLQGFQLTHSLGGGTGSGMGTLLISK	3	21	4	Q3ZCM7;P04350;P68371;P07437	C6(Carbamidomethyl); C8(Carbamidomethyl); M26(Oxidation)	3455.64	0	1.444e-11	6.6375	9.37832	6.26449	1
	High	High	High	FWEVISDEHGIDPTGTYHGDSDLQLDR	11	6	1	P07437		3102.42	0	1.639e-10	6.23669	7.82795	6.38262	0
	High	High	High	LTTPTYGDLNHLVSATMSGVTTCLR	8	29	5	Q13885;Q9BVA1;P04350;P68371;P07437	N10(Deamidated); C23(Carbamidomethyl)	2709.33	0	1.12e-11	6.17898	5.82457	5.10342	0
	High			EAESCDCLQGFQLTHSLGGGTGSGMGTLLISK	2	22	4	Q3ZCM7;P04350;P68371;P07437	C5(Carbamidomethyl); C7(Carbamidomethyl); Q9(Deamidated)	3312.53	0	2.016e-13	6.11231			0
	High	High	High	GHYTEGAELVDSVLDVVR	39	27	5	Q13885;Q9BVA1;Q13509;P68371;P07437		1958.99	0	9.052e-15	6.05328	5.85268	6.21954	0
	High	High	High	TLKLTTPTYGDLNHLVSATMSGVTTCLR	4	28	5	Q13885;Q9BVA1;P04350;P68371;P07437	C26(Carbamidomethyl)	3050.57	0	4.017e-09	6.05127	6.12515	6.96236	1
	High	High	High	GHYTEGAELVDSVLDVVRK	24	27	5	Q13885;Q9BVA1;Q13509;P68371;P07437		2087.07	0	4.838e-17	5.96032	5.36146	6.61076	1
	High	High	High	SGPFGQIFRPDNFVFGQSGAGNNWAK	41	27	5	Q13885;Q9BVA1;P04350;P68371;P07437	N22(Deamidated)	2799.35	0	5.772e-12	5.81219	7.12596	8.15711	0
	High	High	High	LTTPTYGDLNHLVSATMSGVTTCLR	15	29	5	Q13885;Q9BVA1;P04350;P68371;P07437	C23(Carbamidomethyl)	2708.36	0	3.476e-09	5.5523	6.8901	6.40472	0
	High		High	KEAESCDCLQGFQLTHSLGGGTGSGMGTLLISK	3	21	4	Q3ZCM7;P04350;P68371;P07437	C6(Carbamidomethyl); C8(Carbamidomethyl); Q10(Deamidated); Q13(Deamidated)	3441.62	0	9.446e-09	5.42254		5.34693	1
	High	High	High	LTTPTYGDLNHLVSATMSGVTTCLR	6	29	5	Q13885;Q9BVA1;P04350;P68371;P07437	M17(Oxidation); C23(Carbamidomethyl)	2724.33	0	3.159e-08	5.30493	5.18505	5.46142	0
	High	High	High	MAVTFIGNSTAIQELFKR	5	17	1	P07437	N8(Deamidated)	2027.07	0	8.752e-09	5.21213	5.54951	5.29676	1
	High			ISVYYNEATGGKYVPR	1	8	1	P07437	N6(Deamidated)	1817.9	0	4.199e-10	5.13291			1
	High			ISVYYNEATGGKYVPR	2	8	1	P07437		1816.92	0	2.096e-11	4.96843			1
	High	High	High	MAVTFIGNSTAIQELFKR	3	17	1	P07437	M1(Oxidation)	2042.07	0	1.685e-11	4.88669	4.34551	5.64227	1
	High	High	High	MAVTFIGNSTAIQELFKR	3	17	1	P07437		2026.09	0	4.878e-09	4.79492	5.85945	5.16792	1
	High	High	High	SGPFGQIFRPDNFVFGQSGAGNNWAK	15	27	5	Q13885;Q9BVA1;P04350;P68371;P07437	N22(Deamidated); N23(Deamidated)	2800.31	0	4.594e-06	4.65044	5.57156	4.5594	0
	High	High	High	LHFFMPGFAPLTSR	36	42	7	Q13885;Q9BVA1;P04350;P68371;P07437;Q9BUF5;Q3ZCM7	M5(Oxidation)	1636.84	0	8.711e-06	4.58411	5.2997	4.51034	0
	High	High	High	MREIVHIQAGQCGNQIGAK	11	36	6	P04350;P68371;Q13885;Q9BVA1;Q13509;P07437	C12(Carbamidomethyl)	2110.06	0	1.646e-10	4.54262	5.52322	5.00865	1
	High	High		LHFFMPGFAPLTSRGSQQYR	2	41	7	Q13885;Q9BVA1;P04350;P68371;P07437;Q9BUF5;Q3ZCM7		2340.18	0	3.444e-05	4.45946	5.29938		1
	High	High		IREEYPDRIMNTFSVVPSPK	3	16	2	P68371;P07437	N11(Deamidated)	2379.21	0	0.0005538	4.33265	4.76918		2
	High	High	High	MREIVHIQAGQCGNQIGAK	11	36	6	P04350;P68371;Q13885;Q9BVA1;Q13509;P07437	M1(Oxidation); C12(Carbamidomethyl)	2126.06	0	7.82e-06	4.20486	4.13977	4.0615	1
	High	High	High	LHFFMPGFAPLTSR	177	42	7	Q13885;Q9BVA1;P04350;P68371;P07437;Q9BUF5;Q3ZCM7		1620.84	0	2.327e-06	4.20094	4.42823	4.45115	0
	High	High	High	RISEQFTAMFR	7	37	6	Q13885;Q9BVA1;Q13509;P04350;P68371;P07437		1385.7	0	1.897e-07	4.05482	3.8525	3.99452	1
	High	High	High	IREEYPDRIMNTFSVVPSPK	8	16	2	P68371;P07437		2378.22	0	0.0004449	3.97434	4.89015	5.28732	2
	High	High	High	IREEYPDRIMNTFSVVPSPK	5	16	2	P68371;P07437	M10(Oxidation)	2394.21	0	8.57e-05	3.96303	3.28466	4.85137	2
	High	High	High	AILVDLEPGTMDSVR	25	20	4	Q13885;Q9BVA1;Q13509;P07437	M11(Oxidation)	1631.83	0	5.877e-08	3.93021	3.65878	3.31393	0
	High		High	EEYPDRIMNTFSVVPSPK	2	23	3	Q13509;P68371;P07437		2109.04	0	0.0006431	3.90273		2.75482	1
	High	High	High	AILVDLEPGTMDSVR	23	20	4	Q13885;Q9BVA1;Q13509;P07437		1615.82	0	2.745e-06	3.88822	4.02771	4.31419	0
	High	High	High	ALTVPELTQQVFDAK	11	13	1	P07437		1659.9	0	0.0006619	3.72743	4.50069	3.75335	0
	High	High	High	EIVHIQAGQCGNQIGAK	4	38	6	P04350;P68371;Q13885;Q9BVA1;Q13509;P07437	C10(Carbamidomethyl)	1822.92	0	5.789e-06	3.6972	3.24599	3.19485	0
	High	High	High	NSSYFVEWIPNNVK	19	42	7	Q13885;Q9BVA1;Q13509;P04350;P68371;P07437;Q9BUF5	N11(Deamidated)	1697.81	0	1.178e-05	3.69574	3.60986	3.75711	0
	High	High	High	KLAVNMVPFPR	8	48	9	Q9H4B7;Q13885;Q9BVA1;Q13509;P04350;P68371;P07437;Q9BUF5;Q3ZCM7		1271.73	0	6.727e-06	3.58606	3.37146	2.68353	1
	High	High	High	SGPFGQIFRPDNFVFGQSGAGNNWAK	9	27	5	Q13885;Q9BVA1;P04350;P68371;P07437	N12(Deamidated); Q17(Deamidated); N22(Deamidated)	2801.32	0	0.0002011	3.52777	4.04312	4.6225	0
	High	High	High	ISEQFTAMFR	14	37	6	Q13885;Q9BVA1;Q13509;P04350;P68371;P07437		1229.6	0	0.0004449	3.46563	3.38099	3.46215	0
	High	High	High	NSSYFVEWIPNNVK	8	42	7	Q13885;Q9BVA1;Q13509;P04350;P68371;P07437;Q9BUF5		1696.83	0	2.611e-05	3.24836	3.25612	3.6237	0
	High	High	High	FPGQLNADLR	5	54	9	Q9H4B7;Q13885;Q9BVA1;Q13509;P04350;P68371;P07437;Q9BUF5;Q3ZCM7	N6(Deamidated)	1131.58	0	5.812e-05	3.21414	3.43686	2.79854	0
	High	High	High	MREIVHIQAGQCGNQIGAK	9	36	6	P04350;P68371;Q13885;Q9BVA1;Q13509;P07437	M1(Oxidation); C12(Carbamidomethyl); N14(Deamidated)	2127.05	0	3.575e-06	3.1766	4.17882	4.33962	1
	High	High	High	ISEQFTAMFRR	10	37	6	Q13885;Q9BVA1;Q13509;P04350;P68371;P07437		1385.7	0	0.001068	3.13164	3.20382	2.62703	1
	High	High	High	ISVYYNEATGGK	5	8	1	P07437		1301.64	0	9.377e-06	3.03786	3.07334	3.43572	0
	High	High	High	FPGQLNADLRK	12	54	9	Q9H4B7;Q13885;Q9BVA1;Q13509;P04350;P68371;P07437;Q9BUF5;Q3ZCM7	N6(Deamidated)	1259.67	0	1.033e-05	3.03293	3.57327	3.43469	1
	High	High	High	KLAVNMVPFPR	8	48	9	Q9H4B7;Q13885;Q9BVA1;Q13509;P04350;P68371;P07437;Q9BUF5;Q3ZCM7	M6(Oxidation)	1287.72	0	4.823e-05	3.02105	2.97115	2.94014	1
	High	High	High	KLAVNMVPFPR	9	48	9	Q9H4B7;Q13885;Q9BVA1;Q13509;P04350;P68371;P07437;Q9BUF5;Q3ZCM7	N5(Deamidated)	1272.71	0	4.996e-05	2.99766	3.4571	3.31173	1
	High	High		ISVYYNEATGGK	2	8	1	P07437	N6(Deamidated)	1302.62	0	2.273e-05	2.99348	2.68447		0
	High	High	High	LAVNMVPFPR	8	48	9	Q9H4B7;Q13885;Q9BVA1;Q13509;P04350;P68371;P07437;Q9BUF5;Q3ZCM7		1143.64	0	2.324e-05	2.98804	3.41465	3.45075	0
	High	High	High	LAVNMVPFPR	7	48	9	Q9H4B7;Q13885;Q9BVA1;Q13509;P04350;P68371;P07437;Q9BUF5;Q3ZCM7	M5(Oxidation)	1159.63	0	0.0002106	2.98724	2.35801	3.22781	0
	High	High	High	IMNTFSVVPSPK	14	28	4	Q13509;P04350;P68371;P07437	M2(Oxidation)	1335.7	0	5.459e-05	2.96635	2.75408	2.69196	0
	High	High	High	FPGQLNADLRK	21	54	9	Q9H4B7;Q13885;Q9BVA1;Q13509;P04350;P68371;P07437;Q9BUF5;Q3ZCM7		1258.69	0	5.973e-06	2.92898	2.97078	3.31396	1
	High	High	High	MSMKEVDEQMLNVQNK	7	28	4	Q13885;Q9BVA1;P68371;P07437		1923.9	0	2.879e-12	2.9223	4.06633	4.90446	1
	High	High	High	FPGQLNADLR	12	54	9	Q9H4B7;Q13885;Q9BVA1;Q13509;P04350;P68371;P07437;Q9BUF5;Q3ZCM7		1130.59	0	2.381e-05	2.91476	2.95909	3.02175	0
	High	High	High	YLTVAAVFR	10	24	3	P04350;P68371;P07437		1039.59	0	0.0009806	2.82245	2.97673	3.10247	0
	High	High	High	LAVNMVPFPR	8	48	9	Q9H4B7;Q13885;Q9BVA1;Q13509;P04350;P68371;P07437;Q9BUF5;Q3ZCM7	N4(Deamidated)	1144.62	0	7.263e-05	2.80782	3.12543	2.95113	0
	High	High	High	IMNTFSVVPSPK	11	28	4	Q13509;P04350;P68371;P07437		1319.7	0	0.0001832	2.79823	2.98895	3.0489	0
	High	High	High	TAVCDIPPR	17	38	6	Q13885;Q9BVA1;P04350;P68371;P07437;Q3ZCM7	C4(Carbamidomethyl)	1028.52	0	0.0001387	2.76635	2.56907	2.45225	0
	High	High	High	NSSYFVEWIPNNVK	15	42	7	Q13885;Q9BVA1;Q13509;P04350;P68371;P07437;Q9BUF5	N1(Deamidated); N11(Deamidated)	1698.8	0	1.524e-05	2.73158	3.48765	3.09289	0
	High	High	High	ISEQFTAMFR	10	37	6	Q13885;Q9BVA1;Q13509;P04350;P68371;P07437	M8(Oxidation)	1245.59	0	1.735e-05	2.7198	2.90705	3.03058	0
	High	High	High	MREIVHIQAGQCGNQIGAK	5	36	6	Q13885;Q9BVA1;Q13509;P07437;P04350;P68371	C12(Carbamidomethyl); N14(Deamidated)	2111.05	0	1.226e-05	2.66849	3.66607	4.41551	1
	High	High	High	EIVHIQAGQCGNQIGAK	5	38	6	Q13885;Q9BVA1;Q13509;P07437;P04350;P68371	Q9(Deamidated); C10(Carbamidomethyl)	1823.92	0	0.001778	2.56002	2.96502	2.56622	0
	High	High	High	IREEYPDR	3	34	6	Q9H4B7;Q13885;Q9BVA1;P68371;P07437;Q3ZCM7		1077.53	0	0.001417	2.4885	2.55939	2.43977	1
	High	High	High	NMMAACDPR	22	48	8	Q13885;Q9BVA1;Q13509;P04350;P68371;P07437;Q9BUF5;Q3ZCM7	M2(Oxidation); C6(Carbamidomethyl)	1081.42	0	0.01028	2.36251	2.32255	2.29313	0
	High	High	High	NMMAACDPR	3	48	8	Q13885;Q9BVA1;Q13509;P04350;P68371;P07437;Q9BUF5;Q3ZCM7	C6(Carbamidomethyl)	1065.43	0	0.00218	2.33852	1.72304	2.64356	0
	High	High	High	MSMKEVDEQMLNVQNK	14	28	4	Q13885;Q9BVA1;P68371;P07437	M10(Oxidation)	1939.89	0	0.0001756	2.08399	3.39955	3.17967	1
		High	High	EAESCDCLQGFQLTHSLGGGTGSGMGTLLISK	3	22	4	Q3ZCM7;P04350;P68371;P07437	C5(Carbamidomethyl); C7(Carbamidomethyl)	3311.55	0	2.192e-10		6.61442	6.0441	0
		High		KEAESCDCLQGFQLTHSLGGGTGSGMGTLLISK	2	21	4	Q3ZCM7;P04350;P68371;P07437	C6(Carbamidomethyl); C8(Carbamidomethyl); Q13(Deamidated)	3440.63	0	1.628e-14		6.39277		1
		High	High	EAESCDCLQGFQLTHSLGGGTGSGMGTLLISK	2	22	4	P04350;P68371;P07437;Q3ZCM7	C5(Carbamidomethyl); C7(Carbamidomethyl); M25(Oxidation)	3327.53	0	5.482e-12		6.35497	6.45627	0
		High	High	LTTPTYGDLNHLVSATMSGVTTCLR	4	29	5	Q13885;Q9BVA1;P04350;P68371;P07437	N10(Deamidated); M17(Oxidation); C23(Carbamidomethyl)	2725.34	0	1.888e-07		4.84937	4.27915	0
		High		MREIVHIQAGQCGNQIGAK	7	36	6	Q13885;Q9BVA1;Q13509;P07437;P04350;P68371	Q11(Deamidated); C12(Carbamidomethyl); Q15(Deamidated)	2112.05	0	0.0007639		4.71055		1
		High	High	IREEYPDRIMNTFSVVPSPK	4	16	2	P68371;P07437	M10(Oxidation); N11(Deamidated)	2395.2	0	5.801e-05		4.61939	4.53693	2
		High		TLKLTTPTYGDLNHLVSATMSGVTTCLR	1	28	5	Q13885;Q9BVA1;P04350;P68371;P07437	N13(Deamidated); C26(Carbamidomethyl)	3051.58	0	2.558e-05		4.27353		1
		High		MSMKEVDEQMLNVQNK	3	28	4	Q13885;Q9BVA1;P68371;P07437	N12(Deamidated)	1924.9	0	6.939e-06		3.82491		1
		High	High	MSMKEVDEQMLNVQNK	6	28	4	Q13885;Q9BVA1;P68371;P07437	M1(Oxidation); M3(Oxidation)	1955.88	0	7.825e-06		3.81901	3.45037	1
		High	High	MAVTFIGNSTAIQELFK	3	17	1	P07437	N8(Deamidated)	1870.97	0	7.396e-07		3.77744	3.29293	0
		High	High	EVDEQMLNVQNK	4	29	4	Q13885;Q9BVA1;P68371;P07437		1446.69	0	1.273e-05		2.82209	2.83468	0
		High	High	EVDEQMLNVQNK	3	29	4	Q13885;Q9BVA1;P68371;P07437	M6(Oxidation)	1462.68	0	0.0009042		2.75378	1.94103	0
		High	High	RISEQFTAMFR	2	37	6	Q13885;Q9BVA1;Q13509;P04350;P68371;P07437	M9(Oxidation)	1401.69	0	0.001577		2.71026	3.28153	1
		High	High	FWEVISDEHGIDPTGTYHGDSDLQLDR	2	6	1	P07437	Q24(Deamidated)	3103.42	0	3.607e-05		2.6668	2.60441	0
		High	High	IMNTFSVVPSPK	4	28	4	Q13509;P04350;P68371;P07437	N3(Deamidated)	1320.69	0	8.745e-05		2.18955	2.67601	0
			High	KEAESCDCLQGFQLTHSLGGGTGSGMGTLLISK	1	21	4	Q3ZCM7;P04350;P68371;P07437	C6(Carbamidomethyl); C8(Carbamidomethyl); Q10(Deamidated); Q13(Deamidated); M26(Oxidation)	3457.62	0	1.175e-09			6.09852	1
			High	KEAESCDCLQGFQLTHSLGGGTGSGMGTLLISK	2	21	4	Q3ZCM7;P04350;P68371;P07437	C6(Carbamidomethyl); C8(Carbamidomethyl)	3439.63	0	8.118e-08			5.24227	1
			High	LHFFMPGFAPLTSRGSQQYR	2	41	7	Q13885;Q9BVA1;P04350;P68371;P07437;Q9BUF5;Q3ZCM7	M5(Oxidation); Q17(Deamidated)	2357.17	0	0.0002513			3.98405	1
			High	LAVNMVPFPR	2	48	9	Q9H4B7;Q13885;Q9BVA1;Q13509;P04350;P68371;P07437;Q9BUF5;Q3ZCM7	N4(Deamidated); M5(Oxidation)	1160.61	0	5.54e-05			3.08297	0
			High	MAVTFIGNSTAIQELFK	1	17	1	P07437	M1(Oxidation)	1885.97	0	0.000366			3.065	0
			High	EVDEQMLNVQNKNSSYFVEWIPNNVK	3	27	4	Q13885;Q9BVA1;P68371;P07437	Q10(Deamidated)	3125.5	0	0.0009468			2.4671	1
			High	RISEQFTAMFRR	1	37	6	Q13885;Q9BVA1;Q13509;P04350;P68371;P07437		1541.8	0	0.004872			2.35172	2
			High	IMNTFSVVPSPK	1	28	4	Q13509;P04350;P68371;P07437	M2(Oxidation); N3(Deamidated)	1336.68	0	0.002078			1.82735	0
	High		High	MAVTFIGNSTAIQELFK	2	17	1	P07437	N8(Deamidated); Q13(Deamidated)	1871.96	0.001	0.01926	1.6046		1.79475	0
		High	High	KLAVNMVPFPR	2	48	9	Q9H4B7;Q13885;Q9BVA1;Q13509;P04350;P68371;P07437;Q9BUF5;Q3ZCM7	N5(Deamidated); M6(Oxidation)	1288.71	0.001	0.00888		2.96295	2.90563	1
		High		MSMKEVDEQMLNVQNK	2	28	4	Q13885;Q9BVA1;P68371;P07437	Q9(Deamidated); M10(Oxidation)	1940.9	0.001	0.003115		2.68977		1
		High		NMMAACDPR	1	48	8	Q13885;Q9BVA1;Q13509;P04350;P68371;P07437;Q9BUF5;Q3ZCM7	M2(Oxidation); M3(Oxidation); C6(Carbamidomethyl)	1097.42	0.001	0.01751		1.22396		0
			High	MSMKEVDEQMLNVQNK	1	28	4	Q13885;Q9BVA1;P68371;P07437	M1(Oxidation); M3(Oxidation); M10(Oxidation)	1971.88	0.001	0.03501			1.51255	1
		High		EEYPDRIMNTFSVVPSPK	1	23	3	Q13509;P68371;P07437	N9(Deamidated)	2110.03	0.004	0.1671		2.52284		1
	High			MAVTFIGNSTAIQELFKR	1	17	1	P07437	M1(Oxidation); N8(Deamidated); Q13(Deamidated)	2044.05	0.007	0.2385	2.17949			1
			High	ISEQFTAMFRR	1	37	6	Q13885;Q9BVA1;Q13509;P04350;P68371;P07437	M8(Oxidation)	1401.69	0.008	0.3302			1.83564	1
A8MUB1	Tubulin alpha-4A chain OS=Homo sapiens GN=TUBA4A PE=2 SV=1 - [A8MUB1_HUMAN]	616.98	74.13	30	186	1048.99	76.21	32	345	883.153	76.21	33	284	433	48.2976	5.0083	catalytic activity; structural molecule activity; protein binding; nucleotide binding	extracellular; cytoplasm; cytosol; cytoskeleton	transport; metabolic process; cellular component movement; coagulation; response to stimulus; cell organization and biogenesis
	A2	B2	C2	Sequence	# PSMs	# Proteins	# Protein Groups	Protein Group Accessions	Modifications	MH+ [Da]	q-Value	PEP	XCorr A2	XCorr B2	XCorr C2	# Missed Cleavages
	High	High	High	QLFHPEQLITGKEDAANNYAR	23	32	4	Q71U36-2;Q53GA7;A8MUB1;Q9NY65		2415.2	0	1.156e-14	7.01629	6.83179	6.99415	1
	High	High	High	AYHEQLSVAEITNACFEPANQMVK	10	16	2	Q71U36-2;A8MUB1	N13(Deamidated); C15(Carbamidomethyl)	2751.26	0	2.44e-08	6.83149	5.93111	6.11731	0
	High	High	High	VGINYQPPTVVPGGDLAKVQR	4	26	4	Q71U36-2;Q53GA7;A8MUB1;Q9NY65		2208.21	0	1.033e-11	6.512	4.56917	4.63683	1
	High	High	High	QLFHPEQLITGKEDAANNYAR	25	32	4	Q71U36-2;Q53GA7;A8MUB1;Q9NY65	N17(Deamidated)	2416.18	0	1.789e-15	6.11375	6.63945	7.45513	1
	High	High	High	QLFHPEQLITGKEDAANNYAR	21	32	4	Q71U36-2;Q53GA7;A8MUB1;Q9NY65	Q7(Deamidated); N17(Deamidated)	2417.19	0	4.747e-08	5.85652	6.41226	6.73695	1
	High	High		AFVHWYVGEGMEEGEFSEAREDMAALEK	2	17	3	Q71U36-2;Q53GA7;A8MUB1		3217.45	0	2.864e-09	5.84758	6.76768		1
	High	High	High	FDGALNVDLTEFQTNLVPYPR	71	25	4	Q71U36-2;Q53GA7;A8MUB1;Q9NY65		2409.21	0	4.739e-08	5.8205	6.53667	6.06211	0
	High	High	High	FDGALNVDLTEFQTNLVPYPR	60	25	4	Q71U36-2;Q53GA7;A8MUB1;Q9NY65	N15(Deamidated)	2410.19	0	1.528e-09	5.70947	5.11645	4.98889	0
	High	High	High	AFVHWYVGEGMEEGEFSEAR	7	22	4	Q71U36-2;Q53GA7;A8MUB1;Q9NY65		2330.02	0	1.487e-07	5.21027	5.8139	5.51797	0
	High	High	High	AYHEQLSVAEITNACFEPANQMVK	5	16	2	Q71U36-2;A8MUB1	C15(Carbamidomethyl); M22(Oxidation)	2766.3	0	5.672e-10	5.18013	6.15863	5.03635	0
	High	High	High	AVCMLSNTTAIAEAWAR	38	22	3	Q71U36-2;A8MUB1;Q9NY65	C3(Carbamidomethyl)	1864.91	0	6.611e-11	5.0505	4.40563	4.80999	0
	High	High	High	AFVHWYVGEGMEEGEFSEAR	5	22	4	Q71U36-2;Q53GA7;A8MUB1;Q9NY65	M11(Oxidation)	2346.03	0	5.087e-07	4.87434	5.54513	5.07924	0
	High	High	High	AVCMLSNTTAIAEAWAR	7	22	3	Q71U36-2;A8MUB1;Q9NY65	C3(Carbamidomethyl); M4(Oxidation)	1880.91	0	3.137e-07	4.74568	5.05959	4.92851	0
	High	High	High	GDVVPKDVNAAIAAIK	3	2	1	A8MUB1		1580.9	0	2.407e-06	4.74144	4.45307	4.25249	1
	High	High	High	AYHEQLSVAEITNACFEPANQMVK	4	16	2	Q71U36-2;A8MUB1	C15(Carbamidomethyl)	2750.29	0	1.757e-09	4.68662	7.28386	6.01289	0
	High	High	High	GHYTIGKEIIDPVLDR	8	5	1	A8MUB1		1825.98	0	1.537e-07	4.52431	4.8872	4.32669	1
	High	High	High	AVFVDLEPTVIDEIRNGPYR	21	6	1	A8MUB1	N16(Deamidated)	2304.2	0	1.549e-07	4.51628	4.65718	5.11914	1
	High	High	High	KLSDQCTGLQGFLVFHSFGGGTGSGFTSLLMER	3	5	1	A8MUB1	C6(Carbamidomethyl)	3534.75	0	1.523e-14	4.41653	5.82682	7.21512	1
	High	High	High	VGINYQPPTVVPGGDLAK	20	26	4	Q71U36-2;Q53GA7;A8MUB1;Q9NY65		1824.98	0	4.203e-06	4.35497	4.57576	4.79721	0
	High	High	High	AVCMLSNTTAIAEAWAR	20	22	3	Q71U36-2;A8MUB1;Q9NY65	C3(Carbamidomethyl); N7(Deamidated)	1865.9	0	2.062e-07	4.33368	4.33611	5.07639	0
	High	High	High	RNLDIERPTYTNLNR	10	25	4	Q71U36-2;Q53GA7;A8MUB1;Q9NY65		1874.98	0	3.41e-05	4.24405	3.92776	4.26308	1
	High	High	High	AVFVDLEPTVIDEIR	17	6	1	A8MUB1		1715.93	0	3.205e-07	4.2378	4.29449	4.39394	0
	High	High	High	RSIQFVDWCPTGFK	4	8	1	A8MUB1	C9(Carbamidomethyl)	1740.86	0	1.992e-07	4.21069	4.90096	3.30646	1
	High	High	High	LISQIVSSITASLR	151	19	3	Q53GA7;A8MUB1;Q9NY65		1487.88	0	6.153e-08	4.16653	4.08405	3.8283	0
	High	High	High	IHFPLATYAPVISAEK	62	20	3	Q71U36-2;Q53GA7;A8MUB1		1756.97	0	3.854e-06	4.1095	4.8492	4.52613	0
	High	High		VGINYQPPTVVPGGDLAK	12	26	4	Q71U36-2;Q53GA7;A8MUB1;Q9NY65	N4(Deamidated)	1825.96	0	1.422e-06	4.09798	4.16961		0
	High	High	High	AVCMLSNTTAIAEAWAR	4	22	3	Q71U36-2;A8MUB1;Q9NY65	C3(Carbamidomethyl); M4(Oxidation); N7(Deamidated)	1881.89	0	1.504e-09	4.08578	3.95982	3.8046	0
	High	High	High	NLDIERPTYTNLNR	14	25	4	Q71U36-2;Q53GA7;A8MUB1;Q9NY65	N11(Deamidated)	1719.87	0	0.0003237	3.94627	3.86506	3.80999	0
	High	High	High	TIGGGDDSFTTFFCETGAGK	10	6	1	A8MUB1	C14(Carbamidomethyl)	2067.9	0	4.436e-09	3.86285	3.77718	4.31726	0
	High	High	High	NLDIERPTYTNLNR	24	25	4	Q71U36-2;Q53GA7;A8MUB1;Q9NY65		1718.89	0	0.0001925	3.83118	4.24792	3.99872	0
	High			VGINYQPPTVVPGGDLAKVQR	2	26	4	Q71U36-2;Q53GA7;A8MUB1;Q9NY65	Q6(Deamidated)	2209.22	0	2.393e-08	3.64032			1
	High	High	High	QLFHPEQLITGK	7	34	4	Q9NY65;A8MUB1;Q53GA7;Q71U36-2		1410.78	0	3.181e-06	3.14097	4.12245	3.41823	0
	High	High		HGKYMACCLLYR	3	17	3	Q71U36-2;Q53GA7;A8MUB1	C7(Carbamidomethyl); C8(Carbamidomethyl)	1571.73	0	4.398e-06	2.97408	3.34376		1
	High	High	High	SIQFVDWCPTGFK	9	8	1	A8MUB1	C8(Carbamidomethyl)	1584.76	0	0.0006741	2.86111	3.18134	3.15131	0
	High	High	High	EIIDPVLDRIR	3	5	1	A8MUB1		1338.77	0	0.0002057	2.84574	2.96429	3.00615	1
	High		High	GHYTIGKEIIDPVLDRIR	2	5	1	A8MUB1		2095.16	0	7.507e-05	2.71215		4.28788	2
	High	High	High	YMACCLLYR	6	19	3	Q71U36-2;Q53GA7;A8MUB1	C4(Carbamidomethyl); C5(Carbamidomethyl)	1249.55	0	0.0006479	2.59774	2.37181	2.42123	0
	High	High	High	DVNAAIAAIK	3	2	1	A8MUB1		985.566	0	0.004089	2.51658	2.68183	2.62433	0
	High	High	High	YMACCLLYR	8	19	3	Q71U36-2;Q53GA7;A8MUB1	M2(Oxidation); C4(Carbamidomethyl); C5(Carbamidomethyl)	1265.55	0	0.001867	2.48628	2.39033	2.20818	0
	High	High	High	LDHKFDLMYAK	13	26	4	Q71U36-2;Q53GA7;A8MUB1;Q9NY65		1380.7	0	1.535e-05	2.4486	3.61106	3.39582	1
	High			SIQFVDWCPTGFKVGINYQPPTVVPGGDLAK	1	8	1	A8MUB1	C8(Carbamidomethyl)	3390.71	0	0.0009983	2.18684			1
	High	High	High	LISQIVSSITASLR	3	19	3	Q53GA7;A8MUB1;Q9NY65	Q4(Deamidated)	1488.86	0	4.625e-06	1.91843	2.01687	3.58732	0
	High	High	High	LDHKFDLMYAK	8	26	4	Q71U36-2;Q53GA7;A8MUB1;Q9NY65	M8(Oxidation)	1396.69	0	6.871e-05	1.54377	3.46059	2.69271	1
	High	High	High	HGKYMACCLLYR	3	17	3	Q71U36-2;Q53GA7;A8MUB1	M5(Oxidation); C7(Carbamidomethyl); C8(Carbamidomethyl)	1587.72	0	0.0002921	1.36691	2.42279	2.28527	1
		High		LSDQCTGLQGFLVFHSFGGGTGSGFTSLLMER	1	5	1	A8MUB1	C5(Carbamidomethyl)	3406.64	0	9.676e-12		5.61737		0
		High	High	RNLDIERPTYTNLNR	3	25	4	Q71U36-2;Q53GA7;A8MUB1;Q9NY65	N2(Deamidated)	1875.96	0	1.427e-05		3.85218	3.91891	1
		High		VQRAVCMLSNTTAIAEAWAR	1	21	3	Q71U36-2;A8MUB1;Q9NY65	Q2(Deamidated); C6(Carbamidomethyl)	2249.13	0	0.0003034		3.82419		1
		High	High	LDHKFDLMYAKR	2	25	4	Q71U36-2;Q53GA7;A8MUB1;Q9NY65		1536.8	0	3.96e-09		3.74014	4.30061	2
		High	High	FDGALNVDLTEFQTNLVPYPR	7	25	4	Q71U36-2;Q53GA7;A8MUB1;Q9NY65	Q13(Deamidated); N15(Deamidated)	2411.2	0	0.0003424		3.7241	2.78081	0
		High		FDGALNVDLTEFQTNLVPYPR	1	25	4	Q71U36-2;Q53GA7;A8MUB1;Q9NY65	N6(Deamidated); Q13(Deamidated); N15(Deamidated)	2412.18	0	1.331e-06		2.47995		0
		High	High	LDHKFDLMYAKR	2	25	4	Q71U36-2;Q53GA7;A8MUB1;Q9NY65	M8(Oxidation)	1552.8	0	0.001565		2.309	1.85437	2
			High	RAFVHWYVGEGMEEGEFSEAR	1	22	4	Q71U36-2;Q53GA7;A8MUB1;Q9NY65		2486.11	0	2.466e-09			5.68667	1
			High	QLFHPEQLITGKEDAANNYAR	3	32	4	Q71U36-2;Q53GA7;A8MUB1;Q9NY65	Q7(Deamidated); N17(Deamidated); N18(Deamidated)	2418.17	0	4.618e-06			5.44554	1
			High	AVFVDLEPTVIDEIRNGPYR	1	6	1	A8MUB1		2303.21	0	6.217e-08			5.21912	1
			High	AYHEQLSVAEITNACFEPANQMVK	1	16	2	Q71U36-2;A8MUB1	N13(Deamidated); C15(Carbamidomethyl); N20(Deamidated)	2752.28	0	8.19e-06			3.98603	0
			High	AYHEQLSVAEITNACFEPANQMVK	1	16	2	Q71U36-2;A8MUB1	N13(Deamidated); C15(Carbamidomethyl); N20(Deamidated); M22(Oxidation)	2768.28	0	1.406e-06			3.80767	0
			High	VQRAVCMLSNTTAIAEAWAR	1	21	3	Q71U36-2;A8MUB1;Q9NY65	C6(Carbamidomethyl)	2248.12	0	1.931e-05			3.51149	1
			High	VGINYQPPTVVPGGDLAK	3	26	4	Q71U36-2;Q53GA7;A8MUB1;Q9NY65	N4(Deamidated); Q6(Deamidated)	1826.96	0	3.113e-05			2.91078	0
			High	NLDIERPTYTNLNR	2	25	4	Q71U36-2;Q53GA7;A8MUB1;Q9NY65	N1(Deamidated); N11(Deamidated)	1720.87	0	0.004648			2.65854	0
			High	LSDQCTGLQGFLVFHSFGGGTGSGFTSLLMER	1	5	1	A8MUB1	C5(Carbamidomethyl); Q9(Deamidated)	3407.61	0	0.000731			2.14492	0
	High	High	High	EIIDPVLDR	3	5	1	A8MUB1		1069.59	0.001	0.02133	2.17008	1.95608	1.9347	0
	High	High	High	EDMAALEK	35	17	3	Q71U36-2;Q53GA7;A8MUB1	M3(Oxidation)	922.418	0.001	0.005875	1.87054	1.75577	1.79897	0
		High	High	LSVDYGKK	2	22	3	Q71U36-2;Q53GA7;A8MUB1		909.504	0.001	0.01528		2.24091	2.08658	1
	High	High	High	EDMAALEK	6	17	3	Q71U36-2;Q53GA7;A8MUB1		906.424	0.002	0.07527	2.0347	2.19048	1.8966	0
		High	High	RNLDIERPTYTNLNR	2	25	4	Q71U36-2;Q53GA7;A8MUB1;Q9NY65	N2(Deamidated); N12(Deamidated)	1876.96	0.002	0.04314		2.72959	2.42469	1
Q71U36-2	Isoform 2 of Tubulin alpha-1A chain OS=Homo sapiens GN=TUBA1A - [TBA1A_HUMAN]	691.689	69.47	28	203	1035.24	78.37	32	318	926.947	79.33	33	276	416	46.2678	5.08447	catalytic activity; structural molecule activity; protein binding; nucleotide binding	nucleus; cytoplasm; cytosol; cytoskeleton; extracellular	metabolic process; cellular component movement; transport; cell organization and biogenesis; cell division
	A2	B2	C2	Sequence	# PSMs	# Proteins	# Protein Groups	Protein Group Accessions	Modifications	MH+ [Da]	q-Value	PEP	XCorr A2	XCorr B2	XCorr C2	# Missed Cleavages
	High	High	High	QLFHPEQLITGKEDAANNYAR	23	32	4	Q71U36-2;Q53GA7;A8MUB1;Q9NY65		2415.2	0	1.156e-14	7.01629	6.83179	6.99415	1
	High	High	High	AYHEQLSVAEITNACFEPANQMVK	10	16	2	Q71U36-2;A8MUB1	N13(Deamidated); C15(Carbamidomethyl)	2751.26	0	2.44e-08	6.83149	5.93111	6.11731	0
	High	High	High	VGINYQPPTVVPGGDLAKVQR	4	26	4	Q71U36-2;Q53GA7;A8MUB1;Q9NY65		2208.21	0	1.033e-11	6.512	4.56917	4.63683	1
	High	High	High	QLFHPEQLITGKEDAANNYAR	25	32	4	Q71U36-2;Q53GA7;A8MUB1;Q9NY65	N17(Deamidated)	2416.18	0	1.789e-15	6.11375	6.63945	7.45513	1
	High	High	High	QLFHPEQLITGKEDAANNYAR	21	32	4	Q71U36-2;Q53GA7;A8MUB1;Q9NY65	Q7(Deamidated); N17(Deamidated)	2417.19	0	4.747e-08	5.85652	6.41226	6.73695	1
	High	High	High	GHYTIGKEIIDLVLDR	22	16	2	Q71U36-2;Q53GA7		1842.02	0	2.094e-09	5.84799	5.56717	5.61462	1
	High	High		AFVHWYVGEGMEEGEFSEAREDMAALEK	2	17	3	Q71U36-2;Q53GA7;A8MUB1		3217.45	0	2.864e-09	5.84758	6.76768		1
	High	High	High	FDGALNVDLTEFQTNLVPYPR	71	25	4	Q71U36-2;Q53GA7;A8MUB1;Q9NY65		2409.21	0	4.739e-08	5.8205	6.53667	6.06211	0
	High	High	High	FDGALNVDLTEFQTNLVPYPR	60	25	4	Q71U36-2;Q53GA7;A8MUB1;Q9NY65	N15(Deamidated)	2410.19	0	1.528e-09	5.70947	5.11645	4.98889	0
	High	High	High	AFVHWYVGEGMEEGEFSEAR	7	22	4	Q71U36-2;Q53GA7;A8MUB1;Q9NY65		2330.02	0	1.487e-07	5.21027	5.8139	5.51797	0
	High	High	High	AYHEQLSVAEITNACFEPANQMVK	5	16	2	Q71U36-2;A8MUB1	C15(Carbamidomethyl); M22(Oxidation)	2766.3	0	5.672e-10	5.18013	6.15863	5.03635	0
	High	High	High	AVCMLSNTTAIAEAWAR	38	22	3	Q71U36-2;A8MUB1;Q9NY65	C3(Carbamidomethyl)	1864.91	0	6.611e-11	5.0505	4.40563	4.80999	0
	High		High	TIGGGDDSFNTFFSETGAGKHVPR	4	24	2	Q71U36-2;Q53GA7		2497.16	0	7.805e-07	4.98956		4.8159	1
	High	High	High	AFVHWYVGEGMEEGEFSEAR	5	22	4	Q71U36-2;Q53GA7;A8MUB1;Q9NY65	M11(Oxidation)	2346.03	0	5.087e-07	4.87434	5.54513	5.07924	0
	High	High	High	AVCMLSNTTAIAEAWAR	7	22	3	Q71U36-2;A8MUB1;Q9NY65	C3(Carbamidomethyl); M4(Oxidation)	1880.91	0	3.137e-07	4.74568	5.05959	4.92851	0
	High	High	High	AYHEQLSVAEITNACFEPANQMVK	4	16	2	Q71U36-2;A8MUB1	C15(Carbamidomethyl)	2750.29	0	1.757e-09	4.68662	7.28386	6.01289	0
	High	High	High	AVFVDLEPTVIDEVR	60	20	2	Q71U36-2;Q53GA7		1701.91	0	3.298e-06	4.5763	4.27959	4.43144	0
	High	High	High	TIGGGDDSFNTFFSETGAGK	30	24	2	Q71U36-2;Q53GA7		2007.9	0	8.504e-08	4.53875	4.77271	4.66995	0
	High	High	High	GDVVPKDVNAAIATIK	6	17	2	Q71U36-2;Q53GA7		1610.91	0	1.869e-07	4.52959	4.74216	4.91205	1
	High	High	High	VGINYQPPTVVPGGDLAK	20	26	4	Q71U36-2;Q53GA7;A8MUB1;Q9NY65		1824.98	0	4.203e-06	4.35497	4.57576	4.79721	0
	High	High	High	AVCMLSNTTAIAEAWAR	20	22	3	Q71U36-2;A8MUB1;Q9NY65	C3(Carbamidomethyl); N7(Deamidated)	1865.9	0	2.062e-07	4.33368	4.33611	5.07639	0
	High	High	High	RNLDIERPTYTNLNR	10	25	4	Q71U36-2;Q53GA7;A8MUB1;Q9NY65		1874.98	0	3.41e-05	4.24405	3.92776	4.26308	1
	High	High	High	IHFPLATYAPVISAEK	62	20	3	Q71U36-2;Q53GA7;A8MUB1		1756.97	0	3.854e-06	4.1095	4.8492	4.52613	0
	High	High		VGINYQPPTVVPGGDLAK	12	26	4	Q71U36-2;Q53GA7;A8MUB1;Q9NY65	N4(Deamidated)	1825.96	0	1.422e-06	4.09798	4.16961		0
	High	High	High	AVCMLSNTTAIAEAWAR	4	22	3	Q71U36-2;A8MUB1;Q9NY65	C3(Carbamidomethyl); M4(Oxidation); N7(Deamidated)	1881.89	0	1.504e-09	4.08578	3.95982	3.8046	0
	High	High	High	NLDIERPTYTNLNR	14	25	4	Q71U36-2;Q53GA7;A8MUB1;Q9NY65	N11(Deamidated)	1719.87	0	0.0003237	3.94627	3.86506	3.80999	0
	High	High	High	LIGQIVSSITASLR	58	8	1	Q71U36-2		1457.88	0	6.882e-05	3.91671	3.93569	3.89854	0
	High	High	High	NLDIERPTYTNLNR	24	25	4	Q71U36-2;Q53GA7;A8MUB1;Q9NY65		1718.89	0	0.0001925	3.83118	4.24792	3.99872	0
	High			VGINYQPPTVVPGGDLAKVQR	2	26	4	Q71U36-2;Q53GA7;A8MUB1;Q9NY65	Q6(Deamidated)	2209.22	0	2.393e-08	3.64032			1
	High	High	High	EIIDLVLDRIR	3	15	2	Q71U36-2;Q53GA7		1354.81	0	0.0004044	3.22374	3.77277	3.4686	1
	High	High	High	QLFHPEQLITGK	7	34	4	Q9NY65;A8MUB1;Q53GA7;Q71U36-2		1410.78	0	3.181e-06	3.14097	4.12245	3.41823	0
	High			DVNAAIATIKTKR	1	17	2	Q71U36-2;Q53GA7		1400.82	0	4.807e-06	2.99772			2
	High	High		HGKYMACCLLYR	3	17	3	Q71U36-2;Q53GA7;A8MUB1	C7(Carbamidomethyl); C8(Carbamidomethyl)	1571.73	0	4.398e-06	2.97408	3.34376		1
	High	High	High	DVNAAIATIK	5	17	2	Q71U36-2;Q53GA7		1015.57	0	0.00267	2.91595	2.52714	2.55439	0
	High		High	TIQFVDWCPTGFK	2	17	3	Q71U36-2;Q53GA7;Q9NY65	Q3(Deamidated); C8(Carbamidomethyl)	1599.76	0	0.0005686	2.75017		2.07924	0
	High	High	High	YMACCLLYR	6	19	3	Q71U36-2;Q53GA7;A8MUB1	C4(Carbamidomethyl); C5(Carbamidomethyl)	1249.55	0	0.0006479	2.59774	2.37181	2.42123	0
	High	High	High	YMACCLLYR	8	19	3	Q71U36-2;Q53GA7;A8MUB1	M2(Oxidation); C4(Carbamidomethyl); C5(Carbamidomethyl)	1265.55	0	0.001867	2.48628	2.39033	2.20818	0
	High	High	High	LDHKFDLMYAK	13	26	4	Q71U36-2;Q53GA7;A8MUB1;Q9NY65		1380.7	0	1.535e-05	2.4486	3.61106	3.39582	1
	High	High	High	EIIDLVLDR	5	16	2	Q71U36-2;Q53GA7		1085.62	0	0.001242	2.43224	2.12388	2.39819	0
	High	High	High	TIQFVDWCPTGFK	5	17	3	Q71U36-2;Q53GA7;Q9NY65	C8(Carbamidomethyl)	1598.78	0	0.0001643	2.42346	3.54403	3.09857	0
	High	High	High	DVNAAIATIKTK	5	17	2	Q71U36-2;Q53GA7		1244.72	0	0.0007076	2.38294	2.23717	2.87259	1
	High	High	High	LDHKFDLMYAK	8	26	4	Q71U36-2;Q53GA7;A8MUB1;Q9NY65	M8(Oxidation)	1396.69	0	6.871e-05	1.54377	3.46059	2.69271	1
	High	High	High	HGKYMACCLLYR	3	17	3	Q71U36-2;Q53GA7;A8MUB1	M5(Oxidation); C7(Carbamidomethyl); C8(Carbamidomethyl)	1587.72	0	0.0002921	1.36691	2.42279	2.28527	1
		High	High	KLADQCTGLQGFLVFHSFGGGTGSGFTSLLMER	2	12	2	Q71U36-2;Q53GA7	C6(Carbamidomethyl)	3518.75	0	1.741e-12		8.90059	6.28142	1
		High		KLADQCTGLQGFLVFHSFGGGTGSGFTSLLMER	1	12	2	Q71U36-2;Q53GA7	C6(Carbamidomethyl); M31(Oxidation)	3534.72	0	8.801e-13		6.80853		1
		High	High	GHYTIGKEIIDLVLDRIR	8	15	2	Q71U36-2;Q53GA7		2111.21	0	6.158e-08		5.35864	5.1085	2
		High	High	GDVVPKDVNAAIATIK	3	17	2	Q71U36-2;Q53GA7	N9(Deamidated)	1611.89	0	7.437e-06		4.43838	3.9467	1
		High	High	LADQCTGLQGFLVFHSFGGGTGSGFTSLLMER	2	12	2	Q71U36-2;Q53GA7	C5(Carbamidomethyl)	3390.62	0	6.125e-08		4.35263	5.13385	0
		High	High	RNLDIERPTYTNLNR	3	25	4	Q71U36-2;Q53GA7;A8MUB1;Q9NY65	N2(Deamidated)	1875.96	0	1.427e-05		3.85218	3.91891	1
		High		VQRAVCMLSNTTAIAEAWAR	1	21	3	Q71U36-2;A8MUB1;Q9NY65	Q2(Deamidated); C6(Carbamidomethyl)	2249.13	0	0.0003034		3.82419		1
		High	High	LDHKFDLMYAKR	2	25	4	Q71U36-2;Q53GA7;A8MUB1;Q9NY65		1536.8	0	3.96e-09		3.74014	4.30061	2
		High	High	FDGALNVDLTEFQTNLVPYPR	7	25	4	Q71U36-2;Q53GA7;A8MUB1;Q9NY65	Q13(Deamidated); N15(Deamidated)	2411.2	0	0.0003424		3.7241	2.78081	0
		High	High	TIGGGDDSFNTFFSETGAGK	2	24	2	Q71U36-2;Q53GA7	N10(Deamidated)	2008.88	0	2.883e-06		3.29603	2.90476	0
		High		FDGALNVDLTEFQTNLVPYPR	1	25	4	Q71U36-2;Q53GA7;A8MUB1;Q9NY65	N6(Deamidated); Q13(Deamidated); N15(Deamidated)	2412.18	0	1.331e-06		2.47995		0
		High	High	LDHKFDLMYAKR	2	25	4	Q71U36-2;Q53GA7;A8MUB1;Q9NY65	M8(Oxidation)	1552.8	0	0.001565		2.309	1.85437	2
			High	RAFVHWYVGEGMEEGEFSEAR	1	22	4	Q71U36-2;Q53GA7;A8MUB1;Q9NY65		2486.11	0	2.466e-09			5.68667	1
			High	QLFHPEQLITGKEDAANNYAR	3	32	4	Q71U36-2;Q53GA7;A8MUB1;Q9NY65	Q7(Deamidated); N17(Deamidated); N18(Deamidated)	2418.17	0	4.618e-06			5.44554	1
			High	LADQCTGLQGFLVFHSFGGGTGSGFTSLLMER	1	12	2	Q71U36-2;Q53GA7	C5(Carbamidomethyl); Q9(Deamidated); M30(Oxidation)	3407.62	0	1.887e-09			4.44455	0
			High	AYHEQLSVAEITNACFEPANQMVK	1	16	2	Q71U36-2;A8MUB1	N13(Deamidated); C15(Carbamidomethyl); N20(Deamidated)	2752.28	0	8.19e-06			3.98603	0
			High	AYHEQLSVAEITNACFEPANQMVK	1	16	2	Q71U36-2;A8MUB1	N13(Deamidated); C15(Carbamidomethyl); N20(Deamidated); M22(Oxidation)	2768.28	0	1.406e-06			3.80767	0
			High	VQRAVCMLSNTTAIAEAWAR	1	21	3	Q71U36-2;A8MUB1;Q9NY65	C6(Carbamidomethyl)	2248.12	0	1.931e-05			3.51149	1
			High	VGINYQPPTVVPGGDLAK	3	26	4	Q71U36-2;Q53GA7;A8MUB1;Q9NY65	N4(Deamidated); Q6(Deamidated)	1826.96	0	3.113e-05			2.91078	0
			High	NLDIERPTYTNLNR	2	25	4	Q71U36-2;Q53GA7;A8MUB1;Q9NY65	N1(Deamidated); N11(Deamidated)	1720.87	0	0.004648			2.65854	0
	High	High	High	EDMAALEK	35	17	3	Q71U36-2;Q53GA7;A8MUB1	M3(Oxidation)	922.418	0.001	0.005875	1.87054	1.75577	1.79897	0
		High	High	LSVDYGKK	2	22	3	Q71U36-2;Q53GA7;A8MUB1		909.504	0.001	0.01528		2.24091	2.08658	1
	High	High	High	EDMAALEK	6	17	3	Q71U36-2;Q53GA7;A8MUB1		906.424	0.002	0.07527	2.0347	2.19048	1.8966	0
		High	High	RNLDIERPTYTNLNR	2	25	4	Q71U36-2;Q53GA7;A8MUB1;Q9NY65	N2(Deamidated); N12(Deamidated)	1876.96	0.002	0.04314		2.72959	2.42469	1
			High	LIGQIVSSITASLR	1	8	1	Q71U36-2	Q4(Deamidated)	1458.84	0.002	0.07981			1.88468	0
Q53GA7	Tubulin alpha 6 variant (Fragment) OS=Homo sapiens PE=2 SV=1 - [Q53GA7_HUMAN]	613.486	64.37	28	187	1004.96	67.26	30	332	878.259	68.15	31	287	449	49.7914	5.13525	nucleotide binding; catalytic activity; structural molecule activity; protein binding	nucleus; cytoskeleton; cytoplasm	metabolic process; cellular component movement; transport; cell organization and biogenesis; cell division
	A2	B2	C2	Sequence	# PSMs	# Proteins	# Protein Groups	Protein Group Accessions	Modifications	MH+ [Da]	q-Value	PEP	XCorr A2	XCorr B2	XCorr C2	# Missed Cleavages
	High	High	High	QLFHPEQLITGKEDAANNYAR	23	32	4	Q71U36-2;Q53GA7;A8MUB1;Q9NY65		2415.2	0	1.156e-14	7.01629	6.83179	6.99415	1
	High	High	High	VGINYQPPTVVPGGDLAKVQR	4	26	4	Q71U36-2;Q53GA7;A8MUB1;Q9NY65		2208.21	0	1.033e-11	6.512	4.56917	4.63683	1
	High	High	High	QLFHPEQLITGKEDAANNYAR	25	32	4	Q71U36-2;Q53GA7;A8MUB1;Q9NY65	N17(Deamidated)	2416.18	0	1.789e-15	6.11375	6.63945	7.45513	1
	High	High	High	QLFHPEQLITGKEDAANNYAR	21	32	4	Q71U36-2;Q53GA7;A8MUB1;Q9NY65	Q7(Deamidated); N17(Deamidated)	2417.19	0	4.747e-08	5.85652	6.41226	6.73695	1
	High	High	High	GHYTIGKEIIDLVLDR	22	16	2	Q71U36-2;Q53GA7		1842.02	0	2.094e-09	5.84799	5.56717	5.61462	1
	High	High		AFVHWYVGEGMEEGEFSEAREDMAALEK	2	17	3	Q71U36-2;Q53GA7;A8MUB1		3217.45	0	2.864e-09	5.84758	6.76768		1
	High	High	High	FDGALNVDLTEFQTNLVPYPR	71	25	4	Q71U36-2;Q53GA7;A8MUB1;Q9NY65		2409.21	0	4.739e-08	5.8205	6.53667	6.06211	0
	High	High	High	FDGALNVDLTEFQTNLVPYPR	60	25	4	Q71U36-2;Q53GA7;A8MUB1;Q9NY65	N15(Deamidated)	2410.19	0	1.528e-09	5.70947	5.11645	4.98889	0
	High	High	High	AFVHWYVGEGMEEGEFSEAR	7	22	4	Q71U36-2;Q53GA7;A8MUB1;Q9NY65		2330.02	0	1.487e-07	5.21027	5.8139	5.51797	0
	High		High	TIGGGDDSFNTFFSETGAGKHVPR	4	24	2	Q71U36-2;Q53GA7		2497.16	0	7.805e-07	4.98956		4.8159	1
	High	High	High	AFVHWYVGEGMEEGEFSEAR	5	22	4	Q71U36-2;Q53GA7;A8MUB1;Q9NY65	M11(Oxidation)	2346.03	0	5.087e-07	4.87434	5.54513	5.07924	0
	High	High	High	AVFVDLEPTVIDEVR	60	20	2	Q71U36-2;Q53GA7		1701.91	0	3.298e-06	4.5763	4.27959	4.43144	0
	High	High	High	TIGGGDDSFNTFFSETGAGK	30	24	2	Q71U36-2;Q53GA7		2007.9	0	8.504e-08	4.53875	4.77271	4.66995	0
	High	High	High	GDVVPKDVNAAIATIK	6	17	2	Q71U36-2;Q53GA7		1610.91	0	1.869e-07	4.52959	4.74216	4.91205	1
	High	High	High	VGINYQPPTVVPGGDLAK	20	26	4	Q71U36-2;Q53GA7;A8MUB1;Q9NY65		1824.98	0	4.203e-06	4.35497	4.57576	4.79721	0
	High	High	High	RNLDIERPTYTNLNR	10	25	4	Q71U36-2;Q53GA7;A8MUB1;Q9NY65		1874.98	0	3.41e-05	4.24405	3.92776	4.26308	1
	High	High	High	LISQIVSSITASLR	151	19	3	Q53GA7;A8MUB1;Q9NY65		1487.88	0	6.153e-08	4.16653	4.08405	3.8283	0
	High	High	High	IHFPLATYAPVISAEK	62	20	3	Q71U36-2;Q53GA7;A8MUB1		1756.97	0	3.854e-06	4.1095	4.8492	4.52613	0
	High	High		VGINYQPPTVVPGGDLAK	12	26	4	Q71U36-2;Q53GA7;A8MUB1;Q9NY65	N4(Deamidated)	1825.96	0	1.422e-06	4.09798	4.16961		0
	High	High	High	NLDIERPTYTNLNR	14	25	4	Q71U36-2;Q53GA7;A8MUB1;Q9NY65	N11(Deamidated)	1719.87	0	0.0003237	3.94627	3.86506	3.80999	0
	High	High	High	NLDIERPTYTNLNR	24	25	4	Q71U36-2;Q53GA7;A8MUB1;Q9NY65		1718.89	0	0.0001925	3.83118	4.24792	3.99872	0
	High			VGINYQPPTVVPGGDLAKVQR	2	26	4	Q71U36-2;Q53GA7;A8MUB1;Q9NY65	Q6(Deamidated)	2209.22	0	2.393e-08	3.64032			1
	High	High	High	EIIDLVLDRIR	3	15	2	Q71U36-2;Q53GA7		1354.81	0	0.0004044	3.22374	3.77277	3.4686	1
	High	High	High	QLFHPEQLITGK	7	34	4	Q9NY65;A8MUB1;Q53GA7;Q71U36-2		1410.78	0	3.181e-06	3.14097	4.12245	3.41823	0
	High			DVNAAIATIKTKR	1	17	2	Q71U36-2;Q53GA7		1400.82	0	4.807e-06	2.99772			2
	High	High		HGKYMACCLLYR	3	17	3	Q71U36-2;Q53GA7;A8MUB1	C7(Carbamidomethyl); C8(Carbamidomethyl)	1571.73	0	4.398e-06	2.97408	3.34376		1
	High	High	High	DVNAAIATIK	5	17	2	Q71U36-2;Q53GA7		1015.57	0	0.00267	2.91595	2.52714	2.55439	0
	High		High	TIQFVDWCPTGFK	2	17	3	Q71U36-2;Q53GA7;Q9NY65	Q3(Deamidated); C8(Carbamidomethyl)	1599.76	0	0.0005686	2.75017		2.07924	0
	High	High	High	YMACCLLYR	6	19	3	Q71U36-2;Q53GA7;A8MUB1	C4(Carbamidomethyl); C5(Carbamidomethyl)	1249.55	0	0.0006479	2.59774	2.37181	2.42123	0
	High	High	High	YMACCLLYR	8	19	3	Q71U36-2;Q53GA7;A8MUB1	M2(Oxidation); C4(Carbamidomethyl); C5(Carbamidomethyl)	1265.55	0	0.001867	2.48628	2.39033	2.20818	0
	High	High	High	LDHKFDLMYAK	13	26	4	Q71U36-2;Q53GA7;A8MUB1;Q9NY65		1380.7	0	1.535e-05	2.4486	3.61106	3.39582	1
	High	High	High	EIIDLVLDR	5	16	2	Q71U36-2;Q53GA7		1085.62	0	0.001242	2.43224	2.12388	2.39819	0
	High	High	High	TIQFVDWCPTGFK	5	17	3	Q71U36-2;Q53GA7;Q9NY65	C8(Carbamidomethyl)	1598.78	0	0.0001643	2.42346	3.54403	3.09857	0
	High	High	High	DVNAAIATIKTK	5	17	2	Q71U36-2;Q53GA7		1244.72	0	0.0007076	2.38294	2.23717	2.87259	1
	High	High	High	LISQIVSSITASLR	3	19	3	Q53GA7;A8MUB1;Q9NY65	Q4(Deamidated)	1488.86	0	4.625e-06	1.91843	2.01687	3.58732	0
	High	High	High	LDHKFDLMYAK	8	26	4	Q71U36-2;Q53GA7;A8MUB1;Q9NY65	M8(Oxidation)	1396.69	0	6.871e-05	1.54377	3.46059	2.69271	1
	High	High	High	HGKYMACCLLYR	3	17	3	Q71U36-2;Q53GA7;A8MUB1	M5(Oxidation); C7(Carbamidomethyl); C8(Carbamidomethyl)	1587.72	0	0.0002921	1.36691	2.42279	2.28527	1
		High	High	KLADQCTGLQGFLVFHSFGGGTGSGFTSLLMER	2	12	2	Q71U36-2;Q53GA7	C6(Carbamidomethyl)	3518.75	0	1.741e-12		8.90059	6.28142	1
		High		KLADQCTGLQGFLVFHSFGGGTGSGFTSLLMER	1	12	2	Q71U36-2;Q53GA7	C6(Carbamidomethyl); M31(Oxidation)	3534.72	0	8.801e-13		6.80853		1
		High	High	GHYTIGKEIIDLVLDRIR	8	15	2	Q71U36-2;Q53GA7		2111.21	0	6.158e-08		5.35864	5.1085	2
		High	High	GDVVPKDVNAAIATIK	3	17	2	Q71U36-2;Q53GA7	N9(Deamidated)	1611.89	0	7.437e-06		4.43838	3.9467	1
		High	High	LADQCTGLQGFLVFHSFGGGTGSGFTSLLMER	2	12	2	Q71U36-2;Q53GA7	C5(Carbamidomethyl)	3390.62	0	6.125e-08		4.35263	5.13385	0
		High	High	RNLDIERPTYTNLNR	3	25	4	Q71U36-2;Q53GA7;A8MUB1;Q9NY65	N2(Deamidated)	1875.96	0	1.427e-05		3.85218	3.91891	1
		High	High	LDHKFDLMYAKR	2	25	4	Q71U36-2;Q53GA7;A8MUB1;Q9NY65		1536.8	0	3.96e-09		3.74014	4.30061	2
		High	High	FDGALNVDLTEFQTNLVPYPR	7	25	4	Q71U36-2;Q53GA7;A8MUB1;Q9NY65	Q13(Deamidated); N15(Deamidated)	2411.2	0	0.0003424		3.7241	2.78081	0
		High	High	TIGGGDDSFNTFFSETGAGK	2	24	2	Q71U36-2;Q53GA7	N10(Deamidated)	2008.88	0	2.883e-06		3.29603	2.90476	0
		High		FDGALNVDLTEFQTNLVPYPR	1	25	4	Q71U36-2;Q53GA7;A8MUB1;Q9NY65	N6(Deamidated); Q13(Deamidated); N15(Deamidated)	2412.18	0	1.331e-06		2.47995		0
		High	High	LDHKFDLMYAKR	2	25	4	Q71U36-2;Q53GA7;A8MUB1;Q9NY65	M8(Oxidation)	1552.8	0	0.001565		2.309	1.85437	2
			High	RAFVHWYVGEGMEEGEFSEAR	1	22	4	Q71U36-2;Q53GA7;A8MUB1;Q9NY65		2486.11	0	2.466e-09			5.68667	1
			High	QLFHPEQLITGKEDAANNYAR	3	32	4	Q71U36-2;Q53GA7;A8MUB1;Q9NY65	Q7(Deamidated); N17(Deamidated); N18(Deamidated)	2418.17	0	4.618e-06			5.44554	1
			High	LADQCTGLQGFLVFHSFGGGTGSGFTSLLMER	1	12	2	Q71U36-2;Q53GA7	C5(Carbamidomethyl); Q9(Deamidated); M30(Oxidation)	3407.62	0	1.887e-09			4.44455	0
			High	VGINYQPPTVVPGGDLAK	3	26	4	Q71U36-2;Q53GA7;A8MUB1;Q9NY65	N4(Deamidated); Q6(Deamidated)	1826.96	0	3.113e-05			2.91078	0
			High	NLDIERPTYTNLNR	2	25	4	Q71U36-2;Q53GA7;A8MUB1;Q9NY65	N1(Deamidated); N11(Deamidated)	1720.87	0	0.004648			2.65854	0
	High	High	High	EDMAALEK	35	17	3	Q71U36-2;Q53GA7;A8MUB1	M3(Oxidation)	922.418	0.001	0.005875	1.87054	1.75577	1.79897	0
	High			AVCMLSNTTAVAEAWAR	1	5	1	Q53GA7	C3(Carbamidomethyl); N7(Deamidated)	1851.87	0.001	0.02497	1.64215			0
		High	High	LSVDYGKK	2	22	3	Q71U36-2;Q53GA7;A8MUB1		909.504	0.001	0.01528		2.24091	2.08658	1
		High	High	AVCMLSNTTAVAEAWAR	4	5	1	Q53GA7	C3(Carbamidomethyl); M4(Oxidation); N7(Deamidated)	1867.87	0.001	0.02249		1.79171	1.67931	0
	High	High	High	EDMAALEK	6	17	3	Q71U36-2;Q53GA7;A8MUB1		906.424	0.002	0.07527	2.0347	2.19048	1.8966	0
		High	High	RNLDIERPTYTNLNR	2	25	4	Q71U36-2;Q53GA7;A8MUB1;Q9NY65	N2(Deamidated); N12(Deamidated)	1876.96	0.002	0.04314		2.72959	2.42469	1
	High			AYHEQLTVAEITNACFEPANQMVK	1	5	1	Q53GA7	C15(Carbamidomethyl); N20(Deamidated); Q21(Deamidated); M22(Oxidation)	2782.28	0.009	0.2977	1.77525			0
Q9NY65	Tubulin alpha-8 chain OS=Homo sapiens GN=TUBA8 PE=1 SV=1 - [TBA8_HUMAN]	453.024	44.54	15	128	796.063	46.1	17	259	693.936	48.33	20	213	449	50.0616	5.05908	nucleotide binding; catalytic activity; structural molecule activity	cytoplasm; cytoskeleton	metabolic process; cellular component movement; cell organization and biogenesis
	A2	B2	C2	Sequence	# PSMs	# Proteins	# Protein Groups	Protein Group Accessions	Modifications	MH+ [Da]	q-Value	PEP	XCorr A2	XCorr B2	XCorr C2	# Missed Cleavages
	High	High	High	QLFHPEQLITGKEDAANNYAR	23	32	4	Q71U36-2;Q53GA7;A8MUB1;Q9NY65		2415.2	0	1.156e-14	7.01629	6.83179	6.99415	1
	High	High	High	VGINYQPPTVVPGGDLAKVQR	4	26	4	Q71U36-2;Q53GA7;A8MUB1;Q9NY65		2208.21	0	1.033e-11	6.512	4.56917	4.63683	1
	High	High	High	QLFHPEQLITGKEDAANNYAR	25	32	4	Q71U36-2;Q53GA7;A8MUB1;Q9NY65	N17(Deamidated)	2416.18	0	1.789e-15	6.11375	6.63945	7.45513	1
	High	High	High	QLFHPEQLITGKEDAANNYAR	21	32	4	Q71U36-2;Q53GA7;A8MUB1;Q9NY65	Q7(Deamidated); N17(Deamidated)	2417.19	0	4.747e-08	5.85652	6.41226	6.73695	1
	High	High	High	FDGALNVDLTEFQTNLVPYPR	71	25	4	Q71U36-2;Q53GA7;A8MUB1;Q9NY65		2409.21	0	4.739e-08	5.8205	6.53667	6.06211	0
	High	High	High	FDGALNVDLTEFQTNLVPYPR	60	25	4	Q71U36-2;Q53GA7;A8MUB1;Q9NY65	N15(Deamidated)	2410.19	0	1.528e-09	5.70947	5.11645	4.98889	0
	High	High	High	AFVHWYVGEGMEEGEFSEAR	7	22	4	Q71U36-2;Q53GA7;A8MUB1;Q9NY65		2330.02	0	1.487e-07	5.21027	5.8139	5.51797	0
	High	High	High	AVCMLSNTTAIAEAWAR	38	22	3	Q71U36-2;A8MUB1;Q9NY65	C3(Carbamidomethyl)	1864.91	0	6.611e-11	5.0505	4.40563	4.80999	0
	High	High	High	AFVHWYVGEGMEEGEFSEAR	5	22	4	Q71U36-2;Q53GA7;A8MUB1;Q9NY65	M11(Oxidation)	2346.03	0	5.087e-07	4.87434	5.54513	5.07924	0
	High	High	High	AVCMLSNTTAIAEAWAR	7	22	3	Q71U36-2;A8MUB1;Q9NY65	C3(Carbamidomethyl); M4(Oxidation)	1880.91	0	3.137e-07	4.74568	5.05959	4.92851	0
	High	High	High	AVMIDLEPTVVDEVR	6	3	1	Q9NY65		1685.87	0	8.314e-09	4.50196	4.26932	4.38186	0
	High	High	High	VGINYQPPTVVPGGDLAK	20	26	4	Q71U36-2;Q53GA7;A8MUB1;Q9NY65		1824.98	0	4.203e-06	4.35497	4.57576	4.79721	0
	High	High	High	AVCMLSNTTAIAEAWAR	20	22	3	Q71U36-2;A8MUB1;Q9NY65	C3(Carbamidomethyl); N7(Deamidated)	1865.9	0	2.062e-07	4.33368	4.33611	5.07639	0
	High	High	High	RNLDIERPTYTNLNR	10	25	4	Q71U36-2;Q53GA7;A8MUB1;Q9NY65		1874.98	0	3.41e-05	4.24405	3.92776	4.26308	1
	High	High	High	LISQIVSSITASLR	151	19	3	Q53GA7;A8MUB1;Q9NY65		1487.88	0	6.153e-08	4.16653	4.08405	3.8283	0
	High	High		VGINYQPPTVVPGGDLAK	12	26	4	Q71U36-2;Q53GA7;A8MUB1;Q9NY65	N4(Deamidated)	1825.96	0	1.422e-06	4.09798	4.16961		0
	High	High	High	AVCMLSNTTAIAEAWAR	4	22	3	Q71U36-2;A8MUB1;Q9NY65	C3(Carbamidomethyl); M4(Oxidation); N7(Deamidated)	1881.89	0	1.504e-09	4.08578	3.95982	3.8046	0
	High	High	High	NLDIERPTYTNLNR	14	25	4	Q71U36-2;Q53GA7;A8MUB1;Q9NY65	N11(Deamidated)	1719.87	0	0.0003237	3.94627	3.86506	3.80999	0
	High	High	High	NLDIERPTYTNLNR	24	25	4	Q71U36-2;Q53GA7;A8MUB1;Q9NY65		1718.89	0	0.0001925	3.83118	4.24792	3.99872	0
	High			VGINYQPPTVVPGGDLAKVQR	2	26	4	Q71U36-2;Q53GA7;A8MUB1;Q9NY65	Q6(Deamidated)	2209.22	0	2.393e-08	3.64032			1
	High	High	High	IHFPLVTYAPIISAEK	4	5	1	Q9NY65		1799.01	0	7.749e-05	3.31143	3.15217	3.53185	0
	High	High	High	QLFHPEQLITGK	7	34	4	Q9NY65;A8MUB1;Q53GA7;Q71U36-2		1410.78	0	3.181e-06	3.14097	4.12245	3.41823	0
	High		High	TIQFVDWCPTGFK	2	17	3	Q71U36-2;Q53GA7;Q9NY65	Q3(Deamidated); C8(Carbamidomethyl)	1599.76	0	0.0005686	2.75017		2.07924	0
	High	High	High	LDHKFDLMYAK	13	26	4	Q71U36-2;Q53GA7;A8MUB1;Q9NY65		1380.7	0	1.535e-05	2.4486	3.61106	3.39582	1
	High	High	High	TIQFVDWCPTGFK	5	17	3	Q71U36-2;Q53GA7;Q9NY65	C8(Carbamidomethyl)	1598.78	0	0.0001643	2.42346	3.54403	3.09857	0
	High		High	GHYTVGKESIDLVLDR	2	4	1	Q9NY65		1801.95	0	0.0006757	2.17813		3.18574	1
	High	High	High	LISQIVSSITASLR	3	19	3	Q53GA7;A8MUB1;Q9NY65	Q4(Deamidated)	1488.86	0	4.625e-06	1.91843	2.01687	3.58732	0
	High	High	High	LDHKFDLMYAK	8	26	4	Q71U36-2;Q53GA7;A8MUB1;Q9NY65	M8(Oxidation)	1396.69	0	6.871e-05	1.54377	3.46059	2.69271	1
		High		INDDDSFTTFFSETGNGKHVPR	1	3	1	Q9NY65	N16(Deamidated)	2485.14	0	1.962e-06		5.8911		1
		High	High	RNLDIERPTYTNLNR	3	25	4	Q71U36-2;Q53GA7;A8MUB1;Q9NY65	N2(Deamidated)	1875.96	0	1.427e-05		3.85218	3.91891	1
		High		VQRAVCMLSNTTAIAEAWAR	1	21	3	Q71U36-2;A8MUB1;Q9NY65	Q2(Deamidated); C6(Carbamidomethyl)	2249.13	0	0.0003034		3.82419		1
		High	High	LDHKFDLMYAKR	2	25	4	Q71U36-2;Q53GA7;A8MUB1;Q9NY65		1536.8	0	3.96e-09		3.74014	4.30061	2
		High	High	FDGALNVDLTEFQTNLVPYPR	7	25	4	Q71U36-2;Q53GA7;A8MUB1;Q9NY65	Q13(Deamidated); N15(Deamidated)	2411.2	0	0.0003424		3.7241	2.78081	0
		High		FDGALNVDLTEFQTNLVPYPR	1	25	4	Q71U36-2;Q53GA7;A8MUB1;Q9NY65	N6(Deamidated); Q13(Deamidated); N15(Deamidated)	2412.18	0	1.331e-06		2.47995		0
		High	High	LDHKFDLMYAKR	2	25	4	Q71U36-2;Q53GA7;A8MUB1;Q9NY65	M8(Oxidation)	1552.8	0	0.001565		2.309	1.85437	2
			High	RAFVHWYVGEGMEEGEFSEAR	1	22	4	Q71U36-2;Q53GA7;A8MUB1;Q9NY65		2486.11	0	2.466e-09			5.68667	1
			High	QLFHPEQLITGKEDAANNYAR	3	32	4	Q71U36-2;Q53GA7;A8MUB1;Q9NY65	Q7(Deamidated); N17(Deamidated); N18(Deamidated)	2418.17	0	4.618e-06			5.44554	1
			High	VQRAVCMLSNTTAIAEAWAR	1	21	3	Q71U36-2;A8MUB1;Q9NY65	C6(Carbamidomethyl)	2248.12	0	1.931e-05			3.51149	1
			High	GDVVPKDVNVAIAAIK	1	5	1	Q9NY65		1608.93	0	4.008e-06			3.4739	1
			High	AVMIDLEPTVVDEVR	1	3	1	Q9NY65	M3(Oxidation)	1701.88	0	4.96e-05			3.12714	0
			High	VGINYQPPTVVPGGDLAK	3	26	4	Q71U36-2;Q53GA7;A8MUB1;Q9NY65	N4(Deamidated); Q6(Deamidated)	1826.96	0	3.113e-05			2.91078	0
			High	NLDIERPTYTNLNR	2	25	4	Q71U36-2;Q53GA7;A8MUB1;Q9NY65	N1(Deamidated); N11(Deamidated)	1720.87	0	0.004648			2.65854	0
			High	ESIDLVLDR	1	4	1	Q9NY65		1059.57	0	0.001527			2.39119	0
		High	High	RNLDIERPTYTNLNR	2	25	4	Q71U36-2;Q53GA7;A8MUB1;Q9NY65	N2(Deamidated); N12(Deamidated)	1876.96	0.002	0.04314		2.72959	2.42469	1
Q59GB4	Dihydropyrimidinase-like 2 variant (Fragment) OS=Homo sapiens PE=2 SV=1 - [Q59GB4_HUMAN]	477.417	83.28	44	127	704.163	75.64	40	172	675.256	78.34	42	175	628	68.1415	6.23975	catalytic activity; protein binding	cytoplasm; mitochondrion; cytosol; cytoskeleton; membrane; extracellular	response to stimulus; metabolic process; transport; cell organization and biogenesis; cell communication; regulation of biological process; development; cell differentiation; cellular component movement
	A2	B2	C2	Sequence	# PSMs	# Proteins	# Protein Groups	Protein Group Accessions	Modifications	MH+ [Da]	q-Value	PEP	XCorr A2	XCorr B2	XCorr C2	# Missed Cleavages
	High			GSPLVVISQGKIVLEDGTLHVTEGSGR	1	4	1	Q59GB4		2748.48	0	2.678e-12	7.68408			1
	High	High	High	KKGTVVYGEPITASLGTDGSHYWSK	13	5	1	Q59GB4		2681.37	0	9.499e-10	7.37115	7.79103	7.84138	2
	High	High	High	DIGAIAQVHAENGDIIAEEQQR	27	5	1	Q59GB4	N12(Deamidated)	2378.16	0	2.28e-13	7.13472	7.2961	7.18702	0
	High	High		DIGAIAQVHAENGDIIAEEQQR	3	5	1	Q59GB4		2377.18	0	1.545e-11	7.07566	6.94841		0
	High	High	High	NLHQSGFSLSGAQIDDNIPR	18	5	1	Q59GB4		2169.07	0	2.681e-12	6.75447	6.57888	6.28812	0
	High	High	High	ILDLGITGPEGHVLSRPEEVEAEAVNR	18	5	1	Q59GB4		2900.51	0	1.407e-09	6.66014	6.90291	6.06676	0
	High	High	High	ILDLGITGPEGHVLSRPEEVEAEAVNR	5	5	1	Q59GB4	N26(Deamidated)	2901.5	0	3.8e-10	6.26885	3.67632	3.36985	0
	High	High	High	GTVVYGEPITASLGTDGSHYWSK	7	5	1	Q59GB4		2425.17	0	6.7e-09	6.06601	6.47809	5.74528	0
	High		High	DIGAIAQVHAENGDIIAEEQQR	10	5	1	Q59GB4	Q7(Deamidated); N12(Deamidated)	2379.16	0	6.165e-10	5.763		5.79662	0
	High	High	High	NLHQSGFSLSGAQIDDNIPR	12	5	1	Q59GB4	N1(Deamidated)	2170.06	0	1.493e-14	5.55561	6.04576	6.66706	0
	High			IAVGSDADLVIWDPDSVKTISAK	1	4	1	Q59GB4		2400.26	0	1.419e-08	5.33237			1
	High		High	NLHQSGFSLSGAQIDDNIPRR	5	5	1	Q59GB4	Q13(Deamidated)	2326.17	0	1.078e-08	5.09544		5.03534	1
	High			MDENQFVAVTSTNAAKVFNLYPR	1	5	1	Q59GB4		2615.28	0	4.146e-12	5.05193			1
	High	High	High	AITIANQTNCPLYITK	5	5	1	Q59GB4	C10(Carbamidomethyl)	1820.95	0	1.073e-09	5.0467	3.07868	4.2422	0
	High			AITIANQTNCPLYITKVMSK	1	5	1	Q59GB4	C10(Carbamidomethyl)	2266.19	0	7.79e-10	4.94087			1
	High	High	High	THNSSLEYNIFEGMECR	6	4	1	Q59GB4	C16(Carbamidomethyl)	2086.91	0	4.335e-11	4.83184	5.77949	4.39978	0
	High			MDENQFVAVTSTNAAKVFNLYPR	3	5	1	Q59GB4	N13(Deamidated)	2616.28	0	2.947e-09	4.80838			1
	High	High	High	IVLEDGTLHVTEGSGR	15	4	1	Q59GB4		1682.87	0	2.033e-10	4.73145	4.61555	4.8566	0
	High	High	High	AVGKDNFTLIPEGTNGTEER	20	5	1	Q59GB4	N15(Deamidated)	2149.04	0	2.304e-10	4.69497	5.17065	5.33837	1
	High	High	High	QIGENLIVPGGVKTIEAHSR	5	7	1	Q59GB4		2118.17	0	9.126e-07	4.69399	4.95626	4.87139	1
	High	High	High	NLHQSGFSLSGAQIDDNIPRR	11	5	1	Q59GB4		2325.18	0	3.646e-10	4.61125	5.5168	5.7516	1
	High	High	High	FQMPDQGMTSADDFFQGTK	13	6	1	Q59GB4		2150.93	0	2.271e-06	4.4769	4.77303	4.38178	0
	High	High	High	FQLTDCQIYEVLSVIR	14	5	1	Q59GB4	C6(Carbamidomethyl)	1984.02	0	4.946e-07	4.38983	5.14869	4.65744	0
	High	High	High	IAVGSDADLVIWDPDSVK	53	5	1	Q59GB4		1899.97	0	1.225e-10	4.37113	4.71249	4.81373	0
	High			AVVTGKMDENQFVAVTSTNAAK	1	6	1	Q59GB4		2281.14	0	9.354e-07	4.25352			1
	High	High		AVGKDNFTLIPEGTNGTEER	2	5	1	Q59GB4		2148.06	0	3.118e-06	4.18229	4.31993		1
	High	High	High	VMSKSSAEVIAQAR	5	5	1	Q59GB4		1476.78	0	2.882e-06	4.15318	4.35228	3.72737	1
	High	High	High	GLYDGPVCEVSVTPK	13	5	1	Q59GB4	C8(Carbamidomethyl)	1620.8	0	2.65e-06	4.09794	5.02676	4.10265	0
	High	High	High	MDENQFVAVTSTNAAK	6	20	3	B3KV96;Q59GB4;Q14195-2		1725.81	0	8.867e-08	4.06159	4.06163	4.41038	0
	High	High	High	KPFPDFVYKR	7	5	1	Q59GB4		1296.71	0	3.443e-05	4.04311	4.13427	4.08825	1
	High	High	High	FQMPDQGMTSADDFFQGTK	12	6	1	Q59GB4	M8(Oxidation)	2166.91	0	2.443e-06	4.03975	4.22392	4.57942	0
	High	High	High	MVIPGGIDVHTR	11	7	1	Q59GB4	M1(Oxidation)	1310.69	0	7.11e-06	3.91509	4.12021	3.99985	0
	High	High	High	AVGKDNFTLIPEGTNGTEER	9	5	1	Q59GB4	N6(Deamidated); N15(Deamidated)	2150.03	0	5.189e-06	3.88947	4.68612	4.36558	1
	High	High	High	SCCDYSLHVDISEWHK	4	5	1	Q59GB4	C2(Carbamidomethyl); C3(Carbamidomethyl)	2035.86	0	8.435e-06	3.73275	3.16212	2.68988	0
	High	High	High	DNFTLIPEGTNGTEER	6	5	1	Q59GB4	N11(Deamidated)	1793.82	0	2.885e-05	3.57038	3.40668	3.09717	0
	High	High	High	AITIANQTNCPLYITK	8	5	1	Q59GB4	N6(Deamidated); C10(Carbamidomethyl)	1821.95	0	4.616e-06	3.56527	4.48851	3.74789	0
	High	High	High	DVAHLGPDPQPPYSR	3	2	2	Q59GB4;A9CQZ4		1648.81	0	0.0005008	3.51918	3.60406	3.18006	0
	High	High	High	MVIPGGIDVHTR	9	7	1	Q59GB4		1294.69	0	6.779e-06	3.4495	3.47702	3.48953	0
	High			THNSSLEYNIFEGMECR	1	4	1	Q59GB4	N3(Deamidated); N9(Deamidated); C16(Carbamidomethyl)	2088.88	0	6.081e-06	3.1284			0
	High	High	High	KPFPDFVYK	3	5	1	Q59GB4		1140.61	0	7.177e-05	3.11731	2.36434	3.15359	0
	High			AITIANQTNCPLYITK	1	5	1	Q59GB4	N6(Deamidated); Q7(Deamidated); C10(Carbamidomethyl)	1822.94	0	0.00134	3.11126			0
	High			MSVIWDKAVVTGK	1	6	1	Q59GB4	M1(Oxidation)	1449.78	0	0.002681	3.10745			1
	High			TVTPASSAKTSPAKQQAPPVR	1	5	1	Q59GB4		2122.16	0	3.327e-06	3.005			2
	High	High	High	VMSKSSAEVIAQAR	4	5	1	Q59GB4	M2(Oxidation)	1492.78	0	0.0001303	2.94702	3.02603	2.01589	1
	High			AAAFVTSPPLSPDPTTPDFLNSLLSCGDLQVTGSAHCTFNTAQK	1	5	1	Q59GB4	N21(Deamidated); C26(Carbamidomethyl); Q30(Deamidated); C37(Carbamidomethyl)	4636.22	0	4.299e-08	2.92281			0
	High	High	High	IVNDDQSFYADIYMEDGLIK	7	12	3	Q59GB4;Q14195-2;A9CQZ4		2349.11	0	6.836e-11	2.91885	4.37506	4.39278	0
	High	High		SSAEVIAQAR	2	5	1	Q59GB4		1031.55	0	1.866e-05	2.9044	2.80803		0
	High	High	High	QIGENLIVPGGVK	6	13	3	B3KV96;Q59GB4;A9CQZ4		1323.76	0	7.999e-05	2.80194	2.71597	3.25022	0
	High	High	High	GIQEEMEALVK	4	5	1	Q59GB4		1246.64	0	0.0005981	2.78872	2.87335	2.67004	0
	High			DRFQLTDCQIYEVLSVIR	1	5	1	Q59GB4	C8(Carbamidomethyl); Q9(Deamidated)	2256.16	0	0.0001933	2.78238			1
	High	High	High	GSPLVVISQGK	4	5	1	Q59GB4		1084.63	0	0.001363	2.65481	1.95959	2.71563	0
	High			IVNDDQSFYADIYMEDGLIK	1	12	3	Q59GB4;Q14195-2;A9CQZ4	N3(Deamidated); Q6(Deamidated)	2351.08	0	0.0002735	2.53532			0
	High	High	High	TSPAKQQAPPVR	3	5	1	Q59GB4		1279.71	0	0.0001349	2.51765	3.29737	3.02745	1
	High	High	High	AGGEPSVESGR	3	2	2	Q59GB4;A9CQZ4		1045.49	0	0.00019	2.45202	2.39461	2.35654	0
	High		High	RAGGEPSVESGR	2	2	2	Q59GB4;A9CQZ4		1201.59	0	0.01063	2.44908		2.43358	1
	High			AALAGGTTMIIDHVVPEPGTSLLAAFDQWR	1	5	1	Q59GB4	Q28(Deamidated)	3138.61	0	7.511e-05	1.83916			0
		High		QQAPPVRNLHQSGFSLSGAQIDDNIPR	1	5	1	Q59GB4	N8(Deamidated)	2946.5	0	9.159e-06		6.6766		1
		High	High	KGTVVYGEPITASLGTDGSHYWSK	2	5	1	Q59GB4		2553.26	0	4e-07		5.85828	5.69203	1
		High	High	AALAGGTTMIIDHVVPEPGTSLLAAFDQWR	2	5	1	Q59GB4		3137.62	0	1.226e-10		5.15093	3.39606	0
		High	High	AALAGGTTMIIDHVVPEPGTSLLAAFDQWR	2	5	1	Q59GB4	M9(Oxidation)	3153.61	0	8.633e-10		5.06131	4.24943	0
		High	High	DHGVNSFLVYMAFKDR	2	5	1	Q59GB4		1898.92	0	1.827e-06		5.0554	4.78306	1
		High		THNSSLEYNIFEGMECR	1	4	1	Q59GB4	M14(Oxidation); C16(Carbamidomethyl)	2102.89	0	5.346e-07		4.77175		0
		High	High	DRFQLTDCQIYEVLSVIR	3	5	1	Q59GB4	C8(Carbamidomethyl)	2255.15	0	1.379e-08		4.50812	5.2504	1
		High	High	FQMPDQGMTSADDFFQGTK	3	6	1	Q59GB4	M3(Oxidation); M8(Oxidation)	2182.91	0	1.775e-05		4.41714	3.53978	0
		High	High	THNSSLEYNIFEGMECR	3	4	1	Q59GB4	N3(Deamidated); C16(Carbamidomethyl)	2087.87	0	2.298e-06		4.37893	4.16377	0
		High	High	AVVTGKMDENQFVAVTSTNAAK	2	6	1	Q59GB4	M7(Oxidation)	2297.14	0	1.007e-05		4.37089	4.13042	1
		High	High	MDENQFVAVTSTNAAK	6	20	3	B3KV96;Q59GB4;Q14195-2	N13(Deamidated)	1726.81	0	4.781e-07		4.29262	4.06609	0
		High	High	MDENQFVAVTSTNAAK	2	20	3	B3KV96;Q59GB4;Q14195-2	M1(Oxidation)	1741.81	0	3.504e-07		4.2631	3.97223	0
		High		QQAPPVRNLHQSGFSLSGAQIDDNIPR	1	5	1	Q59GB4	N8(Deamidated); Q11(Deamidated); Q20(Deamidated)	2948.48	0	0.0005906		4.15882		1
		High		AVVTGKMDENQFVAVTSTNAAK	1	6	1	Q59GB4	M7(Oxidation); Q11(Deamidated)	2298.15	0	1.632e-05		3.40213		1
		High		DHGVNSFLVYMAFK	1	5	1	Q59GB4		1627.8	0	0.0005469		3.37275		0
		High		AVVTGKMDENQFVAVTSTNAAK	1	6	1	Q59GB4	Q11(Deamidated)	2282.14	0	0.0001984		3.2982		1
		High	High	IVNDDQSFYADIYMEDGLIK	4	12	3	Q59GB4;Q14195-2;A9CQZ4	Q6(Deamidated)	2350.08	0	1.63e-06		3.26996	3.46482	0
			High	TIEAHSRMVIPGGIDVHTR	1	7	1	Q59GB4		2089.1	0	4.035e-08			5.77474	1
			High	QQAPPVRNLHQSGFSLSGAQIDDNIPR	1	5	1	Q59GB4	N8(Deamidated); Q20(Deamidated)	2947.47	0	1.925e-05			5.00982	1
			High	NLHQSGFSLSGAQIDDNIPR	1	5	1	Q59GB4	N1(Deamidated); Q13(Deamidated)	2171.05	0	4.533e-10			4.53823	0
			High	FQMPDQGMTSADDFFQGTK	2	6	1	Q59GB4	Q2(Deamidated); M3(Oxidation); M8(Oxidation)	2183.91	0	1.229e-06			4.12013	0
			High	IVNDDQSFYADIYMEDGLIK	1	12	3	Q59GB4;Q14195-2;A9CQZ4	M14(Oxidation)	2365.09	0	6.006e-05			3.87826	0
			High	MSVIWDKAVVTGK	2	6	1	Q59GB4		1433.78	0	0.0001193			3.78673	1
			High	AALAGGTTMIIDHVVPEPGTSLLAAFDQWR	1	5	1	Q59GB4	M9(Oxidation); Q28(Deamidated)	3154.61	0	1.368e-05			3.66691	0
			High	EALQNINDQSDRLLIK	1	2	2	Q59GB4;A9CQZ4	N7(Deamidated)	1870.98	0	8.797e-05			3.37701	1
			High	DNFTLIPEGTNGTEER	1	5	1	Q59GB4	N2(Deamidated); N11(Deamidated)	1794.82	0	0.0006627			2.51964	0
	High	High	High	VFNLYPR	5	5	1	Q59GB4		908.498	0.001	0.01054	2.1665	2.26462	2.39549	0
	High	High	High	VFNLYPR	5	5	1	Q59GB4	N3(Deamidated)	909.482	0.001	0.01089	2.06413	2.21377	2.44642	0
		High		FQLTDCQIYEVLSVIR	1	5	1	Q59GB4	C6(Carbamidomethyl); Q7(Deamidated)	1985.02	0.001	0.01568		1.57739		0
	High			EALQNINDQSDR	1	2	2	Q59GB4;A9CQZ4		1402.65	0.003	0.07993	1.52633			0
		High	High	TVTPASSAKTSPAK	2	5	1	Q59GB4		1345.73	0.003	0.1102		1.25491	1.43973	1
	High	High	High	MSVIWDK	3	11	2	Q59GB4;Q14195-2		878.445	0.004	0.1556	2.00069	1.98545	1.934	0
P04406	Glyceraldehyde-3-phosphate dehydrogenase OS=Homo sapiens GN=GAPDH PE=1 SV=3 - [G3P_HUMAN]	331.756	65.97	25	95	688.211	74.03	27	165	587.051	74.63	31	161	335	36.0304	8.45557	catalytic activity; protein binding; nucleotide binding	nucleus; cytoplasm; cytosol; cytoskeleton; membrane; extracellular	cell organization and biogenesis; metabolic process; regulation of biological process; cell death; defense response; response to stimulus
	A2	B2	C2	Sequence	# PSMs	# Proteins	# Protein Groups	Protein Group Accessions	Modifications	MH+ [Da]	q-Value	PEP	XCorr A2	XCorr B2	XCorr C2	# Missed Cleavages
	High			WGDAGAEYVVESTGVFTTMEKAGAHLQGGAKR	1	6	1	P04406		3323.59	0	8.271e-11	7.82432			2
	High	High	High	VIHDNFGIVEGLMTTVHAITATQK	28	6	1	P04406		2595.38	0	3.502e-15	7.76134	9.52283	8.60975	0
	High			VIHDNFGIVEGLMTTVHAITATQKTVDGPSGK	2	6	1	P04406	Q23(Deamidated)	3337.73	0	5.564e-12	7.07757			1
	High	High		VIISAPSADAPMFVMGVNHEKYDNSLK	3	6	1	P04406	N18(Deamidated)	2934.43	0	5.21e-09	6.93211	7.57327		1
	High			WGDAGAEYVVESTGVFTTMEKAGAHLQGGAK	1	6	1	P04406		3167.49	0	3.697e-11	6.70304			1
	High	High	High	IKWGDAGAEYVVESTGVFTTMEK	9	6	1	P04406		2518.22	0	1.346e-09	6.52223	5.68769	5.77248	1
	High	High	High	AENGKLVINGNPITIFQERDPSK	35	5	1	P04406	N3(Deamidated); N9(Deamidated)	2542.32	0	2.809e-10	6.35641	6.94461	6.72513	2
	High	High	High	AVGKVIPELNGKLTGMAFR	5	7	1	P04406	N10(Deamidated)	2002.12	0	1.292e-10	6.34963	5.85696	4.99609	2
	High	High	High	VIISAPSADAPMFVMGVNHEKYDNSLK	5	6	1	P04406		2933.46	0	3.498e-09	6.22634	6.85307	6.03523	1
	High	High	High	VIHDNFGIVEGLMTTVHAITATQK	8	6	1	P04406	N5(Deamidated)	2596.36	0	5.548e-10	5.82323	7.61425	7.54362	0
	High	High	High	RVIISAPSADAPMFVMGVNHEK	7	6	1	P04406		2369.21	0	5.889e-08	5.77578	6.06896	6.00144	1
	High	High	High	WGDAGAEYVVESTGVFTTMEK	17	6	1	P04406		2277.05	0	7.138e-15	5.44755	5.45218	6.05868	0
	High	High	High	AENGKLVINGNPITIFQERDPSK	5	5	1	P04406	N9(Deamidated)	2541.34	0	1.491e-06	5.33829	6.4718	5.24027	2
	High		High	VIPELNGKLTGMAFRVPTANVSVVDLTCR	3	7	1	P04406	N6(Deamidated); C28(Carbamidomethyl)	3158.67	0	3.031e-05	5.31201		5.21316	2
	High	High	High	VIISAPSADAPMFVMGVNHEK	5	6	1	P04406	M15(Oxidation)	2229.12	0	3.996e-08	4.60096	5.44065	3.72144	0
	High	High	High	VPTANVSVVDLTCR	6	7	1	P04406	C13(Carbamidomethyl)	1530.79	0	3.044e-08	4.52237	4.7368	4.34482	0
	High	High	High	AENGKLVINGNPITIFQER	19	5	1	P04406	N3(Deamidated); N9(Deamidated)	2115.12	0	1.372e-06	4.41353	5.31152	4.95226	1
	High			VIISAPSADAPMFVMGVNHEKYDNSLK	1	6	1	P04406	M12(Oxidation); N18(Deamidated)	2950.44	0	2.492e-06	4.34033			1
	High		High	LWRDGRGALQNIIPASTGAAK	2	7	1	P04406		2195.21	0	0.0001346	4.00777		3.89109	2
	High	High	High	LVINGNPITIFQERDPSK	11	5	1	P04406	N4(Deamidated)	2042.09	0	4.846e-06	3.97658	3.88551	4.54951	1
	High	High	High	VIPELNGKLTGMAFR	17	7	1	P04406	N6(Deamidated)	1646.89	0	1.935e-07	3.93148	4.39033	4.50932	1
	High	High	High	LISWYDNEFGYSNR	28	4	1	P04406		1763.8	0	1.674e-05	3.75728	4.03262	3.85687	0
	High	High	High	LISWYDNEFGYSNR	28	4	1	P04406	N13(Deamidated)	1764.79	0	2.404e-07	3.6787	3.90314	4.00288	0
	High	High	High	IISNASCTTNCLAPLAK	7	7	1	P04406	C7(Carbamidomethyl); C11(Carbamidomethyl)	1833.92	0	2.153e-08	3.66003	3.20917	3.27707	0
	High	High	High	LVINGNPITIFQER	7	5	1	P04406	N4(Deamidated)	1614.88	0	5.121e-06	3.45238	3.39994	3.01504	0
	High	High	High	TVDGPSGKLWR	4	6	1	P04406		1215.65	0	1.47e-05	3.36427	2.99994	3.60138	1
	High	High	High	GALQNIIPASTGAAKAVGK	7	7	1	P04406		1767.01	0	1.472e-06	3.36101	3.08782	3.44684	1
	High	High	High	GALQNIIPASTGAAK	11	7	1	P04406		1411.79	0	3.631e-05	3.2742	3.02612	3.03956	0
	High	High	High	VVDLMAHMASKE	13	5	1	P04406		1330.65	0	2.135e-07	3.25955	4.0229	4.17124	1
	High	High	High	VIISAPSADAPMFVMGVNHEK	3	6	1	P04406	M12(Oxidation); M15(Oxidation)	2245.11	0	6.85e-08	2.86158	3.82012	4.19768	0
	High	High	High	VGVNGFGR	8	3	1	P04406	N4(Deamidated)	806.415	0	0.002526	2.63075	2.43437	2.77744	0
	High	High	High	VVDLMAHMASKE	5	5	1	P04406	M5(Oxidation); M8(Oxidation)	1362.64	0	0.002415	2.44047	2.79721	2.72225	1
	High	High	High	VVDLMAHMASKE	29	5	1	P04406	M5(Oxidation)	1346.64	0	0.0006514	2.41586	2.9916	3.09263	1
		High	High	VIHDNFGIVEGLMTTVHAITATQK	10	6	1	P04406	M13(Oxidation)	2611.37	0	1.12e-13		8.13185	7.02907	0
		High	High	VIISAPSADAPMFVMGVNHEKYDNSLK	5	6	1	P04406	M15(Oxidation)	2949.46	0	5.693e-09		7.97395	7.37226	1
		High		LTGMAFRVPTANVSVVDLTCR	1	7	1	P04406	M4(Oxidation); C20(Carbamidomethyl)	2323.2	0	2.272e-10		7.01431		1
		High		VIISAPSADAPMFVMGVNHEKYDNSLK	1	6	1	P04406	M12(Oxidation); M15(Oxidation)	2965.44	0	1.933e-06		5.97927		1
		High		RVIISAPSADAPMFVMGVNHEKYDNSLK	1	6	1	P04406	N19(Deamidated)	3090.56	0	7.845e-06		5.70956		2
		High	High	LTGMAFRVPTANVSVVDLTCR	2	7	1	P04406	C20(Carbamidomethyl)	2307.2	0	2.055e-07		5.55021	5.43171	1
		High	High	WGDAGAEYVVESTGVFTTMEK	4	6	1	P04406	M19(Oxidation)	2293.05	0	1.692e-12		5.51548	5.91592	0
		High	High	VPTANVSVVDLTCRLEKPAK	4	7	1	P04406	C13(Carbamidomethyl)	2197.2	0	2.802e-08		5.03203	5.77365	1
		High	High	VIISAPSADAPMFVMGVNHEKYDNSLK	3	6	1	P04406	N18(Deamidated); N24(Deamidated)	2935.44	0	4.452e-07		4.89406	4.58155	1
		High	High	AENGKLVINGNPITIFQERDPSK	5	5	1	P04406	N3(Deamidated); N9(Deamidated); N11(Deamidated)	2543.31	0	8.275e-06		4.8801	5.27692	2
		High	High	VIISAPSADAPMFVMGVNHEK	4	6	1	P04406		2213.11	0	3.155e-08		4.70422	5.35144	0
		High		AVGKVIPELNGKLTGMAFR	1	7	1	P04406	N10(Deamidated); M16(Oxidation)	2018.11	0	3.893e-05		4.42778		2
		High	High	VIISAPSADAPMFVMGVNHEK	3	6	1	P04406	N18(Deamidated)	2214.09	0	9.598e-07		4.34172	3.77797	0
		High	High	LVINGNPITIFQERDPSK	2	5	1	P04406		2041.11	0	2.319e-06		4.04467	4.19163	1
		High	High	VDIVAINDPFIDLNYMVYMFQYDSTHGK	2	4	1	P04406		3308.55	0	4.478e-06		3.90513	3.43886	0
		High	High	IKWGDAGAEYVVESTGVFTTMEK	2	6	1	P04406	M21(Oxidation)	2534.21	0	2.122e-07		3.88482	4.29975	1
		High	High	RVIISAPSADAPMFVMGVNHEK	2	6	1	P04406	N19(Deamidated)	2370.21	0	0.00196		3.67012	3.27316	1
		High	High	LISWYDNEFGYSNR	3	4	1	P04406	N7(Deamidated); N13(Deamidated)	1765.77	0	3.054e-06		3.61454	3.20616	0
		High		IISNASCTTNCLAPLAK	4	7	1	P04406	C7(Carbamidomethyl); N10(Deamidated); C11(Carbamidomethyl)	1834.9	0	2.582e-06		3.50986		0
		High		VIHDNFGIVEGLMTTVHAITATQK	1	6	1	P04406	N5(Deamidated); Q23(Deamidated)	2597.35	0	0.0002763		3.16716		0
		High	High	VIPELNGKLTGMAFR	4	7	1	P04406	N6(Deamidated); M12(Oxidation)	1662.89	0	3.533e-05		3.0884	4.04069	1
		High		VDIVAINDPFIDLNYMVYMFQYDSTHGK	1	4	1	P04406	M19(Oxidation)	3324.56	0	1.468e-05		2.47686		0
		High		LEKPAKYDDIKK	1	5	1	P04406		1447.81	0	0.002508		1.82966		2
			High	RVIISAPSADAPMFVMGVNHEKYDNSLK	1	6	1	P04406		3089.55	0	2.123e-09			7.12148	2
			High	VIHDNFGIVEGLMTTVHAITATQK	1	6	1	P04406	N5(Deamidated); M13(Oxidation)	2612.35	0	8.652e-07			5.13122	0
			High	VIPELNGKLTGMAFR	1	7	1	P04406		1645.91	0	2.509e-06			3.96799	1
			High	VVDLMAHMASK	1	5	1	P04406		1201.6	0	0.000103			2.44912	0
		High		AVGKVIPELNGK	2	7	1	P04406	N10(Deamidated)	1225.72	0.001	0.004174		2.7447		1
		High		VPTANVSVVDLTCR	1	7	1	P04406	N5(Deamidated); C13(Carbamidomethyl)	1531.77	0.001	0.01632		2.07034		0
		High	High	LTGMAFR	2	7	1	P04406	M4(Oxidation)	811.413	0.001	0.01559		1.87652	1.77349	0
			High	LVINGNPITIFQERDPSKIK	1	5	1	P04406	N4(Deamidated); N6(Deamidated)	2284.27	0.001	0.005997			3.20044	2
			High	GALQNIIPASTGAAK	1	7	1	P04406	N5(Deamidated)	1412.78	0.001	0.008572			1.97745	0
			High	LEKPAKYDDIK	1	5	1	P04406		1319.72	0.001	0.01789			1.57746	1
			High	IISNASCTTNCLAPLAK	1	7	1	P04406	N4(Deamidated); C7(Carbamidomethyl); N10(Deamidated); C11(Carbamidomethyl)	1835.91	0.002	0.05933			1.91297	0
			High	VIPELNGK	1	7	1	P04406		869.511	0.006	0.225			1.59975	0
			High	RVIISAPSADAPMFVMGVNHEK	1	6	1	P04406	M13(Oxidation); N19(Deamidated)	2386.21	0.009	0.3808			2.63255	1
Q13813-2	Isoform 2 of Spectrin alpha chain, non-erythrocytic 1 OS=Homo sapiens GN=SPTAN1 - [SPTN1_HUMAN]	490.21	51.19	110	145	664.526	54.38	116	186	691.648	54.99	119	201	2477	284.919	5.35107	protein binding; structural molecule activity; metal ion binding	cytoplasm; cytosol; cytoskeleton; membrane; extracellular	cell death; cell organization and biogenesis; cell differentiation; cellular component movement; development; response to stimulus; regulation of biological process
	A2	B2	C2	Sequence	# PSMs	# Proteins	# Protein Groups	Protein Group Accessions	Modifications	MH+ [Da]	q-Value	PEP	XCorr A2	XCorr B2	XCorr C2	# Missed Cleavages
	High	High	High	HALLEADVAAHQDRIDGITIQAR	4	6	1	Q13813-2		2513.31	0	7.507e-14	8.16823	7.55209	7.53375	1
	High	High	High	AGTFQAFEQFGQQLLAHGHYASPEIK	3	5	1	Q13813-2		2875.41	0	1.314e-11	7.33834	7.06694	5.24702	0
	High		High	RQDLEDSLQAQQYFADANEAESWMR	3	6	1	Q13813-2		3001.36	0	1.84e-18	7.11959		8.69165	1
	High	High	High	LDETGNLMISEGHFASETIR	3	6	1	Q13813-2		2220.06	0	1.777e-11	6.62289	5.92172	5.26506	0
	High	High	High	SADESGQALLAAGHYASDEVR	4	6	1	Q13813-2	Q7(Deamidated)	2148	0	4.11e-10	6.27965	5.46457	6.14006	0
	High	High	High	KHALLEADVAAHQDRIDGITIQAR	3	6	1	Q13813-2		2641.42	0	2.692e-07	6.12333	6.66466	5.09203	2
	High			NTTGVTEEALKEFSMMFK	1	5	1	Q13813-2		2062.98	0	4.484e-07	6.04421			1
	High	High	High	RLEAELAAHEPAIQGVLDTGKK	7	5	1	Q13813-2		2346.28	0	4.249e-09	5.86295	6.779	5.94046	2
	High	High	High	EKEPIVGSTDYGKDEDSAEALLK	4	6	1	Q13813-2		2494.22	0	4.082e-10	5.81009	5.51228	6.20896	2
	High	High		LEESLEYQQFVANVEEEEAWINEK	3	6	2	Q13813-2;Q14917		2926.36	0	2.855e-08	5.69162	6.18207		0
	High	High	High	GLVSSDELAKDVTGAEALLER	9	5	1	Q13813-2		2173.13	0	2.632e-12	5.50414	5.54083	5.47542	1
	High	High	High	ALSSEGKPYVTKEELYQNLTR	5	5	1	Q13813-2		2426.27	0	1.56e-09	5.28521	5.94006	5.54627	1
	High	High	High	SSLSSAQADFNQLAELDR	8	6	2	Q13813-2;Q14917		1951.93	0	3.996e-13	5.27502	4.68995	5.04472	0
	High	High	High	RLEAELAAHEPAIQGVLDTGK	4	5	1	Q13813-2		2218.18	0	3.215e-07	5.23219	4.83023	4.6831	1
	High	High	High	DLAALGDKVNSLGETAER	5	5	1	Q13813-2	N10(Deamidated)	1859.95	0	2.598e-07	5.18603	5.88032	5.28082	1
	High	High	High	SADESGQALLAAGHYASDEVREK	4	6	1	Q13813-2		2404.14	0	4.586e-10	5.14492	7.10649	6.16802	1
	High	High	High	AQLADSFHLQQFFR	6	6	1	Q13813-2		1707.85	0	6.826e-08	4.88105	4.34767	4.33444	0
	High			HEALMSDLSAYGSSIQALR	1	6	1	Q13813-2		2049	0	4.858e-08	4.75487			0
	High	High	High	DLAALGDKVNSLGETAER	6	5	1	Q13813-2		1858.96	0	5.08e-08	4.73484	5.53959	5.20234	1
	High	High	High	LQQLFRDVEDEETWIR	3	6	1	Q13813-2		2077.03	0	1.853e-05	4.6959	3.69741	4.29384	1
	High	High	High	EAFLNTEDKGDSLDSVEALIK	6	5	1	Q13813-2		2294.15	0	3.261e-06	4.68348	5.42977	5.1839	1
	High		High	EAFLNTEDKGDSLDSVEALIKK	2	5	1	Q13813-2		2422.24	0	1.623e-05	4.61542		4.28934	2
	High	High	High	RAQLADSFHLQQFFR	4	6	1	Q13813-2		1863.96	0	5.532e-06	4.61134	5.13844	5.51268	1
	High	High	High	NQALNTDNYGHDLASVQALQR	3	5	1	Q13813-2		2328.13	0	1.036e-08	4.57226	4.98665	4.72306	0
	High	High	High	SLSAQEEKITALDEFATK	4	6	1	Q13813-2		1981.01	0	9.844e-15	4.55224	4.393	4.95064	1
	High	High	High	KHQALQAEIAGHEPR	6	6	1	Q13813-2		1684.89	0	7.606e-08	4.51802	4.14719	3.99382	1
	High	High	High	VASNPYTWFTMEALEETWR	4	6	2	Q13813-2;Q14917		2331.06	0	7.877e-09	4.46284	3.9654	4.54679	0
	High		High	LMVHTVATFNSIKELNER	2	6	1	Q13813-2	N10(Deamidated)	2103.09	0	1.947e-06	4.3694		4.10783	1
	High	High	High	ETENVKSSEEIESAFR	3	4	1	Q13813-2		1854.87	0	3.537e-07	4.30397	4.207	3.77789	1
	High	High	High	ENLLEEQGSIALRQEQIDNQTR	5	4	1	Q13813-2		2584.3	0	5.804e-07	4.28879	5.70655	6.09545	1
	High	High	High	REELITNWEQIR	3	6	1	Q13813-2		1586.83	0	8.524e-06	4.2697	3.79505	3.89678	1
	High	High		LEAELAAHEPAIQGVLDTGKK	2	5	1	Q13813-2		2190.17	0	1.432e-05	4.2539	2.46343		1
	High	High	High	QQVAPTDDETGKELVLALYDYQEK	3	6	1	Q13813-2		2753.37	0	5.647e-05	4.13381	4.2137	2.969	1
	High		High	KFEEFQTDMAAHEER	3	6	1	Q13813-2		1867.83	0	2.834e-07	4.10548		4.34704	1
	High	High	High	LLVGSEDYGRDLTGVQNLR	3	6	2	Q13813-2;Q14917		2105.12	0	3.244e-05	4.08814	4.13096	3.8148	1
	High		High	LMVHTVATFNSIKELNER	2	6	1	Q13813-2		2102.1	0	1.077e-07	4.04541		2.76893	1
	High		High	EAFLNTEDKGDSLDSVEALIK	5	5	1	Q13813-2	N5(Deamidated)	2295.14	0	3.528e-07	4.03874		4.41232	1
	High	High	High	SQLLGSAHEVQR	7	6	1	Q13813-2		1324.7	0	2.484e-08	4.03114	3.96412	3.84456	0
	High	High	High	LSDDNTIGKEEIQQR	4	5	1	Q13813-2		1745.86	0	4.383e-08	3.87718	3.9375	4.85353	1
	High	High		EQADYCVSHMKPYVDGK	3	5	1	Q13813-2	C6(Carbamidomethyl)	2026.9	0	2.851e-06	3.86305	4.10611		0
	High			KLLVGSEDYGRDLTGVQNLR	1	6	2	Q13813-2;Q14917		2233.2	0	2.244e-05	3.84658			2
	High	High	High	LQTASDESYKDPTNIQLSK	3	1	1	Q13813-2		2138.07	0	1.568e-06	3.80494	2.10115	3.13599	1
	High	High	High	GKDLIGVQNLLK	6	6	1	Q13813-2		1297.78	0	0.0001329	3.77832	3.97642	4.22051	1
	High	High		QVEELYHSLLELGEKR	2	4	1	Q13813-2		1943.02	0	8.34e-07	3.75959	4.6413		1
	High	High	High	IAALQAFADQLIAAGHYAK	3	5	1	Q13813-2		1972.07	0	1.085e-08	3.70473	4.86206	5.15645	0
	High	High	High	HQAFEAELHANADR	5	5	1	Q13813-2		1608.75	0	1.975e-10	3.58158	3.85046	4.53206	0
	High	High	High	ALCAEADRLQQSHPLSATQIQVK	3	6	1	Q13813-2	C3(Carbamidomethyl)	2564.32	0	6.895e-08	3.57879	4.408	3.38639	1
	High	High	High	GVIDMGNSLIER	5	5	1	Q13813-2		1303.67	0	0.0001423	3.56976	3.69038	3.53372	0
	High	High	High	HQALQAEIAGHEPR	4	6	1	Q13813-2		1556.79	0	6.053e-10	3.54952	3.71707	4.89321	0
	High	High	High	MQHNLEQQIQAR	7	5	1	Q13813-2		1495.74	0	5.302e-06	3.52053	3.78769	3.74479	0
	High			GACAGSEDAVKAR	1	5	1	Q13813-2	C3(Carbamidomethyl)	1291.61	0	2.824e-07	3.50026			1
	High	High	High	ELPTAFDYVEFTR	4	5	1	Q13813-2		1587.76	0	3.45e-05	3.47006	3.32602	3.06304	0
	High			LSDDNTIGKEEIQQR	1	5	1	Q13813-2	N5(Deamidated)	1746.85	0	1.931e-05	3.44734			1
	High	High	High	AALLELWELRR	8	6	1	Q13813-2		1369.79	0	0.0001237	3.44002	3.57106	3.47231	1
	High	High	High	QEAFLLNEDLGDSLDSVEALLK	7	6	1	Q13813-2	N7(Deamidated)	2420.22	0	3.341e-09	3.37853	2.76197	3.51356	0
	High	High	High	EELITNWEQIR	6	6	1	Q13813-2		1430.73	0	0.0001316	3.34351	3.2841	3.37306	0
	High	High	High	VLETAEDIQER	3	6	1	Q13813-2		1302.65	0	2.735e-05	3.32114	3.40764	3.30425	0
	High	High	High	QVEELYHSLLELGEK	3	4	1	Q13813-2		1786.91	0	0.0001185	3.26435	3.37544	3.58465	0
	High		High	LQIASDENYKDPTNLQGK	2	6	1	Q13813-2	Q2(Deamidated)	2035.02	0	0.003692	3.22407		2.77755	1
	High	High		LIQSHPESAEDLQEK	2	5	1	Q13813-2		1723.85	0	2.119e-05	3.21729	3.05064		0
	High	High	High	YEALKEPMVAR	3	6	1	Q13813-2		1306.68	0	0.001121	3.14064	2.55174	2.7681	1
	High	High	High	ALINADELASDVAGAEALLDR	3	6	1	Q13813-2	N4(Deamidated)	2128.08	0	4.436e-08	3.1369	3.75034	3.59975	0
	High	High	High	DAEELEKWIQEK	5	6	1	Q13813-2		1517.75	0	1.26e-06	3.13143	4.48253	2.74096	1
	High	High	High	GNAMVEEGHFAAEDVKAK	4	6	1	Q13813-2		1902.9	0	1.884e-05	3.11795	3.72325	2.41288	1
	High			HQLLEADISAHEDR	1	5	1	Q13813-2		1633.79	0	2.047e-06	3.09498			0
	High	High	High	LMVHTVATFNSIK	3	6	1	Q13813-2		1460.79	0	3.906e-05	3.09167	3.72186	3.3722	0
	High	High	High	SKLGESQTLQQFSR	3	5	1	Q13813-2		1608.84	0	8.884e-05	3.08838	3.52073	3.08856	1
	High	High	High	EANELQQWINEK	3	7	1	Q13813-2		1501.73	0	3.383e-05	3.07315	3.5309	2.84579	0
	High	High	High	WSQLLANSAAR	3	6	2	Q13813-2;Q14917		1216.64	0	3.724e-07	3.06804	3.39077	3.6821	0
	High	High		LIQNNHYAMEDVATRR	2	6	1	Q13813-2		1930.96	0	7.535e-05	3.05761	2.05426		1
	High			GDILTLLNSTNKDWWK	1	6	1	Q13813-2		1903.99	0	4.078e-05	3.04444			1
	High	High	High	AALLELWELR	4	6	1	Q13813-2		1213.7	0	7.765e-05	3.02676	2.94625	3.09745	0
	High	High	High	VLETAEDIQERR	3	6	1	Q13813-2		1458.75	0	0.0001847	3.01891	3.00673	2.89527	1
	High	High	High	HQAFEAELSANQSR	4	6	1	Q13813-2		1587.75	0	2.409e-05	3.01821	3.12152	3.24547	0
	High			LGESQTLQQFSR	1	5	1	Q13813-2	Q5(Deamidated)	1394.7	0	0.0001479	3.01212			0
	High		High	DSDELKSWVNEK	2	6	1	Q13813-2		1449.68	0	0.000314	3.00667		3.57606	1
	High	High	High	TKQDEVNAAWQR	3	6	1	Q13813-2		1445.71	0	0.0002071	2.95333	2.57175	3.42263	1
	High	High	High	SSEEIESAFR	3	4	1	Q13813-2		1154.53	0	0.0001882	2.94825	3.36147	2.9162	0
	High		High	GVIDMGNSLIER	2	5	1	Q13813-2	N7(Deamidated)	1304.65	0	6.608e-06	2.82841		3.29321	0
	High	High	High	DLSSVQTLLTK	3	6	2	Q13813-2;Q14917		1204.67	0	0.004222	2.82398	2.62698	2.74039	0
	High	High	High	EKEPIAASTNR	4	6	1	Q13813-2		1215.63	0	0.001564	2.79288	2.84531	2.51915	1
	High	High	High	ITALDEFATK	3	6	1	Q13813-2		1108.59	0	0.003704	2.78831	2.49321	2.76141	0
	High		High	DLTGVQNLR	2	6	2	Q13813-2;Q14917		1015.55	0	0.001841	2.73544		2.78991	0
	High	High	High	QEAFLLNEDLGDSLDSVEALLK	8	6	1	Q13813-2		2419.23	0	2.772e-07	2.72997	4.99507	4.90574	0
	High	High	High	LAALADQWQFLVQK	5	5	1	Q13813-2		1630.91	0	1.655e-05	2.72633	4.17171	3.92592	0
	High	High	High	GNAMVEEGHFAAEDVK	4	6	1	Q13813-2		1703.76	0	5.285e-06	2.67738	4.75481	4.0669	0
	High	High	High	KVEDLFLTFAK	5	5	1	Q13813-2		1310.73	0	5.581e-08	2.67509	3.69166	3.70741	1
	High	High	High	LFGAAEVQR	3	6	1	Q13813-2		990.537	0	0.0007173	2.65136	2.60294	2.65547	0
	High	High	High	FLSDFRDLMSWINGIR	5	5	1	Q13813-2	M9(Oxidation); N13(Deamidated)	1986.99	0	0.0002828	2.62088	3.13809	2.71462	1
	High		High	SLQQLAEER	2	6	1	Q13813-2		1073.56	0	0.001975	2.57793		2.53936	0
	High		High	DLMSWINGIR	3	5	1	Q13813-2	N7(Deamidated)	1205.6	0	6.973e-05	2.56239		2.2846	0
	High	High	High	ALINADELASDVAGAEALLDR	5	6	1	Q13813-2		2127.09	0	5.757e-10	2.5573	6.25702	4.77936	0
	High	High	High	LTVLSEER	3	6	1	Q13813-2		946.52	0	0.003641	2.5339	2.55732	2.5224	0
	High	High	High	QFQDAGHFDAENIKK	5	6	1	Q13813-2		1747.84	0	0.002889	2.5128	2.358	2.59749	1
	High			VASNPYTWFTMEALEETWR	1	6	2	Q13813-2;Q14917	N4(Deamidated)	2332.06	0	1.348e-06	2.49546			0
	High			QGFVPAAYVK	1	7	1	Q13813-2		1079.59	0	0.001064	2.4924			0
	High	High	High	MNEVISLWK	3	6	1	Q13813-2		1119.59	0	0.001023	2.44816	2.3995	2.61791	0
	High	High	High	GLVSSDELAK	3	5	1	Q13813-2		1018.54	0	0.005939	2.43263	2.1051	2.25994	0
	High	High	High	FLADFRDLTSWVTEMK	3	6	1	Q13813-2	M15(Oxidation)	1974.96	0	0.001309	2.40774	3.3042	3.0247	1
	High		High	KLLVGSEDYGR	2	6	2	Q13813-2;Q14917		1236.66	0	0.0008928	2.37583		1.49983	1
	High		High	DVEDEETWIR	2	6	1	Q13813-2		1291.58	0	0.0008532	2.35607		2.79711	0
	High	High	High	DVDEIEAWISEK	6	5	1	Q13813-2		1433.69	0	6.019e-05	2.33985	3.41056	3.2989	0
	High	High	High	LIQNNHYAMEDVATRR	10	6	1	Q13813-2	N5(Deamidated)	1931.95	0	0.00149	2.3125	2.46864	3.27258	1
	High	High	High	FLADFRDLTSWVTEMK	6	6	1	Q13813-2		1958.97	0	3.409e-05	2.30194	3.13581	2.60389	1
	High	High		TATDEAYKDPSNLQGK	2	6	1	Q13813-2		1737.83	0	0.007578	2.23383	1.96408		1
	High	High	High	EANQQQQFNR	4	6	1	Q13813-2		1262.58	0	3.573e-05	2.21604	2.3423	2.45314	0
	High		High	QKLDILDQER	2	5	1	Q13813-2		1257.68	0	0.0007341	2.16035		2.54286	1
	High	High		QGKLFGAAEVQR	2	6	1	Q13813-2		1303.71	0	0.002463	2.09882	1.96222		1
	High	High	High	LLVGSEDYGR	3	6	2	Q13813-2;Q14917		1108.56	0	0.001929	2.05467	2.1212	2.01813	0
	High			AINVQEEK	1	5	1	Q13813-2		930.489	0	0.01071	2.02395			0
	High	High		LIQEQHPEEELIK	2	6	1	Q13813-2		1605.85	0	0.0004141	1.73666	2.59216		0
	High	High	High	LDPAQSASR	3	7	1	Q13813-2		944.479	0	0.0004273	1.71548	2.31417	1.73756	0
	High	High	High	MQHNLEQQIQAR	4	5	1	Q13813-2	M1(Oxidation)	1511.74	0	1.036e-06	1.6695	3.51325	3.71927	0
		High	High	HALLEADVAAHQDRIDGITIQAR	2	6	1	Q13813-2	Q12(Deamidated)	2514.32	0	1.019e-06		6.95804	2.35526	1
		High	High	EKEQLMASDDFGRDLASVQALLR	2	6	1	Q13813-2		2592.32	0	5.204e-08		6.09253	5.71149	2
		High		KGDILTLLNSTNKDWWK	1	6	1	Q13813-2		2032.09	0	5.065e-06		5.74855		2
		High	High	MTLVASEDYGDTLAAIQGLLK	4	6	2	Q13813-2;Q14917		2209.14	0	8.467e-08		5.68085	5.17241	0
		High		SADESGQALLAAGHYASDEVR	1	6	1	Q13813-2		2147	0	3.323e-15		5.67349		0
		High		KHEALMSDLSAYGSSIQALR	2	6	1	Q13813-2		2177.11	0	1.521e-07		5.16465		1
		High	High	ADVVESWIGEKENSLK	2	6	2	Q13813-2;Q14917		1803.92	0	0.0001591		4.90938	4.26987	1
		High	High	GRELPTAFDYVEFTR	4	5	1	Q13813-2		1800.89	0	1.201e-07		4.81052	4.93567	1
		High	High	EQLMASDDFGRDLASVQALLR	3	6	1	Q13813-2		2335.18	0	2.272e-06		4.80815	4.13792	1
		High		NTTGVTEEALKEFSMMFK	2	5	1	Q13813-2	M15(Oxidation)	2078.97	0	5.9e-05		4.8055		1
		High		RLEAELAAHEPAIQGVLDTGKK	1	5	1	Q13813-2	Q14(Deamidated)	2347.28	0	2.008e-06		4.6515		2
		High	High	KHALLEADVAAHQDRIDGITIQAR	2	6	1	Q13813-2	Q13(Deamidated)	2642.42	0	8.309e-08		4.61894	5.77567	2
		High		SLSAQEEKITALDEFATK	1	6	1	Q13813-2	Q5(Deamidated)	1982.01	0	2.613e-07		4.52476		1
		High		MKQVEELYHSLLELGEKR	1	4	1	Q13813-2		2202.16	0	1.269e-08		4.29827		2
		High	High	KFEEFQTDMAAHEER	2	6	1	Q13813-2	Q6(Deamidated)	1868.82	0	3.223e-08		4.05869	4.11069	1
		High	High	FNRDVDETISWIK	2	6	1	Q13813-2		1622.83	0	0.002446		4.04116	2.79194	1
		High	High	FLSDFRDLMSWINGIR	2	5	1	Q13813-2	N13(Deamidated)	1970.98	0	2.04e-06		4.03841	4.40746	1
		High		LGESQTLQQFSR	1	5	1	Q13813-2		1393.7	0	5.37e-06		3.92092		0
		High		EAFLNTEDKGDSLDSVEALIKK	1	5	1	Q13813-2	N5(Deamidated)	2423.24	0	0.000169		3.8252		2
		High		LIDVNHYAKDEVAAR	1	6	1	Q13813-2		1713.89	0	2.072e-05		3.67181		1
		High		RLEAELAAHEPAIQGVLDTGK	1	5	1	Q13813-2	Q14(Deamidated)	2219.19	0	2.896e-05		3.66317		1
		High	High	LMVHTVATFNSIK	2	6	1	Q13813-2	N10(Deamidated)	1461.78	0	5.803e-05		3.56472	3.81032	0
		High	High	LDENSAFLQFNWK	2	6	2	Q13813-2;Q14917		1611.79	0	9.658e-05		3.5347	3.19274	0
		High		QEAFLLNEDLGDSLDSVEALLKK	1	6	1	Q13813-2		2547.32	0	8.629e-07		3.38109		1
		High		KHEAFETDFTVHKDR	1	5	1	Q13813-2		1859.9	0	4.464e-05		3.33194		2
		High		MKQVEELYHSLLELGEK	1	4	1	Q13813-2		2046.05	0	0.0006556		3.22724		1
		High		EQADYCVSHMKPYVDGK	1	5	1	Q13813-2	C6(Carbamidomethyl); M10(Oxidation)	2042.9	0	0.0002506		3.1903		0
		High	High	VASNPYTWFTMEALEETWR	2	6	2	Q13813-2;Q14917	M11(Oxidation)	2347.07	0	2.592e-05		3.11645	3.9112	0
		High		LQIASDENYKDPTNLQGK	1	6	1	Q13813-2		2034.01	0	9.525e-05		3.06327		1
		High		HEDFDKAINVQEEK	1	5	1	Q13813-2		1701.81	0	0.0001719		2.96219		1
		High	High	QFQDAGHFDAENIK	2	6	1	Q13813-2		1619.74	0	2.011e-05		2.83932	3.84232	0
		High	High	SLGYDLPMVEEGEPDPEFEAILDTVDPNR	2	4	1	Q13813-2		3247.5	0	1.603e-05		2.65873	2.86988	0
		High		HEAFETDFTVHKDR	1	5	1	Q13813-2		1731.81	0	0.0004211		2.42768		1
		High	High	DVTGAEALLER	2	5	1	Q13813-2		1173.61	0	0.0003642		2.36736	2.39868	0
		High	High	KLDPAQSASR	2	7	1	Q13813-2		1072.57	0	0.002399		2.29802	1.94239	1
		High	High	KHQLLEADISAHEDR	2	5	1	Q13813-2		1761.89	0	0.0003209		2.17002	1.63641	1
		High	High	EAGSVSLR	2	4	1	Q13813-2		818.437	0	0.003762		2.15622	2.3324	0
			High	KFEEFQTDMAAHEERVNEVNQFAAK	1	6	1	Q13813-2		2968.39	0	2.177e-12			6.05616	2
			High	KGDILTLLNSTNKDWWK	1	6	1	Q13813-2	N9(Deamidated)	2033.09	0	1.908e-06			5.35897	2
			High	LEESLEYQQFVANVEEEEAWINEK	3	6	2	Q13813-2;Q14917	Q9(Deamidated)	2927.37	0	1.659e-08			5.30553	0
			High	ENLLEEQGSIALRQEQIDNQTR	1	4	1	Q13813-2	Q7(Deamidated)	2585.3	0	1.611e-07			4.93077	1
			High	ALSSEGKPYVTKEELYQNLTR	3	5	1	Q13813-2	Q17(Deamidated)	2427.25	0	2.416e-07			4.92732	1
			High	ADVVESWIGEKENSLKTDDYGR	1	6	2	Q13813-2;Q14917		2511.19	0	1.433e-06			4.72252	2
			High	AGTFQAFEQFGQQLLAHGHYASPEIK	4	5	1	Q13813-2	Q5(Deamidated)	2876.41	0	1.071e-06			4.67721	0
			High	LDETGNLMISEGHFASETIR	1	6	1	Q13813-2	N6(Deamidated); M8(Oxidation)	2237.04	0	5.04e-09			4.61757	0
			High	MKQVEELYHSLLELGEKR	1	4	1	Q13813-2	Q3(Deamidated)	2203.16	0	2.51e-07			4.53518	2
			High	LMVHTVATFNSIK	1	6	1	Q13813-2	M2(Oxidation)	1476.79	0	1.945e-05			4.21393	0
			High	LIDVNHYAKDEVAAR	1	6	1	Q13813-2	N5(Deamidated)	1714.89	0	1.141e-05			4.02507	1
			High	EAALTSEEVGADLEQVEVLQK	1	7	1	Q13813-2		2258.14	0	5.273e-05			3.97615	0
			High	ALCAEADRLQQSHPLSATQIQVK	1	6	1	Q13813-2	C3(Carbamidomethyl); Q19(Deamidated)	2565.32	0	3.328e-07			3.92326	1
			High	DVEDEETWIREKEPIAASTNR	1	6	1	Q13813-2		2488.2	0	7.976e-05			3.72468	2
			High	ETENVKSSEEIESAFR	1	4	1	Q13813-2	N4(Deamidated)	1855.87	0	2.819e-07			3.72273	1
			High	NTTGVTEEALKEFSMMFK	1	5	1	Q13813-2	N1(Deamidated)	2063.97	0	1.051e-05			3.69098	1
			High	LEAELAAHEPAIQGVLDTGKK	1	5	1	Q13813-2	Q13(Deamidated)	2191.18	0	0.0006979			3.61108	1
			High	EQADYCVSHMKPYVDGK	2	5	1	Q13813-2	Q2(Deamidated); C6(Carbamidomethyl)	2027.9	0	0.000196			3.45861	0
			High	REELITNWEQIR	2	6	1	Q13813-2	N7(Deamidated)	1587.83	0	0.001816			3.43168	1
			High	DVDEIEAWISEKLQTASDESYKDPTNIQLSK	1	1	1	Q13813-2	Q14(Deamidated)	3553.71	0	8.261e-06			3.37406	2
			High	DLASVQALLR	1	6	1	Q13813-2		1085.63	0	0.00128			2.69785	0
			High	LIQSHPESAEDLQEK	1	5	1	Q13813-2	Q3(Deamidated)	1724.85	0	0.0001803			2.52111	0
			High	VNEVNQFAAK	1	6	1	Q13813-2	N5(Deamidated)	1120.56	0	0.0003126			2.26085	0
			High	GVIDMGNSLIER	1	5	1	Q13813-2	M5(Oxidation)	1319.66	0	5.156e-05			2.12473	0
			High	KFEEFQTDMAAHEER	1	6	1	Q13813-2	M9(Oxidation)	1883.82	0	0.005692			2.02027	1
	High		High	KVEDLFLTFAKK	2	5	1	Q13813-2		1438.83	0.001	0.01731	2.38333		3.04735	2
	High	High		EKLTVLSEER	3	6	1	Q13813-2		1203.66	0.001	0.02308	2.36279	2.50076		1
	High			DMDDEESWIKEK	1	6	2	Q13813-2;Q14917		1524.65	0.001	0.02357	2.08849			1
	High			MNEVISLWKK	1	6	1	Q13813-2		1247.68	0.001	0.0216	1.96051			1
		High		DVDETISWIK	1	6	1	Q13813-2		1205.61	0.001	0.01231		2.13835		0
			High	KHEDFDKAINVQEEK	1	5	1	Q13813-2	N10(Deamidated)	1830.9	0.001	0.006347			2.97615	2
			High	SSLSSAQADFNQLAELDR	1	6	2	Q13813-2;Q14917	N11(Deamidated)	1952.94	0.001	0.006006			2.71125	0
			High	DLIGVQNLLK	1	6	1	Q13813-2		1112.67	0.001	0.0238			2.10916	0
	High	High	High	RNEVLDRWR	3	5	1	Q13813-2		1243.67	0.002	0.07276	2.57144	2.3894	2.54725	2
		High		LQQSHPLSATQIQVK	1	6	1	Q13813-2		1677.93	0.002	0.04187		1.57839		0
			High	QKLDILDQERADLEK	1	5	1	Q13813-2		1813.96	0.002	0.05452			2.68841	2
	High	High		FQFFQR	2	6	1	Q13813-2		872.44	0.003	0.0872	2.00134	1.8563		0
	High	High	High	LQQLFR	3	6	1	Q13813-2		804.473	0.003	0.09104	1.68457	1.74742	1.51966	0
		High		DLAALEDKVK	1	6	1	Q13813-2		1101.61	0.003	0.1025		2.25811		1
	High	High		LHQFFR	2	5	1	Q13813-2		847.458	0.005	0.2252	1.51181	1.24192		0
			High	YEALKEPMVAR	1	6	1	Q13813-2	M8(Oxidation)	1322.68	0.008	0.3326			1.63015	1
			High	VNEVNQFAAK	1	6	1	Q13813-2	N2(Deamidated); N5(Deamidated)	1121.54	0.008	0.3399			1.21719	0
Q8WVW5	Putative uncharacterized protein (Fragment) OS=Homo sapiens PE=2 SV=1 - [Q8WVW5_HUMAN]	587.09	77.13	34	154	655.37	74.93	31	175	632.858	73.55	29	165	363	40.4772	6.13818	structural molecule activity; protein binding; nucleotide binding	extracellular; nucleus; cytoplasm; cytosol; cytoskeleton; membrane	cellular component movement; cell differentiation; cell organization and biogenesis; development; response to stimulus; coagulation; cell communication; regulation of biological process; transport; defense response
	A2	B2	C2	Sequence	# PSMs	# Proteins	# Protein Groups	Protein Group Accessions	Modifications	MH+ [Da]	q-Value	PEP	XCorr A2	XCorr B2	XCorr C2	# Missed Cleavages
	High	High	High	TTGIVMDSGDGVTHTVPIYEGYALPHAILR	16	23	2	Q8WVW5;Q562M5	M6(Oxidation)	3199.6	0	2.786e-12	7.59536	6.89956	7.12983	0
	High	High	High	HQGVMVGMGQKDSYVGDEAQSKR	7	36	2	A8K3K1;Q8WVW5		2507.17	0	6.489e-16	7.39428	7.35514	5.31757	2
	High	High	High	TTGIVMDSGDGVTHTVPIYEGYALPHAILR	19	23	2	Q8WVW5;Q562M5		3183.62	0	1.535e-10	7.1788	7.05552	7.15323	0
	High	High	High	CPEALFQPSFLGMESCGIHETTFNSIMK	5	19	1	Q8WVW5	C1(Carbamidomethyl); C16(Carbamidomethyl)	3231.45	0	3.7e-13	7.05641	5.18717	5.98554	0
	High	High	High	DIKEKLCYVALDFEQEMATAASSSSLEK	4	20	1	Q8WVW5	C7(Carbamidomethyl)	3163.52	0	9.414e-12	6.84634	6.18666	5.86647	2
	High	High	High	KDLYANTVLSGGTTMYPGIADR	8	20	1	Q8WVW5		2343.18	0	4.92637e-17	6.75949	7.56063	7.02548	1
	High			FRCPEALFQPSFLGMESCGIHETTFNSIMK	1	19	1	Q8WVW5	C3(Carbamidomethyl); Q9(Deamidated); C18(Carbamidomethyl)	3535.63	0	3.399e-11	6.71018			1
	High	High	High	LCYVALDFEQEMATAASSSSLEK	43	20	1	Q8WVW5	C2(Carbamidomethyl)	2550.18	0	2.301e-16	6.09751	6.00181	6.05262	0
	High	High	High	DLYANTVLSGGTTMYPGIADR	30	20	1	Q8WVW5		2215.07	0	2.845e-14	5.80565	5.87214	5.9218	0
	High	High	High	VAPEEHPVLLTEAPLNPKANR	9	22	1	Q8WVW5		2295.25	0	8.356e-14	5.80327	5.65794	5.63281	1
	High	High		HQGVMVGMGQKDSYVGDEAQSK	2	36	2	A8K3K1;Q8WVW5		2351.08	0	5.688e-09	5.45984	4.00742		1
	High		High	VAPEEHPVLLTEAPLNPKANREK	4	22	1	Q8WVW5		2552.38	0	7.014e-07	5.34307		5.11182	2
	High	High		KDLYANTVLSGGTTMYPGIADR	4	20	1	Q8WVW5	N6(Deamidated)	2344.13	0	1.047e-08	4.97652	4.76268		1
	High		High	KDLYANTVLSGGTTMYPGIADR	2	20	1	Q8WVW5	N6(Deamidated); M15(Oxidation)	2360.15	0	6.477e-08	4.97404		3.18916	1
	High	High	High	VAPEEHPVLLTEAPLNPK	24	24	1	Q8WVW5		1954.06	0	9.245e-12	4.96155	5.25118	6.2732	0
	High			EKLCYVALDFEQEMATAASSSSLEK	1	20	1	Q8WVW5	C4(Carbamidomethyl); Q12(Deamidated)	2808.3	0	1.192e-09	4.83207			1
	High	High	High	LDLAGRDLTDYLMKILTER	10	31	3	A8K3K1;Q562R1;Q8WVW5		2236.2	0	2.303e-09	4.79661	4.04584	3.13189	2
	High	High	High	DLYANTVLSGGTTMYPGIADR	5	20	1	Q8WVW5	N5(Deamidated); M14(Oxidation)	2232.06	0	2.508e-11	4.7916	5.10792	5.45248	0
	High	High	High	DLYANTVLSGGTTMYPGIADR	21	20	1	Q8WVW5	N5(Deamidated)	2216.07	0	3.676e-14	4.75846	4.99529	5.3453	0
	High	High	High	DLYANTVLSGGTTMYPGIADR	6	20	1	Q8WVW5	M14(Oxidation)	2231.08	0	2.576e-11	4.44383	6.24263	5.8128	0
	High			CDVDIRKDLYANTVLSGGTTMYPGIADR	1	20	1	Q8WVW5	C1(Carbamidomethyl); N12(Deamidated); M21(Oxidation)	3118.49	0	1.547e-07	4.41374			2
	High	High	High	SYELPDGQVITIGNER	30	41	3	A8K3K1;Q562R1;Q8WVW5		1790.89	0	3.725e-06	4.33165	4.05354	3.64044	0
	High	High	High	SYELPDGQVITIGNER	21	41	3	A8K3K1;Q562R1;Q8WVW5	Q8(Deamidated)	1791.88	0	3.518e-08	4.29184	4.23304	4.48926	0
	High	High	High	DLTDYLMKILTER	11	31	3	A8K3K1;Q562R1;Q8WVW5		1610.84	0	1.347e-07	4.2817	4.48375	3.20852	1
	High	High	High	SYELPDGQVITIGNERFR	10	41	3	A8K3K1;Q562R1;Q8WVW5	N14(Deamidated)	2095.05	0	7.971e-09	4.20651	3.85459	4.77447	1
	High			EITALAPSTMKIKIIAPPER	1	32	2	A8K3K1;Q8WVW5		2179.24	0	0.0002151	4.18496			2
	High			DIKEKLCYVALDFEQEMATAASSSSLEK	1	20	1	Q8WVW5	C7(Carbamidomethyl); Q15(Deamidated)	3164.53	0	7.592e-09	4.1835			2
	High			HQGVMVGMGQKDSYVGDEAQSKR	1	36	2	A8K3K1;Q8WVW5	Q10(Deamidated)	2508.18	0	6.217e-08	4.12227			2
	High	High	High	HQGVMVGMGQKDSYVGDEAQSKR	8	36	2	A8K3K1;Q8WVW5	M8(Oxidation)	2523.19	0	1.809e-06	4.11928	5.27853	4.57229	2
	High	High	High	QEYDESGPSIVHR	4	22	3	Q8WVW5;P0CG38;P0CG39		1516.7	0	2.55e-05	3.49952	3.70675	2.45405	0
	High			VAPEEHPVLLTEAPLNPKANREK	1	22	1	Q8WVW5	N16(Deamidated)	2553.38	0	1.843e-05	3.45408			2
	High	High	High	IWHHTFYNELR	13	64	6	Q8WVW5;A8K3K1;P0CG38;P0CG39;Q562M5;Q562R0		1515.75	0	7.698e-06	3.37475	2.86703	3.05593	0
	High	High	High	LDLAGRDLTDYLMK	6	31	3	A8K3K1;Q562R1;Q8WVW5	M13(Oxidation)	1639.84	0	0.0007322	3.27327	3.24784	2.97338	1
	High	High	High	AVFPSIVGRPR	29	44	3	A8K3K1;Q8WVW5;P0CG38		1198.71	0	0.001112	3.2351	3.10245	2.99811	0
	High	High	High	LDLAGRDLTDYLMK	12	31	3	A8K3K1;Q562R1;Q8WVW5		1623.85	0	0.0009571	3.2247	3.88097	3.5802	1
	High	High	High	EITALAPSTMKIK	3	34	2	A8K3K1;Q8WVW5	M10(Oxidation)	1418.8	0	0.0004597	3.20806	1.96518	2.79516	1
	High	High	High	IWHHTFYNELR	4	64	6	Q8WVW5;A8K3K1;P0CG38;P0CG39;Q562M5;Q562R0	N8(Deamidated)	1516.73	0	5.984e-05	3.18699	3.40101	3.11858	0
	High			CPEALFQPSFLGMESCGIHETTFNSIMK	1	19	1	Q8WVW5	C1(Carbamidomethyl); Q7(Deamidated); C16(Carbamidomethyl); N24(Deamidated)	3233.44	0	1.698e-06	3.17914			0
	High	High	High	MQKEITALAPSTMK	8	33	2	A8K3K1;Q8WVW5	M1(Oxidation)	1564.81	0	0.001555	3.09895	2.95736	3.04894	1
	High	High		MQKEITALAPSTMKIK	2	33	2	A8K3K1;Q8WVW5		1789.99	0	8.107e-05	3.08671	2.32072		2
	High	High	High	EITALAPSTMKIK	5	34	2	A8K3K1;Q8WVW5		1402.8	0	0.00157	3.02385	3.00127	2.99375	1
	High		High	HQGVMVGMGQKDSYVGDEAQSKR	2	36	2	A8K3K1;Q8WVW5	M8(Oxidation); Q10(Deamidated)	2524.16	0	1.124e-07	2.99519		2.94462	2
	High		High	VAPEEHPVLLTEAPLNPK	2	24	1	Q8WVW5	N16(Deamidated)	1955.06	0	0.001691	2.85558		1.99445	0
	High	High	High	GYSFTTTAER	11	16	1	Q8WVW5		1132.53	0	0.001678	2.82364	2.74216	2.76546	0
	High	High	High	MQKEITALAPSTMK	6	33	2	A8K3K1;Q8WVW5		1548.81	0	2.327e-08	2.82278	2.8434	3.98598	1
	High	High	High	EITALAPSTMK	3	34	2	A8K3K1;Q8WVW5		1161.62	0	0.001788	2.74967	2.54984	2.59928	0
	High	High	High	QEYDESGPSIVHRK	6	22	3	Q8WVW5;P0CG38;P0CG39		1644.8	0	3.144e-05	2.71349	3.70872	3.61237	1
	High	High		DSYVGDEAQSK	2	37	2	A8K3K1;Q8WVW5		1198.52	0	0.001277	2.57911	2.63199		0
	High	High	High	AGFAGDDAPR	6	46	4	A8K3K1;Q8WVW5;P0CG38;P0CG39		976.448	0	0.0002999	2.56297	2.57283	2.40816	0
	High	High	High	GYSFTTTAEREIVR	9	16	1	Q8WVW5		1629.82	0	0.001296	2.53604	3.24183	3.1082	1
	High	High	High	EITALAPSTMK	11	34	2	A8K3K1;Q8WVW5	M10(Oxidation)	1177.61	0	0.0005304	2.36627	2.33726	2.52203	0
	High	High	High	DLTDYLMKILTER	4	31	3	A8K3K1;Q562R1;Q8WVW5	M7(Oxidation)	1626.84	0	1.666e-05	2.35522	2.86688	2.49879	1
		High		FRCPEALFQPSFLGMESCGIHETTFNSIMK	1	19	1	Q8WVW5	C3(Carbamidomethyl); C18(Carbamidomethyl)	3534.63	0	4.008e-10		7.48293		1
		High	High	CPEALFQPSFLGMESCGIHETTFNSIMK	3	19	1	Q8WVW5	C1(Carbamidomethyl); C16(Carbamidomethyl); N24(Deamidated)	3232.46	0	2.345e-09		6.34941	5.81672	0
		High		FRCPEALFQPSFLGMESCGIHETTFNSIMK	1	19	1	Q8WVW5	C3(Carbamidomethyl); Q9(Deamidated); C18(Carbamidomethyl); N26(Deamidated)	3536.63	0	3.031e-09		5.70395		1
		High	High	LCYVALDFEQEMATAASSSSLEK	2	20	1	Q8WVW5	C2(Carbamidomethyl); Q10(Deamidated)	2551.17	0	8.493e-07		5.07619	4.69509	0
		High		CPEALFQPSFLGMESCGIHETTFNSIMK	1	19	1	Q8WVW5	C1(Carbamidomethyl); M13(Oxidation); C16(Carbamidomethyl); N24(Deamidated)	3248.46	0	1.285e-06		4.56764		0
		High		LCYVALDFEQEMATAASSSSLEK	2	20	1	Q8WVW5	C2(Carbamidomethyl); M12(Oxidation)	2566.17	0	1.33e-09		4.26546		0
		High	High	DSYVGDEAQSKR	4	37	2	A8K3K1;Q8WVW5		1354.62	0	1.934e-05		3.51318	2.7315	1
		High		HQGVMVGMGQKDSYVGDEAQSK	1	36	2	A8K3K1;Q8WVW5	M5(Oxidation); M8(Oxidation)	2383.06	0	6.994e-06		3.31034		1
		High	High	HQGVMVGMGQK	2	38	3	A8K3K1;Q562R1;Q8WVW5		1171.57	0	1.338e-09		3.16102	3.95836	0
		High		SYELPDGQVITIGNER	1	41	3	A8K3K1;Q562R1;Q8WVW5	Q8(Deamidated); N14(Deamidated)	1792.88	0	0.0005292		2.74707		0
		High	High	SYELPDGQVITIGNERFR	2	41	3	A8K3K1;Q562R1;Q8WVW5	Q8(Deamidated); N14(Deamidated)	2096.05	0	3.015e-07		2.46	4.13247	1
		High		IKIIAPPER	1	35	3	A8K3K1;Q562R1;Q8WVW5		1036.65	0	0.001507		2.07986		1
			High	KDLYANTVLSGGTTMYPGIADR	1	20	1	Q8WVW5	M15(Oxidation)	2359.15	0	6.256e-10			6.4377	1
			High	LCYVALDFEQEMATAASSSSLEK	2	20	1	Q8WVW5	C2(Carbamidomethyl); Q10(Deamidated); M12(Oxidation)	2567.17	0	3.043e-07			4.59219	0
			High	LDLAGRDLTDYLMKILTER	1	31	3	A8K3K1;Q562R1;Q8WVW5	M13(Oxidation)	2252.2	0	2.383e-05			3.93516	2
			High	HQGVMVGMGQKDSYVGDEAQSK	1	36	2	A8K3K1;Q8WVW5	M8(Oxidation)	2367.07	0	1.478e-05			3.41184	1
			High	QEYDESGPSIVHRK	1	22	3	Q8WVW5;P0CG38;P0CG39	Q1(Deamidated)	1645.79	0	4.556e-05			2.80677	1
			High	HQGVMVGMGQKDSYVGDEAQSK	1	36	2	A8K3K1;Q8WVW5	M5(Oxidation); M8(Oxidation); Q10(Deamidated)	2384.07	0	0.0008275			2.55959	1
			High	HQGVMVGMGQKDSYVGDEAQSK	1	36	2	A8K3K1;Q8WVW5	M5(Oxidation); Q10(Deamidated)	2368.07	0	2.868e-05			2.11498	1
	High	High	High	HQGVMVGMGQK	5	38	3	A8K3K1;Q562R1;Q8WVW5	M5(Oxidation); M8(Oxidation)	1203.56	0.001	0.02536	0.887096	1.07372	1.64172	0
		High		MQKEITALAPSTMK	1	33	2	A8K3K1;Q8WVW5	M1(Oxidation); M13(Oxidation)	1580.8	0.001	0.02737		2.0224		1
	High		High	DLTDYLMK	3	31	3	A8K3K1;Q562R1;Q8WVW5		998.483	0.003	0.08667	1.88235		1.6918	0
	High			MQKEITALAPSTMKIK	1	33	2	A8K3K1;Q8WVW5	M1(Oxidation)	1805.99	0.007	0.2268	1.4305			2
Q13509	Tubulin beta-3 chain OS=Homo sapiens GN=TUBB3 PE=1 SV=2 - [TBB3_HUMAN]	471.233	72.44	31	142	609.138	70.89	29	193	707.035	67.33	31	220	450	50.4003	4.93213	nucleotide binding; catalytic activity; structural molecule activity; protein binding	nucleus; cytoplasm; cytoskeleton; membrane	metabolic process; cellular component movement; cell division; cell organization and biogenesis; cell differentiation; development; response to stimulus
	A2	B2	C2	Sequence	# PSMs	# Proteins	# Protein Groups	Protein Group Accessions	Modifications	MH+ [Da]	q-Value	PEP	XCorr A2	XCorr B2	XCorr C2	# Missed Cleavages
	High	High	High	FWEVISDEHGIDPSGNYVGDSDLQLER	6	9	1	Q13509		3077.41	0	2.691e-15	6.7358	6.48017	6.059	0
	High	High	High	GHYTEGAELVDSVLDVVR	39	27	5	Q13885;Q9BVA1;Q13509;P68371;P07437		1958.99	0	9.052e-15	6.05328	5.85268	6.21954	0
	High	High	High	GHYTEGAELVDSVLDVVRK	24	27	5	Q13885;Q9BVA1;Q13509;P68371;P07437		2087.07	0	4.838e-17	5.96032	5.36146	6.61076	1
	High	High	High	MSSTFIGNSTAIQELFKR	8	5	1	Q13509		2030.04	0	7.413e-09	5.63281	5.2997	5.13334	1
	High	High	High	MSSTFIGNSTAIQELFKR	6	5	1	Q13509	N8(Deamidated)	2031.03	0	8.599e-10	5.5521	5.20394	5.58129	1
	High		High	SGAFGHLFRPDNFIFGQSGAGNNWAK	3	7	1	Q13509		2795.32	0	3.543e-05	5.43983		5.36296	0
	High	High	High	SGAFGHLFRPDNFIFGQSGAGNNWAK	8	7	1	Q13509	N22(Deamidated)	2796.32	0	7.784e-07	5.40885	6.15988	5.67913	0
	High	High	High	LATPTYGDLNHLVSATMSGVTTSLR	3	7	1	Q13509	N10(Deamidated)	2606.34	0	9.956e-12	5.26347	4.34945	6.04148	0
	High		High	VREEYPDRIMNTFSVVPSPK	2	7	1	Q13509	N11(Deamidated)	2365.2	0	0.0001141	5.02932		2.80835	2
	High	High	High	ISVYYNEASSHKYVPR	6	7	1	Q13509		1912.95	0	1.778e-08	5.01415	4.49913	5.0613	1
	High			ALTVPELTQQMFDAKNMMAACDPR	2	17	3	Q13509;P04350;P68371	C21(Carbamidomethyl)	2738.27	0	8.207e-09	4.88276			1
	High	High	High	MREIVHIQAGQCGNQIGAK	11	36	6	P04350;P68371;Q13885;Q9BVA1;Q13509;P07437	C12(Carbamidomethyl)	2110.06	0	1.646e-10	4.54262	5.52322	5.00865	1
	High	High	High	LATPTYGDLNHLVSATMSGVTTSLR	10	7	1	Q13509		2605.35	0	2.353e-12	4.5412	6.37049	6.07397	0
	High	High		KECENCDCLQGFQLTHSLGGGTGSGMGTLLISK	2	7	1	Q13509	C3(Carbamidomethyl); C6(Carbamidomethyl); C8(Carbamidomethyl); Q13(Deamidated)	3556.64	0	9.93e-10	4.44435	5.08381		1
	High	High	High	LHFFMPGFAPLTAR	5	7	1	Q13509	M5(Oxidation)	1620.84	0	1.3e-05	4.38433	4.39494	4.37899	0
	High	High	High	MREIVHIQAGQCGNQIGAK	11	36	6	P04350;P68371;Q13885;Q9BVA1;Q13509;P07437	M1(Oxidation); C12(Carbamidomethyl)	2126.06	0	7.82e-06	4.20486	4.13977	4.0615	1
	High	High	High	LHFFMPGFAPLTAR	10	7	1	Q13509		1604.85	0	4.532e-07	4.14599	4.00583	3.91085	0
	High	High	High	RISEQFTAMFR	7	37	6	Q13885;Q9BVA1;Q13509;P04350;P68371;P07437		1385.7	0	1.897e-07	4.05482	3.8525	3.99452	1
	High			MSSTFIGNSTAIQELFKR	2	5	1	Q13509	M1(Oxidation); N8(Deamidated)	2047.02	0	1.388e-06	3.94252			1
	High	High	High	AILVDLEPGTMDSVR	25	20	4	Q13885;Q9BVA1;Q13509;P07437	M11(Oxidation)	1631.83	0	5.877e-08	3.93021	3.65878	3.31393	0
	High		High	EEYPDRIMNTFSVVPSPK	2	23	3	Q13509;P68371;P07437		2109.04	0	0.0006431	3.90273		2.75482	1
	High	High	High	AILVDLEPGTMDSVR	23	20	4	Q13885;Q9BVA1;Q13509;P07437		1615.82	0	2.745e-06	3.88822	4.02771	4.31419	0
	High	High	High	ALTVPELTQQMFDAK	10	17	3	Q13509;P04350;P68371		1691.88	0	0.001481	3.86437	4.15747	4.01533	0
	High	High	High	MSSTFIGNSTAIQELFK	4	5	1	Q13509		1873.95	0	2.226e-07	3.75981	3.61843	4.08777	0
	High	High	High	EIVHIQAGQCGNQIGAK	4	38	6	P04350;P68371;Q13885;Q9BVA1;Q13509;P07437	C10(Carbamidomethyl)	1822.92	0	5.789e-06	3.6972	3.24599	3.19485	0
	High	High	High	NSSYFVEWIPNNVK	19	42	7	Q13885;Q9BVA1;Q13509;P04350;P68371;P07437;Q9BUF5	N11(Deamidated)	1697.81	0	1.178e-05	3.69574	3.60986	3.75711	0
	High	High	High	FWEVISDEHGIDPSGNYVGDSDLQLER	4	9	1	Q13509	N16(Deamidated)	3078.42	0	1.305e-09	3.65214	4.34807	4.31956	0
	High	High	High	KLAVNMVPFPR	8	48	9	Q9H4B7;Q13885;Q9BVA1;Q13509;P04350;P68371;P07437;Q9BUF5;Q3ZCM7		1271.73	0	6.727e-06	3.58606	3.37146	2.68353	1
	High			ALTVPELTQQMFDAKNMMAACDPR	1	17	3	Q13509;P04350;P68371	M11(Oxidation); C21(Carbamidomethyl)	2754.25	0	0.001483	3.55031			1
	High	High	High	ISEQFTAMFR	14	37	6	Q13885;Q9BVA1;Q13509;P04350;P68371;P07437		1229.6	0	0.0004449	3.46563	3.38099	3.46215	0
	High	High	High	NSSYFVEWIPNNVK	8	42	7	Q13885;Q9BVA1;Q13509;P04350;P68371;P07437;Q9BUF5		1696.83	0	2.611e-05	3.24836	3.25612	3.6237	0
	High	High	High	FPGQLNADLR	5	54	9	Q9H4B7;Q13885;Q9BVA1;Q13509;P04350;P68371;P07437;Q9BUF5;Q3ZCM7	N6(Deamidated)	1131.58	0	5.812e-05	3.21414	3.43686	2.79854	0
	High	High	High	MREIVHIQAGQCGNQIGAK	9	36	6	P04350;P68371;Q13885;Q9BVA1;Q13509;P07437	M1(Oxidation); C12(Carbamidomethyl); N14(Deamidated)	2127.05	0	3.575e-06	3.1766	4.17882	4.33962	1
	High	High	High	ISEQFTAMFRR	10	37	6	Q13885;Q9BVA1;Q13509;P04350;P68371;P07437		1385.7	0	0.001068	3.13164	3.20382	2.62703	1
	High		High	MSMKEVDEQMLAIQSK	2	6	1	Q13509		1867.89	0	0.004402	3.1117		2.86482	1
	High	High	High	ALTVPELTQQMFDAK	6	17	3	Q13509;P04350;P68371	Q9(Deamidated)	1692.86	0	8.804e-06	3.0745	3.38587	3.576	0
	High	High	High	FPGQLNADLRK	12	54	9	Q9H4B7;Q13885;Q9BVA1;Q13509;P04350;P68371;P07437;Q9BUF5;Q3ZCM7	N6(Deamidated)	1259.67	0	1.033e-05	3.03293	3.57327	3.43469	1
	High	High	High	ISVYYNEASSHK	7	7	1	Q13509		1397.67	0	3.907e-05	3.02956	3.53197	3.21886	0
	High	High	High	ALTVPELTQQMFDAK	6	17	3	Q13509;P04350;P68371	M11(Oxidation)	1707.87	0	0.001144	3.02716	4.32715	3.33032	0
	High	High	High	KLAVNMVPFPR	8	48	9	Q9H4B7;Q13885;Q9BVA1;Q13509;P04350;P68371;P07437;Q9BUF5;Q3ZCM7	M6(Oxidation)	1287.72	0	4.823e-05	3.02105	2.97115	2.94014	1
	High	High	High	KLAVNMVPFPR	9	48	9	Q9H4B7;Q13885;Q9BVA1;Q13509;P04350;P68371;P07437;Q9BUF5;Q3ZCM7	N5(Deamidated)	1272.71	0	4.996e-05	2.99766	3.4571	3.31173	1
	High	High	High	LAVNMVPFPR	8	48	9	Q9H4B7;Q13885;Q9BVA1;Q13509;P04350;P68371;P07437;Q9BUF5;Q3ZCM7		1143.64	0	2.324e-05	2.98804	3.41465	3.45075	0
	High	High	High	LAVNMVPFPR	7	48	9	Q9H4B7;Q13885;Q9BVA1;Q13509;P04350;P68371;P07437;Q9BUF5;Q3ZCM7	M5(Oxidation)	1159.63	0	0.0002106	2.98724	2.35801	3.22781	0
	High	High	High	IMNTFSVVPSPK	14	28	4	Q13509;P04350;P68371;P07437	M2(Oxidation)	1335.7	0	5.459e-05	2.96635	2.75408	2.69196	0
	High	High	High	YLTVATVFR	3	12	2	Q13509;Q9BUF5		1069.6	0	0.001668	2.961	2.62927	2.80294	0
	High	High	High	FPGQLNADLRK	21	54	9	Q9H4B7;Q13885;Q9BVA1;Q13509;P04350;P68371;P07437;Q9BUF5;Q3ZCM7		1258.69	0	5.973e-06	2.92898	2.97078	3.31396	1
	High	High	High	FPGQLNADLR	12	54	9	Q9H4B7;Q13885;Q9BVA1;Q13509;P04350;P68371;P07437;Q9BUF5;Q3ZCM7		1130.59	0	2.381e-05	2.91476	2.95909	3.02175	0
	High	High	High	LAVNMVPFPR	8	48	9	Q9H4B7;Q13885;Q9BVA1;Q13509;P04350;P68371;P07437;Q9BUF5;Q3ZCM7	N4(Deamidated)	1144.62	0	7.263e-05	2.80782	3.12543	2.95113	0
	High	High	High	IMNTFSVVPSPK	11	28	4	Q13509;P04350;P68371;P07437		1319.7	0	0.0001832	2.79823	2.98895	3.0489	0
	High	High	High	NSSYFVEWIPNNVK	15	42	7	Q13885;Q9BVA1;Q13509;P04350;P68371;P07437;Q9BUF5	N1(Deamidated); N11(Deamidated)	1698.8	0	1.524e-05	2.73158	3.48765	3.09289	0
	High	High	High	ISEQFTAMFR	10	37	6	Q13885;Q9BVA1;Q13509;P04350;P68371;P07437	M8(Oxidation)	1245.59	0	1.735e-05	2.7198	2.90705	3.03058	0
	High	High	High	MREIVHIQAGQCGNQIGAK	5	36	6	Q13885;Q9BVA1;Q13509;P07437;P04350;P68371	C12(Carbamidomethyl); N14(Deamidated)	2111.05	0	1.226e-05	2.66849	3.66607	4.41551	1
	High	High	High	EIVHIQAGQCGNQIGAK	5	38	6	Q13885;Q9BVA1;Q13509;P07437;P04350;P68371	Q9(Deamidated); C10(Carbamidomethyl)	1823.92	0	0.001778	2.56002	2.96502	2.56622	0
	High	High	High	NMMAACDPR	22	48	8	Q13885;Q9BVA1;Q13509;P04350;P68371;P07437;Q9BUF5;Q3ZCM7	M2(Oxidation); C6(Carbamidomethyl)	1081.42	0	0.01028	2.36251	2.32255	2.29313	0
	High	High	High	NMMAACDPR	3	48	8	Q13885;Q9BVA1;Q13509;P04350;P68371;P07437;Q9BUF5;Q3ZCM7	C6(Carbamidomethyl)	1065.43	0	0.00218	2.33852	1.72304	2.64356	0
	High	High	High	MSSTFIGNSTAIQELFK	3	5	1	Q13509	N8(Deamidated)	1874.92	0	9.815e-05	1.87741	3.38327	2.99456	0
		High		LATPTYGDLNHLVSATMSGVTTSLR	1	7	1	Q13509	M17(Oxidation)	2621.33	0	7.696e-08		5.02918		0
		High		VREEYPDRIMNTFSVVPSPK	1	7	1	Q13509	M10(Oxidation)	2380.2	0	0.0001557		4.9823		2
		High		MREIVHIQAGQCGNQIGAK	7	36	6	Q13885;Q9BVA1;Q13509;P07437;P04350;P68371	Q11(Deamidated); C12(Carbamidomethyl); Q15(Deamidated)	2112.05	0	0.0007639		4.71055		1
		High	High	ISVYYNEASSHKYVPR	4	7	1	Q13509	N6(Deamidated)	1913.93	0	1.884e-08		4.1381	5.23646	1
		High	High	MSSTFIGNSTAIQELFKR	2	5	1	Q13509	M1(Oxidation)	2046.03	0	4.159e-08		3.83074	3.67121	1
		High	High	VAVCDIPPR	3	12	3	Q9H4B7;Q13509;Q9BUF5	C4(Carbamidomethyl)	1026.54	0	0.0003039		2.82312	2.38011	0
		High	High	RISEQFTAMFR	2	37	6	Q13885;Q9BVA1;Q13509;P04350;P68371;P07437	M9(Oxidation)	1401.69	0	0.001577		2.71026	3.28153	1
		High	High	IMNTFSVVPSPK	4	28	4	Q13509;P04350;P68371;P07437	N3(Deamidated)	1320.69	0	8.745e-05		2.18955	2.67601	0
			High	VREEYPDRIMNTFSVVPSPK	2	7	1	Q13509		2364.2	0	6.04e-06			5.51785	2
			High	SGAFGHLFRPDNFIFGQSGAGNNWAK	2	7	1	Q13509	Q17(Deamidated); N22(Deamidated)	2797.34	0	3.622e-05			4.61695	0
			High	LATPTYGDLNHLVSATMSGVTTSLR	2	7	1	Q13509	N10(Deamidated); M17(Oxidation)	2622.31	0	3.021e-07			4.53216	0
			High	VREEYPDRIMNTFSVVPSPK	2	7	1	Q13509	M10(Oxidation); N11(Deamidated)	2381.2	0	0.0002245			3.36993	2
			High	LAVNMVPFPR	2	48	9	Q9H4B7;Q13885;Q9BVA1;Q13509;P04350;P68371;P07437;Q9BUF5;Q3ZCM7	N4(Deamidated); M5(Oxidation)	1160.61	0	5.54e-05			3.08297	0
			High	MSSTFIGNSTAIQELFK	1	5	1	Q13509	M1(Oxidation); N8(Deamidated)	1890.93	0	0.0004656			3.04671	0
			High	RISEQFTAMFRR	1	37	6	Q13885;Q9BVA1;Q13509;P04350;P68371;P07437		1541.8	0	0.004872			2.35172	2
			High	ISVYYNEASSHK	1	7	1	Q13509	N6(Deamidated)	1398.65	0	0.00467			2.19683	0
			High	IMNTFSVVPSPK	1	28	4	Q13509;P04350;P68371;P07437	M2(Oxidation); N3(Deamidated)	1336.68	0	0.002078			1.82735	0
	High		High	VREEYPDR	2	7	1	Q13509		1063.52	0.001	0.02049	1.75377		1.85276	1
		High	High	KLAVNMVPFPR	2	48	9	Q9H4B7;Q13885;Q9BVA1;Q13509;P04350;P68371;P07437;Q9BUF5;Q3ZCM7	N5(Deamidated); M6(Oxidation)	1288.71	0.001	0.00888		2.96295	2.90563	1
		High		NMMAACDPR	1	48	8	Q13885;Q9BVA1;Q13509;P04350;P68371;P07437;Q9BUF5;Q3ZCM7	M2(Oxidation); M3(Oxidation); C6(Carbamidomethyl)	1097.42	0.001	0.01751		1.22396		0
		High		EEYPDRIMNTFSVVPSPK	1	23	3	Q13509;P68371;P07437	N9(Deamidated)	2110.03	0.004	0.1671		2.52284		1
			High	MSMKEVDEQMLAIQSK	1	6	1	Q13509	M3(Oxidation); Q9(Deamidated)	1884.89	0.004	0.1412			2.19402	1
	High			ALTVPELTQQMFDAK	1	17	3	Q13509;P04350;P68371	Q9(Deamidated); M11(Oxidation)	1708.86	0.005	0.1442	1.69808			0
			High	ISEQFTAMFRR	1	37	6	Q13885;Q9BVA1;Q13509;P04350;P68371;P07437	M8(Oxidation)	1401.69	0.008	0.3302			1.83564	1
Q9BUF5	Tubulin beta-6 chain OS=Homo sapiens GN=TUBB6 PE=1 SV=1 - [TBB6_HUMAN]	426.083	39.24	17	146	596.999	44.62	19	188	622.882	41.26	19	195	446	49.825	4.88135	nucleotide binding; catalytic activity; structural molecule activity	nucleus; cytoplasm; cytoskeleton; membrane; extracellular	metabolic process; cellular component movement; cell organization and biogenesis
	A2	B2	C2	Sequence	# PSMs	# Proteins	# Protein Groups	Protein Group Accessions	Modifications	MH+ [Da]	q-Value	PEP	XCorr A2	XCorr B2	XCorr C2	# Missed Cleavages
	High	High	High	MASTFIGNSTAIQELFKR	14	5	1	Q9BUF5	N8(Deamidated)	2015.01	0	3.989e-10	5.9238	5.19937	5.76684	1
	High	High	High	MASTFIGNSTAIQELFKR	6	5	1	Q9BUF5	M1(Oxidation); N8(Deamidated)	2031.01	0	4.455e-08	5.55335	5.12168	5.49173	1
	High	High	High	MASTFIGNSTAIQELFKR	8	5	1	Q9BUF5	M1(Oxidation)	2030.04	0	0.0002002	5.51937	5.19014	5.04932	1
	High	High	High	GHYTEGAELVDAVLDVVR	22	10	2	P04350;Q9BUF5		1943	0	1.843e-09	5.40228	5.97424	6.14478	0
	High	High	High	GHYTEGAELVDAVLDVVRK	15	10	2	P04350;Q9BUF5		2071.09	0	2.642e-13	5.28641	6.98082	5.64411	1
	High	High	High	SGPFGQLFRPDNFIFGQTGAGNNWAK	5	6	1	Q9BUF5	N12(Deamidated); Q17(Deamidated)	2828.36	0	0.0005106	4.6095	3.85235	3.78143	0
	High	High	High	LHFFMPGFAPLTSR	36	42	7	Q13885;Q9BVA1;P04350;P68371;P07437;Q9BUF5;Q3ZCM7	M5(Oxidation)	1636.84	0	8.711e-06	4.58411	5.2997	4.51034	0
	High	High		LHFFMPGFAPLTSRGSQQYR	2	41	7	Q13885;Q9BVA1;P04350;P68371;P07437;Q9BUF5;Q3ZCM7		2340.18	0	3.444e-05	4.45946	5.29938		1
	High	High	High	MASTFIGNSTAIQELFKR	6	5	1	Q9BUF5		2014.04	0	5.02e-07	4.38098	4.89743	3.91954	1
	High	High	High	LHFFMPGFAPLTSR	177	42	7	Q13885;Q9BVA1;P04350;P68371;P07437;Q9BUF5;Q3ZCM7		1620.84	0	2.327e-06	4.20094	4.42823	4.45115	0
	High	High	High	SGPFGQLFRPDNFIFGQTGAGNNWAK	10	6	1	Q9BUF5	N12(Deamidated); Q17(Deamidated); N22(Deamidated)	2829.34	0	0.0001664	3.81841	3.81739	4.4577	0
	High	High	High	MASTFIGNSTAIQELFK	4	5	1	Q9BUF5	M1(Oxidation)	1873.95	0	2.226e-07	3.75981	3.61843	4.08777	0
	High	High	High	NSSYFVEWIPNNVK	19	42	7	Q13885;Q9BVA1;Q13509;P04350;P68371;P07437;Q9BUF5	N11(Deamidated)	1697.81	0	1.178e-05	3.69574	3.60986	3.75711	0
	High	High	High	KLAVNMVPFPR	8	48	9	Q9H4B7;Q13885;Q9BVA1;Q13509;P04350;P68371;P07437;Q9BUF5;Q3ZCM7		1271.73	0	6.727e-06	3.58606	3.37146	2.68353	1
	High	High	High	IMNTFSVMPSPK	8	17	3	Q13885;Q9BVA1;Q9BUF5		1351.68	0	1.335e-05	3.50884	3.12377	3.20876	0
	High			SGPFGQLFRPDNFIFGQTGAGNNWAK	1	6	1	Q9BUF5	N12(Deamidated); Q17(Deamidated); N22(Deamidated); N23(Deamidated)	2830.33	0	0.009054	3.44226			0
	High	High	High	NSSYFVEWIPNNVK	8	42	7	Q13885;Q9BVA1;Q13509;P04350;P68371;P07437;Q9BUF5		1696.83	0	2.611e-05	3.24836	3.25612	3.6237	0
	High	High	High	FPGQLNADLR	5	54	9	Q9H4B7;Q13885;Q9BVA1;Q13509;P04350;P68371;P07437;Q9BUF5;Q3ZCM7	N6(Deamidated)	1131.58	0	5.812e-05	3.21414	3.43686	2.79854	0
	High	High	High	FPGQLNADLRK	12	54	9	Q9H4B7;Q13885;Q9BVA1;Q13509;P04350;P68371;P07437;Q9BUF5;Q3ZCM7	N6(Deamidated)	1259.67	0	1.033e-05	3.03293	3.57327	3.43469	1
	High	High	High	KLAVNMVPFPR	8	48	9	Q9H4B7;Q13885;Q9BVA1;Q13509;P04350;P68371;P07437;Q9BUF5;Q3ZCM7	M6(Oxidation)	1287.72	0	4.823e-05	3.02105	2.97115	2.94014	1
	High	High	High	KLAVNMVPFPR	9	48	9	Q9H4B7;Q13885;Q9BVA1;Q13509;P04350;P68371;P07437;Q9BUF5;Q3ZCM7	N5(Deamidated)	1272.71	0	4.996e-05	2.99766	3.4571	3.31173	1
	High	High	High	LAVNMVPFPR	8	48	9	Q9H4B7;Q13885;Q9BVA1;Q13509;P04350;P68371;P07437;Q9BUF5;Q3ZCM7		1143.64	0	2.324e-05	2.98804	3.41465	3.45075	0
	High	High	High	LAVNMVPFPR	7	48	9	Q9H4B7;Q13885;Q9BVA1;Q13509;P04350;P68371;P07437;Q9BUF5;Q3ZCM7	M5(Oxidation)	1159.63	0	0.0002106	2.98724	2.35801	3.22781	0
	High	High	High	YLTVATVFR	3	12	2	Q13509;Q9BUF5		1069.6	0	0.001668	2.961	2.62927	2.80294	0
	High	High	High	FPGQLNADLRK	21	54	9	Q9H4B7;Q13885;Q9BVA1;Q13509;P04350;P68371;P07437;Q9BUF5;Q3ZCM7		1258.69	0	5.973e-06	2.92898	2.97078	3.31396	1
	High	High	High	FPGQLNADLR	12	54	9	Q9H4B7;Q13885;Q9BVA1;Q13509;P04350;P68371;P07437;Q9BUF5;Q3ZCM7		1130.59	0	2.381e-05	2.91476	2.95909	3.02175	0
	High	High	High	LAVNMVPFPR	8	48	9	Q9H4B7;Q13885;Q9BVA1;Q13509;P04350;P68371;P07437;Q9BUF5;Q3ZCM7	N4(Deamidated)	1144.62	0	7.263e-05	2.80782	3.12543	2.95113	0
	High	High	High	NSSYFVEWIPNNVK	15	42	7	Q13885;Q9BVA1;Q13509;P04350;P68371;P07437;Q9BUF5	N1(Deamidated); N11(Deamidated)	1698.8	0	1.524e-05	2.73158	3.48765	3.09289	0
	High	High	High	IMNTFSVMPSPK	10	17	3	Q13885;Q9BVA1;Q9BUF5	M8(Oxidation)	1367.66	0	1.775e-05	2.72558	2.98694	3.18369	0
	High	High	High	MASTFIGNSTAIQELFK	5	5	1	Q9BUF5	N8(Deamidated)	1858.93	0	4.669e-05	2.72437	3.69996	4.26631	0
	High		High	IMNTFSVMPSPK	2	17	3	Q13885;Q9BVA1;Q9BUF5	N3(Deamidated)	1352.66	0	7.13e-05	2.4858		2.94248	0
	High	High	High	NMMAACDPR	22	48	8	Q13885;Q9BVA1;Q13509;P04350;P68371;P07437;Q9BUF5;Q3ZCM7	M2(Oxidation); C6(Carbamidomethyl)	1081.42	0	0.01028	2.36251	2.32255	2.29313	0
	High	High	High	NMMAACDPR	3	48	8	Q13885;Q9BVA1;Q13509;P04350;P68371;P07437;Q9BUF5;Q3ZCM7	C6(Carbamidomethyl)	1065.43	0	0.00218	2.33852	1.72304	2.64356	0
	High		High	IREEFPDR	2	10	2	P04350;Q9BUF5		1061.54	0	0.003609	2.01162		2.23241	1
	High	High	High	MASTFIGNSTAIQELFK	3	5	1	Q9BUF5	M1(Oxidation); N8(Deamidated)	1874.92	0	0.0001046	1.87741	3.38327	2.99521	0
		High	High	IREEFPDRIMNTFSVMPSPK	2	6	1	Q9BUF5	M10(Oxidation)	2410.21	0	0.001243		5.20659	4.83512	2
		High		SGPFGQLFRPDNFIFGQTGAGNNWAK	1	6	1	Q9BUF5	Q17(Deamidated)	2827.37	0	0.0002376		4.74014		0
		High	High	VAVCDIPPR	3	12	3	Q9H4B7;Q13509;Q9BUF5	C4(Carbamidomethyl)	1026.54	0	0.0003039		2.82312	2.38011	0
			High	LHFFMPGFAPLTSRGSQQYR	2	41	7	Q13885;Q9BVA1;P04350;P68371;P07437;Q9BUF5;Q3ZCM7	M5(Oxidation); Q17(Deamidated)	2357.17	0	0.0002513			3.98405	1
			High	MASTFIGNSTAIQELFK	2	5	1	Q9BUF5		1857.94	0	1.121e-07			3.64678	0
			High	LAVNMVPFPR	2	48	9	Q9H4B7;Q13885;Q9BVA1;Q13509;P04350;P68371;P07437;Q9BUF5;Q3ZCM7	N4(Deamidated); M5(Oxidation)	1160.61	0	5.54e-05			3.08297	0
			High	IMNTFSVMPSPK	1	17	3	Q13885;Q9BVA1;Q9BUF5	M2(Oxidation); M8(Oxidation)	1383.67	0	0.0003405			2.40124	0
	High	High	High	MREIVHIQAGQCGNQIGTK	6	6	1	Q9BUF5	C12(Carbamidomethyl)	2140.08	0.001	0.01318	3.24517	3.99777	3.11042	1
		High		MREIVHIQAGQCGNQIGTK	1	6	1	Q9BUF5	M1(Oxidation); C12(Carbamidomethyl); Q15(Deamidated)	2157.07	0.001	0.01699		3.02768		1
		High	High	KLAVNMVPFPR	2	48	9	Q9H4B7;Q13885;Q9BVA1;Q13509;P04350;P68371;P07437;Q9BUF5;Q3ZCM7	N5(Deamidated); M6(Oxidation)	1288.71	0.001	0.00888		2.96295	2.90563	1
		High		NMMAACDPR	1	48	8	Q13885;Q9BVA1;Q13509;P04350;P68371;P07437;Q9BUF5;Q3ZCM7	M2(Oxidation); M3(Oxidation); C6(Carbamidomethyl)	1097.42	0.001	0.01751		1.22396		0
		High		IMNTFSVMPSPK	1	17	3	Q13885;Q9BVA1;Q9BUF5	M2(Oxidation); N3(Deamidated)	1368.67	0.002	0.02825		2.2539		0
		High		ALTVPELTQQMFDAR	1	5	1	Q9BUF5		1719.87	0.002	0.06166		1.91663		0
P14136	Glial fibrillary acidic protein OS=Homo sapiens GN=GFAP PE=1 SV=1 - [GFAP_HUMAN]	983.707	85.19	60	285	569.459	72.69	47	167	509.517	71.99	45	153	432	49.8496	5.51611	catalytic activity; motor activity; protein binding; structural molecule activity	cytoplasm; cytosol; cytoskeleton; membrane	response to stimulus; cell differentiation; cell proliferation; development; regulation of biological process; cell organization and biogenesis; cell communication; transport
	A2	B2	C2	Sequence	# PSMs	# Proteins	# Protein Groups	Protein Group Accessions	Modifications	MH+ [Da]	q-Value	PEP	XCorr A2	XCorr B2	XCorr C2	# Missed Cleavages
	High		High	EAASYQEALARLEEEGQSLKDEMAR	2	7	1	P14136		2824.34	0	2.308e-10	8.37511		7.74585	2
	High	High	High	QQVHVELDVAKPDLTAALKEIR	7	7	1	P14136		2473.39	0	5.368e-10	7.70894	7.49487	7.19051	1
	High	High		LLEGEENRITIPVQTFSNLQIR	4	6	1	P14136		2570.4	0	2.389e-11	7.51406	6.0892		1
	High	High	High	TQYEAMASSNMHEAEEWYR	13	7	1	P14136	N10(Deamidated)	2333.95	0	6.029e-12	7.03286	6.2699	5.83112	0
	High	High	High	VDFSLAGALNAGFKETR	28	9	1	P14136		1795.94	0	3.447e-11	6.92697	4.5425	4.42194	1
	High			MPPPLPTRVDFSLAGALNAGFKETR	2	9	1	P14136		2685.43	0	1.704e-10	6.81615			2
	High	High	High	KLLEGEENRITIPVQTFSNLQIR	6	6	1	P14136		2698.47	0	2.376e-13	6.80259	5.22068	5.14927	2
	High			MPPPLPTRVDFSLAGALNAGFKETR	1	9	1	P14136	N18(Deamidated)	2686.41	0	4.394e-08	6.26865			2
	High	High	High	QQVHVELDVAKPDLTAALK	9	7	1	P14136		2075.14	0	3.059e-11	6.25148	6.05646	5.59879	0
	High	High	High	QLQSLTCDLESLRGTNESLER	8	6	1	P14136	C7(Carbamidomethyl); N16(Deamidated)	2450.19	0	1.643e-06	6.17399	4.8824	4.28215	1
	High			RSYVSSGEMMVGGLAPGRR	6	8	1	P14136		2010	0	1.787e-12	5.91088			2
	High	High	High	AKEPTKLADVYQAELR	7	9	1	P14136		1831.99	0	8.575e-08	5.87779	3.98322	4.51609	2
	High	High	High	LLEGEENRITIPVQTFSNLQIR	5	6	1	P14136	N7(Deamidated)	2571.38	0	4.82e-08	5.73223	4.03602	4.29513	1
	High			VDFSLAGALNAGFKETR	19	9	1	P14136	N10(Deamidated)	1796.93	0	2.622e-10	5.60824			1
	High	High		KLLEGEENRITIPVQTFSNLQIR	4	6	1	P14136	N8(Deamidated)	2699.47	0	3.12e-07	5.59356	4.76464		2
	High	High	High	TQYEAMASSNMHEAEEWYR	12	7	1	P14136	M11(Oxidation)	2348.95	0	2.6e-09	5.57542	5.46773	5.70517	0
	High	High	High	LEAENNLAAYRQEADEATLAR	8	6	1	P14136		2348.14	0	1.114e-07	5.44216	5.11496	4.58317	1
	High	High	High	TQYEAMASSNMHEAEEWYR	7	7	1	P14136		2332.96	0	8.195e-08	5.38748	5.38485	5.07695	0
	High	High	High	LEVERDNLAQDLATVR	10	9	1	P14136	N7(Deamidated)	1842.97	0	2.535e-08	5.36955	5.38059	4.85645	1
	High			RSYVSSGEMMVGGLAPGRR	3	8	1	P14136	M10(Oxidation)	2026	0	2.792e-07	5.20683			2
	High	High		LQDETNLRLEAENNLAAYRQEADEATLAR	5	6	1	P14136	N6(Deamidated)	3318.63	0	9.099e-09	5.19807	3.98534		2
	High	High	High	LEAENNLAAYRQEADEATLAR	12	6	1	P14136	N5(Deamidated)	2349.13	0	9.707e-07	5.19044	4.81721	4.83603	1
	High	High	High	LEVERDNLAQDLATVR	20	9	1	P14136		1841.97	0	1.022e-08	5.09982	5.35677	5.45632	1
	High	High	High	FLEQQNKALAAELNQLR	5	9	1	P14136		1986.07	0	8.012e-11	5.09604	4.94743	4.00287	1
	High	High	High	TQYEAMASSNMHEAEEWYR	9	7	1	P14136	Q2(Deamidated); M6(Oxidation)	2349.96	0	2.729e-07	4.86654	5.14554	4.84604	0
	High			ETSLDTKSVSEGHLKR	2	6	1	P14136		1786.93	0	4.956e-10	4.76807			2
	High	High	High	AEMMELNDRFASYIEKVR	6	9	1	P14136	N7(Deamidated)	2203.05	0	5.426e-06	4.74434	3.5009	3.45884	2
	High	High	High	AEMMELNDRFASYIEK	7	9	1	P14136	N7(Deamidated)	1947.88	0	3.926e-09	4.68059	4.9504	4.11169	1
	High			RSYVSSGEMMVGGLAPGR	2	8	1	P14136		1853.91	0	1.092e-07	4.59898			1
	High	High	High	KIHEEEVRELQEQLAR	25	5	1	P14136		2007.06	0	0.001662	4.56077	3.80041	4.64978	2
	High			SYVSSGEMMVGGLAPGR	1	8	1	P14136		1697.81	0	1.2e-07	4.52783			0
	High	High	High	AEMMELNDRFASYIEK	5	9	1	P14136		1946.89	0	3.739e-06	4.47679	4.36	3.52032	1
	High	High	High	QLQSLTCDLESLRGTNESLER	8	6	1	P14136	C7(Carbamidomethyl)	2449.2	0	8.732e-07	4.437	4.50108	5.17394	1
	High	High		SKFADLTDAAARNAELLR	3	8	1	P14136	N13(Deamidated)	1963.02	0	2.947e-05	4.43363	3.21309		2
	High			RSYVSSGEMMVGGLAPGR	4	8	1	P14136	M10(Oxidation)	1869.89	0	9.439e-07	4.42427			1
	High			AEMMELNDRFASYIEKVR	1	9	1	P14136	M4(Oxidation)	2218.07	0	3.065e-05	4.40362			2
	High	High		TQYEAMASSNMHEAEEWYR	3	7	1	P14136	Q2(Deamidated); M6(Oxidation); N10(Deamidated)	2350.94	0	2.017e-07	4.36293	3.66713		0
	High	High	High	LEEEGQSLKDEMAR	12	7	1	P14136		1634.76	0	1.298e-06	4.18055	4.94383	4.879	1
	High	High	High	LQDETNLRLEAENNLAAYRQEADEATLAR	3	6	1	P14136		3317.63	0	7.322e-06	4.17497	4.41877	4.51894	2
	High	High		AEMMELNDRFASYIEKVR	4	9	1	P14136		2202.06	0	1.371e-05	4.17132	3.8262		2
	High			ASERAEMMELNDRFASYIEK	1	9	1	P14136		2390.12	0	1.128e-06	4.11055			2
	High			EAASYQEALARLEEEGQSLKDEMAR	1	7	1	P14136	Q6(Deamidated); Q17(Deamidated); M23(Oxidation)	2842.32	0	4.675e-05	4.10947			2
	High		High	FLEQQNKALAAELNQLR	3	9	1	P14136	N6(Deamidated)	1987.06	0	2.983e-06	4.10221		3.41156	1
	High	High	High	QKLQDETNLRLEAENNLAAYR	4	7	1	P14136		2489.27	0	0.002306	3.90048	4.08352	4.04274	2
	High	High		VDFSLAGALNAGFK	11	9	1	P14136		1409.74	0	2.369e-07	3.86891	2.71411		0
	High		High	IHEEEVRELQEQLAR	2	5	1	P14136	Q10(Deamidated)	1879.97	0	0.0007777	3.84938		2.5969	1
	High	High	High	ITIPVQTFSNLQIR	6	6	1	P14136		1629.93	0	4.065e-06	3.82652	3.69931	3.50915	0
	High			SYVSSGEMMVGGLAPGRR	4	8	1	P14136		1853.89	0	4.047e-07	3.80541			1
	High			ETSLDTKSVSEGHLK	2	6	1	P14136		1630.83	0	2.376e-05	3.78626			1
	High			ITIPVQTFSNLQIR	3	6	1	P14136	N10(Deamidated)	1630.92	0	3.369e-05	3.74685			0
	High			LQDETNLRLEAENNLAAYR	1	8	1	P14136		2233.11	0	7.657e-06	3.69652			1
	High			SYVSSGEMMVGGLAPGR	3	8	1	P14136	M9(Oxidation)	1713.79	0	1.689e-09	3.67785			0
	High	High	High	AEMMELNDRFASYIEK	5	9	1	P14136	M3(Oxidation)	1962.89	0	0.0005571	3.66186	2.83449	3.4981	1
	High	High	High	LADVYQAELR	4	9	1	P14136		1177.62	0	3.729e-06	3.61312	3.07435	3.29744	0
	High	High	High	KIESLEEEIRFLR	10	6	1	P14136		1661.93	0	0.0003537	3.60119	3.86309	3.71418	2
	High	High	High	QLQSLTCDLESLR	8	7	1	P14136	C7(Carbamidomethyl)	1562.78	0	0.0008986	3.57761	3.6505	3.62366	0
	High	High	High	LALDIEIATYR	6	32	2	P14136;H6VRF8		1277.7	0	2.281e-05	3.55433	3.46427	3.27698	0
	High	High	High	DNLAQDLATVR	5	9	1	P14136		1215.64	0	0.0002573	3.47535	3.86873	3.63061	0
	High	High	High	LEEEGQSLKDEMAR	25	7	1	P14136	M12(Oxidation)	1650.76	0	1.647e-05	3.45818	3.81476	3.6614	1
	High	High	High	HLQEYQDLLNVK	11	7	1	P14136		1499.78	0	1.374e-08	3.44124	4.74827	4.43347	0
	High			RSYVSSGEMMVGGLAPGRR	1	8	1	P14136	M9(Oxidation); M10(Oxidation)	2041.98	0	0.0003564	3.41036			2
	High	High	High	FADLTDAAARNAELLR	8	8	1	P14136	N11(Deamidated)	1747.91	0	0.001638	3.35737	3.50654	3.25579	1
	High	High	High	EAASYQEALAR	9	7	1	P14136		1208.59	0	1.25e-05	3.30717	3.34495	3.37384	0
	High	High	High	ASERAEMMELNDR	3	9	1	P14136		1551.69	0	3.431e-05	3.23976	3.52889	2.51515	1
	High	High	High	ALAAELNQLR	6	9	1	P14136	N7(Deamidated)	1099.61	0	8.406e-05	3.23106	2.68115	2.85021	0
	High	High	High	SKFADLTDAAAR	8	8	1	P14136		1265.65	0	4.687e-06	3.21157	3.30061	3.62846	1
	High			VDFSLAGALNAGFK	2	9	1	P14136	N10(Deamidated)	1410.73	0	6.66e-06	3.2074			0
	High	High	High	LRLDQLTANSAR	12	9	1	P14136		1357.76	0	0.001613	3.16645	3.69945	3.29971	1
	High	High	High	ALAAELNQLR	8	9	1	P14136		1098.63	0	4.206e-05	3.14511	3.22991	2.87553	0
	High	High	High	IHEEEVRELQEQLAR	8	5	1	P14136		1878.97	0	0.0008861	3.09416	3.84162	3.89075	1
	High			QLQSLTCDLESLRGTNESLER	1	6	1	P14136	Q1(Deamidated); Q3(Deamidated); C7(Carbamidomethyl); N16(Deamidated)	2452.17	0	0.01105	3.04427			1
	High	High	High	LRLDQLTANSAR	6	9	1	P14136	N9(Deamidated)	1358.74	0	0.0002658	2.99545	3.13667	3.4917	1
	High	High	High	KIHEEEVRELQEQLAR	4	5	1	P14136	Q11(Deamidated)	2008.06	0	0.0005758	2.98797	1.97757	4.28239	2
	High	High	High	KIESLEEEIR	14	6	1	P14136		1245.67	0	5.291e-06	2.97632	2.93382	2.85432	1
	High	High		LEAENNLAAYR	2	8	1	P14136	N5(Deamidated)	1264.62	0	0.0002187	2.92656	3.34393		0
	High			LEAENNLAAYRQEADEATLAR	3	6	1	P14136	N5(Deamidated); N6(Deamidated)	2350.13	0	2.854e-05	2.91237			1
	High	High	High	QEADEATLAR	3	6	1	P14136		1103.53	0	1.077e-05	2.89801	2.82879	3.12323	0
	High			LDQLTANSAR	1	9	1	P14136	N7(Deamidated)	1089.55	0	4.271e-05	2.82867			0
	High	High	High	FADLTDAAAR	6	8	1	P14136		1050.52	0	0.0001385	2.80734	2.73663	2.8644	0
	High	High	High	QKLQDETNLR	3	7	1	P14136		1244.66	0	0.000875	2.78187	3.03255	2.80917	1
	High	High	High	AEMMELNDR	3	9	1	P14136		1108.48	0	0.0003998	2.73178	2.53717	2.73438	0
	High			KLLEGEENR	1	7	1	P14136		1087.58	0	0.001499	2.35096			1
	High			AEMMELNDR	2	9	1	P14136	M3(Oxidation)	1124.47	0	0.001608	2.29244			0
	High	High	High	LQDETNLR	3	8	1	P14136		988.506	0	0.0003519	2.26108	2.18644	2.62337	0
	High	High	High	IHEEEVR	10	5	1	P14136		911.458	0	0.001923	2.19638	1.53139	1.94226	0
	High			TVEMRDGEVIKESK	2	4	1	P14136		1620.83	0	0.001081	2.16568			2
	High	High	High	LLEGEENR	4	7	1	P14136		959.48	0	0.003161	2.15211	1.94566	1.76631	0
	High	High	High	TQYEAMASSNMHEAEEWYR	4	7	1	P14136	M6(Oxidation); M11(Oxidation)	2364.95	0	5.705e-08	1.8925	4.75036	4.46176	0
	High			FASYIEKVR	1	9	1	P14136		1112.61	0	0.01036	1.71422			1
	High			MPPPLPTR	4	10	1	P14136	M1(Oxidation)	924.495	0	0.009251	1.65889			0
	High	High	High	AEMMELNDR	3	9	1	P14136	M3(Oxidation); M4(Oxidation)	1140.47	0	6.871e-05	1.15967	1.82413	1.84228	0
		High	High	EAASYQEALARLEEEGQSLKDEMAR	2	7	1	P14136	M23(Oxidation)	2840.32	0	6.035e-09		5.56783	7.64734	2
		High	High	AEMMELNDRFASYIEK	6	9	1	P14136	M3(Oxidation); N7(Deamidated)	1963.88	0	0.0001421		4.10004	4.21296	1
		High	High	TQYEAMASSNMHEAEEWYR	3	7	1	P14136	M6(Oxidation); N10(Deamidated); M11(Oxidation)	2365.94	0	1.455e-07		3.99509	2.63517	0
		High	High	LALDIEIATYRK	3	24	1	P14136		1405.81	0	9.426e-06		3.68814	3.44918	1
		High	High	QQVHVELDVAKPDLTAALK	4	7	1	P14136	Q1(Deamidated)	2076.15	0	1.533e-07		3.55394	3.16537	0
		High		LADVYQAELRELR	1	9	1	P14136		1575.85	0	0.0001349		3.30494		1
		High	High	LEAENNLAAYR	3	8	1	P14136		1263.63	0	9.834e-05		3.13981	3.01518	0
		High		IESLEEEIR	1	6	1	P14136		1117.57	0	0.002031		2.41238		0
		High		QKLQDETNLRLEAENNLAAYR	1	7	1	P14136	Q4(Deamidated)	2490.26	0	0.001713		2.36216		2
			High	TQYEAMASSNMHEAEEWYR	1	7	1	P14136	Q2(Deamidated); M6(Oxidation); N10(Deamidated); M11(Oxidation)	2366.94	0	6.973e-06			3.09441	0
			High	FADLTDAAARNAELLR	1	8	1	P14136		1746.91	0	0.0008109			3.03957	1
			High	AEMMELNDRFASYIEK	1	9	1	P14136	M3(Oxidation); M4(Oxidation)	1978.89	0	0.00134			2.65253	1
			High	TQYEAMASSNMHEAEEWYR	1	7	1	P14136	Q2(Deamidated); N10(Deamidated)	2334.94	0	0.002083			1.68137	0
	High			SYVSSGEMMVGGLAPGRR	4	8	1	P14136	M8(Oxidation)	1869.89	0.001	0.012	2.79016			1
	High	High	High	ELQEQLAR	3	7	1	P14136		986.526	0.001	0.004986	2.15349	2.47013	2.21725	0
	High	High	High	LLEGEENR	3	7	1	P14136	N7(Deamidated)	960.463	0.001	0.01544	1.86029	2.05192	2.07516	0
	High		High	FLEQQNK	2	36	4	P08670;P14136;B4DRR0;P13647		906.468	0.001	0.03409	1.68264		1.32775	0
	High			ELQEQLAR	1	7	1	P14136	Q5(Deamidated)	987.512	0.002	0.05966	1.98949			0
	High			MPPPLPTR	2	10	1	P14136		908.501	0.004	0.1091	2.02929			0
	High			SYVSSGEMMVGGLAPGRR	1	8	1	P14136	M8(Oxidation); M9(Oxidation)	1885.89	0.005	0.1489	2.01472			1
	High		High	FASYIEK	2	9	1	P14136		857.44	0.005	0.1471	1.74204		1.77992	0
			High	HLQEYQDLLNVK	1	7	1	P14136	N10(Deamidated)	1500.78	0.007	0.2779			2.04273	0
Q00610-2	Isoform 2 of Clathrin heavy chain 1 OS=Homo sapiens GN=CLTC - [CLH1_HUMAN]	447.66	46.8	69	135	480.681	48.57	67	133	455.357	43.26	60	133	1639	187.771	5.69385	RNA binding; structural molecule activity; protein binding	cytoplasm; mitochondrion; cytoskeleton; cytosol; membrane; Golgi; extracellular	cell differentiation; transport; cell division; cell organization and biogenesis; cell communication; regulation of biological process; response to stimulus; cellular component movement; development; metabolic process
	A2	B2	C2	Sequence	# PSMs	# Proteins	# Protein Groups	Protein Group Accessions	Modifications	MH+ [Da]	q-Value	PEP	XCorr A2	XCorr B2	XCorr C2	# Missed Cleavages
	High	High	High	ISGETIFVTAPHEATAGIIGVNR	7	2	1	Q00610-2		2353.25	0	5.673e-10	6.9425	7.03008	6.21056	0
	High	High		RPLIDQVVQTALSETQDPEEVSVTVK	2	2	1	Q00610-2	Q16(Deamidated)	2882.51	0	1.767e-15	6.88216	6.06715		0
	High	High	High	LLEMNLMHAPQVADAILGNQMFTHYDR	6	2	1	Q00610-2		3128.52	0	7.103e-11	6.81008	7.33918	5.06521	0
	High	High	High	LAELEEFINGPNNAHIQQVGDR	9	3	1	Q00610-2	N9(Deamidated)	2465.22	0	3.209e-08	6.56653	6.51249	7.30942	0
	High	High		LAELEEFINGPNNAHIQQVGDR	4	3	1	Q00610-2		2464.23	0	1.279e-07	6.35191	6.88463		0
	High	High	High	RPLIDQVVQTALSETQDPEEVSVTVK	5	2	1	Q00610-2		2881.52	0	1.161e-14	6.26205	6.97463	7.77715	0
	High			SVQNHNNKSVNESLNNLFITEEDYQALR	2	4	1	Q00610-2	N16(Deamidated)	3277.6	0	4.709e-11	6.2371			1
	High	High	High	KFDVNTSAVQVLIEHIGNLDR	5	2	1	Q00610-2		2368.26	0	6.836e-17	6.13864	5.23275	7.68005	1
	High	High		GQCDLELINVCNENSLFK	4	2	1	Q00610-2	C3(Carbamidomethyl); C11(Carbamidomethyl)	2153.01	0	5.08e-12	5.79148	5.4046		0
	High	High	High	RKDPELWGSVLLESNPYR	9	2	1	Q00610-2		2159.14	0	1.37e-07	5.59031	5.67547	5.65697	2
	High	High		VGEQAQVVIIDMNDPSNPIR	3	5	1	Q00610-2		2195.13	0	1.325e-07	5.37259	6.16586		0
	High	High	High	NLQNLLILTAIKADR	3	5	1	Q00610-2		1696.02	0	2.341e-08	5.35412	4.02752	4.67779	1
	High			ESYVETELIFALAKTNR	1	3	1	Q00610-2		1984.03	0	2.122e-08	5.27138			1
	High		High	ISGETIFVTAPHEATAGIIGVNR	2	2	1	Q00610-2	N22(Deamidated)	2354.24	0	2.779e-07	5.26324		1.80015	0
	High	High	High	KDPELWGSVLLESNPYR	3	2	1	Q00610-2		2003.02	0	4.69e-06	5.19828	3.84657	3.63032	1
	High			TSIDAYDNFDNISLAQRLEK	1	4	1	Q00610-2	N8(Deamidated)	2314.13	0	1.263e-07	5.19141			1
	High			ADDPSSYMEVVQAANTSGNWEELVK	1	2	1	Q00610-2	Q12(Deamidated)	2741.22	0	2.166e-08	5.06746			0
	High	High		ISGETIFVTAPHEATAGIIGVNRK	2	2	1	Q00610-2		2481.35	0	7e-07	5.05685	4.69162		1
	High	High	High	SVNESLNNLFITEEDYQALR	6	4	1	Q00610-2		2355.16	0	4.452e-10	4.9819	6.02255	5.95725	0
	High	High	High	LASTLVHLGEYQAAVDGAR	13	3	1	Q00610-2		1971.03	0	2.827e-08	4.92574	5.61885	5.62578	0
	High	High	High	AHMGMFTELAILYSK	3	5	1	Q00610-2		1711.86	0	3.411e-08	4.82201	4.4797	3.27125	0
	High			GQAGGKLHIIEVGTPPTGNQPFPK	2	2	1	Q00610-2	N19(Deamidated)	2444.31	0	9.821e-05	4.47925			1
	High	High	High	TSIDAYDNFDNISLAQR	7	4	1	Q00610-2		1942.91	0	6.473e-09	4.45218	5.03818	4.82446	0
	High	High	High	GQFSTDELVAEVEKR	6	5	1	Q00610-2		1707.86	0	2.679e-06	4.44234	4.9849	4.52559	1
	High		High	TWKEVCFACVDGKEFR	3	3	1	Q00610-2	C6(Carbamidomethyl); C9(Carbamidomethyl)	2031.94	0	9.046e-07	4.41416		3.34192	2
	High			SVQNHNNKSVNESLNNLFITEEDYQALR	1	4	1	Q00610-2	N4(Deamidated); N15(Deamidated); N16(Deamidated)	3279.57	0	3.354e-07	4.3908			1
	High			EKVGEQAQVVIIDMNDPSNPIR	2	5	1	Q00610-2	Q8(Deamidated)	2453.23	0	9.015e-06	4.22409			1
	High			LAELEEFINGPNNAHIQQVGDR	1	3	1	Q00610-2	N9(Deamidated); N12(Deamidated); N13(Deamidated)	2467.18	0	2.614e-08	4.18292			0
	High		High	HSSLAGCQIINYR	3	2	1	Q00610-2	C7(Carbamidomethyl)	1518.75	0	6.622e-06	4.15913		4.21156	0
	High	High	High	RDPHLACVAYER	4	5	1	Q00610-2	C7(Carbamidomethyl)	1486.72	0	1.989e-06	4.07618	4.37161	3.8241	1
	High	High	High	LPVVIGGLLDVDCSEDVIK	7	2	1	Q00610-2	C13(Carbamidomethyl)	2041.08	0	2.513e-12	4.03786	5.59299	5.40489	0
	High	High	High	ALEHFTDLYDIKR	5	2	1	Q00610-2		1620.84	0	1.922e-07	4.01075	4.01763	4.18267	1
	High	High	High	KFNALFAQGNYSEAAK	8	2	1	Q00610-2		1758.88	0	3.028e-17	3.99028	4.88874	5.94543	1
	High		High	TSIDAYDNFDNISLAQR	4	4	1	Q00610-2	N8(Deamidated)	1943.91	0	6.36e-11	3.98953		3.89208	0
	High	High		LHIIEVGTPPTGNQPFPK	2	2	1	Q00610-2		1945.05	0	4.148e-05	3.89426	3.87585		0
	High	High	High	ALEHFTDLYDIK	3	2	1	Q00610-2		1464.74	0	0.0001121	3.89277	4.14116	3.7907	0
	High	High	High	WLLLTGISAQQNR	4	2	1	Q00610-2		1499.83	0	1.123e-05	3.85976	3.65023	3.14968	0
	High	High		VSQPIEGHAASFAQFK	2	2	1	Q00610-2		1716.87	0	3.989e-06	3.80814	4.3915		0
	High	High	High	KFDVNTSAVQVLIEHIGNLDR	4	2	1	Q00610-2	N5(Deamidated)	2369.25	0	7.054e-08	3.77719	5.28743	5.58118	1
	High	High	High	KVSQPIEGHAASFAQFK	3	2	1	Q00610-2		1844.97	0	6.594e-05	3.77472	4.45998	3.72817	1
	High			SVNESLNNLFITEEDYQALR	3	4	1	Q00610-2	N3(Deamidated); N8(Deamidated)	2357.12	0	0.0001385	3.77089			0
	High			AHIAQLCEKAGLLQR	1	2	1	Q00610-2	C7(Carbamidomethyl)	1707.93	0	0.0002917	3.76477			1
	High	High	High	WLKEDKLECSEELGDLVK	4	6	1	Q00610-2	C9(Carbamidomethyl)	2191.1	0	6.351e-06	3.7099	4.09126	3.87037	2
	High	High	High	NLQNLLILTAIK	6	5	1	Q00610-2		1353.85	0	0.0003573	3.70427	3.76706	4.14307	0
	High			SVQNHNNKSVNESLNNLFITEEDYQALR	10	4	1	Q00610-2	N6(Deamidated); N16(Deamidated)	3278.58	0	1.041e-08	3.61689			1
	High			AVNYFSKVKQLPLVKPYLR	1	3	1	Q00610-2	N3(Deamidated)	2264.33	0	1.153e-06	3.61006			2
	High		High	NNLAGAEELFAR	4	2	1	Q00610-2	N1(Deamidated)	1305.64	0	0.0002063	3.54971		2.81098	0
	High	High		EVCFACVDGKEFR	2	3	1	Q00610-2	C3(Carbamidomethyl); C6(Carbamidomethyl)	1616.72	0	0.0002657	3.54898	3.38774		1
	High	High	High	VVGAMQLYSVDR	5	5	1	Q00610-2		1337.69	0	9.882e-05	3.52249	3.81034	3.09593	0
	High	High	High	VGYTPDWIFLLR	6	6	1	Q00610-2		1479.8	0	0.000163	3.52231	3.62605	3.35564	0
	High			ANVPNKVIQCFAETGQVQK	2	2	1	Q00610-2	C10(Carbamidomethyl)	2131.09	0	8.538e-05	3.50164			1
	High	High	High	LKLLLPWLEAR	4	2	1	Q00610-2		1351.85	0	8.313e-05	3.46401	4.36353	3.54779	1
	High	High	High	GQFSTDELVAEVEK	4	5	1	Q00610-2		1551.75	0	1.02e-05	3.42854	3.57245	3.87177	0
	High	High	High	ESYVETELIFALAK	11	3	1	Q00610-2		1612.85	0	1.179e-05	3.37706	3.09353	3.16629	0
	High	High	High	LASTLVHLGEYQAAVDGAR	6	3	1	Q00610-2	Q12(Deamidated)	1972.03	0	0.007515	3.26764	2.81587	3.21462	0
	High		High	NNLAGAEELFAR	4	2	1	Q00610-2		1304.66	0	0.0001171	3.26436		3.9105	0
	High	High	High	AFMTADLPNELIELLEK	8	5	1	Q00610-2		1947.02	0	5.487e-08	3.23372	3.48979	3.62226	0
	High	High	High	KVGYTPDWIFLLR	4	6	1	Q00610-2		1607.89	0	2.671e-06	3.22205	3.23463	3.28922	1
	High			LHIIEVGTPPTGNQPFPKK	1	2	1	Q00610-2		2073.15	0	0.0001279	3.21843			1
	High	High	High	FLRENPYYDSR	8	2	1	Q00610-2		1459.7	0	5.019e-06	3.16816	2.98229	3.33912	1
	High	High	High	LLYNNVSNFGR	3	3	1	Q00610-2		1296.67	0	2.268e-05	3.16493	2.50259	3.11014	0
	High	High	High	IVLDNSVFSEHR	7	5	1	Q00610-2		1415.73	0	3.886e-05	3.15054	3.41084	2.91397	0
	High	High	High	RPISADSAIMNPASK	4	5	1	Q00610-2		1557.81	0	8.394e-05	3.13753	3.79936	3.70567	0
	High		High	LLYNNVSNFGR	4	3	1	Q00610-2	N4(Deamidated)	1297.65	0	6.492e-05	3.10708		3.13333	0
	High	High	High	QLPLVKPYLR	3	3	1	Q00610-2		1226.76	0	0.0001721	2.97037	2.98743	3.267	0
	High			SVNESLNNLFITEEDYQALR	1	4	1	Q00610-2	N3(Deamidated); N7(Deamidated); N8(Deamidated)	2358.11	0	5.785e-05	2.8883			0
	High			IAAYLFKGNNR	1	4	1	Q00610-2		1266.7	0	0.0001835	2.87427			1
	High	High		VVGAMQLYSVDRK	2	5	1	Q00610-2		1465.79	0	0.0008051	2.87103	2.51349		1
	High	High	High	SVDPTLALSVYLR	6	2	1	Q00610-2		1433.8	0	5.988e-06	2.76177	3.70893	3.53769	0
	High			MYDAAKLLYNNVSNFGR	1	3	1	Q00610-2		1975.96	0	0.004563	2.56283			1
	High	High	High	LLLPWLEAR	6	2	1	Q00610-2		1110.67	0	0.001619	2.48924	2.47368	2.51274	0
	High	High	High	RPISADSAIMNPASK	3	5	1	Q00610-2	M10(Oxidation)	1573.8	0	2.071e-05	2.42503	3.74353	2.39355	0
	High			MAVRNNLAGAEELFAR	1	2	1	Q00610-2	N5(Deamidated); N6(Deamidated)	1763.86	0	0.005461	2.37062			1
	High	High	High	ESNCYDPER	3	2	1	Q00610-2	C4(Carbamidomethyl)	1169.45	0	0.0003031	1.76576	2.44738	2.11407	0
	High	High	High	IHEGCEEPATHNALAK	3	2	1	Q00610-2	C5(Carbamidomethyl)	1776.83	0	0.0004299	1.7493	2.89828	2.94298	0
		High	High	SVNESLNNLFITEEDYQALR	13	4	1	Q00610-2	N3(Deamidated)	2356.12	0	2.533e-06		5.07509	4.99188	0
		High	High	ADDPSSYMEVVQAANTSGNWEELVK	2	2	1	Q00610-2		2740.23	0	7.179e-10		4.99584	5.44093	0
		High		EKVGEQAQVVIIDMNDPSNPIR	1	5	1	Q00610-2		2452.25	0	1.353e-07		4.95027		1
		High	High	MAVRNNLAGAEELFAR	2	2	1	Q00610-2	N5(Deamidated)	1762.89	0	5.544e-07		4.85967	4.30821	1
		High		LDNYDAPDIANIAISNELFEEAFAIFR	2	2	1	Q00610-2	N16(Deamidated)	3072.49	0	1.086e-07		4.36834		0
		High		LPVVIGGLLDVDCSEDVIKNLILVVR	1	2	1	Q00610-2	C13(Carbamidomethyl)	2848.61	0	7.666e-06		4.10391		1
		High		HNIMDFAMPYFIQVMK	1	5	1	Q00610-2		1984.94	0	0.000155		3.73897		0
		High	High	AFMTADLPNELIELLEK	5	5	1	Q00610-2	M3(Oxidation)	1963.01	0	2.048e-06		3.71796	3.94452	0
		High		VSQPIEGHAASFAQFK	1	2	1	Q00610-2	Q3(Deamidated)	1717.87	0	1.661e-05		3.53449		0
		High	High	AHMGMFTELAILYSK	4	5	1	Q00610-2	M3(Oxidation)	1727.84	0	9.307e-06		3.42101	3.81102	0
		High	High	AFMTADLPNELIELLEK	3	5	1	Q00610-2	N9(Deamidated)	1948	0	9.082e-05		3.25693	2.75831	0
		High		IVLDNSVFSEHR	1	5	1	Q00610-2	N5(Deamidated)	1416.71	0	0.0007119		3.22706		0
		High	High	LEKHELIEFR	2	5	1	Q00610-2		1313.72	0	6.732e-05		3.22488	3.13142	1
		High		VIQCFAETGQVQK	2	2	1	Q00610-2	C4(Carbamidomethyl)	1507.76	0	6.178e-05		3.22208		0
		High		VANVELYYR	1	3	1	Q00610-2		1126.59	0	0.001164		3.04909		0
		High		LTDQLPLIIVCDR	1	5	1	Q00610-2	C11(Carbamidomethyl)	1555.86	0	0.0003064		2.95233		0
		High	High	IYIDSNNNPER	4	2	1	Q00610-2		1334.63	0	1.11e-05		2.9155	3.09346	0
		High	High	LHIIEVGTPPTGNQPFPK	6	2	1	Q00610-2	N13(Deamidated)	1946.05	0	1.317e-05		2.89316	3.11804	0
		High		DPHLACVAYER	2	5	1	Q00610-2	C6(Carbamidomethyl)	1330.63	0	0.00168		2.86443		0
		High		MREHLELFWSR	1	3	1	Q00610-2		1503.75	0	0.0009837		2.72909		1
		High	High	CNEPAVWSQLAK	3	2	1	Q00610-2	C1(Carbamidomethyl)	1402.68	0	2.961e-05		2.6886	2.91345	0
		High		GYFEELITMLEAALGLER	1	3	1	Q00610-2		2055.04	0	0.0004515		2.65668		0
		High		LEKHELIEFRR	1	5	1	Q00610-2		1469.82	0	0.0008053		2.46639		2
			High	LLEMNLMHAPQVADAILGNQMFTHYDR	2	2	1	Q00610-2	M7(Oxidation)	3144.52	0	4.186e-08			6.4443	0
			High	EAIDSYIKADDPSSYMEVVQAANTSGNWEELVK	1	2	1	Q00610-2		3659.71	0	1.851e-07			5.5505	1
			High	LAELEEFINGPNNAHIQQVGDR	2	3	1	Q00610-2	N9(Deamidated); N13(Deamidated)	2466.21	0	1.857e-07			5.14522	0
			High	GQCDLELINVCNENSLFK	3	2	1	Q00610-2	C3(Carbamidomethyl); N9(Deamidated); C11(Carbamidomethyl)	2153.99	0	1.59e-05			4.5533	0
			High	VKQLPLVKPYLR	1	3	1	Q00610-2		1453.93	0	2.277e-06			3.34192	1
			High	KDPELWGSVLLESNPYR	1	2	1	Q00610-2	N14(Deamidated)	2004.03	0	0.0007797			2.82202	1
			High	VVGAMQLYSVDR	1	5	1	Q00610-2	M5(Oxidation)	1353.69	0	0.001149			2.76476	0
			High	TWKEVCFACVDGK	1	3	1	Q00610-2	C6(Carbamidomethyl); C9(Carbamidomethyl)	1599.73	0	0.0005259			2.46735	1
			High	IYIDSNNNPER	1	2	1	Q00610-2	N6(Deamidated)	1335.62	0	2.97e-05			2.20294	0
			High	AMLSANIR	1	2	1	Q00610-2		875.476	0	0.005568			1.82641	0
	High			GQCDLELINVCNENSLFK	1	2	1	Q00610-2	Q2(Deamidated); C3(Carbamidomethyl); N9(Deamidated); C11(Carbamidomethyl); N14(Deamidated)	2155.97	0.001	0.02072	2.67594			0
	High	High	High	TLQIFNIEMK	3	7	1	Q00610-2		1236.66	0.001	0.01272	2.66065	2.74745	2.4813	0
	High	High	High	ENPYYDSR	3	2	1	Q00610-2		1043.44	0.001	0.01733	2.07783	2.11423	2.07172	0
	High	High	High	NLILVVR	3	2	1	Q00610-2		826.551	0.001	0.02195	1.95161	1.94926	1.93296	0
	High		High	AVNYFSK	2	3	1	Q00610-2		828.425	0.001	0.03758	1.74024		1.79649	0
	High			AYEFAER	1	5	1	Q00610-2		885.41	0.001	0.01873	1.73629			0
		High	High	EHLELFWSR	2	3	1	Q00610-2		1216.62	0.001	0.01019		3.25092	3.13529	0
			High	QKWLLLTGISAQQNR	1	2	1	Q00610-2	Q1(Deamidated)	1756.99	0.001	0.01156			2.63615	1
	High	High	High	EAIDSYIK	3	2	1	Q00610-2		938.483	0.002	0.04272	2.12532	2.05019	2.1423	0
	High			YIEIYVQKVNPSR	1	5	1	Q00610-2		1608.87	0.002	0.04216	1.50012			1
		High		IAAYLFK	1	5	1	Q00610-2		825.487	0.002	0.06186		2.01545		0
			High	QSVELCK	1	5	1	Q00610-2	C6(Carbamidomethyl)	863.425	0.003	0.08772			1.01147	0
	High			QKWLLLTGISAQQNR	1	2	1	Q00610-2		1755.98	0.007	0.2372	2.30237			1
Q3ZCM7	Tubulin beta-8 chain OS=Homo sapiens GN=TUBB8 PE=1 SV=2 - [TBB8_HUMAN]	326.261	29.5	13	119	456.337	35.14	14	154	472.322	25.9	12	153	444	49.7439	4.89404	nucleotide binding; catalytic activity; structural molecule activity	cytoplasm; cytoskeleton; membrane; extracellular	metabolic process; cellular component movement; cell organization and biogenesis
	A2	B2	C2	Sequence	# PSMs	# Proteins	# Protein Groups	Protein Group Accessions	Modifications	MH+ [Da]	q-Value	PEP	XCorr A2	XCorr B2	XCorr C2	# Missed Cleavages
	High	High	High	KEAESCDCLQGFQLTHSLGGGTGSGMGTLLLSK	3	21	4	Q3ZCM7;P04350;P68371;P07437	C6(Carbamidomethyl); C8(Carbamidomethyl); M26(Oxidation)	3455.64	0	1.444e-11	6.6375	9.37832	6.26449	1
	High			EAESCDCLQGFQLTHSLGGGTGSGMGTLLLSK	2	22	4	Q3ZCM7;P04350;P68371;P07437	C5(Carbamidomethyl); C7(Carbamidomethyl); Q9(Deamidated)	3312.53	0	2.016e-13	6.11231			0
	High		High	KEAESCDCLQGFQLTHSLGGGTGSGMGTLLLSK	3	21	4	Q3ZCM7;P04350;P68371;P07437	C6(Carbamidomethyl); C8(Carbamidomethyl); Q10(Deamidated); Q13(Deamidated)	3441.62	0	9.446e-09	5.42254		5.34693	1
	High	High	High	LHFFMPGFAPLTSR	36	42	7	Q13885;Q9BVA1;P04350;P68371;P07437;Q9BUF5;Q3ZCM7	M5(Oxidation)	1636.84	0	8.711e-06	4.58411	5.2997	4.51034	0
	High	High		LHFFMPGFAPLTSRGSQQYR	2	41	7	Q13885;Q9BVA1;P04350;P68371;P07437;Q9BUF5;Q3ZCM7		2340.18	0	3.444e-05	4.45946	5.29938		1
	High	High	High	LHFFMPGFAPLTSR	177	42	7	Q13885;Q9BVA1;P04350;P68371;P07437;Q9BUF5;Q3ZCM7		1620.84	0	2.327e-06	4.20094	4.42823	4.45115	0
	High	High	High	AVLVDLEPGTMDSVR	23	16	3	P04350;P68371;Q3ZCM7		1601.83	0	2.2e-06	4.17341	3.90826	4.05053	0
	High	High	High	AVLVDLEPGTMDSVR	13	16	3	P04350;P68371;Q3ZCM7	M11(Oxidation)	1617.82	0	8.985e-06	3.86077	3.45029	3.52905	0
	High	High	High	KLAVNMVPFPR	8	48	9	Q9H4B7;Q13885;Q9BVA1;Q13509;P04350;P68371;P07437;Q9BUF5;Q3ZCM7		1271.73	0	6.727e-06	3.58606	3.37146	2.68353	1
	High	High	High	FPGQLNADLR	5	54	9	Q9H4B7;Q13885;Q9BVA1;Q13509;P04350;P68371;P07437;Q9BUF5;Q3ZCM7	N6(Deamidated)	1131.58	0	5.812e-05	3.21414	3.43686	2.79854	0
	High	High	High	FPGQLNADLRK	12	54	9	Q9H4B7;Q13885;Q9BVA1;Q13509;P04350;P68371;P07437;Q9BUF5;Q3ZCM7	N6(Deamidated)	1259.67	0	1.033e-05	3.03293	3.57327	3.43469	1
	High	High	High	KLAVNMVPFPR	8	48	9	Q9H4B7;Q13885;Q9BVA1;Q13509;P04350;P68371;P07437;Q9BUF5;Q3ZCM7	M6(Oxidation)	1287.72	0	4.823e-05	3.02105	2.97115	2.94014	1
	High	High	High	KLAVNMVPFPR	9	48	9	Q9H4B7;Q13885;Q9BVA1;Q13509;P04350;P68371;P07437;Q9BUF5;Q3ZCM7	N5(Deamidated)	1272.71	0	4.996e-05	2.99766	3.4571	3.31173	1
	High	High	High	LAVNMVPFPR	8	48	9	Q9H4B7;Q13885;Q9BVA1;Q13509;P04350;P68371;P07437;Q9BUF5;Q3ZCM7		1143.64	0	2.324e-05	2.98804	3.41465	3.45075	0
	High	High	High	LAVNMVPFPR	7	48	9	Q9H4B7;Q13885;Q9BVA1;Q13509;P04350;P68371;P07437;Q9BUF5;Q3ZCM7	M5(Oxidation)	1159.63	0	0.0002106	2.98724	2.35801	3.22781	0
	High	High	High	FPGQLNADLRK	21	54	9	Q9H4B7;Q13885;Q9BVA1;Q13509;P04350;P68371;P07437;Q9BUF5;Q3ZCM7		1258.69	0	5.973e-06	2.92898	2.97078	3.31396	1
	High	High	High	FPGQLNADLR	12	54	9	Q9H4B7;Q13885;Q9BVA1;Q13509;P04350;P68371;P07437;Q9BUF5;Q3ZCM7		1130.59	0	2.381e-05	2.91476	2.95909	3.02175	0
	High	High	High	LAVNMVPFPR	8	48	9	Q9H4B7;Q13885;Q9BVA1;Q13509;P04350;P68371;P07437;Q9BUF5;Q3ZCM7	N4(Deamidated)	1144.62	0	7.263e-05	2.80782	3.12543	2.95113	0
	High	High	High	TAVCDIPPR	17	38	6	Q13885;Q9BVA1;P04350;P68371;P07437;Q3ZCM7	C4(Carbamidomethyl)	1028.52	0	0.0001387	2.76635	2.56907	2.45225	0
	High	High	High	IREEYPDR	3	34	6	Q9H4B7;Q13885;Q9BVA1;P68371;P07437;Q3ZCM7		1077.53	0	0.001417	2.4885	2.55939	2.43977	1
	High	High	High	NMMAACDPR	22	48	8	Q13885;Q9BVA1;Q13509;P04350;P68371;P07437;Q9BUF5;Q3ZCM7	M2(Oxidation); C6(Carbamidomethyl)	1081.42	0	0.01028	2.36251	2.32255	2.29313	0
	High	High	High	NMMAACDPR	3	48	8	Q13885;Q9BVA1;Q13509;P04350;P68371;P07437;Q9BUF5;Q3ZCM7	C6(Carbamidomethyl)	1065.43	0	0.00218	2.33852	1.72304	2.64356	0
		High	High	EAESCDCLQGFQLTHSLGGGTGSGMGTLLLSK	3	22	4	Q3ZCM7;P04350;P68371;P07437	C5(Carbamidomethyl); C7(Carbamidomethyl)	3311.55	0	2.192e-10		6.61442	6.0441	0
		High		KEAESCDCLQGFQLTHSLGGGTGSGMGTLLLSK	2	21	4	Q3ZCM7;P04350;P68371;P07437	C6(Carbamidomethyl); C8(Carbamidomethyl); Q13(Deamidated)	3440.63	0	1.628e-14		6.39277		1
		High	High	EAESCDCLQGFQLTHSLGGGTGSGMGTLLLSK	2	22	4	P04350;P68371;P07437;Q3ZCM7	C5(Carbamidomethyl); C7(Carbamidomethyl); M25(Oxidation)	3327.53	0	5.482e-12		6.35497	6.45627	0
			High	KEAESCDCLQGFQLTHSLGGGTGSGMGTLLLSK	1	21	4	Q3ZCM7;P04350;P68371;P07437	C6(Carbamidomethyl); C8(Carbamidomethyl); Q10(Deamidated); Q13(Deamidated); M26(Oxidation)	3457.62	0	1.175e-09			6.09852	1
			High	KEAESCDCLQGFQLTHSLGGGTGSGMGTLLLSK	2	21	4	Q3ZCM7;P04350;P68371;P07437	C6(Carbamidomethyl); C8(Carbamidomethyl)	3439.63	0	8.118e-08			5.24227	1
			High	LHFFMPGFAPLTSRGSQQYR	2	41	7	Q13885;Q9BVA1;P04350;P68371;P07437;Q9BUF5;Q3ZCM7	M5(Oxidation); Q17(Deamidated)	2357.17	0	0.0002513			3.98405	1
			High	LAVNMVPFPR	2	48	9	Q9H4B7;Q13885;Q9BVA1;Q13509;P04350;P68371;P07437;Q9BUF5;Q3ZCM7	N4(Deamidated); M5(Oxidation)	1160.61	0	5.54e-05			3.08297	0
		High	High	KLAVNMVPFPR	2	48	9	Q9H4B7;Q13885;Q9BVA1;Q13509;P04350;P68371;P07437;Q9BUF5;Q3ZCM7	N5(Deamidated); M6(Oxidation)	1288.71	0.001	0.00888		2.96295	2.90563	1
		High		LPTPTYGDLNHLVSATMSGVTTCLR	1	6	1	Q3ZCM7	M17(Oxidation); C23(Carbamidomethyl)	2720.34	0.001	0.01199		2.10213		0
		High		NMMAACDPR	1	48	8	Q13885;Q9BVA1;Q13509;P04350;P68371;P07437;Q9BUF5;Q3ZCM7	M2(Oxidation); M3(Oxidation); C6(Carbamidomethyl)	1097.42	0.001	0.01751		1.22396		0
	High	High		INVYYNEASGGRYVPR	6	1	1	Q3ZCM7	N6(Deamidated)	1858.91	0.002	0.05871	2.46967	2.25265		1
P06733	Alpha-enolase OS=Homo sapiens GN=ENO1 PE=1 SV=2 - [ENOA_HUMAN]	273.763	79.49	32	74	455.898	82.72	34	113	374.256	81.8	32	94	434	47.1393	7.38623	metal ion binding; DNA binding; catalytic activity; protein binding; RNA binding	cytoplasm; cytosol; extracellular; nucleus; membrane	metabolic process; regulation of biological process; response to stimulus; cell growth; cell organization and biogenesis
	A2	B2	C2	Sequence	# PSMs	# Proteins	# Protein Groups	Protein Group Accessions	Modifications	MH+ [Da]	q-Value	PEP	XCorr A2	XCorr B2	XCorr C2	# Missed Cleavages
	High	High	High	HIADLAGNSEVILPVPAFNVINGGSHAGNK	19	5	1	P06733	N22(Deamidated)	3012.57	0	2.753e-11	8.16896	8.88193	8.58378	0
	High	High	High	HIADLAGNSEVILPVPAFNVINGGSHAGNK	10	5	1	P06733	N8(Deamidated); N22(Deamidated)	3013.54	0	4.723e-10	6.8339	7.69565	7.69341	0
	High	High	High	AAVPSGASTGIYEALELRDNDK	4	2	1	P06733		2277.15	0	1.471e-08	6.35292	6.85185	5.7536	1
	High			EIFDSRGNPTVEVDLFTSKGLFR	1	2	1	P06733		2627.35	0	3.663e-06	6.10024			2
	High			VNQIGSVTESLQACKLAQANGWGVMVSHR	3	4	1	P06733	Q12(Deamidated); C14(Carbamidomethyl); Q18(Deamidated); N20(Deamidated)	3143.54	0	4.69e-08	5.99719			1
	High	High	High	FTASAGIQVVGDDLTVTNPKR	8	4	1	P06733		2189.17	0	2.571e-10	5.96606	6.15275	5.75046	1
	High	High		YGKDATNVGDEGGFAPNILENKEGLELLK	2	3	1	P06733		3091.56	0	9.946e-10	5.9461	7.53013		2
	High	High	High	HIADLAGNSEVILPVPAFNVINGGSHAGNK	5	5	1	P06733	N8(Deamidated); N19(Deamidated); N22(Deamidated)	3014.54	0	7.446e-11	5.55805	6.08353	6.44175	0
	High	High	High	AGYTDKVVIGMDVAASEFFR	6	3	1	P06733		2176.05	0	1.241e-07	5.39601	5.08411	4.94482	1
	High	High	High	FTASAGIQVVGDDLTVTNPK	4	4	1	P06733		2033.06	0	3.592e-06	5.35794	5.82406	5.27526	0
	High			TAIGKAGYTDKVVIGMDVAASEFFR	1	3	1	P06733		2646.37	0	4.818e-06	4.98928			2
	High	High	High	AAVPSGASTGIYEALELRDNDKTR	15	2	1	P06733		2534.29	0	4.417e-06	4.91259	5.44014	5.09091	2
	High	High	High	SGETEDTFIADLVVGLCTGQIK	32	12	3	P06733;P13929-3;P09104	C17(Carbamidomethyl)	2353.16	0	1.592e-09	4.84786	5.38484	5.73783	0
	High	High	High	AAVPSGASTGIYEALELRDNDKTR	4	2	1	P06733	N20(Deamidated)	2535.27	0	5.809e-09	4.54228	4.67815	5.2478	2
	High	High		GNPTVEVDLFTSKGLFR	4	2	1	P06733		1880	0	4.876e-07	4.53927	4.7014		1
	High	High	High	AAVPSGASTGIYEALELR	7	16	3	P06733;P13929-3;P09104		1804.94	0	1.665e-06	4.38043	4.45586	4.44052	0
	High	High	High	DATNVGDEGGFAPNILENKEGLELLK	4	3	1	P06733	N18(Deamidated)	2744.38	0	2.339e-05	4.28294	4.65068	4.26177	1
	High	High	High	LAQANGWGVMVSHR	9	4	1	P06733	N5(Deamidated)	1526.75	0	3.043e-07	4.27794	3.9334	4.15009	0
	High	High	High	SFIKDYPVVSIEDPFDQDDWGAWQK	5	3	1	P06733		2985.4	0	8.965e-10	4.21279	5.30382	5.49778	1
	High	High	High	EIFDSRGNPTVEVDLFTSK	5	2	1	P06733		2154.08	0	0.0004777	3.90545	4.6038	4.29597	1
	High	High	High	LAMQEFMILPVGAANFR	11	5	1	P06733		1907.99	0	3.511e-07	3.88537	4.0833	3.90997	0
	High	High	High	LAMQEFMILPVGAANFR	11	5	1	P06733	M3(Oxidation)	1923.98	0	1.329e-08	3.87715	5.00718	4.98636	0
	High	High	High	SGKYDLDFKSPDDPSR	13	3	1	P06733		1826.85	0	4.637e-09	3.68481	4.95798	5.82448	2
	High	High	High	VNQIGSVTESLQACK	4	9	2	P06733;P13929-3	C14(Carbamidomethyl)	1633.81	0	5.797e-07	3.65612	3.34688	4.12252	0
	High	High	High	LAMQEFMILPVGAANFR	7	5	1	P06733	N15(Deamidated)	1908.97	0	2.437e-05	3.49951	3.29478	3.27156	0
	High	High	High	LAMQEFMILPVGAANFR	4	5	1	P06733	M3(Oxidation); M7(Oxidation)	1939.99	0	4.623e-06	3.4306	5.4657	4.51562	0
	High		High	YISPDQLADLYK	4	3	1	P06733		1425.72	0	6.6e-05	3.36701		3.29768	0
	High	High	High	AGAVEKGVPLYR	3	5	1	P06733		1259.71	0	4.702e-06	3.25822	2.79825	1.99862	1
	High	High	High	AVEHINKTIAPALVSK	3	3	1	P06733		1690.98	0	0.0004662	3.11494	2.81873	2.63846	1
	High			IEEELGSKAKFAGR	1	4	1	P06733		1534.82	0	1.246e-05	2.98421			2
	High	High	High	YDLDFKSPDDPSR	3	3	1	P06733		1554.7	0	7.298e-06	2.90855	3.88539	2.51859	1
	High	High	High	GNPTVEVDLFTSK	6	2	1	P06733		1406.73	0	0.0009528	2.8847	4.03405	3.27507	0
	High			AVNEKSCNCLLLK	1	4	1	P06733	C7(Carbamidomethyl); C9(Carbamidomethyl)	1548.79	0	0.002003	2.62027			1
	High	High	High	AVEHINKTIAPALVSK	3	3	1	P06733	N6(Deamidated)	1691.97	0	0.002684	1.94627	1.46649	3.58837	1
	High	High	High	SGETEDTFIADLVVGLCTGQIK	6	12	3	P06733;P13929-3;P09104	C17(Carbamidomethyl); Q20(Deamidated)	2354.16	0	0.000422	0.774732	1.87582	2.03618	0
		High	High	DATNVGDEGGFAPNILENKEGLELLK	5	3	1	P06733		2743.39	0	3.358e-09		5.54781	5.38319	1
		High		YGKDATNVGDEGGFAPNILENKEGLELLK	2	3	1	P06733	N17(Deamidated)	3092.56	0	1.013e-05		4.56481		2
		High	High	LAQANGWGVMVSHR	3	4	1	P06733	N5(Deamidated); M10(Oxidation)	1542.75	0	1.162e-08		3.98861	4.45909	0
		High		AGYTDKVVIGMDVAASEFFR	2	3	1	P06733	M11(Oxidation)	2192.07	0	7.112e-06		3.88429		1
		High	High	IGAEVYHNLK	2	5	1	P06733		1143.62	0	6.649e-05		3.22265	2.8305	0
		High	High	FGANAILGVSLAVCK	2	17	3	P06733;P13929-3;P09104	C14(Carbamidomethyl)	1519.83	0	1e-06		3.20338	3.7069	0
		High	High	GNPTVEVDLFTSKGLFR	3	2	1	P06733	N2(Deamidated)	1880.99	0	7.831e-09		3.09744	5.35101	1
		High		LAQANGWGVMVSHR	1	4	1	P06733	Q3(Deamidated); N5(Deamidated)	1527.75	0	4.699e-05		3.01891		0
		High	High	DYPVVSIEDPFDQDDWGAWQK	2	3	1	P06733		2510.12	0	2.391e-07		2.9712	3.58793	0
		High		LAMQEFMILPVGAANFREAMR	1	5	1	P06733	N15(Deamidated)	2396.2	0	0.0001714		2.85731		1
		High	High	LAQANGWGVMVSHR	2	4	1	P06733		1525.77	0	1.24e-07		2.75499	3.83799	0
		High		DYPVVSIEDPFDQDDWGAWQK	1	3	1	P06733	Q13(Deamidated)	2511.1	0	6.178e-06		2.23998		0
		High	High	SCNCLLLK	2	4	1	P06733	C2(Carbamidomethyl); C4(Carbamidomethyl)	1007.5	0	0.003523		1.73644	2.3315	0
			High	VVIGMDVAASEFFR	1	3	1	P06733		1540.78	0	4.571e-07			3.73176	0
			High	LAMQEFMILPVGAANFR	3	5	1	P06733	Q4(Deamidated); M7(Oxidation)	1924.98	0	2.614e-06			3.50052	0
			High	FTASAGIQVVGDDLTVTNPK	1	4	1	P06733	Q8(Deamidated)	2034.06	0	0.000352			3.47203	0
	High	High	High	YNQLLR	4	4	1	P06733		806.452	0.001	0.03103	1.87464	1.82663	1.80865	0
			High	LNVTEQEK	1	3	1	P06733		960.502	0.001	0.009662			2.05883	0
	High	High	High	TIAPALVSK	3	3	1	P06733		899.556	0.002	0.04323	1.76138	1.7807	1.57587	0
	High	High		IEEELGSK	2	4	1	P06733		904.463	0.002	0.05243	1.55368	1.82507		0
	High	High	High	LNVTEQEKIDK	3	4	1	P06733		1316.7	0.002	0.06765	1.25573	1.89453	1.30642	1
		High		VVIGMDVAASEFFR	1	3	1	P06733	M5(Oxidation)	1556.77	0.002	0.05286		2.52063		0
		High		NFRNPLAK	1	4	1	P06733		959.542	0.002	0.02995		1.81334		1
			High	DATNVGDEGGFAPNILENK	1	3	1	P06733	N4(Deamidated)	1961.92	0.002	0.04785			2.23375	0
		High		AVNEKSCNCLLLK	1	4	1	P06733	N3(Deamidated); C7(Carbamidomethyl); C9(Carbamidomethyl)	1549.78	0.003	0.08265		2.19702		1
			High	FAGRNFRNPLAK	1	4	1	P06733	N5(Deamidated)	1391.75	0.005	0.2143			2.64849	2
	High	High		EGLELLK	2	4	1	P06733		801.473	0.009	0.379	1.09898	1.60385		0
P12277	Creatine kinase B-type OS=Homo sapiens GN=CKB PE=1 SV=1 - [KCRB_HUMAN]	382.956	72.97	26	114	449.383	74.02	23	128	498.495	76.12	24	143	381	42.6173	5.59229	nucleotide binding; catalytic activity; protein binding	cytoplasm; mitochondrion; cytosol; extracellular	metabolic process; development; cellular homeostasis
	A2	B2	C2	Sequence	# PSMs	# Proteins	# Protein Groups	Protein Group Accessions	Modifications	MH+ [Da]	q-Value	PEP	XCorr A2	XCorr B2	XCorr C2	# Missed Cleavages
	High	High	High	RGTGGVDTAAVGGVFDVSNADR	10	4	1	P12277		2121.03	0	3.33e-15	7.84188	7.33906	7.11913	1
	High	High	High	HGGYKPSDEHKTDLNPDNLQGGDDLDPNYVLSSR	5	4	1	P12277		3753.73	0	1.766e-13	6.95375	6.66501	7.39803	1
	High	High	High	HGGYKPSDEHKTDLNPDNLQGGDDLDPNYVLSSR	12	4	1	P12277	Q20(Deamidated)	3754.73	0	4.883e-11	6.89025	7.24477	6.15209	1
	High	High		RGTGGVDTAAVGGVFDVSNADRLGFSEVELVQMVVDGVK	2	4	1	P12277	N19(Deamidated)	3951.99	0	1.897e-13	6.33678	9.33126		2
	High	High	High	GTGGVDTAAVGGVFDVSNADR	10	4	1	P12277		1964.93	0	4.589e-11	6.08556	6.22591	5.73974	0
	High	High	High	LRFPAEDEFPDLSAHNNHMAK	38	4	1	P12277	N17(Deamidated)	2440.13	0	2.205e-05	5.90346	6.35507	6.34772	1
	High	High	High	SMTEAEQQQLIDDHFLFDKPVSPLLLASGMAR	4	4	1	P12277	M2(Oxidation)	3603.8	0	6.755e-12	5.6515	5.7622	6.72106	0
	High	High	High	GIWHNDNKTFLVWVNEEDHLR	7	4	1	P12277		2622.3	0	1.339e-08	5.4856	6.27029	5.29995	1
	High		High	SKDYEFMWNPHLGYILTCPSNLGTGLR	2	5	1	P12277	N9(Deamidated); C18(Carbamidomethyl)	3170.53	0	2.712e-13	5.335		6.84854	1
	High	High	High	GIWHNDNKTFLVWVNEEDHLR	6	4	1	P12277	N5(Deamidated)	2623.26	0	2.471e-06	5.21278	3.12962	5.1709	1
	High		High	SMTEAEQQQLIDDHFLFDKPVSPLLLASGMAR	5	4	1	P12277	Q8(Deamidated); M30(Oxidation)	3604.78	0	1.028e-07	5.03043		4.20573	0
	High	High	High	LLIEMEQRLEQGQAIDDLMPAQK	7	4	1	P12277		2669.38	0	7.339e-09	5.01265	6.6227	5.88142	1
	High	High	High	HGGYKPSDEHKTDLNPDNLQGGDDLDPNYVLSSR	8	4	1	P12277	N18(Deamidated); N28(Deamidated)	3755.73	0	1.717e-08	4.96947	4.97917	4.507	1
	High	High	High	LRFPAEDEFPDLSAHNNHMAK	6	4	1	P12277	N16(Deamidated); N17(Deamidated)	2441.14	0	2.075e-07	4.91266	5.83359	5.4764	1
	High		High	TDLNPDNLQGGDDLDPNYVLSSR	2	4	1	P12277		2518.18	0	2.384e-14	4.89765		4.24666	0
	High		High	AIEKLAVEALSSLDGDLAGR	7	3	1	P12277		2028.1	0	2.243e-07	4.84704		4.53234	1
	High	High	High	LRFPAEDEFPDLSAHNNHMAK	10	4	1	P12277		2439.14	0	2.942e-11	4.74996	5.68072	6.1469	1
	High	High	High	SMTEAEQQQLIDDHFLFDKPVSPLLLASGMAR	6	4	1	P12277		3587.81	0	7.232e-11	4.65621	6.21219	6.25901	0
	High	High	High	FPAEDEFPDLSAHNNHMAK	7	4	1	P12277		2169.96	0	7.744e-07	4.62452	4.71179	4.62702	0
	High	High	High	LAVEALSSLDGDLAGR	37	4	1	P12277		1586.85	0	9.922e-07	4.35051	4.40813	4.37292	0
	High	High	High	LEQGQAIDDLMPAQK	6	4	1	P12277		1656.82	0	8.867e-10	4.34799	4.1704	3.75979	0
	High		High	RGTGGVDTAAVGGVFDVSNADR	6	4	1	P12277	N19(Deamidated)	2122.02	0	1.206e-08	4.30144		5.83374	1
	High	High	High	LRFPAEDEFPDLSAHNNHMAK	7	4	1	P12277	M19(Oxidation)	2455.15	0	1.448e-06	4.26009	5.51487	5.15671	1
	High			DYEFMWNPHLGYILTCPSNLGTGLR	1	5	1	P12277	C16(Carbamidomethyl)	2954.4	0	2.086e-09	4.07643			0
	High			RAIEKLAVEALSSLDGDLAGR	1	3	1	P12277		2184.2	0	7.721e-08	3.91285			2
	High	High	High	LGFSEVELVQMVVDGVK	40	4	1	P12277		1848.98	0	2.883e-09	3.70643	4.32766	4.11159	0
	High	High		GTGGVDTAAVGGVFDVSNADR	3	4	1	P12277	N18(Deamidated)	1965.92	0	0.0004746	3.59812	3.48333		0
	High	High	High	LGFSEVELVQMVVDGVK	12	4	1	P12277	M11(Oxidation)	1864.98	0	2.08e-08	3.52826	4.37885	4.14831	0
	High	High	High	FPAEDEFPDLSAHNNHMAK	12	4	1	P12277	N15(Deamidated)	2170.95	0	7.524e-08	3.47496	3.99752	4.64384	0
	High	High	High	TFLVWVNEEDHLR	11	4	1	P12277		1657.83	0	6.596e-06	3.38107	3.74146	3.50036	0
	High	High	High	FPAEDEFPDLSAHNNHMAK	3	4	1	P12277	M17(Oxidation)	2185.96	0	2.57e-06	3.27624	3.84675	3.70397	0
	High	High	High	VLTPELYAELR	8	5	1	P12277		1303.73	0	0.0004328	3.07376	3.25766	3.32062	0
	High			SKDYEFMWNPHLGYILTCPSNLGTGLR	1	5	1	P12277	N9(Deamidated); C18(Carbamidomethyl); N21(Deamidated)	3171.52	0	3.578e-06	3.02704			1
	High			FCTGLTQIETLFKSK	1	2	1	P12277	C2(Carbamidomethyl)	1772.91	0	7.5e-05	2.99645			1
	High	High	High	FCTGLTQIETLFK	8	2	1	P12277	C2(Carbamidomethyl)	1557.8	0	3.095e-05	2.95217	3.35729	3.14181	0
	High			VISMQKGGNMKEVFTR	1	3	1	P12277		1824.94	0	5.008e-05	2.72788			2
	High	High	High	DLFDPIIEDR	7	5	1	P12277		1232.62	0	0.0002266	2.67145	3.03087	2.65977	0
	High	High	High	GFCLPPHCSR	20	3	1	P12277	C3(Carbamidomethyl); C8(Carbamidomethyl)	1230.55	0	0.001251	2.38214	2.57187	2.46235	0
	High	High	High	LLIEMEQR	5	4	1	P12277		1031.55	0	0.004758	2.30861	2.43576	2.47608	0
	High	High	High	GGNMKEVFTR	3	3	1	P12277		1138.57	0	0.0008838	1.93954	2.67843	2.09401	1
		High		SKDYEFMWNPHLGYILTCPSNLGTGLR	1	5	1	P12277	C18(Carbamidomethyl)	3169.54	0	4.268e-09		6.59553		1
		High		SMTEAEQQQLIDDHFLFDKPVSPLLLASGMAR	3	4	1	P12277	Q7(Deamidated); Q8(Deamidated)	3589.78	0	2.397e-07		5.48594		0
		High	High	LEQGQAIDDLMPAQK	4	4	1	P12277	M11(Oxidation)	1672.82	0	5.898e-08		3.84106	4.00871	0
		High		GTGGVDTAAVGGVFDVSNADRLGFSEVELVQMVVDGVK	1	4	1	P12277	N18(Deamidated)	3795.88	0	4.217e-09		3.79246		1
		High		LLIEMEQRLEQGQAIDDLMPAQK	1	4	1	P12277	M19(Oxidation)	2685.37	0	0.0001169		3.32775		1
		High		GTGGVDTAAVGGVFDVSNADRLGFSEVELVQMVVDGVK	1	4	1	P12277	N18(Deamidated); Q31(Deamidated)	3796.89	0	7.15e-06		3.1176		1
		High		AGVHIKLPNLGKHEK	2	5	1	P12277		1640.96	0	0.002599		2.36596		2
		High	High	TFLVWVNEEDHLR	2	4	1	P12277	N7(Deamidated)	1658.82	0	1.064e-05		2.33982	2.61348	0
		High	High	LGFSEVELVQMVVDGVK	4	4	1	P12277	Q10(Deamidated)	1849.98	0	1.148e-06		2.26085	2.45006	0
		High		DYEFMWNPHLGYILTCPSNLGTGLR	1	5	1	P12277	N7(Deamidated); C16(Carbamidomethyl)	2955.39	0	0.0001773		2.11024		0
			High	RGTGGVDTAAVGGVFDVSNADRLGFSEVELVQMVVDGVK	1	4	1	P12277		3950.98	0	1.253e-15			9.17694	2
			High	RGTGGVDTAAVGGVFDVSNADRLGFSEVELVQMVVDGVK	1	4	1	P12277	M33(Oxidation)	3966.97	0	1.003e-09			6.25124	2
			High	LRFPAEDEFPDLSAHNNHMAK	11	4	1	P12277	N17(Deamidated); M19(Oxidation)	2456.13	0	1.632e-05			5.07476	1
			High	LLIEMEQR	1	4	1	P12277	M5(Oxidation)	1047.55	0	0.003405			2.50348	0
			High	AGVHIKLPNLGK	1	5	1	P12277		1246.76	0	0.002053			2.15791	1
			High	FSEVLKR	1	5	1	P12277		878.51	0	0.00523			2.02516	1
			High	LRFPAEDEFPDLSAHNNHMAK	1	4	1	P12277	N16(Deamidated); N17(Deamidated); M19(Oxidation)	2457.13	0.002	0.07506			2.86727	1
		High		LEQGQAIDDLMPAQK	1	4	1	P12277	Q5(Deamidated)	1657.82	0.008	0.3398		1.54167		0
Q01082	Spectrin beta chain, non-erythrocytic 1 OS=Homo sapiens GN=SPTBN1 PE=1 SV=2 - [SPTB2_HUMAN]	391.618	45.26	85	114	448.691	43.65	84	132	455.104	43.74	83	137	2364	274.439	5.56689	protein binding; structural molecule activity; RNA binding	nucleus; organelle lumen; cytoplasm; cytosol; cytoskeleton; membrane; extracellular	cell division; cell organization and biogenesis; cell communication; metabolic process; regulation of biological process; response to stimulus; transport; cell differentiation; cellular component movement; development
	A2	B2	C2	Sequence	# PSMs	# Proteins	# Protein Groups	Protein Group Accessions	Modifications	MH+ [Da]	q-Value	PEP	XCorr A2	XCorr B2	XCorr C2	# Missed Cleavages
	High	High	High	AQTLPTSVVTITSESSPGKR	4	4	1	Q01082		2059.1	0	2.15e-08	5.82463	5.51396	5.48848	1
	High	High		HQILEQAVEDYAETVHQLSK	2	5	1	Q01082		2338.16	0	8.559e-09	5.77114	4.71696		0
	High			LAEISDVWEEMKTTLKNR	2	5	1	Q01082		2163.1	0	1.251e-08	5.48869			2
	High	High	High	SNAHYNLQNAFNLAEQHLGLTK	3	6	1	Q01082		2483.24	0	1.602e-08	5.35043	5.56252	6.11574	0
	High	High		SGHFEQAIKEGEDMIAEEHFGSEK	3	5	1	Q01082		2705.22	0	2.717e-06	5.23317	5.6311		1
	High			NDSFTTCIELGKSLLAR	1	5	1	Q01082	C7(Carbamidomethyl)	1924.97	0	3.54e-08	5.19336			1
	High	High	High	ILSSDDYGKDLTSVMR	3	6	1	Q01082		1799.89	0	2.629e-09	5.11177	4.42858	2.55308	1
	High	High	High	SQNIVTDSSSLSAEAIR	4	5	1	Q01082		1777.89	0	4.85e-10	5.01492	4.93164	4.50793	0
	High		High	TAGYPNVNIHNFTTSWR	2	6	1	Q01082		1977.96	0	8.274e-08	4.93867		4.93554	0
	High	High	High	FANSLVGVQQQLQAFNTYR	4	6	1	Q01082		2184.12	0	8.255e-10	4.9151	5.76328	4.94875	0
	High	High	High	LAEISDVWEEMKTTLK	3	5	1	Q01082		1892.98	0	2.804e-06	4.86174	5.21128	4.94513	1
	High			VAHMEFCYQELCQLAAER	1	6	1	Q01082	C7(Carbamidomethyl); C12(Carbamidomethyl)	2254.99	0	3.854e-10	4.86122			0
	High	High	High	VIESTQDLGNDLAGVMALQR	7	5	1	Q01082		2130.08	0	6.588e-13	4.82466	4.92187	5.28895	0
	High		High	FQIQDISVETEDNKEKK	2	8	2	Q01082;O15020		2051.03	0	4.926e-05	4.75817		4.93235	2
	High	High	High	LADLKQLWGLLIEETEKR	6	5	1	Q01082		2155.22	0	1.64e-08	4.67712	5.06131	5.44495	2
	High	High	High	DASVAEAWLLGQEPYLSSR	9	6	1	Q01082		2092.03	0	2.645e-08	4.6678	3.99079	4.22321	0
	High			DVAEEIANYRPTLDTLHEQASALPQEHAESPDVR	1	5	1	Q01082		3801.85	0	1.5e-08	4.64352			0
	High	High	High	LVSQDNFGFDLPAVEAATK	10	5	1	Q01082		2022.02	0	3.924e-06	4.61937	5.05411	4.64236	0
	High	High		HEAIETDIAAYEER	2	6	1	Q01082		1646.76	0	4.088e-07	4.60037	3.61383		0
	High	High	High	EVVAGSHELGQDYEHVTMLQER	5	5	1	Q01082		2527.19	0	4.797e-11	4.59771	6.31199	6.05702	0
	High	High	High	KHEAIETDIAAYEER	6	6	1	Q01082		1774.86	0	3.148e-08	4.54129	3.54348	4.73632	1
	High			TKVIESTQDLGNDLAGVMALQR	1	5	1	Q01082		2359.21	0	2.598e-08	4.51835			1
	High	High	High	LQALDTGWNELHK	5	5	1	Q01082		1524.77	0	6.143e-06	4.34011	3.12161	3.45045	0
	High		High	TQETPSAQMEGFLNR	4	4	1	Q01082		1708.79	0	1.05e-07	4.32642		4.08499	0
	High	High	High	LQAAYAGDKADDIQKR	6	5	1	Q01082		1762.91	0	2.884e-08	4.32606	4.218	4.5584	2
	High			KFANSLVGVQQQLQAFNTYR	1	6	1	Q01082		2312.21	0	1.27e-07	4.29656			1
	High			EIGQSVDEVEKLIKR	1	6	1	Q01082		1742.96	0	2.186e-05	4.25333			2
	High			EVVAGSHELGQDYEHVTMLQER	1	5	1	Q01082	Q11(Deamidated)	2528.19	0	5.521e-09	4.24459			0
	High	High	High	LISDINKAWER	3	9	2	Q01082;O15020		1344.73	0	3.18e-06	4.23834	3.17913	3.71603	1
	High	High	High	NRETASELLMR	3	5	1	Q01082		1319.67	0	3.723e-06	4.10981	3.48498	3.54218	1
	High		High	DMGEMVTQGQTDAQYMFLR	3	5	1	Q01082		2220.97	0	1.728e-08	4.09387		3.70793	0
	High	High		VIESTQDLGNDLAGVMALQR	3	5	1	Q01082	Q6(Deamidated)	2131.09	0	1.786e-07	4.08169	4.4648		0
	High	High	High	VDKLYAGLKDLAEER	4	5	1	Q01082		1719.92	0	6.428e-10	4.06314	4.42147	5.38833	2
	High			LVSQDNFGFDLPAVEAATKK	1	5	1	Q01082		2150.1	0	4.379e-08	4.0343			1
	High	High	High	MHTTFEHDIQALGTQVR	9	5	1	Q01082		1983.97	0	6.571e-08	3.87471	4.71032	4.43345	0
	High	High	High	LTTLELLEVRR	5	6	1	Q01082		1342.8	0	9.129e-06	3.86748	3.85314	3.53458	1
	High	High	High	TALPAQSAATLPAR	5	4	1	Q01082		1367.76	0	8.308e-07	3.86099	3.07746	3.94344	0
	High			KFANSLVGVQQQLQAFNTYR	2	6	1	Q01082	Q10(Deamidated)	2313.22	0	5.088e-05	3.72888			1
	High	High	High	MPLATSTDHGHNLQTVQLLIK	4	5	1	Q01082		2317.23	0	2.347e-06	3.71239	3.93835	4.72603	0
	High			TQTAIASEDMPNTLTEAEK	2	5	1	Q01082	N12(Deamidated)	2050.97	0	0.0008325	3.68976			0
	High	High	High	LAEISDVWEEMK	4	5	1	Q01082		1449.69	0	1.739e-06	3.66977	3.16563	3.27604	0
	High	High	High	EQWANLEQLSAIR	6	5	1	Q01082		1557.79	0	0.00015	3.66212	4.10121	3.94693	0
	High	High	High	KKEIEELQSQAQALSQEGK	5	5	1	Q01082		2144.12	0	2.515e-06	3.63083	4.16287	4.96352	2
	High		High	IVSSSDVGHDEYSTQSLVK	2	5	1	Q01082		2050.99	0	2e-06	3.4868		3.64989	0
	High	High		IVSSSDVGHDEYSTQSLVKK	2	5	1	Q01082		2179.09	0	2.15e-06	3.44496	4.99039		1
	High	High	High	EQWANLEQLSAIRK	3	5	1	Q01082		1685.89	0	8.46e-06	3.42156	3.35464	3.3216	1
	High	High	High	EIHQFNRDVEDEILWVGER	4	5	1	Q01082		2384.16	0	1.215e-06	3.38863	4.62696	5.14673	1
	High	High	High	DLDDFQSWLSR	9	5	1	Q01082		1381.64	0	3.739e-06	3.38198	2.92046	3.09556	0
	High			DASVAEAWLLGQEPYLSSR	1	6	1	Q01082	Q12(Deamidated)	2093.04	0	2.594e-10	3.31112			0
	High	High	High	FMELLEPLNER	5	5	1	Q01082		1390.7	0	6.84e-06	3.24908	3.11207	3.10985	0
	High	High	High	HLLGVEDLLQK	3	6	1	Q01082		1264.73	0	0.003943	3.22624	3.40283	3.33922	0
	High	High	High	LTTLELLEVR	3	6	1	Q01082		1186.7	0	7.982e-05	3.20608	3.02041	3.1317	0
	High	High	High	DLMLWMEDVIR	4	5	1	Q01082		1420.69	0	4.925e-06	3.19241	3.15822	3.35678	0
	High			MAETVDTSEMVNGATEQR	1	4	1	Q01082	N12(Deamidated)	1969.84	0	7.088e-05	3.17233			0
	High	High		EVVAGSHELGQDYEHVTMLQER	2	5	1	Q01082	Q11(Deamidated); M18(Oxidation)	2544.19	0	1.213e-06	3.16412	4.62506		0
	High		High	EAEKLESEHPDQAQAILSR	2	5	1	Q01082		2151.07	0	1.3e-09	3.10753		5.44792	1
	High	High	High	ALVADSHPESER	4	5	1	Q01082		1310.63	0	2.96e-06	3.09952	3.44673	3.45651	0
	High	High	High	EVDDLEQWIAER	5	5	1	Q01082		1502.71	0	1.961e-06	3.09951	3.79563	3.68191	0
	High		High	AKTALPAQSAATLPAR	2	4	1	Q01082		1566.89	0	0.0001656	3.0738		3.112	1
	High		High	SAATWDERFSALER	2	6	1	Q01082		1638.79	0	0.0005784	3.05543		3.08297	1
	High	High	High	DGMAFNALIHK	4	6	1	Q01082		1216.61	0	0.0004114	3.03669	2.86161	3.06912	0
	High	High	High	VQAVVAVAR	3	6	1	Q01082		912.562	0	0.0005103	2.97754	3.14131	2.68235	0
	High	High	High	LILEVHQFSR	5	5	1	Q01082		1241.7	0	2.641e-05	2.97614	3.1718	3.27744	0
	High	High	High	LLEVLSGERLPKPTK	3	6	1	Q01082		1680	0	0.001369	2.96632	2.55045	2.82586	1
	High	High	High	ITDLYTDLRDGR	6	5	1	Q01082		1437.73	0	2.953e-05	2.91024	3.15454	3.39542	1
	High	High		DVEDEILWVGER	2	5	1	Q01082		1459.71	0	8.797e-07	2.90985	3.3956		0
	High	High		MHTTFEHDIQALGTQVR	2	5	1	Q01082	M1(Oxidation)	1999.98	0	0.0001578	2.89048	4.22535		0
	High	High	High	VAVVNQIAR	3	5	1	Q01082		969.584	0	0.0006407	2.86154	2.82453	2.91041	0
	High	High	High	LVSDGNINSDRIQEK	4	5	1	Q01082		1687.86	0	2.998e-06	2.84369	3.34996	3.49519	1
	High	High	High	DVSSVELLMNNHQGIK	3	5	1	Q01082		1783.91	0	1.641e-05	2.83914	5.06403	3.8031	0
	High	High	High	EMIDKWEDR	3	5	1	Q01082		1221.56	0	0.001221	2.71495	2.44106	2.26581	1
	High			QRLQALDTGWNELHK	1	5	1	Q01082		1808.94	0	0.0002713	2.68538			1
	High	High		FATDGEGYKPCDPQVIR	3	6	1	Q01082	C11(Carbamidomethyl)	1952.91	0	4.188e-06	2.67995	3.96869		0
	High	High	High	KLPEELGRDQNTVETLQR	4	5	1	Q01082		2126.12	0	0.002871	2.67871	2.58489	2.58054	2
	High	High	High	GNLEVLLFTIQSK	3	9	2	Q01082;O15020		1461.83	0	2.55e-05	2.67842	3.21291	3.36269	0
	High	High	High	ELEAENYHDIKR	3	6	1	Q01082		1516.74	0	9.49e-06	2.67	3.4492	1.99788	1
	High			QALQDTLALYK	1	4	1	Q01082		1263.7	0	0.001745	2.54984			0
	High	High	High	KQALQDTLALYK	3	4	1	Q01082		1391.79	0	0.001706	2.54781	2.37486	3.34941	1
	High	High	High	DGLNEAWADLLELIDTR	4	5	1	Q01082		1943.97	0	5.206e-08	2.54417	4.29004	3.22743	0
	High	High		FESLEPEMNNQASR	2	4	1	Q01082		1651.74	0	2.139e-06	2.54283	3.31835		0
	High	High	High	LVSQDNFGFDLPAVEAATK	5	5	1	Q01082	N6(Deamidated)	2023	0	5.707e-05	2.48505	2.62812	3.39075	0
	High			EASLGEASKLQQFLR	1	5	1	Q01082	Q11(Deamidated)	1677.89	0	0.006971	2.43499			1
	High			SAATWDER	1	6	1	Q01082		935.422	0	0.0001323	2.33974			0
	High	High	High	EIGQSVDEVEK	4	6	1	Q01082		1232.6	0	0.004366	2.33234	2.47387	2.35322	0
	High			ANNQKVYMPR	1	6	1	Q01082		1220.62	0	0.009042	2.25186			1
	High		High	FLQDCQELSLWINEK	4	5	1	Q01082	C5(Carbamidomethyl)	1922.94	0	9.961e-05	2.22647		2.51167	0
	High	High	High	AFEDEMSGR	3	6	1	Q01082		1041.43	0	0.0003298	2.17924	2.21556	2.2268	0
	High	High	High	ETWLSENQR	3	14	3	P11277-3;Q01082;O15020		1162.55	0	0.001534	2.09279	2.62339	2.47006	0
	High			HEAFEKSAATWDER	1	6	1	Q01082		1676.77	0	3.452e-05	1.99391			1
	High			KQQMLENQMEVR	1	5	1	Q01082		1533.75	0	0.001725	1.95971			1
	High	High	High	AFEDEMSGR	3	6	1	Q01082	M6(Oxidation)	1057.43	0	0.0001437	1.33043	1.40845	1.79303	0
		High	High	LSDLQKEAEKLESEHPDQAQAILSR	2	5	1	Q01082		2835.44	0	2.929e-08		5.54265	5.88021	2
		High	High	FANSLVGVQQQLQAFNTYR	3	6	1	Q01082	N3(Deamidated)	2185.12	0	2.046e-06		4.9878	3.64173	0
		High		LVSDGNINSDRIQEKVDSIDDR	1	5	1	Q01082		2488.23	0	0.0003583		4.70103		2
		High		EIHQFNRDVEDEILWVGER	1	5	1	Q01082	N6(Deamidated)	2385.16	0	0.0003573		4.00642		1
		High		MLTAQDMSYDEAR	1	5	1	Q01082		1530.66	0	7.066e-06		3.75196		0
		High	High	TQILAASYELHK	3	5	1	Q01082		1373.74	0	0.0001222		3.69472	3.39109	0
		High		FQIQDISVETEDNKEK	1	8	2	Q01082;O15020		1922.93	0	0.0003744		3.67027		1
		High	High	QLWGLLIEETEKR	2	5	1	Q01082		1614.88	0	5.593e-05		3.64381	3.37681	1
		High	High	EVVAGSHELGQDYEHVTMLQER	2	5	1	Q01082	M18(Oxidation)	2543.19	0	1.675e-09		3.60368	5.13294	0
		High	High	HTLVEADIGIQAER	3	6	1	Q01082		1551.81	0	1.9e-05		3.47484	3.81303	0
		High	High	QNLLSQSHAYQQFLR	2	5	1	Q01082		1832.94	0	7.023e-05		3.35058	1.88499	0
		High	High	TAASGIPYHSEVPVSLK	3	4	1	Q01082		1755.93	0	5.622e-05		3.2295	3.90286	0
		High	High	HRPDLIDFDKLKK	2	5	1	Q01082		1624.92	0	4.981e-05		3.15154	3.78695	2
		High		TALPAQSAATLPAR	1	4	1	Q01082	Q6(Deamidated)	1368.76	0	0.001048		2.9997		0
		High	High	LLDPEDISVDHPDEK	2	6	1	Q01082		1721.81	0	0.0005964		2.93201	2.85448	0
		High		LPEELGRDQNTVETLQR	1	5	1	Q01082	Q9(Deamidated)	1999.03	0	0.0001744		2.76768		1
		High		VLVLSQDYGK	1	6	1	Q01082		1121.62	0	0.002868		2.69255		0
		High		MPLATSTDHGHNLQTVQLLIK	2	5	1	Q01082	Q14(Deamidated)	2318.23	0	0.00116		2.52191		0
		High	High	LWEYLLELLR	2	6	1	Q01082		1347.77	0	3.256e-05		2.45988	2.34844	0
		High	High	MHTTFEHDIQALGTQVR	2	5	1	Q01082	M1(Oxidation); Q10(Deamidated)	2000.97	0	0.0004202		2.40918	2.98197	0
		High		GNLEVLLFTIQSK	1	9	2	Q01082;O15020	N2(Deamidated)	1462.81	0	0.001155		2.34177		0
		High	High	ETASELLMR	2	5	1	Q01082	M8(Oxidation)	1065.52	0	0.004189		2.29959	2.44424	0
		High	High	FYHDAKEIFGR	2	5	1	Q01082		1382.68	0	5.011e-05		1.88696	2.80903	1
		High		TQTAIASEDMPNTLTEAEK	1	5	1	Q01082	M10(Oxidation)	2065.97	0	0.001452		1.8534		0
			High	TQTAIASEDMPNTLTEAEK	2	5	1	Q01082		2049.97	0	5.423e-07			4.54382	0
			High	AQTLPTSVVTITSESSPGKR	2	4	1	Q01082	Q2(Deamidated)	2060.1	0	1.119e-07			4.26042	1
			High	MPLATSTDHGHNLQTVQLLIK	1	5	1	Q01082	M1(Oxidation)	2333.22	0	0.0004786			4.24526	0
			High	LPEELGRDQNTVETLQR	1	5	1	Q01082		1998.03	0	8.182e-06			4.02902	1
			High	FATDGEGYKPCDPQVIRDR	1	6	1	Q01082	C11(Carbamidomethyl)	2224.04	0	0.005602			3.63313	1
			High	FANSLVGVQQQLQAFNTYR	1	6	1	Q01082	N3(Deamidated); Q9(Deamidated)	2186.1	0	1.722e-07			3.49046	0
			High	MWEVLESTTQTK	1	5	1	Q01082		1452.7	0	1.824e-06			3.41269	0
			High	DALLSALSIQNYHLECNETK	1	4	1	Q01082	Q10(Deamidated); C16(Carbamidomethyl)	2320.13	0	0.0001259			3.34973	0
			High	KKEIEELQSQAQALSQEGK	1	5	1	Q01082	Q8(Deamidated)	2145.12	0	2.324e-05			3.21693	2
			High	DVSSVELLMNNHQGIK	1	5	1	Q01082	N10(Deamidated)	1784.88	0	0.002299			2.91219	0
			High	KLPEELGRDQNTVETLQR	2	5	1	Q01082	Q10(Deamidated)	2127.12	0	0.000144			2.58573	2
			High	EIEELQSQAQALSQEGK	1	5	1	Q01082		1887.93	0	0.001055			2.39078	0
			High	IVSSSDVGHDEYSTQSLVKK	1	5	1	Q01082	Q15(Deamidated)	2180.09	0	0.003784			2.24099	1
			High	EMIDKWEDR	1	5	1	Q01082	M2(Oxidation)	1237.55	0	0.002141			2.01538	1
	High	High		QRLEMNLGLQK	2	6	1	Q01082		1329.73	0.001	0.01507	2.92866	2.48432		1
	High	High		IDDIFER	2	5	1	Q01082		907.452	0.001	0.006254	2.43675	1.95495		0
		High	High	LLEVLSGER	2	6	1	Q01082		1015.58	0.001	0.01154		2.86993	2.40426	0
		High	High	ELALRNELIR	2	11	2	P11277-3;Q01082		1226.72	0.001	0.03558		2.72469	2.62099	1
		High		LVSDGNINSDRIQEK	1	5	1	Q01082	N8(Deamidated)	1688.85	0.001	0.008312		2.65988		1
		High		VAVVNQIAR	1	5	1	Q01082	N5(Deamidated)	970.566	0.001	0.004223		2.23985		0
		High		LFQLNREVDDLEQWIAER	1	5	1	Q01082	N5(Deamidated)	2275.15	0.001	0.02055		2.23383		1
		High		AKDEQSAVSMLK	1	5	1	Q01082		1306.67	0.001	0.006796		2.17207		1
		High		IVSSSDVGHDEYSTQSLVK	1	5	1	Q01082	Q15(Deamidated)	2051.99	0.001	0.003866		1.93363		0
			High	EASLGEASKLQQFLR	1	5	1	Q01082		1676.9	0.001	0.01552			2.65868	1
			High	AEHERELALRNELIR	1	6	1	Q01082		1849	0.001	0.01807			1.75656	2
		High		FQIQDISVETEDNKEKK	1	8	2	Q01082;O15020	Q4(Deamidated)	2052.03	0.002	0.04727		3.19871		2
		High		LQQFLR	1	5	1	Q01082		804.473	0.002	0.03956		1.89241		0
			High	AAMRETWLSENQR	1	14	3	P11277-3;Q01082;O15020	M3(Oxidation)	1607.76	0.002	0.07455			1.35524	1
		High	High	NRETASELLMR	2	5	1	Q01082	M10(Oxidation)	1335.66	0.003	0.1059		2.19024	2.04964	1
			High	LVSDGNINSDR	1	5	1	Q01082		1189.58	0.004	0.162			1.65833	0
		High		DLVAIEAK	1	5	1	Q01082		858.493	0.008	0.338		1.65941		0
P06576	ATP synthase subunit beta, mitochondrial OS=Homo sapiens GN=ATP5B PE=1 SV=3 - [ATPB_HUMAN]	270.418	74.29	28	70	415.869	74.86	29	105	389.659	71.08	27	100	529	56.5246	5.40186	nucleotide binding; transporter activity; metal ion binding; protein binding; catalytic activity; receptor activity	nucleus; cytoplasm; mitochondrion; membrane; organelle lumen; cell surface; extracellular	development; cell differentiation; metabolic process; transport; cellular component movement; regulation of biological process; cellular homeostasis
	A2	B2	C2	Sequence	# PSMs	# Proteins	# Protein Groups	Protein Group Accessions	Modifications	MH+ [Da]	q-Value	PEP	XCorr A2	XCorr B2	XCorr C2	# Missed Cleavages
	High	High	High	IPSAVGYQPTLATDMGTMQER	7	7	1	P06576		2266.08	0	1.242e-09	6.23908	6.03816	5.95656	0
	High	High	High	IMDPNIVGSEHYDVAR	8	5	1	P06576	M2(Oxidation)	1831.86	0	1.394e-11	5.95955	4.62177	5.05507	0
	High	High	High	KGSITSVQAIYVPADDLTDPAPATTFAHLDATTVLSR	5	5	1	P06576		3843.01	0	1.676e-13	5.90696	9.29868	9.07635	1
	High		High	QFAPIHAEAPEFMEMSVEQEILVTGIK	4	5	1	P06576		3044.53	0	1.189e-10	5.78329		6.47338	0
	High	High	High	SLQDIIAILGMDELSEEDKLTVSR	7	5	1	P06576		2675.38	0	1.47e-09	5.74984	6.42003	5.12125	1
	High	High	High	IPSAVGYQPTLATDMGTMQER	8	7	1	P06576	M15(Oxidation)	2282.08	0	1.746e-07	5.61406	5.89237	5.49329	0
	High			EGNDLYHEMIESGVINLKDATSK	1	7	1	P06576		2563.24	0	1.865e-07	5.38066			1
	High	High	High	GSITSVQAIYVPADDLTDPAPATTFAHLDATTVLSR	4	5	1	P06576		3714.91	0	3.17e-17	5.30707	7.01235	7.02655	0
	High			TREGNDLYHEMIESGVINLKDATSK	1	7	1	P06576	N5(Deamidated)	2821.37	0	7.226e-07	5.17271			2
	High	High	High	SLQDIIAILGMDELSEEDKLTVSR	4	5	1	P06576	M11(Oxidation)	2691.37	0	7.892e-11	4.92918	7.24144	6.92579	1
	High	High	High	TREGNDLYHEMIESGVINLKDATSK	3	7	1	P06576		2820.38	0	2.712e-07	4.88891	5.42009	6.52098	2
	High	High	High	AIAELGIYPAVDPLDSTSR	22	5	1	P06576		1988.05	0	1.233e-08	4.75073	4.71129	4.96113	0
	High	High		GQKVLDSGAPIKIPVGPETLGR	2	5	1	P06576		2232.28	0	1.28e-05	4.64081	4.8139		2
	High	High	High	IMDPNIVGSEHYDVAR	7	5	1	P06576		1815.87	0	2.558e-08	4.62526	3.2454	4.76992	0
	High	High	High	FTQAGSEVSALLGR	9	4	1	P06576		1435.76	0	5.441e-07	4.60139	4.32194	3.99918	0
	High	High	High	LVLEVAQHLGESTVR	12	3	1	P06576		1650.92	0	1.086e-07	4.5519	4.11135	4.49078	0
	High	High	High	VLDSGAPIKIPVGPETLGR	12	5	1	P06576		1919.1	0	1.123e-09	4.48184	5.10864	4.35836	1
	High	High	High	IMNVIGEPIDERGPIK	10	5	1	P06576		1780.96	0	2.378e-07	4.42023	4.02614	4.0469	1
	High	High	High	TREGNDLYHEMIESGVINLK	4	7	1	P06576	N5(Deamidated)	2319.13	0	5.427e-06	4.3761	4.56038	4.76176	1
	High	High	High	VALTGLTVAEYFR	5	5	1	P06576		1439.79	0	4.53e-09	4.33547	4.29743	4.47662	0
	High	High	High	IMNVIGEPIDERGPIKTK	3	5	1	P06576		2010.12	0	0.0001077	4.0187	4.28267	4.88959	2
	High	High	High	EGNDLYHEMIESGVINLK	6	7	1	P06576		2061.01	0	7.778e-10	3.85744	4.70077	3.96754	0
	High	High	High	IPSAVGYQPTLATDMGTMQER	3	7	1	P06576	Q8(Deamidated); M15(Oxidation); M18(Oxidation)	2299.08	0	3.819e-08	3.82109	3.28053	4.13471	0
	High	High	High	TVLIMELINNVAK	12	7	1	P06576		1457.84	0	3.917e-06	3.81578	3.28401	3.81486	0
	High	High	High	DQEGQDVLLFIDNIFR	5	4	1	P06576		1921.97	0	3.305e-07	3.74223	4.03891	4.09203	0
	High	High	High	AHGGYSVFAGVGER	7	7	1	P06576		1406.68	0	4.712e-09	3.59912	3.78857	4.38196	0
	High			GQKVLDSGAPIKIPVGPETLGR	1	5	1	P06576	Q2(Deamidated)	2233.27	0	3.497e-06	3.57138			2
	High	High	High	FLSQPFQVAEVFTGHMGK	3	4	1	P06576	M16(Oxidation)	2039	0	7.56e-07	3.52322	4.70077	4.66427	0
	High	High		GFQQILAGEYDHLPEQAFYMVGPIEEAVAK	2	2	1	P06576		3350.65	0	7.036e-05	3.48626	4.02306		0
	High	High	High	VALVYGQMNEPPGAR	8	5	1	P06576		1601.82	0	1.692e-06	3.34749	3.38721	3.20912	0
	High		High	IMNVIGEPIDER	3	5	1	P06576		1385.71	0	1.279e-06	3.19777		3.46503	0
	High	High		IGLFGGAGVGK	2	5	1	P06576		975.562	0	1.928e-05	2.99396	2.84355		0
	High	High	High	TIAMDGTEGLVR	14	5	1	P06576		1262.64	0	0.0001903	2.81437	2.81876	2.69575	0
	High	High	High	TVLIMELINNVAK	8	7	1	P06576	N9(Deamidated)	1458.83	0	8.97e-06	2.72814	3.00076	3.35618	0
	High			VVDLLAPYAKGGK	1	5	1	P06576		1330.77	0	0.002398	2.66349			1
	High	High	High	TIAMDGTEGLVR	4	5	1	P06576	M4(Oxidation)	1278.64	0	3.946e-05	2.48625	2.5266	3.097	0
	High			FLSQPFQVAEVFTGHMGK	2	4	1	P06576	Q7(Deamidated)	2024	0	0.001651	2.44574			0
	High	High	High	SLQDIIAILGMDELSEEDKLTVSR	4	5	1	P06576	Q3(Deamidated)	2676.39	0	5.576e-10	2.42492	4.61527	3.38239	1
	High		High	SLQDIIAILGMDELSEEDKLTVSR	2	5	1	P06576	Q3(Deamidated); M11(Oxidation)	2692.37	0	4.791e-10	1.92765		4.884	1
		High		IPSAVGYQPTLATDMGTMQER	2	7	1	P06576	M15(Oxidation); M18(Oxidation)	2298.07	0	1.047e-07		5.70268		0
		High	High	FLSQPFQVAEVFTGHMGK	7	4	1	P06576		2023.02	0	6.201e-08		5.56937	5.04435	0
		High		IPSAVGYQPTLATDMGTMQER	1	7	1	P06576	Q8(Deamidated)	2267.09	0	1.26e-08		4.60542		0
		High	High	TREGNDLYHEMIESGVINLK	2	7	1	P06576		2318.14	0	9.709e-10		4.45605	5.94394	1
		High		IMDPNIVGSEHYDVAR	3	5	1	P06576	N5(Deamidated)	1816.87	0	1.229e-06		4.388		0
		High		DQEGQDVLLFIDNIFR	1	4	1	P06576	Q5(Deamidated)	1922.97	0	8.673e-05		3.75683		0
		High		ILQDYKSLQDIIAILGMDELSEEDKLTVSR	1	4	1	P06576		3435.79	0	1.83e-06		3.70669		2
		High		DATSKVALVYGQMNEPPGAR	1	5	1	P06576		2104.04	0	0.0001489		3.65454		1
		High	High	IMNVIGEPIDERGPIK	3	5	1	P06576	M2(Oxidation)	1796.95	0	7.633e-06		3.44814	3.70429	1
		High	High	IPSAVGYQPTLATDMGTMQER	4	7	1	P06576	Q8(Deamidated); M15(Oxidation)	2283.08	0	2.01e-07		3.41863	3.37913	0
		High		QFAPIHAEAPEFMEMSVEQEILVTGIK	1	5	1	P06576	M13(Oxidation); M15(Oxidation)	3076.52	0	1.604e-05		3.13204		0
		High		IMNVIGEPIDERGPIKTK	1	5	1	P06576	M2(Oxidation)	2026.1	0	0.002581		3.0682		2
		High	High	VALVYGQMNEPPGAR	3	5	1	P06576	M8(Oxidation)	1617.8	0	2.936e-05		2.99604	2.6827	0
		High		IMNVIGEPIDERGPIK	1	5	1	P06576	N3(Deamidated)	1781.96	0	0.0002166		2.63744		1
		High	High	VVDLLAPYAK	2	5	1	P06576		1088.63	0	0.001218		2.43035	2.32307	0
		High	High	IPVGPETLGR	2	5	1	P06576		1038.59	0	0.0003257		2.26952	2.20861	0
			High	KGSITSVQAIYVPADDLTDPAPATTFAHLDATTVLSR	2	5	1	P06576	Q8(Deamidated)	3844	0	1.099e-15			7.01187	1
			High	EGNDLYHEMIESGVINLKDATSK	1	7	1	P06576	N3(Deamidated)	2564.24	0	7.463e-08			4.67171	1
			High	TREGNDLYHEMIESGVINLK	1	7	1	P06576	M11(Oxidation)	2334.15	0	1.9e-05			4.65281	1
			High	GFQQILAGEYDHLPEQAFYMVGPIEEAVAK	1	2	1	P06576	Q16(Deamidated)	3351.65	0	6.427e-08			4.20281	0
			High	QFAPIHAEAPEFMEMSVEQEILVTGIK	2	5	1	P06576	M15(Oxidation); Q19(Deamidated)	3061.5	0	4.836e-05			3.70866	0
			High	TREGNDLYHEMIESGVINLK	1	7	1	P06576	N5(Deamidated); N18(Deamidated)	2320.12	0	0.002942			3.49755	1
			High	GFQQILAGEYDHLPEQAFYMVGPIEEAVAK	1	2	1	P06576	Q16(Deamidated); M20(Oxidation)	3367.65	0	1.484e-05			3.35436	0
			High	TVLIMELINNVAK	1	7	1	P06576	M5(Oxidation)	1473.84	0	8.241e-05			2.9594	0
			High	EGNDLYHEMIESGVINLK	1	7	1	P06576	M9(Oxidation)	2076.99	0	0.001009			2.70961	0
		High	High	TREGNDLYHEMIESGVINLK	2	7	1	P06576	M11(Oxidation); N18(Deamidated)	2335.14	0.001	0.01042		3.3895	2.59709	1
			High	EGNDLYHEMIESGVINLK	1	7	1	P06576	N3(Deamidated)	2062	0.001	0.01645			2.62553	0
			High	IMNVIGEPIDER	1	5	1	P06576	M2(Oxidation); N3(Deamidated)	1402.7	0.001	0.01837			2.10609	0
P09104	Gamma-enolase OS=Homo sapiens GN=ENO2 PE=1 SV=3 - [ENOG_HUMAN]	230.871	76.5	29	61	387.148	84.79	27	103	384.084	88.71	31	102	434	47.239	5.03369	metal ion binding; catalytic activity; protein binding	cytoplasm; cytosol; extracellular; membrane	metabolic process; response to stimulus
	A2	B2	C2	Sequence	# PSMs	# Proteins	# Protein Groups	Protein Group Accessions	Modifications	MH+ [Da]	q-Value	PEP	XCorr A2	XCorr B2	XCorr C2	# Missed Cleavages
	High	High	High	HIAQLAGNSDLILPVPAFNVINGGSHAGNK	11	3	1	P09104	N22(Deamidated)	3025.59	0	1.461e-12	7.87108	8.19497	8.48911	0
	High			FGANAILGVSLAVCKAGAAER	1	3	1	P09104	C14(Carbamidomethyl)	2075.1	0	1.292e-12	6.21652			1
	High	High	High	AAVPSGASTGIYEALELRDGDKQR	11	5	1	P09104		2504.27	0	8.769e-07	5.54232	3.81457	4.876	2
	High			HIAQLAGNSDLILPVPAFNVINGGSHAGNK	1	3	1	P09104	Q4(Deamidated); N8(Deamidated); N19(Deamidated); N22(Deamidated)	3028.57	0	1.173e-07	5.25897			0
	High			FTANVGIQIVGDDLTVTNPKR	1	5	1	P09104		2258.21	0	2.052e-09	5.19532			1
	High	High		HIAQLAGNSDLILPVPAFNVINGGSHAGNK	5	3	1	P09104	Q4(Deamidated); N8(Deamidated); N22(Deamidated)	3027.57	0	1.156e-08	5.13211	3.64337		0
	High	High		GNPTVEVDLYTAKGLFR	3	5	1	P09104		1879.99	0	1.904e-07	5.1213	5.16329		1
	High			DKYGKDATNVGDEGGFAPNILENSEALELVK	1	3	1	P09104	N19(Deamidated); N23(Deamidated)	3295.6	0	2.617e-07	5.03934			2
	High	High	High	LAMQEFMILPVGAESFR	9	3	1	P09104	M7(Oxidation)	1954.98	0	1.683e-05	4.91784	4.97669	4.78871	0
	High	High	High	SGETEDTFIADLVVGLCTGQIK	32	12	3	P06733;P13929-3;P09104	C17(Carbamidomethyl)	2353.16	0	1.592e-09	4.84786	5.38484	5.73783	0
	High	High	High	LAMQEFMILPVGAESFR	8	3	1	P09104		1938.98	0	2.706e-09	4.62774	4.57605	4.35748	0
	High	High	High	FTANVGIQIVGDDLTVTNPK	11	5	1	P09104		2102.13	0	1.023e-05	4.59054	6.25923	6.01568	0
	High		High	HIAQLAGNSDLILPVPAFNVINGGSHAGNK	7	3	1	P09104	N8(Deamidated); N22(Deamidated)	3026.57	0	7.526e-13	4.58589		6.58341	0
	High	High	High	AAVPSGASTGIYEALELR	7	16	3	P06733;P13929-3;P09104		1804.94	0	1.665e-06	4.38043	4.45586	4.44052	0
	High		High	EILDSRGNPTVEVDLYTAK	2	5	1	P09104		2120.09	0	9.209e-06	4.30069		4.54161	1
	High	High	High	LAQENGWGVMVSHR	12	4	1	P09104	N5(Deamidated)	1584.76	0	8.161e-08	4.25191	3.68424	3.78536	0
	High	High	High	YITGDQLGALYQDFVR	14	5	1	P09104		1858.94	0	4.322e-09	4.17209	5.29546	4.6908	0
	High	High	High	DATNVGDEGGFAPNILENSEALELVK	8	3	1	P09104	N18(Deamidated)	2703.3	0	6.299e-09	4.00306	4.36392	4.17076	0
	High	High	High	DGKYDLDFKSPTDPSR	7	5	1	P09104		1840.87	0	6.205e-09	3.91755	4.50444	4.73621	2
	High	High	High	YNQLMRIEEELGDEAR	3	4	1	P09104	M5(Oxidation)	1981.93	0	4.832e-06	3.88641	5.64679	4.04741	1
	High	High	High	DYPVVSIEDPFDQDDWAAWSK	8	4	1	P09104		2483.11	0	5.187e-06	3.84109	3.68397	3.85435	0
	High		High	LAMQEFMILPVGAESFRDAMR	2	3	1	P09104		2412.2	0	3.192e-06	3.79688		4.2738	1
	High	High	High	GNPTVEVDLYTAK	5	5	1	P09104		1406.71	0	0.0001761	3.7945	3.27087	3.4456	0
	High	High		LAMQEFMILPVGAESFR	3	3	1	P09104	M3(Oxidation); Q4(Deamidated)	1955.97	0	2.248e-06	3.59331	3.58125		0
	High			YITGDQLGALYQDFVR	1	5	1	P09104	Q6(Deamidated)	1859.93	0	3.018e-07	3.58349			0
	High	High	High	DATNVGDEGGFAPNILENSEALELVKEAIDK	6	3	1	P09104	N4(Deamidated)	3259.62	0	2.107e-10	3.4622	6.68788	4.19092	1
	High	High	High	VNQIGSVTEAIQACK	5	4	1	P09104	C14(Carbamidomethyl)	1617.82	0	2.59e-07	3.41499	4.07348	4.25231	0
	High	High	High	IEEELGDEAR	4	4	1	P09104		1160.54	0	1.271e-05	3.3675	2.98709	2.95772	0
	High			DATNVGDEGGFAPNILENSEALELVKEAIDKAGYTEK	1	3	1	P09104	N4(Deamidated); N14(Deamidated)	3909.91	0	8.825e-06	3.36145			2
	High	High	High	LGAEVYHTLK	3	3	1	P09104		1130.61	0	1.023e-05	3.01938	2.72954	3.76484	0
	High	High	High	EAIDKAGYTEK	3	5	1	P09104		1224.61	0	0.0009191	2.61935	1.84052	2.69683	1
	High			AVEEKACNCLLLK	1	5	1	P09104	C7(Carbamidomethyl); C9(Carbamidomethyl)	1547.79	0	0.0009534	2.40664			1
	High			LAQENGWGVMVSHR	1	4	1	P09104	Q3(Deamidated); N5(Deamidated); M10(Oxidation)	1601.75	0	0.004785	2.19692			0
	High		High	FAGHNFR	2	4	1	P09104		848.416	0	0.004715	1.64372		1.12132	0
	High	High	High	SGETEDTFIADLVVGLCTGQIK	6	12	3	P06733;P13929-3;P09104	C17(Carbamidomethyl); Q20(Deamidated)	2354.16	0	0.000422	0.774732	1.87582	2.03618	0
		High		AVDHINSTIAPALISSGLSVVEQEKLDNLMLELDGTENK	2	4	1	P09104	Q23(Deamidated)	4165.15	0	4.536e-12		7.45299		1
		High		DATNVGDEGGFAPNILENSEALELVKEAIDKAGYTEK	1	3	1	P09104	N14(Deamidated)	3908.91	0	4.582e-09		7.20357		2
		High		AVDHINSTIAPALISSGLSVVEQEKLDNLMLELDGTENK	2	4	1	P09104	Q23(Deamidated); N28(Deamidated)	4166.15	0	2.731e-12		6.7501		1
		High	High	AAVPSGASTGIYEALELRDGDK	4	14	2	P13929-3;P09104		2220.13	0	1.686e-08		6.4347	6.10762	1
		High		DKYGKDATNVGDEGGFAPNILENSEALELVK	1	3	1	P09104		3293.63	0	6.483e-07		6.271		2
		High	High	DATNVGDEGGFAPNILENSEALELVK	7	3	1	P09104		2702.32	0	4.33e-10		5.25372	5.88483	0
		High	High	LAMQEFMILPVGAESFR	3	3	1	P09104	M3(Oxidation); M7(Oxidation)	1970.98	0	1.322e-06		5.16212	5.13425	0
		High	High	IVIGMDVAASEFYR	3	5	1	P09104		1570.79	0	1.129e-07		4.10885	4.41615	0
		High	High	IVIGMDVAASEFYR	4	5	1	P09104	M5(Oxidation)	1586.79	0	1.151e-06		3.89807	3.91753	0
		High		DATNVGDEGGFAPNILENSEALELVKEAIDK	1	3	1	P09104	N14(Deamidated); N18(Deamidated)	3260.59	0	1.464e-07		3.83588		1
		High	High	LAQENGWGVMVSHR	4	4	1	P09104	N5(Deamidated); M10(Oxidation)	1600.75	0	2.457e-07		3.51518	3.4705	0
		High	High	FGANAILGVSLAVCK	2	17	3	P06733;P13929-3;P09104	C14(Carbamidomethyl)	1519.83	0	1e-06		3.20338	3.7069	0
		High	High	DYPVVSIEDPFDQDDWAAWSK	3	4	1	P09104	Q13(Deamidated)	2484.1	0	5.105e-07		3.05882	2.3717	0
		High	High	FAGHNFRNPSVL	2	4	1	P09104		1358.7	0	0.0004419		2.86946	3.14369	1
		High	High	DATNVGDEGGFAPNILENSEALELVK	3	3	1	P09104	N4(Deamidated); N18(Deamidated)	2704.31	0	0.000306		2.70633	3.30773	0
		High	High	AAVPSGASTGIYEALELRDGDKQR	4	5	1	P09104	Q23(Deamidated)	2505.28	0	8.415e-05		2.61993	2.94727	2
		High	High	LAQENGWGVMVSHR	3	4	1	P09104		1583.77	0	6.871e-07		1.32675	3.53711	0
			High	AVDHINSTIAPALISSGLSVVEQEKLDNLMLELDGTENK	1	4	1	P09104		4164.13	0	1.354e-12			7.44655	1
			High	DATNVGDEGGFAPNILENSEALELVKEAIDK	2	3	1	P09104		3258.62	0	5.746e-10			6.13897	1
			High	GNPTVEVDLYTAKGLFR	1	5	1	P09104	N2(Deamidated)	1880.99	0	5.033e-08			5.343	1
			High	AGAAERELPLYR	1	3	1	P09104		1345.72	0	4.311e-05			3.46067	1
			High	DGKYDLDFK	1	5	1	P09104		1100.52	0	0.0006589			2.95312	1
	High		High	YNQLMR	2	9	2	P13929-3;P09104		824.408	0.001	0.01198	1.9007		1.79879	0
	High	High	High	ACNCLLLK	3	10	2	P13929-3;P09104	C2(Carbamidomethyl); C4(Carbamidomethyl)	991.505	0.001	0.01408	1.79402	1.68752	2.20909	0
		High		FAGHNFRNPSVL	1	4	1	P09104	N5(Deamidated)	1359.68	0.006	0.2617		2.25492		1
P13637	Sodium/potassium-transporting ATPase subunit alpha-3 OS=Homo sapiens GN=ATP1A3 PE=1 SV=3 - [AT1A3_HUMAN]	246.552	47.48	41	72	368.599	48.86	47	102	302.252	46.99	41	85	1013	111.677	5.37646	nucleotide binding; catalytic activity; transporter activity; protein binding; metal ion binding	nucleus; cytoplasm; endoplasmic reticulum; Golgi; membrane	metabolic process; transport; response to stimulus; cell communication; regulation of biological process
	A2	B2	C2	Sequence	# PSMs	# Proteins	# Protein Groups	Protein Group Accessions	Modifications	MH+ [Da]	q-Value	PEP	XCorr A2	XCorr B2	XCorr C2	# Missed Cleavages
	High			NLEAVETLGSTSTICSDKTGTLTQNR	1	25	3	P05023-3;B3KRI1;P13637	C15(Carbamidomethyl)	2796.36	0	7.074e-12	7.23485			1
	High	High	High	NLEAVETLGSTSTICSDKTGTLTQNR	4	25	3	P05023-3;B3KRI1;P13637	N1(Deamidated); C15(Carbamidomethyl)	2797.37	0	1.113e-10	6.19388	6.19907	4.89699	1
	High	High	High	QGAIVAVTGDGVNDSPALKK	8	22	3	P05023-3;B3KRI1;P13637		1940.05	0	1.266e-09	6.10033	6.09982	5.75661	1
	High	High	High	LNWDDRTVNDLEDSYGQQWTYEQR	5	11	1	P13637		3031.37	0	3.01e-13	5.97733	7.01635	5.87166	1
	High	High	High	AIAKGVGIISEGNETVEDIAAR	4	23	3	P05023-3;B3KRI1;P13637		2213.18	0	5.368e-10	5.94355	3.92245	5.22549	1
	High			DVAGDASESALLKCIELSSGSVK	1	10	1	P13637	C14(Carbamidomethyl)	2336.16	0	1.837e-09	5.93032			1
	High			AIAKGVGIISEGNETVEDIAAR	2	23	3	P05023-3;B3KRI1;P13637	N13(Deamidated)	2214.16	0	1.262e-08	5.78889			1
	High	High		QGAIVAVTGDGVNDSPALKK	4	22	3	P05023-3;B3KRI1;P13637	Q1(Deamidated)	1941.05	0	0.0001897	5.47172	5.22701		1
	High	High	High	QAADMILLDDNFASIVTGVEEGR	17	26	3	P05023-3;B3KRI1;P13637		2464.19	0	2.34e-12	5.38094	6.69792	6.0371	0
[truncated: 13,389 more rows]

## Sheet: All Proteins 
Alzheimer's associated protein	Neuronal (more stringent database)	Neuronal (less stringent database)	Accession	Description
No	Yes	Yes	Q13885	Tubulin beta-2A chain OS=Homo sapiens GN=TUBB2A PE=1 SV=1 - [TBB2A_HUMAN]
Yes	Yes	Yes	P68371	Tubulin beta-4B chain OS=Homo sapiens GN=TUBB4B PE=1 SV=1 - [TBB4B_HUMAN]
Yes	Yes	Yes	Q9BVA1	Tubulin beta-2B chain OS=Homo sapiens GN=TUBB2B PE=1 SV=1 - [TBB2B_HUMAN]
Yes	Yes	Yes	P04350	Tubulin beta-4A chain OS=Homo sapiens GN=TUBB4A PE=1 SV=2 - [TBB4A_HUMAN]
Yes	Yes	Yes	P07437	Tubulin beta chain OS=Homo sapiens GN=TUBB PE=1 SV=2 - [TBB5_HUMAN]
Yes	Yes	Yes	A8MUB1;P68366-2	Tubulin alpha-4A chain OS=Homo sapiens GN=TUBA4A PE=2 SV=1 - [A8MUB1_HUMAN]
Yes	Yes	Yes	Q71U36-2	Isoform 2 of Tubulin alpha-1A chain OS=Homo sapiens GN=TUBA1A - [TBA1A_HUMAN]
No	No	Yes	Q9BQE3	Tubulin alpha-1C chain OS=Homo sapiens GN=TUBA1C PE=1 SV=1 - [TBA1C_HUMAN]
Yes	Yes	Yes	Q9NY65	Tubulin alpha-8 chain OS=Homo sapiens GN=TUBA8 PE=1 SV=1 - [TBA8_HUMAN]
No	No	No	Q59GB4	Dihydropyrimidinase-like 2 variant (Fragment) OS=Homo sapiens PE=2 SV=1 - [Q59GB4_HUMAN]
Yes	Yes	Yes	P04406	Glyceraldehyde-3-phosphate dehydrogenase OS=Homo sapiens GN=GAPDH PE=1 SV=3 - [G3P_HUMAN]
Yes	Yes	Yes	Q13813-2	Isoform 2 of Spectrin alpha chain, non-erythrocytic 1 OS=Homo sapiens GN=SPTAN1 - [SPTN1_HUMAN]
Yes	Yes	Yes	P60709	Actin, cytoplasmic 1 OS=Homo sapiens GN=ACTB PE=1 SV=1 - [ACTB_HUMAN]
Yes	Yes	Yes	Q13509	Tubulin beta-3 chain OS=Homo sapiens GN=TUBB3 PE=1 SV=2 - [TBB3_HUMAN]
No	Yes	Yes	Q9BUF5	Tubulin beta-6 chain OS=Homo sapiens GN=TUBB6 PE=1 SV=1 - [TBB6_HUMAN]
Yes	Yes	Yes	P14136	Glial fibrillary acidic protein OS=Homo sapiens GN=GFAP PE=1 SV=1 - [GFAP_HUMAN]
Yes	Yes	Yes	Q00610-2	Isoform 2 of Clathrin heavy chain 1 OS=Homo sapiens GN=CLTC - [CLH1_HUMAN]
No	No	Yes	Q3ZCM7	Tubulin beta-8 chain OS=Homo sapiens GN=TUBB8 PE=1 SV=2 - [TBB8_HUMAN]
Yes	Yes	Yes	P06733	Alpha-enolase OS=Homo sapiens GN=ENO1 PE=1 SV=2 - [ENOA_HUMAN]
Yes	Yes	Yes	P12277	Creatine kinase B-type OS=Homo sapiens GN=CKB PE=1 SV=1 - [KCRB_HUMAN]
Yes	Yes	Yes	Q01082	Spectrin beta chain, non-erythrocytic 1 OS=Homo sapiens GN=SPTBN1 PE=1 SV=2 - [SPTB2_HUMAN]
No	No	No	Q2NKY5	TUBB6 protein OS=Homo sapiens GN=TUBB6 PE=2 SV=1 - [Q2NKY5_HUMAN]
Yes	Yes	Yes	P06576	ATP synthase subunit beta, mitochondrial OS=Homo sapiens GN=ATP5B PE=1 SV=3 - [ATPB_HUMAN]
Yes	Yes	Yes	P09104	Gamma-enolase OS=Homo sapiens GN=ENO2 PE=1 SV=3 - [ENOG_HUMAN]
No	Yes	Yes	P13637	Sodium/potassium-transporting ATPase subunit alpha-3 OS=Homo sapiens GN=ATP1A3 PE=1 SV=3 - [AT1A3_HUMAN]
Yes	Yes	Yes	P14618-2	Isoform M1 of Pyruvate kinase PKM OS=Homo sapiens GN=PKM - [KPYM_HUMAN]
Yes	Yes	Yes	P14618	Pyruvate kinase PKM OS=Homo sapiens GN=PKM PE=1 SV=4 - [KPYM_HUMAN]
Yes	Yes	Yes	P61764	Syntaxin-binding protein 1 OS=Homo sapiens GN=STXBP1 PE=1 SV=1 - [STXB1_HUMAN]
No	Yes	Yes	P05023-3	Isoform 3 of Sodium/potassium-transporting ATPase subunit alpha-1 OS=Homo sapiens GN=ATP1A1 - [AT1A1_HUMAN]
Yes	Yes	Yes	P61764-2	Isoform 2 of Syntaxin-binding protein 1 OS=Homo sapiens GN=STXBP1 - [STXB1_HUMAN]
Yes	Yes	Yes	P17600	Synapsin-1 OS=Homo sapiens GN=SYN1 PE=1 SV=3 - [SYN1_HUMAN]
Yes	Yes	Yes	P25705	ATP synthase subunit alpha, mitochondrial OS=Homo sapiens GN=ATP5A1 PE=1 SV=1 - [ATPA_HUMAN]
No	No	No	A8K3K1	cDNA FLJ78096, highly similar to Homo sapiens actin, alpha, cardiac muscle (ACTC), mRNA OS=Homo sapiens PE=2 SV=1 - [A8K3K1_HUMAN]
Yes	Yes	Yes	P02768	Serum albumin OS=Homo sapiens GN=ALB PE=1 SV=2 [ALBU_HUMAN]
No	Yes	Yes	P50993	Sodium/potassium-transporting ATPase subunit alpha-2 OS=Homo sapiens GN=ATP1A2 PE=1 SV=1 - [AT1A2_HUMAN]
Yes	Yes	Yes	P09543	2',3'-cyclic-nucleotide 3'-phosphodiesterase OS=Homo sapiens GN=CNP PE=1 SV=2 - [CN37_HUMAN]
Yes	Yes	Yes	P04075	Fructose-bisphosphate aldolase A OS=Homo sapiens GN=ALDOA PE=1 SV=2 - [ALDOA_HUMAN]
Yes	Yes	Yes	Q05193-2	Isoform 2 of Dynamin-1 OS=Homo sapiens GN=DNM1 - [DYN1_HUMAN]
Yes	Yes	Yes	Q05193-4	Isoform 4 of Dynamin-1 OS=Homo sapiens GN=DNM1 - [DYN1_HUMAN]
No	No	No	P68871	Hemoglobin subunit beta OS=Homo sapiens GN=HBB PE=1 SV=2 [HBB_HUMAN]
Yes	Yes	Yes	Q15149-7	Isoform 7 of Plectin OS=Homo sapiens GN=PLEC - [PLEC_HUMAN]
Yes	Yes	Yes	P09972	Fructose-bisphosphate aldolase C OS=Homo sapiens GN=ALDOC PE=1 SV=2 - [ALDOC_HUMAN]
Yes	Yes	Yes	P11142	Heat shock cognate 71 kDa protein OS=Homo sapiens GN=HSPA8 PE=1 SV=1 - [HSP7C_HUMAN]
Yes	Yes	Yes	Q14204	Cytoplasmic dynein 1 heavy chain 1 OS=Homo sapiens GN=DYNC1H1 PE=1 SV=5 - [DYHC1_HUMAN]
No	No	No	B3KW93	cDNA FLJ42590 fis, clone BRACE3009708, highly similar to Sodium/potassium-transporting ATPase alpha-2chain (EC 3.6.3.9) OS=Homo sapiens PE=2 SV=1 - [B3KW93_HUMAN]
No	Yes	Yes	P09471	Guanine nucleotide-binding protein G(o) subunit alpha OS=Homo sapiens GN=GNAO1 PE=1 SV=4 - [GNAO_HUMAN]
No	No	No	Q4TZM4	Hemoglobin beta chain (Fragment) OS=Homo sapiens GN=HBB PE=3 SV=1 - [Q4TZM4_HUMAN]
Yes	Yes	Yes	P21281	V-type proton ATPase subunit B, brain isoform OS=Homo sapiens GN=ATP6V1B2 PE=1 SV=3 - [VATB2_HUMAN]
No	Yes	Yes	P00367	Glutamate dehydrogenase 1, mitochondrial OS=Homo sapiens GN=GLUD1 PE=1 SV=2 - [DHE3_HUMAN]
Yes	Yes	Yes	P11137-3	Isoform 3 of Microtubule-associated protein 2 OS=Homo sapiens GN=MAP2 - [MTAP2_HUMAN]
Yes	Yes	Yes	P07196	Neurofilament light polypeptide OS=Homo sapiens GN=NEFL PE=1 SV=3 - [NFL_HUMAN]
Yes	Yes	Yes	B7Z1R5;P38606-2	V-type proton ATPase catalytic subunit A OS=Homo sapiens GN=ATP6V1A PE=2 SV=1 - [B7Z1R5_HUMAN]
Yes	Yes	Yes	P07900	Heat shock protein HSP 90-alpha OS=Homo sapiens GN=HSP90AA1 PE=1 SV=5 - [HS90A_HUMAN]
No	Yes	Yes	P46459	Vesicle-fusing ATPase OS=Homo sapiens GN=NSF PE=1 SV=3 - [NSF_HUMAN]
Yes	Yes	Yes	Q16352	Alpha-internexin OS=Homo sapiens GN=INA PE=1 SV=2 - [AINX_HUMAN]
Yes	Yes	Yes	P07197	Neurofilament medium polypeptide OS=Homo sapiens GN=NEFM PE=1 SV=3 - [NFM_HUMAN]
Yes	Yes	Yes	P46821	Microtubule-associated protein 1B OS=Homo sapiens GN=MAP1B PE=1 SV=2 - [MAP1B_HUMAN]
Yes	Yes	Yes	P08238	Heat shock protein HSP 90-beta OS=Homo sapiens GN=HSP90AB1 PE=1 SV=4 - [HS90B_HUMAN]
Yes	Yes	Yes	P19367-4	Isoform 4 of Hexokinase-1 OS=Homo sapiens GN=HK1 - [HXK1_HUMAN]
No	No	No	B4DI06	cDNA FLJ52954, highly similar to 2',3'-cyclic-nucleotide 3'-phosphodiesterase(EC 3.1.4.37) OS=Homo sapiens PE=2 SV=1 - [B4DI06_HUMAN]
Yes	Yes	Yes	P31150	Rab GDP dissociation inhibitor alpha OS=Homo sapiens GN=GDI1 PE=1 SV=2 - [GDIA_HUMAN]
No	No	No	Q6J1Z7	Hemoglobin beta (Fragment) OS=Homo sapiens GN=HBB PE=3 SV=1 - [Q6J1Z7_HUMAN]
Yes	Yes	Yes	P06744	Glucose-6-phosphate isomerase OS=Homo sapiens GN=GPI PE=1 SV=4 - [G6PI_HUMAN]
Yes	Yes	Yes	P60174-1	Isoform 2 of Triosephosphate isomerase OS=Homo sapiens GN=TPI1 - [TPIS_HUMAN]
No	Yes	Yes	Q12860	Contactin-1 OS=Homo sapiens GN=CNTN1 PE=1 SV=1 - [CNTN1_HUMAN]
Yes	No	No	P62873	Guanine nucleotide-binding protein G(I)/G(S)/G(T) subunit beta-1 OS=Homo sapiens GN=GNB1 PE=1 SV=3 - [GBB1_HUMAN]
No	No	No	B2RBW5	cDNA, FLJ95737, highly similar to Homo sapiens aconitase 2, mitochondrial (ACO2), nuclear geneencoding mitochondrial protein, mRNA OS=Homo sapiens PE=2 SV=1 - [B2RBW5_HUMAN]
Yes	Yes	Yes	P12532	Creatine kinase U-type, mitochondrial OS=Homo sapiens GN=CKMT1A PE=1 SV=1 - [KCRU_HUMAN]
Yes	Yes	Yes	Q92752-2	Isoform 2 of Tenascin-R OS=Homo sapiens GN=TNR - [TENR_HUMAN]
Yes	Yes	Yes	P09936	Ubiquitin carboxyl-terminal hydrolase isozyme L1 OS=Homo sapiens GN=UCHL1 PE=1 SV=2 - [UCHL1_HUMAN]
Yes	Yes	Yes	Q14194	Dihydropyrimidinase-related protein 1 OS=Homo sapiens GN=CRMP1 PE=1 SV=1 - [DPYL1_HUMAN]
No	No	No	P69905	Hemoglobin subunit alpha OS=Homo sapiens GN=HBA1 PE=1 SV=2 [HBA_HUMAN]
Yes	Yes	Yes	P62158	Calmodulin OS=Homo sapiens GN=CALM1 PE=1 SV=2 - [CALM_HUMAN]
Yes	Yes	Yes	Q01484	Ankyrin-2 OS=Homo sapiens GN=ANK2 PE=1 SV=4 - [ANK2_HUMAN]
Yes	Yes	Yes	P11216	Glycogen phosphorylase, brain form OS=Homo sapiens GN=PYGB PE=1 SV=5 - [PYGB_HUMAN]
No	No	No	Q59GM9	Phosphorylase (Fragment) OS=Homo sapiens PE=2 SV=1 - [Q59GM9_HUMAN]
No	No	No	I6L894	Ankyrin-2 OS=Homo sapiens GN=ANK2 PE=2 SV=1 - [I6L894_HUMAN]
No	Yes	Yes	Q9Y2J2	Band 4.1-like protein 3 OS=Homo sapiens GN=EPB41L3 PE=1 SV=2 - [E41L3_HUMAN]
Yes	Yes	Yes	P30086	Phosphatidylethanolamine-binding protein 1 OS=Homo sapiens GN=PEBP1 PE=1 SV=3 - [PEBP1_HUMAN]
Yes	Yes	Yes	P60880	Synaptosomal-associated protein 25 OS=Homo sapiens GN=SNAP25 PE=1 SV=1 - [SNP25_HUMAN]
No	Yes	Yes	Q562R1	Beta-actin-like protein 2 OS=Homo sapiens GN=ACTBL2 PE=1 SV=2 - [ACTBL_HUMAN]
No	No	No	Q14400	GLUD1 protein (Fragment) OS=Homo sapiens GN=GLUD1 PE=2 SV=1 - [Q14400_HUMAN]
Yes	Yes	Yes	P02511	Alpha-crystallin B chain OS=Homo sapiens GN=CRYAB PE=1 SV=2 - [CRYAB_HUMAN]
Yes	Yes	Yes	P22314	Ubiquitin-like modifier-activating enzyme 1 OS=Homo sapiens GN=UBA1 PE=1 SV=3 - [UBA1_HUMAN]
Yes	Yes	Yes	P63104	14-3-3 protein zeta/delta OS=Homo sapiens GN=YWHAZ PE=1 SV=1 - [1433Z_HUMAN]
Yes	Yes	Yes	P10809	60 kDa heat shock protein, mitochondrial OS=Homo sapiens GN=HSPD1 PE=1 SV=2 - [CH60_HUMAN]
No	No	No	Q86VA8	Synapsin II OS=Homo sapiens GN=SYN2 PE=2 SV=1 - [Q86VA8_HUMAN]
Yes	Yes	Yes	Q9UQM7	Calcium/calmodulin-dependent protein kinase type II subunit alpha OS=Homo sapiens GN=CAMK2A PE=1 SV=2 - [KCC2A_HUMAN]
No	Yes	Yes	P55072	Transitional endoplasmic reticulum ATPase OS=Homo sapiens GN=VCP PE=1 SV=4 - [TERA_HUMAN]
Yes	Yes	Yes	O94856-6	Isoform 6 of Neurofascin OS=Homo sapiens GN=NFASC - [NFASC_HUMAN]
No	Yes	Yes	P23634-5	Isoform ZK of Plasma membrane calcium-transporting ATPase 4 OS=Homo sapiens GN=ATP2B4 - [AT2B4_HUMAN]
Yes	Yes	Yes	P12814-2	Isoform 2 of Alpha-actinin-1 OS=Homo sapiens GN=ACTN1 - [ACTN1_HUMAN]
Yes	Yes	Yes	O94856-9	Isoform 9 of Neurofascin OS=Homo sapiens GN=NFASC - [NFASC_HUMAN]
No	No	No	Q71UF1	Aconitase OS=Homo sapiens GN=ACO2 PE=4 SV=1 - [Q71UF1_HUMAN]
Yes	Yes	Yes	P00558	Phosphoglycerate kinase 1 OS=Homo sapiens GN=PGK1 PE=1 SV=3 - [PGK1_HUMAN]
No	No	No	E5RHK8	Dynamin-3 OS=Homo sapiens GN=DNM3 PE=2 SV=1 - [E5RHK8_HUMAN]
No	Yes	Yes	Q14195-2	Isoform LCRMP-4 of Dihydropyrimidinase-related protein 3 OS=Homo sapiens GN=DPYSL3 - [DPYL3_HUMAN]
Yes	Yes	Yes	P10636-7	Isoform Tau-E of Microtubule-associated protein tau OS=Homo sapiens GN=MAPT - [TAU_HUMAN]
No	Yes	Yes	Q9H4B7	Tubulin beta-1 chain OS=Homo sapiens GN=TUBB1 PE=1 SV=1 - [TBB1_HUMAN]
Yes	Yes	Yes	P62258	14-3-3 protein epsilon OS=Homo sapiens GN=YWHAE PE=1 SV=1 - [1433E_HUMAN]
Yes	Yes	Yes	Q16181-2	Isoform 2 of Septin-7 OS=Homo sapiens GN=SEPT7 - [SEPT7_HUMAN]
Yes	Yes	Yes	O94811	Tubulin polymerization-promoting protein OS=Homo sapiens GN=TPPP PE=1 SV=1 - [TPPP_HUMAN]
No	No	No	P62937	Peptidyl-prolyl cis-trans isomerase A OS=Homo sapiens GN=PPIA PE=1 SV=2 [PPIA_HUMAN]
Yes	Yes	Yes	P10636-4	Isoform Tau-B of Microtubule-associated protein tau OS=Homo sapiens GN=MAPT - [TAU_HUMAN]
Yes	Yes	Yes	P08107	Heat shock 70 kDa protein 1A/1B OS=Homo sapiens GN=HSPA1A PE=1 SV=5 - [HSP71_HUMAN]
Yes	Yes	Yes	P10636-8	Isoform Tau-F of Microtubule-associated protein tau OS=Homo sapiens GN=MAPT - [TAU_HUMAN]
Yes	Yes	Yes	P17174	Aspartate aminotransferase, cytoplasmic OS=Homo sapiens GN=GOT1 PE=1 SV=3 - [AATC_HUMAN]
No	Yes	Yes	P13591	Neural cell adhesion molecule 1 OS=Homo sapiens GN=NCAM1 PE=1 SV=3 - [NCAM1_HUMAN]
Yes	No	No	P08237	6-phosphofructokinase, muscle type OS=Homo sapiens GN=PFKM PE=1 SV=2 - [K6PF_HUMAN]
Yes	No	No	P20020-5	Isoform E of Plasma membrane calcium-transporting ATPase 1 OS=Homo sapiens GN=ATP2B1 - [AT2B1_HUMAN]
Yes	Yes	Yes	P40926	Malate dehydrogenase, mitochondrial OS=Homo sapiens GN=MDH2 PE=1 SV=3 - [MDHM_HUMAN]
Yes	Yes	Yes	P78559	Microtubule-associated protein 1A OS=Homo sapiens GN=MAP1A PE=1 SV=6 - [MAP1A_HUMAN]
No	No	No	P02042	Hemoglobin subunit delta OS=Homo sapiens GN=HBD PE=1 SV=2 - [HBD_HUMAN]
Yes	Yes	Yes	P80723	Brain acid soluble protein 1 OS=Homo sapiens GN=BASP1 PE=1 SV=2 - [BASP1_HUMAN]
No	No	No	I6L9F6	NEFL protein OS=Homo sapiens GN=NEFL PE=2 SV=1 - [I6L9F6_HUMAN]
Yes	Yes	Yes	Q01813	6-phosphofructokinase type C OS=Homo sapiens GN=PFKP PE=1 SV=2 - [K6PP_HUMAN]
Yes	Yes	Yes	P28331-3	Isoform 3 of NADH-ubiquinone oxidoreductase 75 kDa subunit, mitochondrial OS=Homo sapiens GN=NDUFS1 - [NDUS1_HUMAN]
Yes	No	No	Q96GW7	Brevican core protein OS=Homo sapiens GN=BCAN PE=1 SV=2 - [PGCB_HUMAN]
Yes	Yes	Yes	P10636	Microtubule-associated protein tau OS=Homo sapiens GN=MAPT PE=1 SV=5 - [TAU_HUMAN]
Yes	Yes	Yes	Q93050-1	Isoform 2 of V-type proton ATPase 116 kDa subunit a isoform 1 OS=Homo sapiens GN=ATP6V0A1 - [VPP1_HUMAN]
Yes	Yes	Yes	P29401	Transketolase OS=Homo sapiens GN=TKT PE=1 SV=3 - [TKT_HUMAN]
Yes	Yes	Yes	Q01814-4	Isoform ZA of Plasma membrane calcium-transporting ATPase 2 OS=Homo sapiens GN=ATP2B2 - [AT2B2_HUMAN]
Yes	Yes	Yes	P18669;Q6FHU2	Phosphoglycerate mutase 1 OS=Homo sapiens GN=PGAM1 PE=1 SV=2 - [PGAM1_HUMAN]
Yes	Yes	Yes	P08670	Vimentin OS=Homo sapiens GN=VIM PE=1 SV=4 - [VIME_HUMAN]
Yes	No	No	P50395	Rab GDP dissociation inhibitor beta OS=Homo sapiens GN=GDI2 PE=1 SV=2 - [GDIB_HUMAN]
No	No	No	Q670S4	Hemoglobin Lepore-Baltimore (Fragment) OS=Homo sapiens PE=3 SV=1 - [Q670S4_HUMAN]
Yes	Yes	Yes	P49418	Amphiphysin OS=Homo sapiens GN=AMPH PE=1 SV=1 - [AMPH_HUMAN]
Yes	Yes	Yes	P54652	Heat shock-related 70 kDa protein 2 OS=Homo sapiens GN=HSPA2 PE=1 SV=1 - [HSP72_HUMAN]
Yes	Yes	Yes	P62879	Guanine nucleotide-binding protein G(I)/G(S)/G(T) subunit beta-2 OS=Homo sapiens GN=GNB2 PE=1 SV=3 - [GBB2_HUMAN]
Yes	Yes	Yes	P22695	Cytochrome b-c1 complex subunit 2, mitochondrial OS=Homo sapiens GN=UQCRC2 PE=1 SV=3 - [QCR2_HUMAN]
Yes	Yes	Yes	Q01814-6	Isoform ZB of Plasma membrane calcium-transporting ATPase 2 OS=Homo sapiens GN=ATP2B2 - [AT2B2_HUMAN]
Yes	No	No	P00505	Aspartate aminotransferase, mitochondrial OS=Homo sapiens GN=GOT2 PE=1 SV=3 - [AATM_HUMAN]
Yes	Yes	Yes	P61981	14-3-3 protein gamma OS=Homo sapiens GN=YWHAG PE=1 SV=2 - [1433G_HUMAN]
No	Yes	Yes	Q53ET5	ATPase, H+ transporting, lysosomal V0 subunit a isoform 1 variant (Fragment) OS=Homo sapiens PE=2 SV=1 - [Q53ET5_HUMAN]
No	Yes	Yes	P30044-2	Isoform Cytoplasmic+peroxisomal of Peroxiredoxin-5, mitochondrial OS=Homo sapiens GN=PRDX5 - [PRDX5_HUMAN]
Yes	Yes	Yes	P49327	Fatty acid synthase OS=Homo sapiens GN=FASN PE=1 SV=3 - [FAS_HUMAN]
No	No	No	Q562M5	Actin-like protein (Fragment) OS=Homo sapiens GN=ACT PE=3 SV=1 - [Q562M5_HUMAN]
Yes	No	Yes	O15020	Spectrin beta chain, non-erythrocytic 2 OS=Homo sapiens GN=SPTBN2 PE=1 SV=3 - [SPTN2_HUMAN]
Yes	Yes	Yes	P61266-2	Isoform 2 of Syntaxin-1B OS=Homo sapiens GN=STX1B - [STX1B_HUMAN]
No	Yes	Yes	P04908	Histone H2A type 1-B/E OS=Homo sapiens GN=HIST1H2AB PE=1 SV=2 - [H2A1B_HUMAN]
Yes	Yes	Yes	P55809	Succinyl-CoA:3-ketoacid coenzyme A transferase 1, mitochondrial OS=Homo sapiens GN=OXCT1 PE=1 SV=1 - [SCOT1_HUMAN]
No	No	No	Q14477	Hbbm fused globin protein (Fragment) OS=Homo sapiens GN=HBB PE=3 SV=1 - [Q14477_HUMAN]
No	No	No	Q6FHK8	PGAM1 protein OS=Homo sapiens GN=PGAM1 PE=2 SV=1 - [Q6FHK8_HUMAN]
Yes	Yes	Yes	P02686-5	Isoform 5 of Myelin basic protein OS=Homo sapiens GN=MBP - [MBP_HUMAN]
No	Yes	Yes	P04264	Keratin, type II cytoskeletal 1 OS=Homo sapiens GN=KRT1 PE=1 SV=6 - [K2C1_HUMAN]
No	Yes	Yes	P13929-3	Isoform 3 of Beta-enolase OS=Homo sapiens GN=ENO3 - [ENOB_HUMAN]
No	Yes	Yes	P04899	Guanine nucleotide-binding protein G(i) subunit alpha-2 OS=Homo sapiens GN=GNAI2 PE=1 SV=3 - [GNAI2_HUMAN]
Yes	Yes	Yes	P11021	78 kDa glucose-regulated protein OS=Homo sapiens GN=HSPA5 PE=1 SV=2 - [GRP78_HUMAN]
Yes	No	No	P06753-5	Isoform 5 of Tropomyosin alpha-3 chain OS=Homo sapiens GN=TPM3 - [TPM3_HUMAN]
Yes	Yes	Yes	P31930	Cytochrome b-c1 complex subunit 1, mitochondrial OS=Homo sapiens GN=UQCRC1 PE=1 SV=3 - [QCR1_HUMAN]
Yes	Yes	Yes	P12036-2	Isoform 2 of Neurofilament heavy polypeptide OS=Homo sapiens GN=NEFH - [NFH_HUMAN]
No	Yes	Yes	P13639	Elongation factor 2 OS=Homo sapiens GN=EEF2 PE=1 SV=4 - [EF2_HUMAN]
Yes	Yes	Yes	P32119	Peroxiredoxin-2 OS=Homo sapiens GN=PRDX2 PE=1 SV=5 - [PRDX2_HUMAN]
Yes	Yes	Yes	Q9UPA5	Protein bassoon OS=Homo sapiens GN=BSN PE=2 SV=4 - [BSN_HUMAN]
Yes	Yes	Yes	Q06830	Peroxiredoxin-1 OS=Homo sapiens GN=PRDX1 PE=1 SV=1 [PRDX1_HUMAN]
Yes	No	No	P06753-4	Isoform 4 of Tropomyosin alpha-3 chain OS=Homo sapiens GN=TPM3 - [TPM3_HUMAN]
Yes	Yes	Yes	Q969P0-3	Isoform 3 of Immunoglobulin superfamily member 8 OS=Homo sapiens GN=IGSF8 - [IGSF8_HUMAN]
Yes	Yes	Yes	P02686-6	Isoform 6 of Myelin basic protein OS=Homo sapiens GN=MBP - [MBP_HUMAN]
Yes	Yes	Yes	P13611-4	Isoform V3 of Versican core protein OS=Homo sapiens GN=VCAN - [CSPG2_HUMAN]
Yes	Yes	Yes	Q6FI13	Histone H2A type 2-A OS=Homo sapiens GN=HIST2H2AA3 PE=1 SV=3 - [H2A2A_HUMAN]
No	Yes	Yes	P62807	Histone H2B type 1-C/E/F/G/I OS=Homo sapiens GN=HIST1H2BC PE=1 SV=4 - [H2B1C_HUMAN]
No	Yes	Yes	P63027	Vesicle-associated membrane protein 2 OS=Homo sapiens GN=VAMP2 PE=1 SV=3 - [VAMP2_HUMAN]
Yes	Yes	Yes	Q08209	Serine/threonine-protein phosphatase 2B catalytic subunit alpha isoform OS=Homo sapiens GN=PPP3CA PE=1 SV=1 - [PP2BA_HUMAN]
Yes	Yes	Yes	P16152	Carbonyl reductase [NADPH] 1 OS=Homo sapiens GN=CBR1 PE=1 SV=3 - [CBR1_HUMAN]
Yes	Yes	Yes	O60641-4	Isoform 4 of Clathrin coat assembly protein AP180 OS=Homo sapiens GN=SNAP91 - [AP180_HUMAN]
Yes	No	No	O95782-2	Isoform B of AP-2 complex subunit alpha-1 OS=Homo sapiens GN=AP2A1 - [AP2A1_HUMAN]
Yes	Yes	Yes	Q9BY11	Protein kinase C and casein kinase substrate in neurons protein 1 OS=Homo sapiens GN=PACSIN1 PE=1 SV=1 - [PACN1_HUMAN]
No	Yes	Yes	Q14894	Ketimine reductase mu-crystallin OS=Homo sapiens GN=CRYM PE=1 SV=1 - [CRYM_HUMAN]
Yes	No	No	P09493-5	Isoform 5 of Tropomyosin alpha-1 chain OS=Homo sapiens GN=TPM1 - [TPM1_HUMAN]
No	Yes	Yes	Q99497	Protein DJ-1 OS=Homo sapiens GN=PARK7 PE=1 SV=2 - [PARK7_HUMAN]
Yes	Yes	Yes	P62987	Ubiquitin-60S ribosomal protein L40 OS=Homo sapiens GN=UBA52 PE=1 SV=2 - [RL40_HUMAN]
No	No	No	Q59EM9	Ubiquitin C variant (Fragment) OS=Homo sapiens PE=2 SV=1 - [Q59EM9_HUMAN]
No	No	No	P06899	Histone H2B type 1-J OS=Homo sapiens GN=HIST1H2BJ PE=1 SV=3 - [H2B1J_HUMAN]
No	No	No	P0CG38	POTE ankyrin domain family member I OS=Homo sapiens GN=POTEI PE=3 SV=1 - [POTEI_HUMAN]
No	No	No	Q14917	SPTAN1 protein (Fragment) OS=Homo sapiens GN=SPTAN1 PE=2 SV=1 - [Q14917_HUMAN]
No	Yes	Yes	O94973	AP-2 complex subunit alpha-2 OS=Homo sapiens GN=AP2A2 PE=1 SV=2 - [AP2A2_HUMAN]
Yes	Yes	Yes	Q9UBB6-2	Isoform 2 of Neurochondrin OS=Homo sapiens GN=NCDN - [NCDN_HUMAN]
Yes	Yes	Yes	J3KPI2;O00429-8	Dynamin-1-like protein OS=Homo sapiens GN=DNM1L PE=2 SV=1 - [J3KPI2_HUMAN]
Yes	Yes	Yes	P48047	ATP synthase subunit O, mitochondrial OS=Homo sapiens GN=ATP5O PE=1 SV=1 - [ATPO_HUMAN]
No	No	No	H6VRG2	Keratin 1 OS=Homo sapiens GN=KRT1 PE=3 SV=1 - [H6VRG2_HUMAN]
No	Yes	Yes	P49411	Elongation factor Tu, mitochondrial OS=Homo sapiens GN=TUFM PE=1 SV=2 - [EFTU_HUMAN]
Yes	Yes	Yes	Q99962	Endophilin-A1 OS=Homo sapiens GN=SH3GL2 PE=1 SV=1 - [SH3G2_HUMAN]
Yes	Yes	Yes	O94925	Glutaminase kidney isoform, mitochondrial OS=Homo sapiens GN=GLS PE=1 SV=1 - [GLSK_HUMAN]
No	No	No	G3XAH0	HCG2002594, isoform CRA_c OS=Homo sapiens GN=SEPT5 PE=2 SV=1 - [G3XAH0_HUMAN]
Yes	No	No	P09493-2	Isoform 2 of Tropomyosin alpha-1 chain OS=Homo sapiens GN=TPM1 - [TPM1_HUMAN]
Yes	Yes	Yes	P63010	AP-2 complex subunit beta OS=Homo sapiens GN=AP2B1 PE=1 SV=1 - [AP2B1_HUMAN]
No	Yes	Yes	Q86VP6-2	Isoform 2 of Cullin-associated NEDD8-dissociated protein 1 OS=Homo sapiens GN=CAND1 - [CAND1_HUMAN]
Yes	Yes	Yes	Q16623	Syntaxin-1A OS=Homo sapiens GN=STX1A PE=1 SV=1 - [STX1A_HUMAN]
Yes	Yes	Yes	P05091	Aldehyde dehydrogenase, mitochondrial OS=Homo sapiens GN=ALDH2 PE=1 SV=2 - [ALDH2_HUMAN]
Yes	Yes	Yes	P31323	cAMP-dependent protein kinase type II-beta regulatory subunit OS=Homo sapiens GN=PRKAR2B PE=1 SV=3 - [KAP3_HUMAN]
No	No	No	Q0KKI6	Immunoblobulin light chain (Fragment) OS=Homo sapiens PE=2 SV=1 - [Q0KKI6_HUMAN]
Yes	No	Yes	Q9UMF0	Intercellular adhesion molecule 5 OS=Homo sapiens GN=ICAM5 PE=1 SV=3 - [ICAM5_HUMAN]
Yes	Yes	Yes	Q99719	Septin-5 OS=Homo sapiens GN=SEPT5 PE=1 SV=1 - [SEPT5_HUMAN]
Yes	Yes	Yes	P80404	4-aminobutyrate aminotransferase, mitochondrial OS=Homo sapiens GN=ABAT PE=1 SV=3 - [GABT_HUMAN]
Yes	Yes	Yes	P78371	T-complex protein 1 subunit beta OS=Homo sapiens GN=CCT2 PE=1 SV=4 - [TCPB_HUMAN]
No	Yes	Yes	P35611-2	Isoform 2 of Alpha-adducin OS=Homo sapiens GN=ADD1 - [ADDA_HUMAN]
No	Yes	Yes	O75746	Calcium-binding mitochondrial carrier protein Aralar1 OS=Homo sapiens GN=SLC25A12 PE=1 SV=2 - [CMC1_HUMAN]
Yes	No	No	Q16720-8	Isoform ZG of Plasma membrane calcium-transporting ATPase 3 OS=Homo sapiens GN=ATP2B3 - [AT2B3_HUMAN]
Yes	No	Yes	Q96JE9	Microtubule-associated protein 6 OS=Homo sapiens GN=MAP6 PE=1 SV=2 - [MAP6_HUMAN]
Yes	Yes	Yes	Q05639	Elongation factor 1-alpha 2 OS=Homo sapiens GN=EEF1A2 PE=1 SV=1 - [EF1A2_HUMAN]
Yes	Yes	Yes	P05026	Sodium/potassium-transporting ATPase subunit beta-1 OS=Homo sapiens GN=ATP1B1 PE=1 SV=1 - [AT1B1_HUMAN]
Yes	Yes	Yes	P67936	Tropomyosin alpha-4 chain OS=Homo sapiens GN=TPM4 PE=1 SV=3 - [TPM4_HUMAN]
Yes	Yes	Yes	P62760	Visinin-like protein 1 OS=Homo sapiens GN=VSNL1 PE=1 SV=2 - [VISL1_HUMAN]
Yes	Yes	Yes	P61978-3	Isoform 3 of Heterogeneous nuclear ribonucleoprotein K OS=Homo sapiens GN=HNRNPK - [HNRPK_HUMAN]
Yes	Yes	Yes	P06396-2	Isoform 2 of Gelsolin OS=Homo sapiens GN=GSN - [GELS_HUMAN]
No	No	No	J3KN67	Tropomyosin alpha-3 chain OS=Homo sapiens GN=TPM3 PE=2 SV=1 - [J3KN67_HUMAN]
No	Yes	Yes	P30153	Serine/threonine-protein phosphatase 2A 65 kDa regulatory subunit A alpha isoform OS=Homo sapiens GN=PPP2R1A PE=1 SV=4 - [2AAA_HUMAN]
Yes	Yes	Yes	P38646	Stress-70 protein, mitochondrial OS=Homo sapiens GN=HSPA9 PE=1 SV=2 - [GRP75_HUMAN]
Yes	Yes	Yes	P48735	Isocitrate dehydrogenase [NADP], mitochondrial OS=Homo sapiens GN=IDH2 PE=1 SV=2 - [IDHP_HUMAN]
No	Yes	Yes	Q13554-2	Isoform 1 of Calcium/calmodulin-dependent protein kinase type II subunit beta OS=Homo sapiens GN=CAMK2B - [KCC2B_HUMAN]
No	Yes	Yes	O43707	Alpha-actinin-4 OS=Homo sapiens GN=ACTN4 PE=1 SV=2 - [ACTN4_HUMAN]
No	No	No	P13645	Keratin, type I cytoskeletal 10 OS=Homo sapiens GN=KRT10 PE=1 SV=6 - [K1C10_HUMAN]
No	Yes	Yes	P84077	ADP-ribosylation factor 1 OS=Homo sapiens GN=ARF1 PE=1 SV=2 - [ARF1_HUMAN]
Yes	Yes	Yes	E9PH29;P30048-2	Thioredoxin-dependent peroxide reductase, mitochondrial OS=Homo sapiens GN=PRDX3 PE=2 SV=1 - [E9PH29_HUMAN]
Yes	No	Yes	P20336	Ras-related protein Rab-3A OS=Homo sapiens GN=RAB3A PE=1 SV=1 - [RAB3A_HUMAN]
Yes	Yes	Yes	Q02218	2-oxoglutarate dehydrogenase, mitochondrial OS=Homo sapiens GN=OGDH PE=1 SV=3 - [ODO1_HUMAN]
Yes	Yes	Yes	P24752	Acetyl-CoA acetyltransferase, mitochondrial OS=Homo sapiens GN=ACAT1 PE=1 SV=1 - [THIL_HUMAN]
Yes	Yes	Yes	Q04917	14-3-3 protein eta OS=Homo sapiens GN=YWHAH PE=1 SV=4 - [1433F_HUMAN]
Yes	Yes	Yes	P08133-2	Isoform 2 of Annexin A6 OS=Homo sapiens GN=ANXA6 - [ANXA6_HUMAN]
No	Yes	Yes	Q9UI15	Transgelin-3 OS=Homo sapiens GN=TAGLN3 PE=1 SV=2 - [TAGL3_HUMAN]
Yes	No	No	P78324-4	Isoform 4 of Tyrosine-protein phosphatase non-receptor type substrate 1 OS=Homo sapiens GN=SIRPA - [SHPS1_HUMAN]
Yes	Yes	Yes	P40925	Malate dehydrogenase, cytoplasmic OS=Homo sapiens GN=MDH1 PE=1 SV=4 - [MDHC_HUMAN]
No	No	No	B4DRW6	Phosphorylase OS=Homo sapiens PE=2 SV=1 - [B4DRW6_HUMAN]
Yes	Yes	Yes	P15104	Glutamine synthetase OS=Homo sapiens GN=GLUL PE=1 SV=4 - [GLNA_HUMAN]
Yes	Yes	Yes	Q9UI12-2	Isoform 2 of V-type proton ATPase subunit H OS=Homo sapiens GN=ATP6V1H - [VATH_HUMAN]
No	No	No	B4DJ60	cDNA FLJ55072, highly similar to Succinate dehydrogenase (ubiquinone) flavoprotein subunit, mitochondrial (EC1.3.5.1) OS=Homo sapiens PE=2 SV=1 - [B4DJ60_HUMAN]
Yes	Yes	Yes	P55786	Puromycin-sensitive aminopeptidase OS=Homo sapiens GN=NPEPPS PE=1 SV=2 - [PSA_HUMAN]
Yes	Yes	Yes	P31946-2	Isoform Short of 14-3-3 protein beta/alpha OS=Homo sapiens GN=YWHAB - [1433B_HUMAN]
Yes	Yes	Yes	P07195	L-lactate dehydrogenase B chain OS=Homo sapiens GN=LDHB PE=1 SV=2 - [LDHB_HUMAN]
No	No	No	B2R5B6	Histone H2A OS=Homo sapiens PE=2 SV=1 - [B2R5B6_HUMAN]
No	No	No	P07951	Tropomyosin beta chain OS=Homo sapiens GN=TPM2 PE=1 SV=1 - [TPM2_HUMAN]
Yes	Yes	Yes	P49773	Histidine triad nucleotide-binding protein 1 OS=Homo sapiens GN=HINT1 PE=1 SV=2 - [HINT1_HUMAN]
Yes	Yes	Yes	P17677	Neuromodulin OS=Homo sapiens GN=GAP43 PE=1 SV=1 - [NEUM_HUMAN]
Yes	Yes	Yes	P43004-2	Isoform 2 of Excitatory amino acid transporter 2 OS=Homo sapiens GN=SLC1A2 - [EAA2_HUMAN]
No	No	No	P01876	Ig alpha-1 chain C region OS=Homo sapiens GN=IGHA1 PE=1 SV=2 - [IGHA1_HUMAN]
Yes	Yes	Yes	Q9H115	Beta-soluble NSF attachment protein OS=Homo sapiens GN=NAPB PE=1 SV=2 - [SNAB_HUMAN]
Yes	Yes	Yes	O43301	Heat shock 70 kDa protein 12A OS=Homo sapiens GN=HSPA12A PE=1 SV=2 - [HS12A_HUMAN]
No	Yes	Yes	Q9NVA2	Septin-11 OS=Homo sapiens GN=SEPT11 PE=1 SV=3 - [SEP11_HUMAN]
No	Yes	Yes	A6NHL2-2	Isoform 2 of Tubulin alpha chain-like 3 OS=Homo sapiens GN=TUBAL3 - [TBAL3_HUMAN]
Yes	No	No	P08195-2	Isoform 2 of 4F2 cell-surface antigen heavy chain OS=Homo sapiens GN=SLC3A2 - [4F2_HUMAN]
No	Yes	Yes	B7Z647	Discs, large homolog 4 (Drosophila), isoform CRA_b OS=Homo sapiens GN=DLG4 PE=2 SV=1 - [B7Z647_HUMAN]
No	No	No	F5H6L7	Sodium/calcium exchanger 2 OS=Homo sapiens GN=SLC8A2 PE=2 SV=1 - [F5H6L7_HUMAN]
No	Yes	Yes	Q9NQC3	Reticulon-4 OS=Homo sapiens GN=RTN4 PE=1 SV=2 - [RTN4_HUMAN]
No	Yes	Yes	Q92823-3	Isoform 3 of Neuronal cell adhesion molecule OS=Homo sapiens GN=NRCAM - [NRCAM_HUMAN]
No	Yes	Yes	P63096	Guanine nucleotide-binding protein G(i) subunit alpha-1 OS=Homo sapiens GN=GNAI1 PE=1 SV=2 - [GNAI1_HUMAN]
Yes	Yes	Yes	P35580	Myosin-10 OS=Homo sapiens GN=MYH10 PE=1 SV=3 - [MYH10_HUMAN]
No	No	No	P16298	Serine/threonine-protein phosphatase 2B catalytic subunit beta isoform OS=Homo sapiens GN=PPP3CB PE=1 SV=2 - [PP2BB_HUMAN]
No	Yes	Yes	Q12765	Secernin-1 OS=Homo sapiens GN=SCRN1 PE=1 SV=2 - [SCRN1_HUMAN]
No	No	No	Q6PYX1	Hepatitis B virus receptor binding protein (Fragment) OS=Homo sapiens PE=2 SV=1 - [Q6PYX1_HUMAN]
No	No	No	B2RCS5	Actinin, alpha 2, isoform CRA_b OS=Homo sapiens GN=ACTN2 PE=2 SV=1 - [B2RCS5_HUMAN]
No	No	No	Q05DK5	ADD2 protein (Fragment) OS=Homo sapiens GN=ADD2 PE=2 SV=1 - [Q05DK5_HUMAN]
Yes	Yes	Yes	Q9Y4I1-2	Isoform 2 of Unconventional myosin-Va OS=Homo sapiens GN=MYO5A - [MYO5A_HUMAN]
Yes	No	No	P49419-2	Isoform 2 of Alpha-aminoadipic semialdehyde dehydrogenase OS=Homo sapiens GN=ALDH7A1 - [AL7A1_HUMAN]
Yes	Yes	Yes	P62805	Histone H4 OS=Homo sapiens GN=HIST1H4A PE=1 SV=2 - [H4_HUMAN]
No	Yes	Yes	P17066	Heat shock 70 kDa protein 6 OS=Homo sapiens GN=HSPA6 PE=1 SV=2 - [HSP76_HUMAN]
Yes	Yes	Yes	Q96KP4	Cytosolic non-specific dipeptidase OS=Homo sapiens GN=CNDP2 PE=1 SV=2 - [CNDP2_HUMAN]
No	No	No	P0CG39	POTE ankyrin domain family member J OS=Homo sapiens GN=POTEJ PE=3 SV=1 - [POTEJ_HUMAN]
Yes	Yes	Yes	Q16143	Beta-synuclein OS=Homo sapiens GN=SNCB PE=1 SV=1 - [SYUB_HUMAN]
Yes	Yes	Yes	O94760	N(G),N(G)-dimethylarginine dimethylaminohydrolase 1 OS=Homo sapiens GN=DDAH1 PE=1 SV=3 - [DDAH1_HUMAN]
Yes	Yes	Yes	P68104	Elongation factor 1-alpha 1 OS=Homo sapiens GN=EEF1A1 PE=1 SV=1 - [EF1A1_HUMAN]
Yes	Yes	Yes	P11177-2	Isoform 2 of Pyruvate dehydrogenase E1 component subunit beta, mitochondrial OS=Homo sapiens GN=PDHB - [ODPB_HUMAN]
No	No	Yes	Q13557-12	Isoform Delta 12 of Calcium/calmodulin-dependent protein kinase type II subunit delta OS=Homo sapiens GN=CAMK2D - [KCC2D_HUMAN]
Yes	Yes	Yes	Q15019	Septin-2 OS=Homo sapiens GN=SEPT2 PE=1 SV=1 - [SEPT2_HUMAN]
No	Yes	Yes	P17858	6-phosphofructokinase, liver type OS=Homo sapiens GN=PFKL PE=1 SV=6 - [K6PL_HUMAN]
Yes	Yes	Yes	P30101	Protein disulfide-isomerase A3 OS=Homo sapiens GN=PDIA3 PE=1 SV=4 - [PDIA3_HUMAN]
Yes	Yes	Yes	Q16891-2	Isoform 2 of Mitochondrial inner membrane protein OS=Homo sapiens GN=IMMT - [IMMT_HUMAN]
No	No	Yes	Q9BPU6	Dihydropyrimidinase-related protein 5 OS=Homo sapiens GN=DPYSL5 PE=1 SV=1 - [DPYL5_HUMAN]
Yes	Yes	Yes	O00499-3	Isoform IIC1 of Myc box-dependent-interacting protein 1 OS=Homo sapiens GN=BIN1 - [BIN1_HUMAN]
Yes	Yes	Yes	P49368	T-complex protein 1 subunit gamma OS=Homo sapiens GN=CCT3 PE=1 SV=4 - [TCPG_HUMAN]
No	Yes	Yes	P04216	Thy-1 membrane glycoprotein OS=Homo sapiens GN=THY1 PE=1 SV=2 - [THY1_HUMAN]
Yes	Yes	Yes	P07339	Cathepsin D OS=Homo sapiens GN=CTSD PE=1 SV=1 [CATD_HUMAN]
Yes	Yes	Yes	Q8NCB2-3	Isoform 3 of CaM kinase-like vesicle-associated protein OS=Homo sapiens GN=CAMKV - [CAMKV_HUMAN]
Yes	Yes	Yes	O15240	Neurosecretory protein VGF OS=Homo sapiens GN=VGF PE=1 SV=2 - [VGF_HUMAN]
Yes	Yes	Yes	P02792	Ferritin light chain OS=Homo sapiens GN=FTL PE=1 SV=2 - [FRIL_HUMAN]
Yes	Yes	Yes	Q59EI9	ADP,ATP carrier protein, liver isoform T2 variant (Fragment) OS=Homo sapiens PE=2 SV=1 - [Q59EI9_HUMAN]
Yes	No	No	O75489	NADH dehydrogenase [ubiquinone] iron-sulfur protein 3, mitochondrial OS=Homo sapiens GN=NDUFS3 PE=1 SV=1 - [NDUS3_HUMAN]
Yes	Yes	Yes	P21796	Voltage-dependent anion-selective channel protein 1 OS=Homo sapiens GN=VDAC1 PE=1 SV=2 - [VDAC1_HUMAN]
No	Yes	Yes	P49588	Alanine--tRNA ligase, cytoplasmic OS=Homo sapiens GN=AARS PE=1 SV=2 - [SYAC_HUMAN]
Yes	No	No	B4DFM1	cDNA FLJ53034, highly similar to AP-2 complex subunit mu-1 OS=Homo sapiens PE=2 SV=1 - [B4DFM1_HUMAN]
Yes	Yes	Yes	P40227	T-complex protein 1 subunit zeta OS=Homo sapiens GN=CCT6A PE=1 SV=3 - [TCPZ_HUMAN]
No	No	No	O75955	Flotillin-1 OS=Homo sapiens GN=FLOT1 PE=1 SV=3 - [FLOT1_HUMAN]
Yes	Yes	Yes	P09417	Dihydropteridine reductase OS=Homo sapiens GN=QDPR PE=1 SV=2 - [DHPR_HUMAN]
Yes	No	No	P01009-2	Isoform 2 of Alpha-1-antitrypsin OS=Homo sapiens GN=SERPINA1 - [A1AT_HUMAN]
Yes	Yes	Yes	O43175	D-3-phosphoglycerate dehydrogenase OS=Homo sapiens GN=PHGDH PE=1 SV=4 - [SERA_HUMAN]
Yes	Yes	Yes	P04792	Heat shock protein beta-1 OS=Homo sapiens GN=HSPB1 PE=1 SV=2 - [HSPB1_HUMAN]
Yes	Yes	Yes	P45880-2	Isoform 2 of Voltage-dependent anion-selective channel protein 2 OS=Homo sapiens GN=VDAC2 - [VDAC2_HUMAN]
No	Yes	Yes	P20674	Cytochrome c oxidase subunit 5A, mitochondrial OS=Homo sapiens GN=COX5A PE=1 SV=2 - [COX5A_HUMAN]
No	Yes	Yes	Q92599-2	Isoform 2 of Septin-8 OS=Homo sapiens GN=SEPT8 - [SEPT8_HUMAN]
No	Yes	Yes	P14625	Endoplasmin OS=Homo sapiens GN=HSP90B1 PE=1 SV=1 - [ENPL_HUMAN]
Yes	No	No	Q02252	Methylmalonate-semialdehyde dehydrogenase [acylating], mitochondrial OS=Homo sapiens GN=ALDH6A1 PE=1 SV=2 - [MMSA_HUMAN]
No	No	Yes	Q9GZV7	Hyaluronan and proteoglycan link protein 2 OS=Homo sapiens GN=HAPLN2 PE=1 SV=1 - [HPLN2_HUMAN]
No	No	Yes	Q13555-5	Isoform 5 of Calcium/calmodulin-dependent protein kinase type II subunit gamma OS=Homo sapiens GN=CAMK2G - [KCC2G_HUMAN]
No	Yes	Yes	P45974-2	Isoform Short of Ubiquitin carboxyl-terminal hydrolase 5 OS=Homo sapiens GN=USP5 - [UBP5_HUMAN]
Yes	Yes	Yes	P36543	V-type proton ATPase subunit E 1 OS=Homo sapiens GN=ATP6V1E1 PE=1 SV=1 - [VATE1_HUMAN]
No	Yes	Yes	B4DHG0;P09622-2	Dihydrolipoyl dehydrogenase, mitochondrial OS=Homo sapiens GN=DLD PE=2 SV=1 - [B4DHG0_HUMAN]
Yes	Yes	Yes	Q99832-3	Isoform 3 of T-complex protein 1 subunit eta OS=Homo sapiens GN=CCT7 - [TCPH_HUMAN]
Yes	No	No	O60313	Dynamin-like 120 kDa protein, mitochondrial OS=Homo sapiens GN=OPA1 PE=1 SV=3 - [OPA1_HUMAN]
No	No	No	Q8IUE6	Histone H2A type 2-B OS=Homo sapiens GN=HIST2H2AB PE=1 SV=3 - [H2A2B_HUMAN]
No	Yes	Yes	P12235	ADP/ATP translocase 1 OS=Homo sapiens GN=SLC25A4 PE=1 SV=4 - [ADT1_HUMAN]
No	Yes	Yes	P35579	Myosin-9 OS=Homo sapiens GN=MYH9 PE=1 SV=4 - [MYH9_HUMAN]
No	No	No	P09211	Glutathione S-transferase P OS=Homo sapiens GN=GSTP1 PE=1 SV=2 [GSTP1_HUMAN]
Yes	No	No	P02787	Serotransferrin OS=Homo sapiens GN=TF PE=1 SV=3 - [TRFE_HUMAN]
Yes	Yes	Yes	Q7L0J3-2	Isoform 2 of Synaptic vesicle glycoprotein 2A OS=Homo sapiens GN=SV2A - [SV2A_HUMAN]
Yes	Yes	Yes	P35222	Catenin beta-1 OS=Homo sapiens GN=CTNNB1 PE=1 SV=1 - [CTNB1_HUMAN]
Yes	Yes	Yes	P60201	Myelin proteolipid protein OS=Homo sapiens GN=PLP1 PE=1 SV=2 - [MYPR_HUMAN]
No	Yes	Yes	B7Z254;Q15084-3	Protein disulfide-isomerase A6 OS=Homo sapiens GN=PDIA6 PE=2 SV=1 - [B7Z254_HUMAN]
No	Yes	Yes	P00441	Superoxide dismutase [Cu-Zn] OS=Homo sapiens GN=SOD1 PE=1 SV=2 - [SODC_HUMAN]
Yes	No	No	Q16795	NADH dehydrogenase [ubiquinone] 1 alpha subcomplex subunit 9, mitochondrial OS=Homo sapiens GN=NDUFA9 PE=1 SV=2 - [NDUA9_HUMAN]
Yes	Yes	Yes	P28482	Mitogen-activated protein kinase 1 OS=Homo sapiens GN=MAPK1 PE=1 SV=3 - [MK01_HUMAN]
No	Yes	Yes	P43003-2	Isoform 2 of Excitatory amino acid transporter 1 OS=Homo sapiens GN=SLC1A3 - [EAA1_HUMAN]
Yes	No	No	P67775	Serine/threonine-protein phosphatase 2A catalytic subunit alpha isoform OS=Homo sapiens GN=PPP2CA PE=1 SV=1 - [PP2AA_HUMAN]
No	Yes	Yes	O00764	Pyridoxal kinase OS=Homo sapiens GN=PDXK PE=1 SV=1 - [PDXK_HUMAN]
No	Yes	Yes	P35232	Prohibitin OS=Homo sapiens GN=PHB PE=1 SV=1 - [PHB_HUMAN]
No	Yes	Yes	P35527	Keratin, type I cytoskeletal 9 OS=Homo sapiens GN=KRT9 PE=1 SV=3 - [K1C9_HUMAN]
Yes	Yes	Yes	P22061	Protein-L-isoaspartate(D-aspartate) O-methyltransferase OS=Homo sapiens GN=PCMT1 PE=1 SV=4 - [PIMT_HUMAN]
No	Yes	Yes	Q92598-2	Isoform Beta of Heat shock protein 105 kDa OS=Homo sapiens GN=HSPH1 - [HS105_HUMAN]
Yes	Yes	Yes	P00568	Adenylate kinase isoenzyme 1 OS=Homo sapiens GN=AK1 PE=1 SV=3 - [KAD1_HUMAN]
Yes	Yes	Yes	O43426-4	Isoform 3 of Synaptojanin-1 OS=Homo sapiens GN=SYNJ1 - [SYNJ1_HUMAN]
Yes	Yes	Yes	P43243	Matrin-3 OS=Homo sapiens GN=MATR3 PE=1 SV=2 - [MATR3_HUMAN]
No	No	No	P01859	Ig gamma-2 chain C region OS=Homo sapiens GN=IGHG2 PE=1 SV=2 - [IGHG2_HUMAN]
No	No	No	O75828	Carbonyl reductase [NADPH] 3 OS=Homo sapiens GN=CBR3 PE=1 SV=3 - [CBR3_HUMAN]
Yes	Yes	Yes	P16949	Stathmin OS=Homo sapiens GN=STMN1 PE=1 SV=3 - [STMN1_HUMAN]
No	No	No	Q6PEJ8	HP protein OS=Homo sapiens GN=HP PE=2 SV=1 - [Q6PEJ8_HUMAN]
Yes	Yes	Yes	P54920	Alpha-soluble NSF attachment protein OS=Homo sapiens GN=NAPA PE=1 SV=3 - [SNAA_HUMAN]
No	Yes	Yes	P26641	Elongation factor 1-gamma OS=Homo sapiens GN=EEF1G PE=1 SV=3 - [EF1G_HUMAN]
No	Yes	Yes	Q9NZN3	EH domain-containing protein 3 OS=Homo sapiens GN=EHD3 PE=1 SV=2 - [EHD3_HUMAN]
Yes	Yes	Yes	P11498	Pyruvate carboxylase, mitochondrial OS=Homo sapiens GN=PC PE=1 SV=2 - [PYC_HUMAN]
Yes	No	No	Q13423	NAD(P) transhydrogenase, mitochondrial OS=Homo sapiens GN=NNT PE=1 SV=3 - [NNTM_HUMAN]
No	No	No	P05771-2	Isoform Beta-II of Protein kinase C beta type OS=Homo sapiens GN=PRKCB - [KPCB_HUMAN]
Yes	Yes	Yes	O00154-6	Isoform 6 of Cytosolic acyl coenzyme A thioester hydrolase OS=Homo sapiens GN=ACOT7 - [BACH_HUMAN]
No	Yes	Yes	P02675	Fibrinogen beta chain OS=Homo sapiens GN=FGB PE=1 SV=2 - [FIBB_HUMAN]
Yes	Yes	Yes	P02794	Ferritin heavy chain OS=Homo sapiens GN=FTH1 PE=1 SV=2 - [FRIH_HUMAN]
Yes	No	No	O75891	Cytosolic 10-formyltetrahydrofolate dehydrogenase OS=Homo sapiens GN=ALDH1L1 PE=1 SV=2 - [AL1L1_HUMAN]
No	No	No	P08754	Guanine nucleotide-binding protein G(k) subunit alpha OS=Homo sapiens GN=GNAI3 PE=1 SV=3 - [GNAI3_HUMAN]
Yes	Yes	Yes	P17252	Protein kinase C alpha type OS=Homo sapiens GN=PRKCA PE=1 SV=4 - [KPCA_HUMAN]
Yes	Yes	Yes	Q16658	Fascin OS=Homo sapiens GN=FSCN1 PE=1 SV=3 - [FSCN1_HUMAN]
No	Yes	Yes	P48643	T-complex protein 1 subunit epsilon OS=Homo sapiens GN=CCT5 PE=1 SV=1 - [TCPE_HUMAN]
No	No	Yes	O14594	Neurocan core protein OS=Homo sapiens GN=NCAN PE=1 SV=3 - [NCAN_HUMAN]
No	Yes	Yes	P35908	Keratin, type II cytoskeletal 2 epidermal OS=Homo sapiens GN=KRT2 PE=1 SV=2 - [K22E_HUMAN]
No	Yes	Yes	P31943	Heterogeneous nuclear ribonucleoprotein H OS=Homo sapiens GN=HNRNPH1 PE=1 SV=4 - [HNRH1_HUMAN]
Yes	Yes	Yes	O95741	Copine-6 OS=Homo sapiens GN=CPNE6 PE=1 SV=3 - [CPNE6_HUMAN]
Yes	Yes	Yes	P08758	Annexin A5 OS=Homo sapiens GN=ANXA5 PE=1 SV=2 - [ANXA5_HUMAN]
Yes	Yes	Yes	Q8IXJ6-2	Isoform 2 of NAD-dependent protein deacetylase sirtuin-2 OS=Homo sapiens GN=SIRT2 - [SIR2_HUMAN]
No	No	No	P61106	Ras-related protein Rab-14 OS=Homo sapiens GN=RAB14 PE=1 SV=4 - [RAB14_HUMAN]
No	Yes	Yes	O14531	Dihydropyrimidinase-related protein 4 OS=Homo sapiens GN=DPYSL4 PE=1 SV=2 - [DPYL4_HUMAN]
Yes	Yes	Yes	P50148	Guanine nucleotide-binding protein G(q) subunit alpha OS=Homo sapiens GN=GNAQ PE=1 SV=4 - [GNAQ_HUMAN]
No	Yes	Yes	Q13449	Limbic system-associated membrane protein OS=Homo sapiens GN=LSAMP PE=1 SV=2 - [LSAMP_HUMAN]
No	Yes	Yes	Q99623	Prohibitin-2 OS=Homo sapiens GN=PHB2 PE=1 SV=2 - [PHB2_HUMAN]
No	No	Yes	B7Z3I0	cDNA FLJ56812, highly similar to Solute carrier family 12 member 5 OS=Homo sapiens PE=2 SV=1 - [B7Z3I0_HUMAN]
No	No	No	A9CQZ4	Dihydropyrimidinase-like 2 long form (Fragment) OS=Homo sapiens GN=DPYSL2 PE=2 SV=1 - [A9CQZ4_HUMAN]
Yes	Yes	Yes	P30042-2	Isoform Short of ES1 protein homolog, mitochondrial OS=Homo sapiens GN=C21orf33 - [ES1_HUMAN]
Yes	Yes	Yes	B7Z8Q0;P05129-2	Protein kinase C gamma type OS=Homo sapiens GN=PRKCG PE=2 SV=1 - [B7Z8Q0_HUMAN]
No	Yes	Yes	Q16653	Myelin-oligodendrocyte glycoprotein OS=Homo sapiens GN=MOG PE=1 SV=2 - [MOG_HUMAN]
No	No	No	Q8TBT6	Putative uncharacterized protein (Fragment) OS=Homo sapiens PE=2 SV=1 - [Q8TBT6_HUMAN]
No	Yes	Yes	P30084	Enoyl-CoA hydratase, mitochondrial OS=Homo sapiens GN=ECHS1 PE=1 SV=4 - [ECHM_HUMAN]
Yes	Yes	Yes	P32004-3	Isoform 3 of Neural cell adhesion molecule L1 OS=Homo sapiens GN=L1CAM - [L1CAM_HUMAN]
No	No	No	Q14141-2	Isoform I of Septin-6 OS=Homo sapiens GN=SEPT6 - [SEPT6_HUMAN]
Yes	No	No	Q13228	Selenium-binding protein 1 OS=Homo sapiens GN=SELENBP1 PE=1 SV=2 - [SBP1_HUMAN]
No	Yes	Yes	Q8TAS0	ATP synthase subunit gamma (Fragment) OS=Homo sapiens PE=2 SV=1 - [Q8TAS0_HUMAN]
No	Yes	Yes	P09651-3	Isoform 2 of Heterogeneous nuclear ribonucleoprotein A1 OS=Homo sapiens GN=HNRNPA1 - [ROA1_HUMAN]
No	No	No	B4DEJ3	cDNA FLJ51798, highly similar to Guanine nucleotide-binding protein G(z) subunit alpha OS=Homo sapiens PE=2 SV=1 - [B4DEJ3_HUMAN]
Yes	No	No	P26038	Moesin OS=Homo sapiens GN=MSN PE=1 SV=3 - [MOES_HUMAN]
No	Yes	Yes	O75947-2	Isoform 2 of ATP synthase subunit d, mitochondrial OS=Homo sapiens GN=ATP5H - [ATP5H_HUMAN]
No	Yes	Yes	Q13200	26S proteasome non-ATPase regulatory subunit 2 OS=Homo sapiens GN=PSMD2 PE=1 SV=3 - [PSMD2_HUMAN]
No	Yes	Yes	O75390	Citrate synthase, mitochondrial OS=Homo sapiens GN=CS PE=1 SV=2 - [CISY_HUMAN]
No	Yes	Yes	Q14240	Eukaryotic initiation factor 4A-II OS=Homo sapiens GN=EIF4A2 PE=1 SV=2 - [IF4A2_HUMAN]
No	No	Yes	P41250	Glycine--tRNA ligase OS=Homo sapiens GN=GARS PE=1 SV=3 - [SYG_HUMAN]
Yes	Yes	Yes	P51674-3	Isoform 3 of Neuronal membrane glycoprotein M6-a OS=Homo sapiens GN=GPM6A - [GPM6A_HUMAN]
No	Yes	Yes	Q96E17	Ras-related protein Rab-3C OS=Homo sapiens GN=RAB3C PE=2 SV=1 - [RAB3C_HUMAN]
No	Yes	Yes	P22626	Heterogeneous nuclear ribonucleoproteins A2/B1 OS=Homo sapiens GN=HNRNPA2B1 PE=1 SV=2 - [ROA2_HUMAN]
Yes	No	No	P0C0L4-2	Isoform 2 of Complement C4-A OS=Homo sapiens GN=C4A - [CO4A_HUMAN]
No	No	No	Q6MZX7	Putative uncharacterized protein DKFZp686M24218 OS=Homo sapiens GN=DKFZp686M24218 PE=1 SV=1 - [Q6MZX7_HUMAN]
Yes	Yes	Yes	P50213	Isocitrate dehydrogenase [NAD] subunit alpha, mitochondrial OS=Homo sapiens GN=IDH3A PE=1 SV=1 - [IDH3A_HUMAN]
No	No	No	B4DY23	cDNA FLJ61188, highly similar to Basigin OS=Homo sapiens PE=2 SV=1 - [B4DY23_HUMAN]
Yes	Yes	Yes	P50991-2	Isoform 2 of T-complex protein 1 subunit delta OS=Homo sapiens GN=CCT4 - [TCPD_HUMAN]
No	No	No	Q6NVJ2	ATP6V1G2 protein (Fragment) OS=Homo sapiens GN=ATP6V1G2 PE=2 SV=1 - [Q6NVJ2_HUMAN]
Yes	No	No	P63098	Calcineurin subunit B type 1 OS=Homo sapiens GN=PPP3R1 PE=1 SV=2 - [CANB1_HUMAN]
No	Yes	Yes	D3DPU2	Adenylyl cyclase-associated protein OS=Homo sapiens GN=CAP1 PE=3 SV=1 - [D3DPU2_HUMAN]
No	No	No	Q16798	NADP-dependent malic enzyme, mitochondrial OS=Homo sapiens GN=ME3 PE=2 SV=2 - [MAON_HUMAN]
Yes	No	No	P61019	Ras-related protein Rab-2A OS=Homo sapiens GN=RAB2A PE=1 SV=1 - [RAB2A_HUMAN]
Yes	Yes	Yes	P07954-2	Isoform Cytoplasmic of Fumarate hydratase, mitochondrial OS=Homo sapiens GN=FH - [FUMH_HUMAN]
Yes	Yes	Yes	P10909-3	Isoform 3 of Clusterin OS=Homo sapiens GN=CLU - [CLUS_HUMAN]
No	Yes	Yes	P07737	Profilin-1 OS=Homo sapiens GN=PFN1 PE=1 SV=2 - [PROF1_HUMAN]
No	No	No	O95716	Ras-related protein Rab-3D OS=Homo sapiens GN=RAB3D PE=1 SV=1 - [RAB3D_HUMAN]
Yes	No	No	P00338	L-lactate dehydrogenase A chain OS=Homo sapiens GN=LDHA PE=1 SV=2 - [LDHA_HUMAN]
No	Yes	Yes	Q02750-2	Isoform 2 of Dual specificity mitogen-activated protein kinase kinase 1 OS=Homo sapiens GN=MAP2K1 - [MP2K1_HUMAN]
No	Yes	Yes	Q15365	Poly(rC)-binding protein 1 OS=Homo sapiens GN=PCBP1 PE=1 SV=2 - [PCBP1_HUMAN]
Yes	Yes	Yes	P14927	Cytochrome b-c1 complex subunit 7 OS=Homo sapiens GN=UQCRB PE=1 SV=2 - [QCR7_HUMAN]
Yes	No	Yes	Q9Y2Q0-2	Isoform 2 of Probable phospholipid-transporting ATPase IA OS=Homo sapiens GN=ATP8A1 - [AT8A1_HUMAN]
Yes	Yes	Yes	P16615-2	Isoform 2 of Sarcoplasmic/endoplasmic reticulum calcium ATPase 2 OS=Homo sapiens GN=ATP2A2 - [AT2A2_HUMAN]
No	No	No	Q9BUB1	PRKAR2A protein OS=Homo sapiens GN=PRKAR2A PE=2 SV=1 - [Q9BUB1_HUMAN]
No	Yes	Yes	P21579	Synaptotagmin-1 OS=Homo sapiens GN=SYT1 PE=1 SV=1 - [SYT1_HUMAN]
No	No	No	Q9ULD0	2-oxoglutarate dehydrogenase-like, mitochondrial OS=Homo sapiens GN=OGDHL PE=1 SV=3 - [OGDHL_HUMAN]
No	Yes	Yes	O15075-2	Isoform 1 of Serine/threonine-protein kinase DCLK1 OS=Homo sapiens GN=DCLK1 - [DCLK1_HUMAN]
No	Yes	Yes	P84243	Histone H3.3 OS=Homo sapiens GN=H3F3A PE=1 SV=2 - [H33_HUMAN]
No	No	No	O75306	NADH dehydrogenase [ubiquinone] iron-sulfur protein 2, mitochondrial OS=Homo sapiens GN=NDUFS2 PE=1 SV=2 - [NDUS2_HUMAN]
No	Yes	Yes	P78357	Contactin-associated protein 1 OS=Homo sapiens GN=CNTNAP1 PE=1 SV=1 - [CNTP1_HUMAN]
Yes	No	No	P02679-2	Isoform Gamma-A of Fibrinogen gamma chain OS=Homo sapiens GN=FGG - [FIBG_HUMAN]
No	Yes	Yes	Q96QK1	Vacuolar protein sorting-associated protein 35 OS=Homo sapiens GN=VPS35 PE=1 SV=2 - [VPS35_HUMAN]
Yes	Yes	Yes	P21266	Glutathione S-transferase Mu 3 OS=Homo sapiens GN=GSTM3 PE=1 SV=3 - [GSTM3_HUMAN]
No	Yes	Yes	F5H897;Q12931-2	Heat shock protein 75 kDa, mitochondrial OS=Homo sapiens GN=TRAP1 PE=2 SV=1 - [F5H897_HUMAN]
No	Yes	Yes	Q8N573-8	Isoform 8 of Oxidation resistance protein 1 OS=Homo sapiens GN=OXR1 - [OXR1_HUMAN]
No	Yes	Yes	O14994	Synapsin-3 OS=Homo sapiens GN=SYN3 PE=1 SV=2 - [SYN3_HUMAN]
No	No	No	P49821-2	Isoform 2 of NADH dehydrogenase [ubiquinone] flavoprotein 1, mitochondrial OS=Homo sapiens GN=NDUFV1 - [NDUV1_HUMAN]
Yes	Yes	Yes	Q13526	Peptidyl-prolyl cis-trans isomerase NIMA-interacting 1 OS=Homo sapiens GN=PIN1 PE=1 SV=1 - [PIN1_HUMAN]
No	No	No	O95336	6-phosphogluconolactonase OS=Homo sapiens GN=PGLS PE=1 SV=2 - [6PGL_HUMAN]
No	Yes	Yes	O75781	Paralemmin-1 OS=Homo sapiens GN=PALM PE=1 SV=2 - [PALM_HUMAN]
No	No	No	Q562R0	Actin-like protein (Fragment) OS=Homo sapiens GN=ACT PE=3 SV=1 - [Q562R0_HUMAN]
No	Yes	Yes	Q15121	Astrocytic phosphoprotein PEA-15 OS=Homo sapiens GN=PEA15 PE=1 SV=2 - [PEA15_HUMAN]
No	No	No	P84085	ADP-ribosylation factor 5 OS=Homo sapiens GN=ARF5 PE=1 SV=2 - [ARF5_HUMAN]
Yes	No	No	P10768	S-formylglutathione hydrolase OS=Homo sapiens GN=ESD PE=1 SV=2 - [ESTD_HUMAN]
Yes	Yes	Yes	P31146	Coronin-1A OS=Homo sapiens GN=CORO1A PE=1 SV=4 - [COR1A_HUMAN]
No	Yes	Yes	Q14697	Neutral alpha-glucosidase AB OS=Homo sapiens GN=GANAB PE=1 SV=3 - [GANAB_HUMAN]
No	No	No	P26232-3	Isoform 3 of Catenin alpha-2 OS=Homo sapiens GN=CTNNA2 - [CTNA2_HUMAN]
Yes	Yes	Yes	P04179-4	Isoform 4 of Superoxide dismutase [Mn], mitochondrial OS=Homo sapiens GN=SOD2 - [SODM_HUMAN]
No	Yes	Yes	Q9NR46-2	Isoform 2 of Endophilin-B2 OS=Homo sapiens GN=SH3GLB2 - [SHLB2_HUMAN]
No	Yes	Yes	P08559-3	Isoform 3 of Pyruvate dehydrogenase E1 component subunit alpha, somatic form, mitochondrial OS=Homo sapiens GN=PDHA1 - [ODPA_HUMAN]
Yes	Yes	Yes	P15311	Ezrin OS=Homo sapiens GN=EZR PE=1 SV=4 - [EZRI_HUMAN]
Yes	No	No	Q9Y5K8	V-type proton ATPase subunit D OS=Homo sapiens GN=ATP6V1D PE=1 SV=1 - [VATD_HUMAN]
No	No	No	Q9H0U4	Ras-related protein Rab-1B OS=Homo sapiens GN=RAB1B PE=1 SV=1 - [RAB1B_HUMAN]
Yes	Yes	Yes	P36957	Dihydrolipoyllysine-residue succinyltransferase component of 2-oxoglutarate dehydrogenase complex, mitochondrial OS=Homo sapiens GN=DLST PE=1 SV=4 - [ODO2_HUMAN]
Yes	Yes	Yes	P00918	Carbonic anhydrase 2 OS=Homo sapiens GN=CA2 PE=1 SV=2 - [CAH2_HUMAN]
No	Yes	Yes	P07108	Acyl-CoA-binding protein OS=Homo sapiens GN=DBI PE=1 SV=2 - [ACBP_HUMAN]
Yes	No	No	Q9UHD8-3	Isoform 3 of Septin-9 OS=Homo sapiens GN=SEPT9 - [SEPT9_HUMAN]
Yes	No	No	Q9H936	Mitochondrial glutamate carrier 1 OS=Homo sapiens GN=SLC25A22 PE=1 SV=1 - [GHC1_HUMAN]
Yes	Yes	Yes	O94819	Kelch repeat and BTB domain-containing protein 11 OS=Homo sapiens GN=KBTBD11 PE=1 SV=1 - [KBTBB_HUMAN]
No	No	No	Q9BSV4	SFPQ protein (Fragment) OS=Homo sapiens GN=SFPQ PE=2 SV=2 - [Q9BSV4_HUMAN]
No	No	No	P63092	Guanine nucleotide-binding protein G(s) subunit alpha isoforms short OS=Homo sapiens GN=GNAS PE=1 SV=1 - [GNAS2_HUMAN]
No	Yes	Yes	P63000	Ras-related C3 botulinum toxin substrate 1 OS=Homo sapiens GN=RAC1 PE=1 SV=1 - [RAC1_HUMAN]
No	No	No	B4DY87	cDNA FLJ54097, highly similar to Succinyl-CoA ligase (ADP-forming) beta-chain, mitochondrial (EC 6.2.1.5) OS=Homo sapiens PE=2 SV=1 - [B4DY87_HUMAN]
No	No	Yes	Q9H4G0	Band 4.1-like protein 1 OS=Homo sapiens GN=EPB41L1 PE=1 SV=2 - [E41L1_HUMAN]
Yes	Yes	Yes	P19404	NADH dehydrogenase [ubiquinone] flavoprotein 2, mitochondrial OS=Homo sapiens GN=NDUFV2 PE=1 SV=2 - [NDUV2_HUMAN]
Yes	No	No	Q10567-4	Isoform 4 of AP-1 complex subunit beta-1 OS=Homo sapiens GN=AP1B1 - [AP1B1_HUMAN]
No	Yes	Yes	O75083	WD repeat-containing protein 1 OS=Homo sapiens GN=WDR1 PE=1 SV=4 - [WDR1_HUMAN]
No	Yes	Yes	Q00577	Transcriptional activator protein Pur-alpha OS=Homo sapiens GN=PURA PE=1 SV=2 - [PURA_HUMAN]
Yes	No	No	P01024	Complement C3 OS=Homo sapiens GN=C3 PE=1 SV=2 - [CO3_HUMAN]
No	Yes	Yes	P17987	T-complex protein 1 subunit alpha OS=Homo sapiens GN=TCP1 PE=1 SV=1 - [TCPA_HUMAN]
No	No	No	Q03252	Lamin-B2 OS=Homo sapiens GN=LMNB2 PE=1 SV=3 - [LMNB2_HUMAN]
No	Yes	Yes	P27824	Calnexin OS=Homo sapiens GN=CANX PE=1 SV=2 - [CALX_HUMAN]
No	No	No	Q9UPV7	Protein KIAA1045 OS=Homo sapiens GN=KIAA1045 PE=1 SV=2 - [K1045_HUMAN]
Yes	Yes	Yes	P37840	Alpha-synuclein OS=Homo sapiens GN=SNCA PE=1 SV=1 - [SYUA_HUMAN]
No	Yes	Yes	B1AHC8;P12956-2	X-ray repair complementing defective repair in Chinese hamster cells 6 (Ku autoantigen, 70kDa), isoform CRA_b OS=Homo sapiens GN=XRCC6 PE=2 SV=1 - [B1AHC8_HUMAN]
No	No	No	B4DSZ1	cDNA FLJ54877, highly similar to Syntaxin-12 OS=Homo sapiens PE=2 SV=1 - [B4DSZ1_HUMAN]
No	Yes	Yes	P14854	Cytochrome c oxidase subunit 6B1 OS=Homo sapiens GN=COX6B1 PE=1 SV=2 - [CX6B1_HUMAN]
No	Yes	Yes	P08865	40S ribosomal protein SA OS=Homo sapiens GN=RPSA PE=1 SV=4 - [RSSA_HUMAN]
No	No	No	C6KXN3	Lambda light chain of human immunoglobulin surface antigen-related protein (Fragment) OS=Homo sapiens GN=IgLC-rG PE=1 SV=1 - [C6KXN3_HUMAN]
No	No	No	Q13363-2	Isoform 2 of C-terminal-binding protein 1 OS=Homo sapiens GN=CTBP1 - [CTBP1_HUMAN]
Yes	Yes	Yes	Q9Y4L1	Hypoxia up-regulated protein 1 OS=Homo sapiens GN=HYOU1 PE=1 SV=1 - [HYOU1_HUMAN]
No	No	No	P40939	Trifunctional enzyme subunit alpha, mitochondrial OS=Homo sapiens GN=HADHA PE=1 SV=2 - [ECHA_HUMAN]
Yes	No	No	Q96GD0	Pyridoxal phosphate phosphatase OS=Homo sapiens GN=PDXP PE=1 SV=2 - [PLPP_HUMAN]
Yes	Yes	Yes	P27348	14-3-3 protein theta OS=Homo sapiens GN=YWHAQ PE=1 SV=1 - [1433T_HUMAN]
Yes	Yes	Yes	Q16543	Hsp90 co-chaperone Cdc37 OS=Homo sapiens GN=CDC37 PE=1 SV=1 - [CDC37_HUMAN]
No	No	No	P00387-2	Isoform 2 of NADH-cytochrome b5 reductase 3 OS=Homo sapiens GN=CYB5R3 - [NB5R3_HUMAN]
Yes	No	No	P34932	Heat shock 70 kDa protein 4 OS=Homo sapiens GN=HSPA4 PE=1 SV=4 - [HSP74_HUMAN]
Yes	Yes	Yes	Q14982-3	Isoform 3 of Opioid-binding protein/cell adhesion molecule OS=Homo sapiens GN=OPCML - [OPCM_HUMAN]
No	Yes	Yes	P55795	Heterogeneous nuclear ribonucleoprotein H2 OS=Homo sapiens GN=HNRNPH2 PE=1 SV=1 - [HNRH2_HUMAN]
Yes	Yes	Yes	P20916-3	Isoform 3 of Myelin-associated glycoprotein OS=Homo sapiens GN=MAG - [MAG_HUMAN]
No	Yes	Yes	P23763-2	Isoform 3 of Vesicle-associated membrane protein 1 OS=Homo sapiens GN=VAMP1 - [VAMP1_HUMAN]
No	No	No	Q07960	Rho GTPase-activating protein 1 OS=Homo sapiens GN=ARHGAP1 PE=1 SV=1 - [RHG01_HUMAN]
No	No	No	Q8N126	Cell adhesion molecule 3 OS=Homo sapiens GN=CADM3 PE=1 SV=1 - [CADM3_HUMAN]
Yes	No	No	Q9Y2J8	Protein-arginine deiminase type-2 OS=Homo sapiens GN=PADI2 PE=1 SV=2 - [PADI2_HUMAN]
Yes	No	No	Q9Y6M9	NADH dehydrogenase [ubiquinone] 1 beta subcomplex subunit 9 OS=Homo sapiens GN=NDUFB9 PE=1 SV=3 - [NDUB9_HUMAN]
Yes	No	No	P13804-2	Isoform 2 of Electron transfer flavoprotein subunit alpha, mitochondrial OS=Homo sapiens GN=ETFA - [ETFA_HUMAN]
Yes	Yes	Yes	P13073	Cytochrome c oxidase subunit 4 isoform 1, mitochondrial OS=Homo sapiens GN=COX4I1 PE=1 SV=1 - [COX41_HUMAN]
No	No	No	O60888-3	Isoform C of Protein CutA OS=Homo sapiens GN=CUTA - [CUTA_HUMAN]
Yes	Yes	Yes	Q13561	Dynactin subunit 2 OS=Homo sapiens GN=DCTN2 PE=1 SV=4 - [DCTN2_HUMAN]
No	No	No	Q6PKD5	RPH3A protein (Fragment) OS=Homo sapiens GN=RPH3A PE=2 SV=1 - [Q6PKD5_HUMAN]
Yes	Yes	Yes	P62140	Serine/threonine-protein phosphatase PP1-beta catalytic subunit OS=Homo sapiens GN=PPP1CB PE=1 SV=3 - [PP1B_HUMAN]
No	No	No	B4DKF8	PH and SEC7 domain-containing protein 3 OS=Homo sapiens GN=PSD3 PE=2 SV=1 - [B4DKF8_HUMAN]
No	Yes	Yes	B3KM80	Nucleolin, isoform CRA_c OS=Homo sapiens GN=NCL PE=2 SV=1 - [B3KM80_HUMAN]
Yes	Yes	Yes	P52565	Rho GDP-dissociation inhibitor 1 OS=Homo sapiens GN=ARHGDIA PE=1 SV=3 - [GDIR1_HUMAN]
Yes	Yes	Yes	Q8WXF7-2	Isoform 2 of Atlastin-1 OS=Homo sapiens GN=ATL1 - [ATLA1_HUMAN]
No	Yes	Yes	Q92561	Phytanoyl-CoA hydroxylase-interacting protein OS=Homo sapiens GN=PHYHIP PE=1 SV=1 - [PHYIP_HUMAN]
Yes	Yes	Yes	P61604	10 kDa heat shock protein, mitochondrial OS=Homo sapiens GN=HSPE1 PE=1 SV=2 - [CH10_HUMAN]
No	Yes	Yes	Q9Y639-4	Isoform 4 of Neuroplastin OS=Homo sapiens GN=NPTN - [NPTN_HUMAN]
No	No	No	O43837-2	Isoform A of Isocitrate dehydrogenase [NAD] subunit beta, mitochondrial OS=Homo sapiens GN=IDH3B - [IDH3B_HUMAN]
No	Yes	Yes	Q96FW1	Ubiquitin thioesterase OTUB1 OS=Homo sapiens GN=OTUB1 PE=1 SV=2 - [OTUB1_HUMAN]
No	Yes	Yes	O95757	Heat shock 70 kDa protein 4L OS=Homo sapiens GN=HSPA4L PE=1 SV=3 - [HS74L_HUMAN]
Yes	Yes	Yes	Q13153	Serine/threonine-protein kinase PAK 1 OS=Homo sapiens GN=PAK1 PE=1 SV=2 - [PAK1_HUMAN]
Yes	Yes	Yes	P30041	Peroxiredoxin-6 OS=Homo sapiens GN=PRDX6 PE=1 SV=3 - [PRDX6_HUMAN]
Yes	Yes	Yes	Q14974	Importin subunit beta-1 OS=Homo sapiens GN=KPNB1 PE=1 SV=2 - [IMB1_HUMAN]
No	Yes	Yes	P05141	ADP/ATP translocase 2 OS=Homo sapiens GN=SLC25A5 PE=1 SV=7 - [ADT2_HUMAN]
No	No	No	P42704	Leucine-rich PPR motif-containing protein, mitochondrial OS=Homo sapiens GN=LRPPRC PE=1 SV=3 - [LPPRC_HUMAN]
No	Yes	Yes	Q08211	ATP-dependent RNA helicase A OS=Homo sapiens GN=DHX9 PE=1 SV=4 - [DHX9_HUMAN]
Yes	Yes	Yes	Q9UBQ7	Glyoxylate reductase/hydroxypyruvate reductase OS=Homo sapiens GN=GRHPR PE=1 SV=1 - [GRHPR_HUMAN]
No	No	No	Q53T76	Putative uncharacterized protein GPD2 (Fragment) OS=Homo sapiens GN=GPD2 PE=2 SV=1 - [Q53T76_HUMAN]
Yes	Yes	Yes	P60953-1	Isoform 1 of Cell division control protein 42 homolog OS=Homo sapiens GN=CDC42 - [CDC42_HUMAN]
No	No	No	P29218	Inositol monophosphatase 1 OS=Homo sapiens GN=IMPA1 PE=1 SV=1 - [IMPA1_HUMAN]
Yes	Yes	Yes	P10114	Ras-related protein Rap-2a OS=Homo sapiens GN=RAP2A PE=1 SV=1 - [RAP2A_HUMAN]
No	Yes	Yes	P14550	Alcohol dehydrogenase [NADP(+)] OS=Homo sapiens GN=AKR1A1 PE=1 SV=3 - [AK1A1_HUMAN]
No	Yes	Yes	Q96PV0-3	Isoform 3 of Ras/Rap GTPase-activating protein SynGAP OS=Homo sapiens GN=SYNGAP1 - [SYGP1_HUMAN]
No	Yes	Yes	Q9UK22	F-box only protein 2 OS=Homo sapiens GN=FBXO2 PE=1 SV=2 - [FBX2_HUMAN]
Yes	Yes	Yes	Q9UHG2	ProSAAS OS=Homo sapiens GN=PCSK1N PE=1 SV=1 - [PCSK1_HUMAN]
No	Yes	Yes	P31942-3	Isoform 3 of Heterogeneous nuclear ribonucleoprotein H3 OS=Homo sapiens GN=HNRNPH3 - [HNRH3_HUMAN]
No	No	No	P36222	Chitinase-3-like protein 1 OS=Homo sapiens GN=CHI3L1 PE=1 SV=2 - [CH3L1_HUMAN]
Yes	No	No	Q9NQ66	1-phosphatidylinositol 4,5-bisphosphate phosphodiesterase beta-1 OS=Homo sapiens GN=PLCB1 PE=1 SV=1 - [PLCB1_HUMAN]
No	Yes	Yes	Q04760-2	Isoform 2 of Lactoylglutathione lyase OS=Homo sapiens GN=GLO1 - [LGUL_HUMAN]
Yes	Yes	Yes	P23528	Cofilin-1 OS=Homo sapiens GN=CFL1 PE=1 SV=3 - [COF1_HUMAN]
No	Yes	Yes	P60842	Eukaryotic initiation factor 4A-I OS=Homo sapiens GN=EIF4A1 PE=1 SV=1 - [IF4A1_HUMAN]
No	Yes	Yes	P30626-2	Isoform 2 of Sorcin OS=Homo sapiens GN=SRI - [SORCN_HUMAN]
No	Yes	Yes	G3V0E8;Q15366-7	Poly(RC) binding protein 2, isoform CRA_f OS=Homo sapiens GN=PCBP2 PE=2 SV=1 - [G3V0E8_HUMAN]
No	No	Yes	P51149	Ras-related protein Rab-7a OS=Homo sapiens GN=RAB7A PE=1 SV=1 - [RAB7A_HUMAN]
No	No	No	B3KVA7	cDNA FLJ16309 fis, clone SKMUS2007816, highly similar to Creatine kinase, sarcomeric mitochondrial (EC 2.7.3.2) OS=Homo sapiens PE=2 SV=1 - [B3KVA7_HUMAN]
No	Yes	Yes	Q9H9B4	Sideroflexin-1 OS=Homo sapiens GN=SFXN1 PE=1 SV=4 - [SFXN1_HUMAN]
No	No	No	P61020	Ras-related protein Rab-5B OS=Homo sapiens GN=RAB5B PE=1 SV=1 - [RAB5B_HUMAN]
Yes	Yes	Yes	P51991-2	Isoform 2 of Heterogeneous nuclear ribonucleoprotein A3 OS=Homo sapiens GN=HNRNPA3 - [ROA3_HUMAN]
No	No	No	Q53QE9	Putative uncharacterized protein UGP2 (Fragment) OS=Homo sapiens GN=UGP2 PE=2 SV=1 - [Q53QE9_HUMAN]
Yes	Yes	Yes	Q7Z3B1	Neuronal growth regulator 1 OS=Homo sapiens GN=NEGR1 PE=1 SV=3 - [NEGR1_HUMAN]
Yes	No	No	P29966	Myristoylated alanine-rich C-kinase substrate OS=Homo sapiens GN=MARCKS PE=1 SV=4 - [MARCS_HUMAN]
Yes	No	No	P14415	Sodium/potassium-transporting ATPase subunit beta-2 OS=Homo sapiens GN=ATP1B2 PE=1 SV=3 - [AT1B2_HUMAN]
Yes	No	Yes	Q9UH03-2	Isoform 2 of Neuronal-specific septin-3 OS=Homo sapiens GN=SEPT3 - [SEPT3_HUMAN]
No	No	No	A8K4W5	cDNA FLJ76813, highly similar to Homo sapiens acetyl-Coenzyme A acetyltransferase 2 (acetoacetyl Coenzyme A thiolase), mRNA OS=Homo sapiens PE=2 SV=1 - [A8K4W5_HUMAN]
No	Yes	Yes	B4DGX2;P48426-2	Phosphatidylinositol 5-phosphate 4-kinase type-2 alpha OS=Homo sapiens GN=PIP4K2A PE=2 SV=1 - [B4DGX2_HUMAN]
Yes	Yes	Yes	P27338	Amine oxidase [flavin-containing] B OS=Homo sapiens GN=MAOB PE=1 SV=3 - [AOFB_HUMAN]
No	No	No	Q53SW4	Putative uncharacterized protein NDUFA10 (Fragment) OS=Homo sapiens GN=NDUFA10 PE=2 SV=1 - [Q53SW4_HUMAN]
Yes	No	No	Q15843	NEDD8 OS=Homo sapiens GN=NEDD8 PE=1 SV=1 [NEDD8_HUMAN]
No	No	No	B4DGP6	cDNA FLJ53865, highly similar to Succinate semialdehyde dehydrogenase, mitochondrial (EC 1.2.1.24) OS=Homo sapiens PE=2 SV=1 - [B4DGP6_HUMAN]
No	Yes	Yes	Q16531	DNA damage-binding protein 1 OS=Homo sapiens GN=DDB1 PE=1 SV=1 - [DDB1_HUMAN]
No	No	No	Q16864	V-type proton ATPase subunit F OS=Homo sapiens GN=ATP6V1F PE=1 SV=2 - [VATF_HUMAN]
No	Yes	Yes	O94826	Mitochondrial import receptor subunit TOM70 OS=Homo sapiens GN=TOMM70A PE=1 SV=1 - [TOM70_HUMAN]
No	Yes	Yes	B4E3P0;P53396-3	ATP-citrate synthase OS=Homo sapiens GN=ACLY PE=2 SV=1 - [B4E3P0_HUMAN]
No	Yes	Yes	O75061-4	Isoform 4 of Putative tyrosine-protein phosphatase auxilin OS=Homo sapiens GN=DNAJC6 - [AUXI_HUMAN]
No	Yes	Yes	P38159	RNA-binding motif protein, X chromosome OS=Homo sapiens GN=RBMX PE=1 SV=3 - [RBMX_HUMAN]
No	No	No	P09669	Cytochrome c oxidase subunit 6C OS=Homo sapiens GN=COX6C PE=1 SV=2 - [COX6C_HUMAN]
Yes	No	No	P01023	Alpha-2-macroglobulin OS=Homo sapiens GN=A2M PE=1 SV=3 - [A2MG_HUMAN]
No	No	No	Q9Y277	Voltage-dependent anion-selective channel protein 3 OS=Homo sapiens GN=VDAC3 PE=1 SV=1 - [VDAC3_HUMAN]
Yes	No	No	Q96C19	EF-hand domain-containing protein D2 OS=Homo sapiens GN=EFHD2 PE=1 SV=1 - [EFHD2_HUMAN]
Yes	Yes	Yes	P10412	Histone H1.4 OS=Homo sapiens GN=HIST1H1E PE=1 SV=2 - [H14_HUMAN]
Yes	No	No	P10515	Dihydrolipoyllysine-residue acetyltransferase component of pyruvate dehydrogenase complex, mitochondrial OS=Homo sapiens GN=DLAT PE=1 SV=3 - [ODP2_HUMAN]
No	No	No	A7E2E4	Dipeptidyl-peptidase 6 OS=Homo sapiens GN=DPP6 PE=2 SV=1 - [A7E2E4_HUMAN]
No	Yes	Yes	B4DGC5	cDNA FLJ60491, highly similar to IQ motif and Sec7 domain-containing protein 1 OS=Homo sapiens PE=2 SV=1 - [B4DGC5_HUMAN]
Yes	No	No	P61225	Ras-related protein Rap-2b OS=Homo sapiens GN=RAP2B PE=1 SV=1 - [RAP2B_HUMAN]
No	No	No	H0YNE9	Ras-related protein Rab-8B (Fragment) OS=Homo sapiens GN=RAB8B PE=2 SV=1 - [H0YNE9_HUMAN]
No	Yes	Yes	P49591	Serine--tRNA ligase, cytoplasmic OS=Homo sapiens GN=SARS PE=1 SV=3 - [SYSC_HUMAN]
No	No	No	B7ZLQ0	OPCML protein OS=Homo sapiens GN=OPCML PE=2 SV=1 - [B7ZLQ0_HUMAN]
No	No	Yes	B7Z337;Q9NRW1-2	Ras-related protein Rab-6B OS=Homo sapiens GN=RAB6B PE=2 SV=1 - [B7Z337_HUMAN]
Yes	Yes	Yes	Q9UPY8	Microtubule-associated protein RP/EB family member 3 OS=Homo sapiens GN=MAPRE3 PE=1 SV=1 - [MARE3_HUMAN]
Yes	Yes	Yes	P61160	Actin-related protein 2 OS=Homo sapiens GN=ACTR2 PE=1 SV=1 - [ARP2_HUMAN]
No	Yes	Yes	P50897	Palmitoyl-protein thioesterase 1 OS=Homo sapiens GN=PPT1 PE=1 SV=1 - [PPT1_HUMAN]
Yes	No	No	P49753	Acyl-coenzyme A thioesterase 2, mitochondrial OS=Homo sapiens GN=ACOT2 PE=1 SV=6 - [ACOT2_HUMAN]
No	Yes	Yes	Q9UQB8-3	Isoform 3 of Brain-specific angiogenesis inhibitor 1-associated protein 2 OS=Homo sapiens GN=BAIAP2 - [BAIP2_HUMAN]
Yes	Yes	Yes	P50990	T-complex protein 1 subunit theta OS=Homo sapiens GN=CCT8 PE=1 SV=4 - [TCPQ_HUMAN]
Yes	No	No	P21283	V-type proton ATPase subunit C 1 OS=Homo sapiens GN=ATP6V1C1 PE=1 SV=4 - [VATC1_HUMAN]
Yes	No	No	P00450	Ceruloplasmin OS=Homo sapiens GN=CP PE=1 SV=1 - [CERU_HUMAN]
No	Yes	Yes	P47756-2	Isoform 2 of F-actin-capping protein subunit beta OS=Homo sapiens GN=CAPZB - [CAPZB_HUMAN]
Yes	Yes	Yes	Q8N3V7-3	Isoform 3 of Synaptopodin OS=Homo sapiens GN=SYNPO - [SYNPO_HUMAN]
No	Yes	Yes	Q9C0H9-5	Isoform 4 of SRC kinase signaling inhibitor 1 OS=Homo sapiens GN=SRCIN1 - [SRCN1_HUMAN]
Yes	Yes	Yes	P13010	X-ray repair cross-complementing protein 5 OS=Homo sapiens GN=XRCC5 PE=1 SV=3 - [XRCC5_HUMAN]
No	Yes	Yes	Q15773	Myeloid leukemia factor 2 OS=Homo sapiens GN=MLF2 PE=1 SV=1 - [MLF2_HUMAN]
No	Yes	Yes	B4DPN6;Q92499-2	cDNA FLJ51031, highly similar to ATP-dependent RNA helicase DDX1 (EC 3.6.1.-) OS=Homo sapiens PE=2 SV=1 - [B4DPN6_HUMAN]
No	No	No	E9PL57	Protein NEDD8-MDP1 (Fragment) OS=Homo sapiens GN=NEDD8-MDP1 PE=2 SV=1 - [E9PL57_HUMAN]
No	No	No	Q658V6	Putative uncharacterized protein DKFZp666G172 (Fragment) OS=Homo sapiens GN=DKFZp666G172 PE=2 SV=1 - [Q658V6_HUMAN]
Yes	No	No	P00915	Carbonic anhydrase 1 OS=Homo sapiens GN=CA1 PE=1 SV=2 - [CAH1_HUMAN]
No	No	No	Q9Y3L5	Ras-related protein Rap-2c OS=Homo sapiens GN=RAP2C PE=1 SV=1 - [RAP2C_HUMAN]
No	Yes	Yes	P10644	cAMP-dependent protein kinase type I-alpha regulatory subunit OS=Homo sapiens GN=PRKAR1A PE=1 SV=1 - [KAP0_HUMAN]
No	Yes	Yes	P30038-3	Isoform 3 of Delta-1-pyrroline-5-carboxylate dehydrogenase, mitochondrial OS=Homo sapiens GN=ALDH4A1 - [AL4A1_HUMAN]
No	Yes	Yes	Q9Y6I3-3	Isoform 3 of Epsin-1 OS=Homo sapiens GN=EPN1 - [EPN1_HUMAN]
No	No	No	Q9ULU8	Calcium-dependent secretion activator 1 OS=Homo sapiens GN=CADPS PE=1 SV=3 - [CAPS1_HUMAN]
No	Yes	Yes	P62826	GTP-binding nuclear protein Ran OS=Homo sapiens GN=RAN PE=1 SV=3 - [RAN_HUMAN]
Yes	Yes	Yes	Q9ULV4	Coronin-1C OS=Homo sapiens GN=CORO1C PE=1 SV=1 - [COR1C_HUMAN]
Yes	No	No	Q02952-3	Isoform 3 of A-kinase anchor protein 12 OS=Homo sapiens GN=AKAP12 - [AKA12_HUMAN]
No	No	No	Q9H0Q3	FXYD domain-containing ion transport regulator 6 OS=Homo sapiens GN=FXYD6 PE=2 SV=1 - [FXYD6_HUMAN]
No	No	No	B3KMX3	cDNA FLJ12857 fis, clone NT2RP2003513, highly similar to Homo sapiens paralemmin (PALM), transcript variant 2, mRNA OS=Homo sapiens PE=2 SV=1 - [B3KMX3_HUMAN]
No	Yes	Yes	O14773-2	Isoform 2 of Tripeptidyl-peptidase 1 OS=Homo sapiens GN=TPP1 - [TPP1_HUMAN]
No	Yes	Yes	P31948	Stress-induced-phosphoprotein 1 OS=Homo sapiens GN=STIP1 PE=1 SV=1 - [STIP1_HUMAN]
Yes	No	No	P35241	Radixin OS=Homo sapiens GN=RDX PE=1 SV=1 - [RADI_HUMAN]
No	No	No	B3KY04	cDNA FLJ46506 fis, clone THYMU3030752, highly similar to BTB/POZ domain-containing protein KCTD12 OS=Homo sapiens PE=2 SV=1 - [B3KY04_HUMAN]
Yes	Yes	Yes	P04080	Cystatin-B OS=Homo sapiens GN=CSTB PE=1 SV=2 - [CYTB_HUMAN]
No	Yes	Yes	P13489	Ribonuclease inhibitor OS=Homo sapiens GN=RNH1 PE=1 SV=2 - [RINI_HUMAN]
Yes	No	No	P62328	Thymosin beta-4 OS=Homo sapiens GN=TMSB4X PE=1 SV=2 - [TYB4_HUMAN]
Yes	Yes	Yes	P63151	Serine/threonine-protein phosphatase 2A 55 kDa regulatory subunit B alpha isoform OS=Homo sapiens GN=PPP2R2A PE=1 SV=1 - [2ABA_HUMAN]
No	No	No	B7Z5Z9	cDNA FLJ51066, highly similar to Ras-related protein Rab-6A OS=Homo sapiens PE=2 SV=1 - [B7Z5Z9_HUMAN]
No	No	Yes	P47972	Neuronal pentraxin-2 OS=Homo sapiens GN=NPTX2 PE=1 SV=2 - [NPTX2_HUMAN]
No	Yes	Yes	Q7L099	Protein RUFY3 OS=Homo sapiens GN=RUFY3 PE=1 SV=1 - [RUFY3_HUMAN]
No	Yes	Yes	P22694	cAMP-dependent protein kinase catalytic subunit beta OS=Homo sapiens GN=PRKACB PE=1 SV=2 - [KAPCB_HUMAN]
Yes	Yes	Yes	Q96F07-2	Isoform 2 of Cytoplasmic FMR1-interacting protein 2 OS=Homo sapiens GN=CYFIP2 - [CYFP2_HUMAN]
Yes	Yes	Yes	P01011	Alpha-1-antichymotrypsin OS=Homo sapiens GN=SERPINA3 PE=1 SV=2 - [AACT_HUMAN]
No	Yes	Yes	Q9Y3I0	tRNA-splicing ligase RtcB homolog OS=Homo sapiens GN=RTCB PE=1 SV=1 - [RTCB_HUMAN]
Yes	No	No	B4DQJ8;P52209-2	6-phosphogluconate dehydrogenase, decarboxylating OS=Homo sapiens GN=PGD PE=2 SV=1 - [B4DQJ8_HUMAN]
No	No	No	B4DFP1	cDNA FLJ51818, highly similar to Phosphoglucomutase-1 (EC 5.4.2.2) OS=Homo sapiens PE=2 SV=1 - [B4DFP1_HUMAN]
No	No	No	B7Z438	cDNA FLJ56352, highly similar to Succinyl-CoA ligase (GDP-forming) subunit alpha, mitochondrial (EC 6.2.1.4) OS=Homo sapiens PE=2 SV=1 - [B7Z438_HUMAN]
Yes	No	No	Q16775-2	Isoform 2 of Hydroxyacylglutathione hydrolase, mitochondrial OS=Homo sapiens GN=HAGH - [GLO2_HUMAN]
No	Yes	Yes	P61421	V-type proton ATPase subunit d 1 OS=Homo sapiens GN=ATP6V0D1 PE=1 SV=1 - [VA0D1_HUMAN]
Yes	No	No	B4DZ70;P48163-2	Malic enzyme OS=Homo sapiens GN=ME1 PE=2 SV=1 - [B4DZ70_HUMAN]
No	Yes	Yes	P08247	Synaptophysin OS=Homo sapiens GN=SYP PE=1 SV=3 - [SYPH_HUMAN]
No	Yes	Yes	Q16718	NADH dehydrogenase [ubiquinone] 1 alpha subcomplex subunit 5 OS=Homo sapiens GN=NDUFA5 PE=1 SV=3 - [NDUA5_HUMAN]
No	No	No	Q8TDJ6	DmX-like protein 2 OS=Homo sapiens GN=DMXL2 PE=1 SV=2 - [DMXL2_HUMAN]
Yes	Yes	Yes	P62942	Peptidyl-prolyl cis-trans isomerase FKBP1A OS=Homo sapiens GN=FKBP1A PE=1 SV=2 - [FKB1A_HUMAN]
No	Yes	Yes	P68400	Casein kinase II subunit alpha OS=Homo sapiens GN=CSNK2A1 PE=1 SV=1 - [CSK21_HUMAN]
Yes	Yes	Yes	P47985	Cytochrome b-c1 complex subunit Rieske, mitochondrial OS=Homo sapiens GN=UQCRFS1 PE=1 SV=2 - [UCRI_HUMAN]
Yes	No	No	Q9HDC9-2	Isoform 2 of Adipocyte plasma membrane-associated protein OS=Homo sapiens GN=APMAP - [APMAP_HUMAN]
No	No	No	Q59G46	Thioredoxin-like 1 variant (Fragment) OS=Homo sapiens PE=2 SV=1 - [Q59G46_HUMAN]
Yes	Yes	Yes	P43034	Platelet-activating factor acetylhydrolase IB subunit alpha OS=Homo sapiens GN=PAFAH1B1 PE=1 SV=2 - [LIS1_HUMAN]
No	No	No	Q9BWM7	Sideroflexin-3 OS=Homo sapiens GN=SFXN3 PE=1 SV=2 - [SFXN3_HUMAN]
No	No	No	Q13424	Alpha-1-syntrophin OS=Homo sapiens GN=SNTA1 PE=1 SV=1 - [SNTA1_HUMAN]
No	Yes	Yes	P78356	Phosphatidylinositol 5-phosphate 4-kinase type-2 beta OS=Homo sapiens GN=PIP4K2B PE=1 SV=1 - [PI42B_HUMAN]
No	No	No	P27361	Mitogen-activated protein kinase 3 OS=Homo sapiens GN=MAPK3 PE=1 SV=4 - [MK03_HUMAN]
Yes	Yes	Yes	Q9UN36-5	Isoform 5 of Protein NDRG2 OS=Homo sapiens GN=NDRG2 - [NDRG2_HUMAN]
No	No	No	E5RJ52	AP-3 complex subunit mu-2 (Fragment) OS=Homo sapiens GN=AP3M2 PE=2 SV=1 - [E5RJ52_HUMAN]
No	Yes	Yes	P43490	Nicotinamide phosphoribosyltransferase OS=Homo sapiens GN=NAMPT PE=1 SV=1 - [NAMPT_HUMAN]
No	Yes	Yes	Q9C040-2	Isoform 2 of Tripartite motif-containing protein 2 OS=Homo sapiens GN=TRIM2 - [TRIM2_HUMAN]
No	Yes	Yes	P51148	Ras-related protein Rab-5C OS=Homo sapiens GN=RAB5C PE=1 SV=2 - [RAB5C_HUMAN]
No	No	No	H3BLU7	Aflatoxin B1 aldehyde reductase member 2 (Fragment) OS=Homo sapiens GN=AKR7A2 PE=2 SV=1 - [H3BLU7_HUMAN]
No	Yes	Yes	B4DXW1	Actin-related protein 3 OS=Homo sapiens GN=ACTR3 PE=2 SV=1 - [B4DXW1_HUMAN]
No	Yes	Yes	P17980	26S protease regulatory subunit 6A OS=Homo sapiens GN=PSMC3 PE=1 SV=3 - [PRS6A_HUMAN]
Yes	Yes	Yes	Q99714	3-hydroxyacyl-CoA dehydrogenase type-2 OS=Homo sapiens GN=HSD17B10 PE=1 SV=3 - [HCD2_HUMAN]
No	Yes	Yes	P06748-2	Isoform 2 of Nucleophosmin OS=Homo sapiens GN=NPM1 - [NPM_HUMAN]
Yes	No	No	Q6PIU2	Neutral cholesterol ester hydrolase 1 OS=Homo sapiens GN=NCEH1 PE=1 SV=3 - [NCEH1_HUMAN]
No	Yes	Yes	P11908	Ribose-phosphate pyrophosphokinase 2 OS=Homo sapiens GN=PRPS2 PE=1 SV=2 - [PRPS2_HUMAN]
No	Yes	Yes	Q7Z6C8;Q9HCH3-2	CPNE5 protein OS=Homo sapiens GN=CPNE5 PE=2 SV=1 - [Q7Z6C8_HUMAN]
No	No	No	B3KY56	cDNA FLJ46898 fis, clone UTERU3022168, highly similar to Protein FAM62A OS=Homo sapiens PE=2 SV=1 - [B3KY56_HUMAN]
No	Yes	Yes	Q9NSD9	Phenylalanine--tRNA ligase beta subunit OS=Homo sapiens GN=FARSB PE=1 SV=3 - [SYFB_HUMAN]
No	No	No	Q5SX86	Rab GDP dissociation inhibitor beta (Fragment) OS=Homo sapiens GN=GDI2 PE=2 SV=1 - [Q5SX86_HUMAN]
No	Yes	Yes	B3KWG6	cDNA FLJ43041 fis, clone BRTHA3003339, highly similar to Importin beta-3 OS=Homo sapiens PE=2 SV=1 - [B3KWG6_HUMAN]
No	No	No	V5YQL4	Adenosylhomocysteinase OS=Homo sapiens GN=FGFR2-AHCYL1 PE=2 SV=1 - [V5YQL4_HUMAN]
Yes	No	No	Q9Y2A7	Nck-associated protein 1 OS=Homo sapiens GN=NCKAP1 PE=1 SV=1 - [NCKP1_HUMAN]
No	No	No	O95248	Myotubularin-related protein 5 OS=Homo sapiens GN=SBF1 PE=1 SV=3 - [MTMR5_HUMAN]
No	Yes	Yes	P62820	Ras-related protein Rab-1A OS=Homo sapiens GN=RAB1A PE=1 SV=3 - [RAB1A_HUMAN]
No	Yes	Yes	Q00325-2	Isoform B of Phosphate carrier protein, mitochondrial OS=Homo sapiens GN=SLC25A3 - [MPCP_HUMAN]
No	Yes	Yes	P61163	Alpha-centractin OS=Homo sapiens GN=ACTR1A PE=1 SV=1 - [ACTZ_HUMAN]
No	No	No	Q567R0	UQCRH protein OS=Homo sapiens GN=UQCRH PE=4 SV=1 - [Q567R0_HUMAN]
Yes	Yes	Yes	B4DFC9;Q99747-2	Gamma-soluble NSF attachment protein OS=Homo sapiens GN=NAPG PE=2 SV=1 - [B4DFC9_HUMAN]
Yes	Yes	Yes	P61026	Ras-related protein Rab-10 OS=Homo sapiens GN=RAB10 PE=1 SV=1 - [RAB10_HUMAN]
No	Yes	Yes	Q99733	Nucleosome assembly protein 1-like 4 OS=Homo sapiens GN=NAP1L4 PE=1 SV=1 - [NP1L4_HUMAN]
Yes	Yes	Yes	P35080	Profilin-2 OS=Homo sapiens GN=PFN2 PE=1 SV=3 - [PROF2_HUMAN]
No	Yes	Yes	P62081	40S ribosomal protein S7 OS=Homo sapiens GN=RPS7 PE=1 SV=1 - [RS7_HUMAN]
Yes	No	No	P23526	Adenosylhomocysteinase OS=Homo sapiens GN=AHCY PE=1 SV=4 - [SAHH_HUMAN]
No	Yes	Yes	P54289-4	Isoform 4 of Voltage-dependent calcium channel subunit alpha-2/delta-1 OS=Homo sapiens GN=CACNA2D1 - [CA2D1_HUMAN]
No	No	No	O95168-2	Isoform 2 of NADH dehydrogenase [ubiquinone] 1 beta subcomplex subunit 4 OS=Homo sapiens GN=NDUFB4 - [NDUB4_HUMAN]
Yes	Yes	Yes	Q9NZR1	Tropomodulin-2 OS=Homo sapiens GN=TMOD2 PE=1 SV=1 - [TMOD2_HUMAN]
Yes	No	Yes	O76070	Gamma-synuclein OS=Homo sapiens GN=SNCG PE=1 SV=2 - [SYUG_HUMAN]
No	No	No	A8K6I8	cDNA FLJ77324, highly similar to Homo sapiens RAB3B, member RAS oncogene family (RAB3B), mRNA OS=Homo sapiens PE=2 SV=1 - [A8K6I8_HUMAN]
No	Yes	Yes	Q14847	LIM and SH3 domain protein 1 OS=Homo sapiens GN=LASP1 PE=1 SV=2 - [LASP1_HUMAN]
No	Yes	Yes	O00264	Membrane-associated progesterone receptor component 1 OS=Homo sapiens GN=PGRMC1 PE=1 SV=3 - [PGRC1_HUMAN]
No	Yes	Yes	O60506-4	Isoform 4 of Heterogeneous nuclear ribonucleoprotein Q OS=Homo sapiens GN=SYNCRIP - [HNRPQ_HUMAN]
Yes	No	Yes	P04156-2	Isoform 2 of Major prion protein OS=Homo sapiens GN=PRNP - [PRIO_HUMAN]
Yes	Yes	Yes	Q8N111	Cell cycle exit and neuronal differentiation protein 1 OS=Homo sapiens GN=CEND1 PE=2 SV=1 - [CEND_HUMAN]
Yes	Yes	Yes	P60983	Glia maturation factor beta OS=Homo sapiens GN=GMFB PE=1 SV=2 - [GMFB_HUMAN]
Yes	No	No	O96000	NADH dehydrogenase [ubiquinone] 1 beta subcomplex subunit 10 OS=Homo sapiens GN=NDUFB10 PE=1 SV=3 - [NDUBA_HUMAN]
No	No	Yes	P07602	Prosaposin OS=Homo sapiens GN=PSAP PE=1 SV=2 - [SAP_HUMAN]
Yes	No	Yes	Q8WXG6-7	Isoform 7 of MAP kinase-activating death domain protein OS=Homo sapiens GN=MADD - [MADD_HUMAN]
Yes	Yes	Yes	P36578	60S ribosomal protein L4 OS=Homo sapiens GN=RPL4 PE=1 SV=5 - [RL4_HUMAN]
No	Yes	Yes	O14617-4	Isoform 4 of AP-3 complex subunit delta-1 OS=Homo sapiens GN=AP3D1 - [AP3D1_HUMAN]
No	Yes	Yes	Q15555-4	Isoform 4 of Microtubule-associated protein RP/EB family member 2 OS=Homo sapiens GN=MAPRE2 - [MARE2_HUMAN]
Yes	Yes	Yes	P09382	Galectin-1 OS=Homo sapiens GN=LGALS1 PE=1 SV=2 - [LEG1_HUMAN]
Yes	Yes	Yes	B7Z1C4;P40123-2	Adenylyl cyclase-associated protein OS=Homo sapiens GN=CAP2 PE=2 SV=1 - [B7Z1C4_HUMAN]
No	No	No	B4DP06	cDNA FLJ57133, highly similar to Bifunctional purine biosynthesis protein PURH OS=Homo sapiens PE=2 SV=1 - [B4DP06_HUMAN]
No	No	No	P49407-2	Isoform 1B of Beta-arrestin-1 OS=Homo sapiens GN=ARRB1 - [ARRB1_HUMAN]
Yes	Yes	Yes	P24539	ATP synthase F(0) complex subunit B1, mitochondrial OS=Homo sapiens GN=ATP5F1 PE=1 SV=2 - [AT5F1_HUMAN]
No	Yes	Yes	P18859	ATP synthase-coupling factor 6, mitochondrial OS=Homo sapiens GN=ATP5J PE=1 SV=1 - [ATP5J_HUMAN]
No	No	No	B4DKX7	cDNA FLJ61130 OS=Homo sapiens PE=2 SV=1 - [B4DKX7_HUMAN]
No	No	No	Q9Y2S2-2	Isoform 2 of Lambda-crystallin homolog OS=Homo sapiens GN=CRYL1 - [CRYL1_HUMAN]
No	Yes	Yes	P45985	Dual specificity mitogen-activated protein kinase kinase 4 OS=Homo sapiens GN=MAP2K4 PE=1 SV=1 - [MP2K4_HUMAN]
Yes	No	No	P49189	4-trimethylaminobutyraldehyde dehydrogenase OS=Homo sapiens GN=ALDH9A1 PE=1 SV=3 - [AL9A1_HUMAN]
No	Yes	Yes	P62491-2	Isoform 2 of Ras-related protein Rab-11A OS=Homo sapiens GN=RAB11A - [RB11A_HUMAN]
No	Yes	Yes	P21912	Succinate dehydrogenase [ubiquinone] iron-sulfur subunit, mitochondrial OS=Homo sapiens GN=SDHB PE=1 SV=3 - [SDHB_HUMAN]
No	No	No	B7Z8F0	cDNA FLJ52529, highly similar to Homo sapiens target of myb1-like 2 (TOM1L2), transcript variant 1, mRNA OS=Homo sapiens PE=2 SV=1 - [B7Z8F0_HUMAN]
Yes	Yes	Yes	P15531	Nucleoside diphosphate kinase A OS=Homo sapiens GN=NME1 PE=1 SV=1 - [NDKA_HUMAN]
Yes	Yes	Yes	Q14203-5	Isoform 5 of Dynactin subunit 1 OS=Homo sapiens GN=DCTN1 - [DCTN1_HUMAN]
Yes	Yes	Yes	Q01469	Fatty acid-binding protein, epidermal OS=Homo sapiens GN=FABP5 PE=1 SV=3 - [FABP5_HUMAN]
No	No	No	P21399	Cytoplasmic aconitate hydratase OS=Homo sapiens GN=ACO1 PE=1 SV=3 - [ACOC_HUMAN]
No	No	No	Q15435-2	Isoform 2 of Protein phosphatase 1 regulatory subunit 7 OS=Homo sapiens GN=PPP1R7 - [PP1R7_HUMAN]
Yes	Yes	Yes	Q02978;Q6IBH0	Mitochondrial 2-oxoglutarate/malate carrier protein OS=Homo sapiens GN=SLC25A11 PE=1 SV=3 - [M2OM_HUMAN]
No	Yes	Yes	P00492	Hypoxanthine-guanine phosphoribosyltransferase OS=Homo sapiens GN=HPRT1 PE=1 SV=2 - [HPRT_HUMAN]
No	Yes	Yes	Q13642-1	Isoform 1 of Four and a half LIM domains protein 1 OS=Homo sapiens GN=FHL1 - [FHL1_HUMAN]
Yes	No	No	C9JFM0;P23471-3	Receptor-type tyrosine-protein phosphatase zeta OS=Homo sapiens GN=PTPRZ1 PE=2 SV=1 - [C9JFM0_HUMAN]
Yes	Yes	Yes	P60953	Cell division control protein 42 homolog OS=Homo sapiens GN=CDC42 PE=1 SV=2 - [CDC42_HUMAN]
No	No	No	A8K8W2	cDNA FLJ77188, highly similar to Homo sapiens potassium channel tetramerisation domain containing 16 (KCTD16), mRNA OS=Homo sapiens PE=2 SV=1 - [A8K8W2_HUMAN]
No	Yes	Yes	Q9Y281-3	Isoform 3 of Cofilin-2 OS=Homo sapiens GN=CFL2 - [COF2_HUMAN]
No	No	No	D3DX33	HCG1999854, isoform CRA_a OS=Homo sapiens GN=hCG_1999854 PE=4 SV=1 - [D3DX33_HUMAN]
Yes	No	Yes	Q8N3J6-2	Isoform 2 of Cell adhesion molecule 2 OS=Homo sapiens GN=CADM2 - [CADM2_HUMAN]
No	Yes	Yes	Q9BT78-2	Isoform 2 of COP9 signalosome complex subunit 4 OS=Homo sapiens GN=COPS4 - [CSN4_HUMAN]
No	Yes	Yes	P63241	Eukaryotic translation initiation factor 5A-1 OS=Homo sapiens GN=EIF5A PE=1 SV=2 - [IF5A1_HUMAN]
Yes	No	No	Q9P0J0	NADH dehydrogenase [ubiquinone] 1 alpha subcomplex subunit 13 OS=Homo sapiens GN=NDUFA13 PE=1 SV=3 - [NDUAD_HUMAN]
No	No	No	O43678	NADH dehydrogenase [ubiquinone] 1 alpha subcomplex subunit 2 OS=Homo sapiens GN=NDUFA2 PE=1 SV=3 - [NDUA2_HUMAN]
No	No	No	Q3ZTR9	Putative uncharacterized protein BM009 OS=Homo sapiens GN=BM009 PE=2 SV=1 - [Q3ZTR9_HUMAN]
No	Yes	Yes	S4R3J4;O43390-4	Heterogeneous nuclear ribonucleoprotein R OS=Homo sapiens GN=HNRNPR PE=4 SV=1 - [S4R3J4_HUMAN]
No	No	No	B4DH12	cDNA FLJ60514, highly similar to Fructosamine-3-kinase (EC 2.7.1.-) OS=Homo sapiens PE=2 SV=1 - [B4DH12_HUMAN]
Yes	Yes	Yes	Q7L576	Cytoplasmic FMR1-interacting protein 1 OS=Homo sapiens GN=CYFIP1 PE=1 SV=1 - [CYFP1_HUMAN]
Yes	No	No	Q9Y617	Phosphoserine aminotransferase OS=Homo sapiens GN=PSAT1 PE=1 SV=2 - [SERC_HUMAN]
No	No	No	B4DQI7	cDNA FLJ58042, highly similar to Protein NipSnap1 OS=Homo sapiens PE=2 SV=1 - [B4DQI7_HUMAN]
Yes	Yes	Yes	P47755	F-actin-capping protein subunit alpha-2 OS=Homo sapiens GN=CAPZA2 PE=1 SV=3 - [CAZA2_HUMAN]
No	No	No	Q16629-3	Isoform 3 of Serine/arginine-rich splicing factor 7 OS=Homo sapiens GN=SRSF7 - [SRSF7_HUMAN]
No	Yes	Yes	O75367-2	Isoform 1 of Core histone macro-H2A.1 OS=Homo sapiens GN=H2AFY - [H2AY_HUMAN]
No	No	No	P02671-2	Isoform 2 of Fibrinogen alpha chain OS=Homo sapiens GN=FGA - [FIBA_HUMAN]
No	No	No	P13693	Translationally-controlled tumor protein OS=Homo sapiens GN=TPT1 PE=1 SV=1 - [TCTP_HUMAN]
No	No	Yes	Q2M2I8	AP2-associated protein kinase 1 OS=Homo sapiens GN=AAK1 PE=1 SV=3 - [AAK1_HUMAN]
No	Yes	Yes	P31939-2	Isoform 2 of Bifunctional purine biosynthesis protein PURH OS=Homo sapiens GN=ATIC - [PUR9_HUMAN]
Yes	Yes	Yes	B4DH53;Q66K74-2	MAP1S light chain OS=Homo sapiens GN=MAP1S PE=2 SV=1 - [B4DH53_HUMAN]
No	No	No	Q9Y6K8-3	Isoform 3 of Adenylate kinase isoenzyme 5 OS=Homo sapiens GN=AK5 - [KAD5_HUMAN]
No	No	No	D3DVQ1	Leucine zipper-EF-hand containing transmembrane protein 1, isoform CRA_a OS=Homo sapiens GN=LETM1 PE=2 SV=1 - [D3DVQ1_HUMAN]
No	No	No	Q7Z2E5	Putative uncharacterized protein DKFZp686G1540 OS=Homo sapiens GN=DKFZp686G1540 PE=2 SV=1 - [Q7Z2E5_HUMAN]
No	Yes	Yes	O75347	Tubulin-specific chaperone A OS=Homo sapiens GN=TBCA PE=1 SV=3 - [TBCA_HUMAN]
No	Yes	Yes	P52943	Cysteine-rich protein 2 OS=Homo sapiens GN=CRIP2 PE=1 SV=1 - [CRIP2_HUMAN]
No	No	No	B3KPA6	Acyl-Coenzyme A dehydrogenase, very long chain, isoform CRA_e OS=Homo sapiens GN=ACADVL PE=2 SV=1 - [B3KPA6_HUMAN]
No	Yes	Yes	Q96FJ2	Dynein light chain 2, cytoplasmic OS=Homo sapiens GN=DYNLL2 PE=1 SV=1 - [DYL2_HUMAN]
No	Yes	Yes	O60282	Kinesin heavy chain isoform 5C OS=Homo sapiens GN=KIF5C PE=1 SV=1 - [KIF5C_HUMAN]
Yes	Yes	Yes	P18124	60S ribosomal protein L7 OS=Homo sapiens GN=RPL7 PE=1 SV=1 - [RL7_HUMAN]
No	No	No	P34949-2	Isoform 2 of Mannose-6-phosphate isomerase OS=Homo sapiens GN=MPI - [MPI_HUMAN]
Yes	Yes	Yes	P10606	Cytochrome c oxidase subunit 5B, mitochondrial OS=Homo sapiens GN=COX5B PE=1 SV=2 - [COX5B_HUMAN]
No	Yes	Yes	B4DYK6	cDNA FLJ56887, highly similar to Homo sapiens guanine nucleotide binding protein-like 1 (GNL1), mRNA OS=Homo sapiens PE=2 SV=1 - [B4DYK6_HUMAN]
No	No	No	P35270	Sepiapterin reductase OS=Homo sapiens GN=SPR PE=1 SV=1 - [SPRE_HUMAN]
Yes	Yes	Yes	Q9NZ45	CDGSH iron-sulfur domain-containing protein 1 OS=Homo sapiens GN=CISD1 PE=1 SV=1 - [CISD1_HUMAN]
No	Yes	Yes	Q96FE5-2	Isoform 2 of Leucine-rich repeat and immunoglobulin-like domain-containing nogo receptor-interacting protein 1 OS=Homo sapiens GN=LINGO1 - [LIGO1_HUMAN]
No	No	No	F2Z357	Rap1 GTPase-activating protein 1 OS=Homo sapiens GN=RAP1GAP PE=2 SV=1 - [F2Z357_HUMAN]
No	No	No	P0C0S5	Histone H2A.Z OS=Homo sapiens GN=H2AFZ PE=1 SV=2 - [H2AZ_HUMAN]
Yes	Yes	Yes	Q9UPN3	Microtubule-actin cross-linking factor 1, isoforms 1/2/3/5 OS=Homo sapiens GN=MACF1 PE=1 SV=4 - [MACF1_HUMAN]
No	Yes	Yes	Q53FE8	cDNA FLJ36526 fis, clone TRACH2003347, highly similar to NSFL1 cofactor p47 (Fragment) OS=Homo sapiens PE=2 SV=1 - [Q53FE8_HUMAN]
No	No	No	B4DWV9	cDNA FLJ53108, highly similar to Guanine nucleotide-binding protein alpha-13 subunit OS=Homo sapiens PE=2 SV=1 - [B4DWV9_HUMAN]
Yes	No	No	Q92686	Neurogranin OS=Homo sapiens GN=NRGN PE=1 SV=1 - [NEUG_HUMAN]
No	No	Yes	B4DJA5;P20339-2	Ras-related protein Rab-5A OS=Homo sapiens GN=RAB5A PE=2 SV=1 - [B4DJA5_HUMAN]
No	Yes	Yes	P14314-2	Isoform 2 of Glucosidase 2 subunit beta OS=Homo sapiens GN=PRKCSH - [GLU2B_HUMAN]
Yes	Yes	Yes	Q16799	Reticulon-1 OS=Homo sapiens GN=RTN1 PE=1 SV=1 - [RTN1_HUMAN]
No	Yes	Yes	P61088	Ubiquitin-conjugating enzyme E2 N OS=Homo sapiens GN=UBE2N PE=1 SV=1 - [UBE2N_HUMAN]
No	No	No	P04632	Calpain small subunit 1 OS=Homo sapiens GN=CAPNS1 PE=1 SV=1 - [CPNS1_HUMAN]
No	No	No	Q86TY5	Galectin OS=Homo sapiens PE=2 SV=1 - [Q86TY5_HUMAN]
No	No	No	Q92558	Wiskott-Aldrich syndrome protein family member 1 OS=Homo sapiens GN=WASF1 PE=1 SV=1 - [WASF1_HUMAN]
No	No	No	H7C492	Mitochondrial chaperone BCS1 (Fragment) OS=Homo sapiens GN=BCS1L PE=4 SV=1 - [H7C492_HUMAN]
No	No	Yes	Q6PUV4	Complexin-2 OS=Homo sapiens GN=CPLX2 PE=1 SV=2 - [CPLX2_HUMAN]
No	Yes	Yes	P30085	UMP-CMP kinase OS=Homo sapiens GN=CMPK1 PE=1 SV=3 - [KCY_HUMAN]
No	Yes	Yes	D3DWK1	Eukaryotic translation elongation factor 1 delta (Guanine nucleotide exchange protein), isoform CRA_b OS=Homo sapiens GN=EEF1D PE=3 SV=1 - [D3DWK1_HUMAN]
No	Yes	Yes	Q15102	Platelet-activating factor acetylhydrolase IB subunit gamma OS=Homo sapiens GN=PAFAH1B3 PE=1 SV=1 - [PA1B3_HUMAN]
No	No	No	D3DWV9	HCG2004980, isoform CRA_g OS=Homo sapiens GN=hCG_2004980 PE=2 SV=1 - [D3DWV9_HUMAN]
No	Yes	Yes	O15144	Actin-related protein 2/3 complex subunit 2 OS=Homo sapiens GN=ARPC2 PE=1 SV=1 - [ARPC2_HUMAN]
No	No	No	H0UIB3	Ganglioside-induced differentiation-associated protein 1-like 1, isoform CRA_b OS=Homo sapiens GN=GDAP1L1 PE=2 SV=1 - [H0UIB3_HUMAN]
No	No	No	B4DNA3	Adenylyl cyclase-associated protein OS=Homo sapiens PE=2 SV=1 - [B4DNA3_HUMAN]
No	Yes	Yes	P46778	60S ribosomal protein L21 OS=Homo sapiens GN=RPL21 PE=1 SV=2 - [RL21_HUMAN]
Yes	No	No	Q86X76-2	Isoform 1 of Nitrilase homolog 1 OS=Homo sapiens GN=NIT1 - [NIT1_HUMAN]
No	Yes	Yes	P62191	26S protease regulatory subunit 4 OS=Homo sapiens GN=PSMC1 PE=1 SV=1 - [PRS4_HUMAN]
No	No	No	Q8NFZ8	Cell adhesion molecule 4 OS=Homo sapiens GN=CADM4 PE=1 SV=1 - [CADM4_HUMAN]
No	Yes	Yes	Q9H4M9	EH domain-containing protein 1 OS=Homo sapiens GN=EHD1 PE=1 SV=2 - [EHD1_HUMAN]
Yes	Yes	Yes	J3KQN6;Q16537-3	Serine/threonine-protein phosphatase 2A 56 kDa regulatory subunit epsilon isoform OS=Homo sapiens GN=PPP2R5E PE=2 SV=1 - [J3KQN6_HUMAN]
No	No	No	Q08722	Leukocyte surface antigen CD47 OS=Homo sapiens GN=CD47 PE=1 SV=1 - [CD47_HUMAN]
Yes	Yes	Yes	P02545-2	Isoform C of Prelamin-A/C OS=Homo sapiens GN=LMNA - [LMNA_HUMAN]
No	Yes	Yes	Q9UM19	Hippocalcin-like protein 4 OS=Homo sapiens GN=HPCAL4 PE=2 SV=3 - [HPCL4_HUMAN]
No	Yes	Yes	P27695;Q5TZP7	DNA-(apurinic or apyrimidinic site) lyase OS=Homo sapiens GN=APEX1 PE=1 SV=2 - [APEX1_HUMAN]
No	No	No	P23381-2	Isoform 2 of Tryptophan--tRNA ligase, cytoplasmic OS=Homo sapiens GN=WARS - [SYWC_HUMAN]
Yes	Yes	Yes	P62701	40S ribosomal protein S4, X isoform OS=Homo sapiens GN=RPS4X PE=1 SV=2 - [RS4X_HUMAN]
No	No	No	B2R983	cDNA, FLJ94267, highly similar to Homo sapiens glutathione S-transferase omega 1 (GSTO1), mRNA OS=Homo sapiens PE=2 SV=1 - [B2R983_HUMAN]
No	No	No	Q9UI09	NADH dehydrogenase [ubiquinone] 1 alpha subcomplex subunit 12 OS=Homo sapiens GN=NDUFA12 PE=1 SV=1 - [NDUAC_HUMAN]
No	Yes	Yes	P11233	Ras-related protein Ral-A OS=Homo sapiens GN=RALA PE=1 SV=1 - [RALA_HUMAN]
No	Yes	Yes	O95292	Vesicle-associated membrane protein-associated protein B/C OS=Homo sapiens GN=VAPB PE=1 SV=3 - [VAPB_HUMAN]
No	Yes	Yes	P29992	Guanine nucleotide-binding protein subunit alpha-11 OS=Homo sapiens GN=GNA11 PE=1 SV=2 - [GNA11_HUMAN]
No	No	No	B2RB06	cDNA, FLJ95242, highly similar to Homo sapiens L-3-hydroxyacyl-Coenzyme A dehydrogenase, short chain (HADHSC), mRNA OS=Homo sapiens PE=2 SV=1 - [B2RB06_HUMAN]
No	Yes	Yes	B4DY28	cDNA FLJ61189, highly similar to Cysteine and glycine-rich protein 1 OS=Homo sapiens PE=2 SV=1 - [B4DY28_HUMAN]
No	No	No	M0R1E0	Ras-related protein Rab-4B (Fragment) OS=Homo sapiens GN=RAB4B PE=3 SV=1 - [M0R1E0_HUMAN]
No	Yes	Yes	P30049	ATP synthase subunit delta, mitochondrial OS=Homo sapiens GN=ATP5D PE=1 SV=2 - [ATPD_HUMAN]
Yes	Yes	Yes	Q9Y3F4	Serine-threonine kinase receptor-associated protein OS=Homo sapiens GN=STRAP PE=1 SV=1 - [STRAP_HUMAN]
No	Yes	Yes	P61247	40S ribosomal protein S3a OS=Homo sapiens GN=RPS3A PE=1 SV=2 - [RS3A_HUMAN]
No	No	Yes	O15540	Fatty acid-binding protein, brain OS=Homo sapiens GN=FABP7 PE=1 SV=3 - [FABP7_HUMAN]
Yes	Yes	Yes	O15394	Neural cell adhesion molecule 2 OS=Homo sapiens GN=NCAM2 PE=1 SV=2 - [NCAM2_HUMAN]
Yes	Yes	Yes	Q9Y4G6	Talin-2 OS=Homo sapiens GN=TLN2 PE=1 SV=4 - [TLN2_HUMAN]
Yes	Yes	Yes	O43776	Asparagine--tRNA ligase, cytoplasmic OS=Homo sapiens GN=NARS PE=1 SV=1 - [SYNC_HUMAN]
Yes	Yes	Yes	P55209-2	Isoform 2 of Nucleosome assembly protein 1-like 1 OS=Homo sapiens GN=NAP1L1 - [NP1L1_HUMAN]
No	No	No	B3KM81	cDNA FLJ10471 fis, clone NT2RP2000045, highly similar to DnaJ homolog subfamily A member 3, mitochondrial OS=Homo sapiens PE=2 SV=1 - [B3KM81_HUMAN]
No	No	No	H7C5C9	Propionyl-CoA carboxylase beta chain, mitochondrial (Fragment) OS=Homo sapiens GN=PCCB PE=4 SV=1 - [H7C5C9_HUMAN]
No	Yes	Yes	P11940-2	Isoform 2 of Polyadenylate-binding protein 1 OS=Homo sapiens GN=PABPC1 - [PABP1_HUMAN]
No	Yes	Yes	P28838-2	Isoform 2 of Cytosol aminopeptidase OS=Homo sapiens GN=LAP3 - [AMPL_HUMAN]
No	Yes	Yes	Q15700-3	Isoform 3 of Disks large homolog 2 OS=Homo sapiens GN=DLG2 - [DLG2_HUMAN]
No	Yes	Yes	P60981	Destrin OS=Homo sapiens GN=DSTN PE=1 SV=3 - [DEST_HUMAN]
No	Yes	Yes	Q14738-3	Isoform Delta-3 of Serine/threonine-protein phosphatase 2A 56 kDa regulatory subunit delta isoform OS=Homo sapiens GN=PPP2R5D - [2A5D_HUMAN]
No	Yes	Yes	P56134-4	Isoform 4 of ATP synthase subunit f, mitochondrial OS=Homo sapiens GN=ATP5J2 - [ATPK_HUMAN]
No	Yes	Yes	Q16774	Guanylate kinase OS=Homo sapiens GN=GUK1 PE=1 SV=2 - [KGUA_HUMAN]
No	No	No	B4DGV4	cDNA FLJ54506, highly similar to Ryanodine receptor 2 (Fragment) OS=Homo sapiens PE=2 SV=1 - [B4DGV4_HUMAN]
No	No	No	P82909	28S ribosomal protein S36, mitochondrial OS=Homo sapiens GN=MRPS36 PE=1 SV=2 - [RT36_HUMAN]
No	Yes	Yes	P62834	Ras-related protein Rap-1A OS=Homo sapiens GN=RAP1A PE=1 SV=1 - [RAP1A_HUMAN]
No	No	No	P50440-2	Isoform 2 of Glycine amidinotransferase, mitochondrial OS=Homo sapiens GN=GATM - [GATM_HUMAN]
No	No	Yes	P11169	Solute carrier family 2, facilitated glucose transporter member 3 OS=Homo sapiens GN=SLC2A3 PE=1 SV=1 - [GTR3_HUMAN]
No	No	No	Q9UID3-2	Isoform 2 of Vacuolar protein sorting-associated protein 51 homolog OS=Homo sapiens GN=VPS51 - [VPS51_HUMAN]
No	No	No	A8K766	cDNA FLJ77343, highly similar to Homo sapiens electron-transfer-flavoprotein, beta polypeptide(ETFB), mRNA OS=Homo sapiens PE=2 SV=1 - [A8K766_HUMAN]
No	No	No	Q14CZ8	Hepatocyte cell adhesion molecule OS=Homo sapiens GN=HEPACAM PE=1 SV=1 - [HECAM_HUMAN]
Yes	Yes	Yes	P61586	Transforming protein RhoA OS=Homo sapiens GN=RHOA PE=1 SV=1 - [RHOA_HUMAN]
No	Yes	Yes	P62241	40S ribosomal protein S8 OS=Homo sapiens GN=RPS8 PE=1 SV=2 - [RS8_HUMAN]
Yes	Yes	Yes	Q07021	Complement component 1 Q subcomponent-binding protein, mitochondrial OS=Homo sapiens GN=C1QBP PE=1 SV=1 - [C1QBP_HUMAN]
No	No	No	B7Z6B8	2,4-dienoyl-CoA reductase, mitochondrial OS=Homo sapiens GN=DECR1 PE=2 SV=1 - [B7Z6B8_HUMAN]
Yes	Yes	Yes	Q92614-3	Isoform 3 of Unconventional myosin-XVIIIa OS=Homo sapiens GN=MYO18A - [MY18A_HUMAN]
No	No	No	O75368	SH3 domain-binding glutamic acid-rich-like protein OS=Homo sapiens GN=SH3BGRL PE=1 SV=1 - [SH3L1_HUMAN]
No	Yes	Yes	B4E363;Q9Y285-2	Phenylalanine--tRNA ligase alpha subunit OS=Homo sapiens GN=FARSA PE=2 SV=1 - [B4E363_HUMAN]
No	Yes	Yes	P43155-3	Isoform 3 of Carnitine O-acetyltransferase OS=Homo sapiens GN=CRAT - [CACP_HUMAN]
Yes	Yes	Yes	Q9NS86	LanC-like protein 2 OS=Homo sapiens GN=LANCL2 PE=1 SV=1 - [LANC2_HUMAN]
No	No	No	B4E364	cDNA FLJ54954, highly similar to Ras-related protein Ral-B OS=Homo sapiens PE=4 SV=1 - [B4E364_HUMAN]
No	Yes	Yes	P68402	Platelet-activating factor acetylhydrolase IB subunit beta OS=Homo sapiens GN=PAFAH1B2 PE=1 SV=1 - [PA1B2_HUMAN]
No	No	No	P13521	Secretogranin-2 OS=Homo sapiens GN=SCG2 PE=1 SV=2 - [SCG2_HUMAN]
No	No	No	H7C104	Amyloid beta A4 protein (Fragment) OS=Homo sapiens GN=APP PE=2 SV=2 - [H7C104_HUMAN]
Yes	Yes	Yes	Q8WUM4	Programmed cell death 6-interacting protein OS=Homo sapiens GN=PDCD6IP PE=1 SV=1 - [PDC6I_HUMAN]
Yes	No	No	P13716	Delta-aminolevulinic acid dehydratase OS=Homo sapiens GN=ALAD PE=1 SV=1 - [HEM2_HUMAN]
No	Yes	Yes	B2RAH7	cDNA, FLJ94921, highly similar to Homo sapiens prolyl endopeptidase (PREP), mRNA OS=Homo sapiens PE=2 SV=1 - [B2RAH7_HUMAN]
No	Yes	Yes	Q12955-5	Isoform 3 of Ankyrin-3 OS=Homo sapiens GN=ANK3 - [ANK3_HUMAN]
No	No	No	O75380	NADH dehydrogenase [ubiquinone] iron-sulfur protein 6, mitochondrial OS=Homo sapiens GN=NDUFS6 PE=1 SV=1 - [NDUS6_HUMAN]
No	Yes	Yes	Q8IVD9	NudC domain-containing protein 3 OS=Homo sapiens GN=NUDCD3 PE=1 SV=3 - [NUDC3_HUMAN]
No	No	No	Q8NCW5-2	Isoform 2 of NAD(P)H-hydrate epimerase OS=Homo sapiens GN=APOA1BP - [NNRE_HUMAN]
No	No	No	E7ERI8	CLIP-associating protein 2 OS=Homo sapiens GN=CLASP2 PE=2 SV=1 - [E7ERI8_HUMAN]
No	Yes	Yes	A8MT92;P42262-4	Glutamate receptor 2 OS=Homo sapiens GN=GRIA2 PE=2 SV=1 - [A8MT92_HUMAN]
Yes	Yes	Yes	O43813	LanC-like protein 1 OS=Homo sapiens GN=LANCL1 PE=1 SV=1 - [LANC1_HUMAN]
No	Yes	Yes	Q9BRX8-2	Isoform 2 of Redox-regulatory protein FAM213A OS=Homo sapiens GN=FAM213A - [F213A_HUMAN]
No	No	No	Q08257-3	Isoform 3 of Quinone oxidoreductase OS=Homo sapiens GN=CRYZ - [QOR_HUMAN]
No	Yes	Yes	B7Z522;P30046-2	D-dopachrome decarboxylase OS=Homo sapiens GN=DDT PE=2 SV=1 - [B7Z522_HUMAN]
No	Yes	Yes	P04843	Dolichyl-diphosphooligosaccharide--protein glycosyltransferase subunit 1 OS=Homo sapiens GN=RPN1 PE=1 SV=1 - [RPN1_HUMAN]
No	No	No	J3QKR3	Proteasome subunit beta type-3 (Fragment) OS=Homo sapiens GN=PSMB3 PE=2 SV=1 - [J3QKR3_HUMAN]
No	Yes	Yes	Q92974-3	Isoform 3 of Rho guanine nucleotide exchange factor 2 OS=Homo sapiens GN=ARHGEF2 - [ARHG2_HUMAN]
Yes	No	No	Q7Z6L0-3	Isoform 3 of Proline-rich transmembrane protein 2 OS=Homo sapiens GN=PRRT2 - [PRRT2_HUMAN]
No	No	No	O75323	Protein NipSnap homolog 2 OS=Homo sapiens GN=GBAS PE=1 SV=1 - [NIPS2_HUMAN]
No	No	No	P11277-3	Isoform 3 of Spectrin beta chain, erythrocytic OS=Homo sapiens GN=SPTB - [SPTB1_HUMAN]
No	No	Yes	P25686	DnaJ homolog subfamily B member 2 OS=Homo sapiens GN=DNAJB2 PE=1 SV=3 - [DNJB2_HUMAN]
Yes	Yes	Yes	Q9H0Q0	Protein FAM49A OS=Homo sapiens GN=FAM49A PE=1 SV=1 - [FA49A_HUMAN]
Yes	No	No	Q9Y6C9	Mitochondrial carrier homolog 2 OS=Homo sapiens GN=MTCH2 PE=1 SV=1 - [MTCH2_HUMAN]
No	No	No	P56556	NADH dehydrogenase [ubiquinone] 1 alpha subcomplex subunit 6 OS=Homo sapiens GN=NDUFA6 PE=1 SV=3 - [NDUA6_HUMAN]
Yes	No	No	Q5T5C0-3	Isoform 3 of Syntaxin-binding protein 5 OS=Homo sapiens GN=STXBP5 - [STXB5_HUMAN]
No	Yes	Yes	Q13838	Spliceosome RNA helicase DDX39B OS=Homo sapiens GN=DDX39B PE=1 SV=1 - [DX39B_HUMAN]
No	No	No	B7ZW00	COL6A3 protein OS=Homo sapiens GN=COL6A3 PE=2 SV=1 - [B7ZW00_HUMAN]
No	Yes	Yes	B7ZKR7;Q13367-3	AP-3 complex subunit beta-2 OS=Homo sapiens GN=AP3B2 PE=2 SV=1 - [B7ZKR7_HUMAN]
Yes	Yes	Yes	P52907	F-actin-capping protein subunit alpha-1 OS=Homo sapiens GN=CAPZA1 PE=1 SV=3 - [CAZA1_HUMAN]
Yes	No	No	P28161-2	Isoform 2 of Glutathione S-transferase Mu 2 OS=Homo sapiens GN=GSTM2 - [GSTM2_HUMAN]
No	Yes	Yes	O95433	Activator of 90 kDa heat shock protein ATPase homolog 1 OS=Homo sapiens GN=AHSA1 PE=1 SV=1 - [AHSA1_HUMAN]
No	Yes	Yes	P01111	GTPase NRas OS=Homo sapiens GN=NRAS PE=1 SV=1 - [RASN_HUMAN]
No	Yes	Yes	I3L430;P30519-2	Heme oxygenase 2 OS=Homo sapiens GN=HMOX2 PE=2 SV=1 - [I3L430_HUMAN]
No	Yes	Yes	O43242	26S proteasome non-ATPase regulatory subunit 3 OS=Homo sapiens GN=PSMD3 PE=1 SV=2 - [PSMD3_HUMAN]
No	No	Yes	P49802-4	Isoform 4 of Regulator of G-protein signaling 7 OS=Homo sapiens GN=RGS7 - [RGS7_HUMAN]
No	No	No	H7BZJ3	Thioredoxin (Fragment) OS=Homo sapiens GN=PDIA3 PE=2 SV=1 - [H7BZJ3_HUMAN]
No	Yes	Yes	Q02878	60S ribosomal protein L6 OS=Homo sapiens GN=RPL6 PE=1 SV=3 - [RL6_HUMAN]
No	No	No	Q9NX63	Coiled-coil-helix-coiled-coil-helix domain-containing protein 3, mitochondrial OS=Homo sapiens GN=CHCHD3 PE=1 SV=1 - [CHCH3_HUMAN]
No	No	No	Q9Y6R1-4	Isoform 4 of Electrogenic sodium bicarbonate cotransporter 1 OS=Homo sapiens GN=SLC4A4 - [S4A4_HUMAN]
No	Yes	Yes	O15145	Actin-related protein 2/3 complex subunit 3 OS=Homo sapiens GN=ARPC3 PE=1 SV=3 - [ARPC3_HUMAN]
No	Yes	Yes	O60884	DnaJ homolog subfamily A member 2 OS=Homo sapiens GN=DNAJA2 PE=1 SV=1 - [DNJA2_HUMAN]
No	No	No	B4DGE9	cDNA FLJ50493, highly similar to MAGUK p55 subfamily member 2 OS=Homo sapiens PE=2 SV=1 - [B4DGE9_HUMAN]
No	Yes	Yes	Q15233-2	Isoform 2 of Non-POU domain-containing octamer-binding protein OS=Homo sapiens GN=NONO - [NONO_HUMAN]
No	Yes	Yes	B4DG82	cDNA FLJ61094, highly similar to Rap guanine nucleotide exchange factor 2 (Fragment) OS=Homo sapiens PE=2 SV=1 - [B4DG82_HUMAN]
No	Yes	Yes	Q7Z4S6-6	Isoform 6 of Kinesin-like protein KIF21A OS=Homo sapiens GN=KIF21A - [KI21A_HUMAN]
No	No	No	P61457	Pterin-4-alpha-carbinolamine dehydratase OS=Homo sapiens GN=PCBD1 PE=1 SV=2 - [PHS_HUMAN]
No	No	No	P52758	Ribonuclease UK114 OS=Homo sapiens GN=HRSP12 PE=1 SV=1 - [UK114_HUMAN]
Yes	Yes	Yes	Q8N1G4	Leucine-rich repeat-containing protein 47 OS=Homo sapiens GN=LRRC47 PE=1 SV=1 - [LRC47_HUMAN]
No	No	No	Q96AB3-3	Isoform 3 of Isochorismatase domain-containing protein 2, mitochondrial OS=Homo sapiens GN=ISOC2 - [ISOC2_HUMAN]
No	No	No	B4DL48	cDNA FLJ53382, highly similar to ADAM 23 (A disintegrin and metalloproteinase domain 23) OS=Homo sapiens PE=2 SV=1 - [B4DL48_HUMAN]
No	Yes	Yes	B4DG46;Q9P2U7-3	Vesicular glutamate transporter 1 OS=Homo sapiens GN=SLC17A7 PE=2 SV=1 - [B4DG46_HUMAN]
No	Yes	Yes	B4E1K7;Q9UJZ1-2	Stomatin-like protein 2, mitochondrial OS=Homo sapiens GN=STOML2 PE=2 SV=1 - [B4E1K7_HUMAN]
No	No	No	P55268	Laminin subunit beta-2 OS=Homo sapiens GN=LAMB2 PE=1 SV=2 - [LAMB2_HUMAN]
No	Yes	Yes	Q9Y224	UPF0568 protein C14orf166 OS=Homo sapiens GN=C14orf166 PE=1 SV=1 - [CN166_HUMAN]
No	Yes	Yes	O75190-2	Isoform B of DnaJ homolog subfamily B member 6 OS=Homo sapiens GN=DNAJB6 - [DNJB6_HUMAN]
Yes	No	No	Q9NZQ3-3	Isoform 3 of NCK-interacting protein with SH3 domain OS=Homo sapiens GN=NCKIPSD - [SPN90_HUMAN]
No	Yes	Yes	Q02790	Peptidyl-prolyl cis-trans isomerase FKBP4 OS=Homo sapiens GN=FKBP4 PE=1 SV=3 - [FKBP4_HUMAN]
No	No	No	Q9Y2T3	Guanine deaminase OS=Homo sapiens GN=GDA PE=1 SV=1 - [GUAD_HUMAN]
No	No	No	B4DIZ6	cDNA FLJ57941, highly similar to Nucleoside diphosphate-linked moiety X motif16 (EC 3.6.1.-) OS=Homo sapiens PE=2 SV=1 - [B4DIZ6_HUMAN]
Yes	Yes	Yes	Q15257-2	Isoform 1 of Serine/threonine-protein phosphatase 2A activator OS=Homo sapiens GN=PPP2R4 - [PTPA_HUMAN]
No	Yes	Yes	Q9UKU0	Long-chain-fatty-acid--CoA ligase 6 OS=Homo sapiens GN=ACSL6 PE=2 SV=4 - [ACSL6_HUMAN]
Yes	Yes	Yes	Q00535-2	Isoform 2 of Cyclin-dependent kinase 5 OS=Homo sapiens GN=CDK5 - [CDK5_HUMAN]
No	Yes	Yes	Q96F85	CB1 cannabinoid receptor-interacting protein 1 OS=Homo sapiens GN=CNRIP1 PE=1 SV=1 - [CNRP1_HUMAN]
No	No	No	Q5TEC6	Histone H3 OS=Homo sapiens GN=HIST2H3PS2 PE=1 SV=1 - [Q5TEC6_HUMAN]
Yes	Yes	Yes	Q15056-2	Isoform Short of Eukaryotic translation initiation factor 4H OS=Homo sapiens GN=EIF4H - [IF4H_HUMAN]
No	Yes	Yes	Q14108-2	Isoform 2 of Lysosome membrane protein 2 OS=Homo sapiens GN=SCARB2 - [SCRB2_HUMAN]
No	Yes	Yes	Q9BYB0-3	Isoform 2 of SH3 and multiple ankyrin repeat domains protein 3 OS=Homo sapiens GN=SHANK3 - [SHAN3_HUMAN]
No	Yes	Yes	Q12906-5	Isoform 5 of Interleukin enhancer-binding factor 3 OS=Homo sapiens GN=ILF3 - [ILF3_HUMAN]
No	No	No	D6RAL0	Actin-binding LIM protein 2 (Fragment) OS=Homo sapiens GN=ABLIM2 PE=2 SV=1 - [D6RAL0_HUMAN]
No	Yes	Yes	P62837-2	Isoform 2 of Ubiquitin-conjugating enzyme E2 D2 OS=Homo sapiens GN=UBE2D2 - [UB2D2_HUMAN]
No	No	No	O75340-2	Isoform 2 of Programmed cell death protein 6 OS=Homo sapiens GN=PDCD6 - [PDCD6_HUMAN]
Yes	Yes	Yes	P02649	Apolipoprotein E OS=Homo sapiens GN=APOE PE=1 SV=1 - [APOE_HUMAN]
No	Yes	Yes	P01116-2	Isoform 2B of GTPase KRas OS=Homo sapiens GN=KRAS - [RASK_HUMAN]
No	Yes	Yes	Q9ULP9-2	Isoform 2 of TBC1 domain family member 24 OS=Homo sapiens GN=TBC1D24 - [TBC24_HUMAN]
No	Yes	Yes	Q7Z6Z7-2	Isoform 2 of E3 ubiquitin-protein ligase HUWE1 OS=Homo sapiens GN=HUWE1 - [HUWE1_HUMAN]
No	No	No	H3BSM5	Gamma-aminobutyric acid receptor-associated protein-like 2 OS=Homo sapiens GN=GABARAPL2 PE=2 SV=1 - [H3BSM5_HUMAN]
No	No	No	Q9GZP4-2	Isoform 2 of PITH domain-containing protein 1 OS=Homo sapiens GN=PITHD1 - [PITH1_HUMAN]
No	No	No	E9PN17	ATP synthase subunit g, mitochondrial OS=Homo sapiens GN=ATP5L PE=2 SV=1 - [E9PN17_HUMAN]
No	Yes	Yes	Q9UBW8	COP9 signalosome complex subunit 7a OS=Homo sapiens GN=COPS7A PE=1 SV=1 - [CSN7A_HUMAN]
No	Yes	Yes	Q9BTW9	Tubulin-specific chaperone D OS=Homo sapiens GN=TBCD PE=1 SV=2 - [TBCD_HUMAN]
No	Yes	Yes	Q9Y570	Protein phosphatase methylesterase 1 OS=Homo sapiens GN=PPME1 PE=1 SV=3 - [PPME1_HUMAN]
No	No	No	Q9H313-5	Isoform 5 of Protein tweety homolog 1 OS=Homo sapiens GN=TTYH1 - [TTYH1_HUMAN]
Yes	No	No	P07099	Epoxide hydrolase 1 OS=Homo sapiens GN=EPHX1 PE=1 SV=1 - [HYEP_HUMAN]
No	No	No	Q5T123	SH3 domain-binding glutamic acid-rich-like protein 3 OS=Homo sapiens GN=SH3BGRL3 PE=2 SV=1 - [Q5T123_HUMAN]
No	Yes	Yes	B4DSS5;O60268-3	Uncharacterized protein KIAA0513 OS=Homo sapiens GN=KIAA0513 PE=2 SV=1 - [B4DSS5_HUMAN]
No	No	Yes	Q9GZQ8	Microtubule-associated proteins 1A/1B light chain 3B OS=Homo sapiens GN=MAP1LC3B PE=1 SV=3 - [MLP3B_HUMAN]
Yes	Yes	Yes	Q00839-2	Isoform Short of Heterogeneous nuclear ribonucleoprotein U OS=Homo sapiens GN=HNRNPU - [HNRPU_HUMAN]
No	No	No	E7EW28	Sodium-driven chloride bicarbonate exchanger OS=Homo sapiens GN=SLC4A10 PE=2 SV=1 - [E7EW28_HUMAN]
Yes	Yes	Yes	P30040	Endoplasmic reticulum resident protein 29 OS=Homo sapiens GN=ERP29 PE=1 SV=4 - [ERP29_HUMAN]
No	Yes	Yes	Q68CR9;P14868-2	Aspartate--tRNA ligase, cytoplasmic OS=Homo sapiens GN=DKFZp781B11202 PE=2 SV=1 - [Q68CR9_HUMAN]
No	Yes	Yes	P62263	40S ribosomal protein S14 OS=Homo sapiens GN=RPS14 PE=1 SV=3 - [RS14_HUMAN]
Yes	No	No	P99999	Cytochrome c OS=Homo sapiens GN=CYCS PE=1 SV=2 - [CYC_HUMAN]
No	Yes	Yes	Q12959-8	Isoform 8 of Disks large homolog 1 OS=Homo sapiens GN=DLG1 - [DLG1_HUMAN]
Yes	Yes	Yes	P52306-6	Isoform 6 of Rap1 GTPase-GDP dissociation stimulator 1 OS=Homo sapiens GN=RAP1GDS1 - [GDS1_HUMAN]
No	No	No	B7Z2U2	TOM1-like protein 2 OS=Homo sapiens GN=TOM1L2 PE=2 SV=1 - [B7Z2U2_HUMAN]
No	No	No	Q6IPC0	Protein phosphatase 1F (PP2C domain containing) OS=Homo sapiens GN=PPM1F PE=2 SV=1 - [Q6IPC0_HUMAN]
No	Yes	Yes	E7EPC8	Catenin delta-2 OS=Homo sapiens GN=CTNND2 PE=2 SV=1 - [E7EPC8_HUMAN]
No	Yes	Yes	Q16643	Drebrin OS=Homo sapiens GN=DBN1 PE=1 SV=4 - [DREB_HUMAN]
No	No	No	D3DVH3	Inositol polyphosphate-4-phosphatase, type I, 107kDa, isoform CRA_c OS=Homo sapiens GN=INPP4A PE=2 SV=1 - [D3DVH3_HUMAN]
No	No	No	Q7Z3C9	Putative uncharacterized protein DKFZp451F1711 (Fragment) OS=Homo sapiens GN=DKFZp451F1711 PE=2 SV=1 - [Q7Z3C9_HUMAN]
No	Yes	Yes	Q8TBG9	Synaptoporin OS=Homo sapiens GN=SYNPR PE=2 SV=1 - [SYNPR_HUMAN]
Yes	Yes	Yes	Q07954	Prolow-density lipoprotein receptor-related protein 1 OS=Homo sapiens GN=LRP1 PE=1 SV=2 - [LRP1_HUMAN]
No	No	No	B5MCL2	Glutathione S-transferase theta-2B OS=Homo sapiens GN=GSTT2 PE=2 SV=2 - [B5MCL2_HUMAN]
No	No	No	A8K5M4	cDNA FLJ75088, highly similar to Homo sapiens p21 (CDKN1A)-activated kinase 2 (PAK2), mRNA OS=Homo sapiens PE=2 SV=1 - [A8K5M4_HUMAN]
No	Yes	Yes	O94979-6	Isoform 6 of Protein transport protein Sec31A OS=Homo sapiens GN=SEC31A - [SC31A_HUMAN]
No	No	No	B4DE20	cDNA FLJ57256, highly similar to Plexin-A1 OS=Homo sapiens PE=2 SV=1 - [B4DE20_HUMAN]
No	Yes	Yes	Q92841-1	Isoform 2 of Probable ATP-dependent RNA helicase DDX17 OS=Homo sapiens GN=DDX17 - [DDX17_HUMAN]
No	Yes	Yes	Q9P0L0	Vesicle-associated membrane protein-associated protein A OS=Homo sapiens GN=VAPA PE=1 SV=3 - [VAPA_HUMAN]
No	No	No	Q9GZM7-3	Isoform 3 of Tubulointerstitial nephritis antigen-like OS=Homo sapiens GN=TINAGL1 - [TINAL_HUMAN]
No	Yes	Yes	Q13151	Heterogeneous nuclear ribonucleoprotein A0 OS=Homo sapiens GN=HNRNPA0 PE=1 SV=1 - [ROA0_HUMAN]
No	No	No	O14818-2	Isoform 2 of Proteasome subunit alpha type-7 OS=Homo sapiens GN=PSMA7 - [PSA7_HUMAN]
Yes	No	No	P09488-2	Isoform 2 of Glutathione S-transferase Mu 1 OS=Homo sapiens GN=GSTM1 - [GSTM1_HUMAN]
No	No	No	Q03013-2	Isoform 2 of Glutathione S-transferase Mu 4 OS=Homo sapiens GN=GSTM4 - [GSTM4_HUMAN]
No	No	No	Q96FC7	Phytanoyl-CoA hydroxylase-interacting protein-like OS=Homo sapiens GN=PHYHIPL PE=1 SV=3 - [PHIPL_HUMAN]
No	Yes	Yes	Q04837	Single-stranded DNA-binding protein, mitochondrial OS=Homo sapiens GN=SSBP1 PE=1 SV=1 - [SSBP_HUMAN]
No	No	Yes	Q7Z406	Myosin-14 OS=Homo sapiens GN=MYH14 PE=1 SV=2 - [MYH14_HUMAN]
No	No	No	G1UI17	Glycogen debranching enzyme (Fragment) OS=Homo sapiens GN=AGL PE=2 SV=1 - [G1UI17_HUMAN]
No	Yes	Yes	O76041-2	Isoform 2 of Nebulette OS=Homo sapiens GN=NEBL - [NEBL_HUMAN]
No	Yes	Yes	O00468-2	Isoform 2 of Agrin OS=Homo sapiens GN=AGRN - [AGRIN_HUMAN]
No	No	Yes	P62993	Growth factor receptor-bound protein 2 OS=Homo sapiens GN=GRB2 PE=1 SV=1 - [GRB2_HUMAN]
No	No	No	P36969-2	Isoform Cytoplasmic of Phospholipid hydroperoxide glutathione peroxidase, mitochondrial OS=Homo sapiens GN=GPX4 - [GPX4_HUMAN]
No	Yes	Yes	B4E2W0;P55084-2	3-ketoacyl-CoA thiolase OS=Homo sapiens GN=HADHB PE=2 SV=1 - [B4E2W0_HUMAN]
No	Yes	Yes	P23284	Peptidyl-prolyl cis-trans isomerase B OS=Homo sapiens GN=PPIB PE=1 SV=2 - [PPIB_HUMAN]
No	No	Yes	Q8N4C8-5	Isoform 5 of Misshapen-like kinase 1 OS=Homo sapiens GN=MINK1 - [MINK1_HUMAN]
No	No	No	P02763	Alpha-1-acid glycoprotein 1 OS=Homo sapiens GN=ORM1 PE=1 SV=1 - [A1AG1_HUMAN]
No	No	No	Q9C0C9	Ubiquitin-conjugating enzyme E2 O OS=Homo sapiens GN=UBE2O PE=1 SV=3 - [UBE2O_HUMAN]
Yes	No	No	F5GZ27;P36776-3	Lon protease homolog, mitochondrial OS=Homo sapiens GN=LONP1 PE=2 SV=1 - [F5GZ27_HUMAN]
No	No	No	A8K5W7	cDNA FLJ75180, highly similar to Homo sapiens mitochondrial isoleucine tRNA synthetase, mRNA OS=Homo sapiens PE=2 SV=1 - [A8K5W7_HUMAN]
No	No	No	O00194	Ras-related protein Rab-27B OS=Homo sapiens GN=RAB27B PE=1 SV=4 - [RB27B_HUMAN]
No	No	No	B4DJ44	cDNA FLJ54716, highly similar to Target of Myb protein 1 OS=Homo sapiens PE=2 SV=1 - [B4DJ44_HUMAN]
No	No	No	Q5T4B6	HCG1780554 OS=Homo sapiens GN=TMSB4XP4 PE=4 SV=1 - [Q5T4B6_HUMAN]
No	Yes	Yes	O75122	CLIP-associating protein 2 OS=Homo sapiens GN=CLASP2 PE=1 SV=2 - [CLAP2_HUMAN]
No	No	No	K7ER15	Haloacid dehalogenase-like hydrolase domain-containing protein 2 (Fragment) OS=Homo sapiens GN=HDHD2 PE=2 SV=1 - [K7ER15_HUMAN]
No	Yes	Yes	P09497-2	Isoform Non-brain of Clathrin light chain B OS=Homo sapiens GN=CLTB - [CLCB_HUMAN]
Yes	Yes	Yes	O15294-2	Isoform 2 of UDP-N-acetylglucosamine--peptide N-acetylglucosaminyltransferase 110 kDa subunit OS=Homo sapiens GN=OGT - [OGT1_HUMAN]
No	No	Yes	Q9BY67-2	Isoform 2 of Cell adhesion molecule 1 OS=Homo sapiens GN=CADM1 - [CADM1_HUMAN]
No	Yes	Yes	Q15286	Ras-related protein Rab-35 OS=Homo sapiens GN=RAB35 PE=1 SV=1 - [RAB35_HUMAN]
No	No	No	F5H7V7	NADH dehydrogenase [ubiquinone] 1 alpha subcomplex subunit 8 OS=Homo sapiens GN=NDUFA8 PE=2 SV=1 - [F5H7V7_HUMAN]
No	Yes	Yes	Q15818	Neuronal pentraxin-1 OS=Homo sapiens GN=NPTX1 PE=2 SV=2 - [NPTX1_HUMAN]
No	Yes	Yes	Q8TBX8-2	Isoform 2 of Phosphatidylinositol 5-phosphate 4-kinase type-2 gamma OS=Homo sapiens GN=PIP4K2C - [PI42C_HUMAN]
No	Yes	Yes	P61313	60S ribosomal protein L15 OS=Homo sapiens GN=RPL15 PE=1 SV=2 - [RL15_HUMAN]
No	No	No	B7ZLI0	Reticulon 4 receptor-like 2 OS=Homo sapiens GN=RTN4RL2 PE=2 SV=1 - [B7ZLI0_HUMAN]
No	No	No	Q8N608-4	Isoform 4 of Inactive dipeptidyl peptidase 10 OS=Homo sapiens GN=DPP10 - [DPP10_HUMAN]
Yes	Yes	Yes	P18206-2	Isoform 1 of Vinculin OS=Homo sapiens GN=VCL - [VINC_HUMAN]
No	No	No	K7EPS3	Protein rogdi homolog (Fragment) OS=Homo sapiens GN=ROGDI PE=2 SV=1 - [K7EPS3_HUMAN]
No	Yes	Yes	F5GXJ9	CD166 antigen OS=Homo sapiens GN=ALCAM PE=2 SV=1 - [F5GXJ9_HUMAN]
No	No	No	B7ZKY2	Calcium/calmodulin-dependent serine protein kinase (MAGUK family) OS=Homo sapiens GN=CASK PE=2 SV=1 - [B7ZKY2_HUMAN]
No	No	No	B5MDV5	KIAA1244 OS=Homo sapiens GN=KIAA1244 PE=2 SV=1 - [B5MDV5_HUMAN]
No	Yes	Yes	Q09470	Potassium voltage-gated channel subfamily A member 1 OS=Homo sapiens GN=KCNA1 PE=1 SV=2 - [KCNA1_HUMAN]
Yes	No	No	O43761	Synaptogyrin-3 OS=Homo sapiens GN=SYNGR3 PE=1 SV=2 - [SNG3_HUMAN]
No	No	No	Q9Y4F1	FERM, RhoGEF and pleckstrin domain-containing protein 1 OS=Homo sapiens GN=FARP1 PE=1 SV=1 - [FARP1_HUMAN]
No	Yes	Yes	P31153	S-adenosylmethionine synthase isoform type-2 OS=Homo sapiens GN=MAT2A PE=1 SV=1 - [METK2_HUMAN]
No	Yes	Yes	Q9Y2Z0-2	Isoform 2 of Suppressor of G2 allele of SKP1 homolog OS=Homo sapiens GN=SUGT1 - [SUGT1_HUMAN]
Yes	Yes	Yes	Q12905	Interleukin enhancer-binding factor 2 OS=Homo sapiens GN=ILF2 PE=1 SV=2 - [ILF2_HUMAN]
Yes	Yes	Yes	P54578-2	Isoform 2 of Ubiquitin carboxyl-terminal hydrolase 14 OS=Homo sapiens GN=USP14 - [UBP14_HUMAN]
No	No	No	B7Z478	Proteasome (Prosome, macropain) subunit, beta type, 2, isoform CRA_b OS=Homo sapiens GN=PSMB2 PE=2 SV=1 - [B7Z478_HUMAN]
No	No	No	B4E397	cDNA FLJ55140, highly similar to SPARC-like protein 1 OS=Homo sapiens PE=2 SV=1 - [B4E397_HUMAN]
No	Yes	Yes	P23588	Eukaryotic translation initiation factor 4B OS=Homo sapiens GN=EIF4B PE=1 SV=2 - [IF4B_HUMAN]
Yes	No	No	O75382-4	Isoform 4 of Tripartite motif-containing protein 3 OS=Homo sapiens GN=TRIM3 - [TRIM3_HUMAN]
No	No	No	Q9NUJ1	Mycophenolic acid acyl-glucuronide esterase, mitochondrial OS=Homo sapiens GN=ABHD10 PE=1 SV=1 - [ABHDA_HUMAN]
No	Yes	Yes	O60831	PRA1 family protein 2 OS=Homo sapiens GN=PRAF2 PE=1 SV=1 - [PRAF2_HUMAN]
Yes	Yes	Yes	P30050	60S ribosomal protein L12 OS=Homo sapiens GN=RPL12 PE=1 SV=1 - [RL12_HUMAN]
No	Yes	Yes	P62269	40S ribosomal protein S18 OS=Homo sapiens GN=RPS18 PE=1 SV=3 - [RS18_HUMAN]
No	Yes	Yes	Q8IU85-2	Isoform 2 of Calcium/calmodulin-dependent protein kinase type 1D OS=Homo sapiens GN=CAMK1D - [KCC1D_HUMAN]
No	Yes	Yes	P11586	C-1-tetrahydrofolate synthase, cytoplasmic OS=Homo sapiens GN=MTHFD1 PE=1 SV=3 - [C1TC_HUMAN]
No	Yes	Yes	Q86WG3	Caytaxin OS=Homo sapiens GN=ATCAY PE=1 SV=2 - [ATCAY_HUMAN]
No	Yes	Yes	O43920	NADH dehydrogenase [ubiquinone] iron-sulfur protein 5 OS=Homo sapiens GN=NDUFS5 PE=1 SV=3 - [NDUS5_HUMAN]
No	No	No	O75051	Plexin-A2 OS=Homo sapiens GN=PLXNA2 PE=1 SV=4 - [PLXA2_HUMAN]
No	No	No	Q9H492	Microtubule-associated proteins 1A/1B light chain 3A OS=Homo sapiens GN=MAP1LC3A PE=1 SV=2 - [MLP3A_HUMAN]
No	Yes	Yes	Q8N9R8	Protein SCAI OS=Homo sapiens GN=SCAI PE=1 SV=2 - [SCAI_HUMAN]
No	Yes	Yes	P35637-2	Isoform Short of RNA-binding protein FUS OS=Homo sapiens GN=FUS - [FUS_HUMAN]
No	Yes	Yes	Q14576-2	Isoform 2 of ELAV-like protein 3 OS=Homo sapiens GN=ELAVL3 - [ELAV3_HUMAN]
No	No	No	Q96HN2-3	Isoform 3 of Putative adenosylhomocysteinase 3 OS=Homo sapiens GN=AHCYL2 - [SAHH3_HUMAN]
No	No	No	Q9BWF9	PCTK3 protein (Fragment) OS=Homo sapiens GN=PCTK3 PE=2 SV=2 - [Q9BWF9_HUMAN]
No	No	No	Q8N335	Glycerol-3-phosphate dehydrogenase 1-like protein OS=Homo sapiens GN=GPD1L PE=1 SV=1 - [GPD1L_HUMAN]
No	Yes	Yes	Q96CV9-3	Isoform 3 of Optineurin OS=Homo sapiens GN=OPTN - [OPTN_HUMAN]
No	Yes	Yes	Q14318	Peptidyl-prolyl cis-trans isomerase FKBP8 OS=Homo sapiens GN=FKBP8 PE=1 SV=2 - [FKBP8_HUMAN]
No	No	No	P27144	Adenylate kinase 4, mitochondrial OS=Homo sapiens GN=AK4 PE=1 SV=1 - [KAD4_HUMAN]
No	No	No	Q8N5S9	Calcium/calmodulin-dependent protein kinase kinase 1 OS=Homo sapiens GN=CAMKK1 PE=1 SV=2 - [KKCC1_HUMAN]
No	Yes	Yes	P62424	60S ribosomal protein L7a OS=Homo sapiens GN=RPL7A PE=1 SV=2 - [RL7A_HUMAN]
Yes	No	No	Q9Y697-2	Isoform Cytoplasmic of Cysteine desulfurase, mitochondrial OS=Homo sapiens GN=NFS1 - [NFS1_HUMAN]
Yes	Yes	Yes	Q9Y490	Talin-1 OS=Homo sapiens GN=TLN1 PE=1 SV=3 - [TLN1_HUMAN]
No	No	No	H7C3I1	Hsc70-interacting protein (Fragment) OS=Homo sapiens GN=ST13 PE=4 SV=1 - [H7C3I1_HUMAN]
No	Yes	Yes	P26640	Valine--tRNA ligase OS=Homo sapiens GN=VARS PE=1 SV=4 - [SYVC_HUMAN]
No	Yes	Yes	P13647	Keratin, type II cytoskeletal 5 OS=Homo sapiens GN=KRT5 PE=1 SV=3 - [K2C5_HUMAN]
No	No	No	B4DRR0	cDNA FLJ53910, highly similar to Keratin, type II cytoskeletal 6A OS=Homo sapiens PE=2 SV=1 - [B4DRR0_HUMAN]
Yes	No	No	B4E0V0;Q9NVS9-2	Pyridoxine-5'-phosphate oxidase OS=Homo sapiens GN=PNPO PE=2 SV=1 - [B4E0V0_HUMAN]
No	Yes	Yes	P48637-2	Isoform 2 of Glutathione synthetase OS=Homo sapiens GN=GSS - [GSHB_HUMAN]
No	No	No	Q9BQE5	Apolipoprotein L2 OS=Homo sapiens GN=APOL2 PE=1 SV=1 - [APOL2_HUMAN]
No	No	No	B4DMJ8	cDNA FLJ52116, highly similar to Rho-related GTP-binding protein RhoB OS=Homo sapiens PE=2 SV=1 - [B4DMJ8_HUMAN]
No	Yes	Yes	B2R9M7	Protein kinase C epsilon type OS=Homo sapiens PE=2 SV=1 - [B2R9M7_HUMAN]
No	No	No	Q01433-2	Isoform Ex1A-2-3 of AMP deaminase 2 OS=Homo sapiens GN=AMPD2 - [AMPD2_HUMAN]
No	No	No	J3KRZ4	L-xylulose reductase (Fragment) OS=Homo sapiens GN=DCXR PE=2 SV=1 - [J3KRZ4_HUMAN]
No	No	No	B4DF77	Phosphofurin acidic cluster sorting protein 1 OS=Homo sapiens GN=PACS1 PE=2 SV=1 - [B4DF77_HUMAN]
No	Yes	Yes	P62280	40S ribosomal protein S11 OS=Homo sapiens GN=RPS11 PE=1 SV=3 - [RS11_HUMAN]
Yes	Yes	Yes	Q14103-3	Isoform 3 of Heterogeneous nuclear ribonucleoprotein D0 OS=Homo sapiens GN=HNRNPD - [HNRPD_HUMAN]
No	No	No	B4E305	cDNA FLJ59656, highly similar to NADPH--cytochrome P450 reductase (EC 1.6.2.4) OS=Homo sapiens PE=2 SV=1 - [B4E305_HUMAN]
No	No	No	O43581-2	Isoform 2 of Synaptotagmin-7 OS=Homo sapiens GN=SYT7 - [SYT7_HUMAN]
Yes	Yes	Yes	P06241	Tyrosine-protein kinase Fyn OS=Homo sapiens GN=FYN PE=1 SV=3 - [FYN_HUMAN]
No	Yes	Yes	P62195-2	Isoform 2 of 26S protease regulatory subunit 8 OS=Homo sapiens GN=PSMC5 - [PRS8_HUMAN]
Yes	Yes	Yes	P63208	S-phase kinase-associated protein 1 OS=Homo sapiens GN=SKP1 PE=1 SV=2 - [SKP1_HUMAN]
Yes	Yes	Yes	P14866-2	Isoform 2 of Heterogeneous nuclear ribonucleoprotein L OS=Homo sapiens GN=HNRNPL - [HNRPL_HUMAN]
No	No	No	B4DR72	cDNA FLJ59963, highly similar to Homo sapiens multiple substrate lipid kinase (MULK), mRNA OS=Homo sapiens PE=2 SV=1 - [B4DR72_HUMAN]
Yes	No	No	Q13825-2	Isoform 2 of Methylglutaconyl-CoA hydratase, mitochondrial OS=Homo sapiens GN=AUH - [AUHM_HUMAN]
No	Yes	Yes	P07305-2	Isoform 2 of Histone H1.0 OS=Homo sapiens GN=H1F0 - [H10_HUMAN]
No	Yes	Yes	P51784	Ubiquitin carboxyl-terminal hydrolase 11 OS=Homo sapiens GN=USP11 PE=1 SV=3 - [UBP11_HUMAN]
No	No	Yes	Q01650	Large neutral amino acids transporter small subunit 1 OS=Homo sapiens GN=SLC7A5 PE=1 SV=2 - [LAT1_HUMAN]
No	Yes	Yes	Q9UKG1	DCC-interacting protein 13-alpha OS=Homo sapiens GN=APPL1 PE=1 SV=1 - [DP13A_HUMAN]
Yes	Yes	Yes	Q8TB36-2	Isoform 2 of Ganglioside-induced differentiation-associated protein 1 OS=Homo sapiens GN=GDAP1 - [GDAP1_HUMAN]
No	Yes	Yes	O95831-5	Isoform 5 of Apoptosis-inducing factor 1, mitochondrial OS=Homo sapiens GN=AIFM1 - [AIFM1_HUMAN]
No	No	No	Q96GX3	KIAA0118 protein (Fragment) OS=Homo sapiens PE=2 SV=1 - [Q96GX3_HUMAN]
No	Yes	Yes	Q07955-3	Isoform ASF-3 of Serine/arginine-rich splicing factor 1 OS=Homo sapiens GN=SRSF1 - [SRSF1_HUMAN]
Yes	Yes	Yes	P08621-3	Isoform 3 of U1 small nuclear ribonucleoprotein 70 kDa OS=Homo sapiens GN=SNRNP70 - [RU17_HUMAN]
Yes	Yes	Yes	O00303	Eukaryotic translation initiation factor 3 subunit F OS=Homo sapiens GN=EIF3F PE=1 SV=1 - [EIF3F_HUMAN]
No	No	Yes	Q9H0R8	Gamma-aminobutyric acid receptor-associated protein-like 1 OS=Homo sapiens GN=GABARAPL1 PE=1 SV=1 - [GBRL1_HUMAN]
No	No	No	O76054-5	Isoform 3 of SEC14-like protein 2 OS=Homo sapiens GN=SEC14L2 - [S14L2_HUMAN]
No	Yes	Yes	O00571-2	Isoform 2 of ATP-dependent RNA helicase DDX3X OS=Homo sapiens GN=DDX3X - [DDX3X_HUMAN]
No	Yes	Yes	O60684	Importin subunit alpha-7 OS=Homo sapiens GN=KPNA6 PE=1 SV=1 - [IMA7_HUMAN]
No	Yes	Yes	P26373-2	Isoform 2 of 60S ribosomal protein L13 OS=Homo sapiens GN=RPL13 - [RL13_HUMAN]
No	Yes	Yes	Q9NYB9-2	Isoform 2 of Abl interactor 2 OS=Homo sapiens GN=ABI2 - [ABI2_HUMAN]
Yes	No	No	Q9Y696	Chloride intracellular channel protein 4 OS=Homo sapiens GN=CLIC4 PE=1 SV=4 - [CLIC4_HUMAN]
No	Yes	Yes	Q12756	Kinesin-like protein KIF1A OS=Homo sapiens GN=KIF1A PE=1 SV=2 - [KIF1A_HUMAN]
Yes	Yes	Yes	P09429	High mobility group protein B1 OS=Homo sapiens GN=HMGB1 PE=1 SV=3 - [HMGB1_HUMAN]
No	No	Yes	Q14254	Flotillin-2 OS=Homo sapiens GN=FLOT2 PE=1 SV=2 - [FLOT2_HUMAN]
Yes	Yes	Yes	Q9UIA9	Exportin-7 OS=Homo sapiens GN=XPO7 PE=1 SV=3 - [XPO7_HUMAN]
No	Yes	Yes	Q86VH2-3	Isoform 3 of Kinesin-like protein KIF27 OS=Homo sapiens GN=KIF27 - [KIF27_HUMAN]
No	Yes	Yes	Q9Y5S2	Serine/threonine-protein kinase MRCK beta OS=Homo sapiens GN=CDC42BPB PE=1 SV=2 - [MRCKB_HUMAN]
Yes	Yes	Yes	P37837	Transaldolase OS=Homo sapiens GN=TALDO1 PE=1 SV=2 - [TALDO_HUMAN]
No	No	No	E9PGF9	Bifunctional protein NCOAT OS=Homo sapiens GN=MGEA5 PE=2 SV=1 - [E9PGF9_HUMAN]
No	Yes	Yes	Q9UHC6	Contactin-associated protein-like 2 OS=Homo sapiens GN=CNTNAP2 PE=1 SV=1 - [CNTP2_HUMAN]
No	Yes	Yes	P84074	Neuron-specific calcium-binding protein hippocalcin OS=Homo sapiens GN=HPCA PE=1 SV=2 - [HPCA_HUMAN]
No	No	No	P61601	Neurocalcin-delta OS=Homo sapiens GN=NCALD PE=2 SV=2 - [NCALD_HUMAN]
No	Yes	Yes	P15121	Aldose reductase OS=Homo sapiens GN=AKR1B1 PE=1 SV=3 - [ALDR_HUMAN]
No	Yes	Yes	B4DS41	cDNA FLJ55173, highly similar to Nuclear distribution protein nudE-like 1 OS=Homo sapiens PE=2 SV=1 - [B4DS41_HUMAN]
No	No	No	B2RCM3	cDNA, FLJ96158, highly similar to Homo sapiens calpain 2, (m/II) large subunit (CAPN2), mRNA OS=Homo sapiens PE=2 SV=1 - [B2RCM3_HUMAN]
No	Yes	Yes	P62854	40S ribosomal protein S26 OS=Homo sapiens GN=RPS26 PE=1 SV=3 - [RS26_HUMAN]
No	Yes	Yes	P61081	NEDD8-conjugating enzyme Ubc12 OS=Homo sapiens GN=UBE2M PE=1 SV=1 - [UBC12_HUMAN]
No	No	No	B4DI75	Dematin OS=Homo sapiens GN=DMTN PE=2 SV=1 - [B4DI75_HUMAN]
No	Yes	Yes	P40429	60S ribosomal protein L13a OS=Homo sapiens GN=RPL13A PE=1 SV=2 - [RL13A_HUMAN]
Yes	Yes	Yes	Q01105	Protein SET OS=Homo sapiens GN=SET PE=1 SV=3 - [SET_HUMAN]
No	No	No	Q5IBP5	AKAP9-BRAF fusion protein OS=Homo sapiens PE=1 SV=1 - [Q5IBP5_HUMAN]
Yes	No	No	Q9Y305-3	Isoform 3 of Acyl-coenzyme A thioesterase 9, mitochondrial OS=Homo sapiens GN=ACOT9 - [ACOT9_HUMAN]
No	Yes	Yes	Q9UEY8-2	Isoform 1 of Gamma-adducin OS=Homo sapiens GN=ADD3 - [ADDG_HUMAN]
No	Yes	Yes	P07355	Annexin A2 OS=Homo sapiens GN=ANXA2 PE=1 SV=2 - [ANXA2_HUMAN]
Yes	No	Yes	P05090	Apolipoprotein D OS=Homo sapiens GN=APOD PE=1 SV=1 - [APOD_HUMAN]
Yes	No	No	P55087-2	Isoform 1 of Aquaporin-4 OS=Homo sapiens GN=AQP4 - [AQP4_HUMAN]
No	No	Yes	Q9P1U1	Actin-related protein 3B OS=Homo sapiens GN=ACTR3B PE=2 SV=1 - [ARP3B_HUMAN]
No	Yes	Yes	P59998	Actin-related protein 2/3 complex subunit 4 OS=Homo sapiens GN=ARPC4 PE=1 SV=3 - [ARPC4_HUMAN]
No	No	No	P27482	Calmodulin-like protein 3 OS=Homo sapiens GN=CALML3 PE=1 SV=2 - [CALL3_HUMAN]
Yes	Yes	Yes	P27797	Calreticulin OS=Homo sapiens GN=CALR PE=1 SV=1 - [CALR_HUMAN]
No	No	No	Q9P1Y5	Calmodulin-regulated spectrin-associated protein 3 OS=Homo sapiens GN=CAMSAP3 PE=1 SV=2 - [CAMP3_HUMAN]
Yes	No	No	P16870-2	Isoform 2 of Carboxypeptidase E OS=Homo sapiens GN=CPE - [CBPE_HUMAN]
No	No	No	Q9NV96-3	Isoform 3 of Cell cycle control protein 50A OS=Homo sapiens GN=TMEM30A - [CC50A_HUMAN]
No	Yes	Yes	Q9UNE7-2	Isoform 2 of E3 ubiquitin-protein ligase CHIP OS=Homo sapiens GN=STUB1 - [CHIP_HUMAN]
No	Yes	Yes	P09496-2	Isoform Non-brain of Clathrin light chain A OS=Homo sapiens GN=CLTA - [CLCA_HUMAN]
Yes	No	No	Q9BXS0-3	Isoform 3 of Collagen alpha-1(XXV) chain OS=Homo sapiens GN=COL25A1 - [COPA1_HUMAN]
No	No	Yes	Q9UQ03-2	Isoform 2 of Coronin-2B OS=Homo sapiens GN=CORO2B - [COR2B_HUMAN]
No	Yes	Yes	O75131	Copine-3 OS=Homo sapiens GN=CPNE3 PE=1 SV=1 - [CPNE3_HUMAN]
Yes	Yes	Yes	P17302	Gap junction alpha-1 protein OS=Homo sapiens GN=GJA1 PE=1 SV=2 - [CXA1_HUMAN]
No	Yes	Yes	P81605	Dermcidin OS=Homo sapiens GN=DCD PE=1 SV=2 - [DCD_HUMAN]
No	Yes	Yes	Q8N568-2	Isoform 2 of Serine/threonine-protein kinase DCLK2 OS=Homo sapiens GN=DCLK2 - [DCLK2_HUMAN]
Yes	No	No	O95865	N(G),N(G)-dimethylarginine dimethylaminohydrolase 2 OS=Homo sapiens GN=DDAH2 PE=1 SV=1 - [DDAH2_HUMAN]
No	No	No	Q9Y3D6	Mitochondrial fission 1 protein OS=Homo sapiens GN=FIS1 PE=1 SV=2 - [FIS1_HUMAN]
No	No	No	Q96ME1-4	Isoform 4 of F-box/LRR-repeat protein 18 OS=Homo sapiens GN=FBXL18 - [FXL18_HUMAN]
No	Yes	Yes	P07203	Glutathione peroxidase 1 OS=Homo sapiens GN=GPX1 PE=1 SV=4 - [GPX1_HUMAN]
No	Yes	Yes	P52272-2	Isoform 2 of Heterogeneous nuclear ribonucleoprotein M OS=Homo sapiens GN=HNRNPM - [HNRPM_HUMAN]
No	No	No	Q9P260	LisH domain and HEAT repeat-containing protein KIAA1468 OS=Homo sapiens GN=KIAA1468 PE=1 SV=2 - [K1468_HUMAN]
No	No	No	P02533	Keratin, type I cytoskeletal 14 OS=Homo sapiens GN=KRT14 PE=1 SV=4 - [K1C14_HUMAN]
No	Yes	Yes	P08779	Keratin, type I cytoskeletal 16 OS=Homo sapiens GN=KRT16 PE=1 SV=4 - [K1C16_HUMAN]
No	Yes	Yes	Q96RR4-6	Isoform 6 of Calcium/calmodulin-dependent protein kinase kinase 2 OS=Homo sapiens GN=CAMKK2 - [KKCC2_HUMAN]
Yes	Yes	Yes	Q9H008	Phospholysine phosphohistidine inorganic pyrophosphate phosphatase OS=Homo sapiens GN=LHPP PE=1 SV=2 - [LHPP_HUMAN]
No	Yes	Yes	O75145-2	Isoform 2 of Liprin-alpha-3 OS=Homo sapiens GN=PPFIA3 - [LIPA3_HUMAN]
No	Yes	Yes	P19105	Myosin regulatory light chain 12A OS=Homo sapiens GN=MYL12A PE=1 SV=2 - [ML12A_HUMAN]
No	Yes	Yes	P60660	Myosin light polypeptide 6 OS=Homo sapiens GN=MYL6 PE=1 SV=2 - [MYL6_HUMAN]
No	Yes	Yes	O00217	NADH dehydrogenase [ubiquinone] iron-sulfur protein 8, mitochondrial OS=Homo sapiens GN=NDUFS8 PE=1 SV=1 - [NDUS8_HUMAN]
No	No	Yes	Q7Z6G3	N-terminal EF-hand calcium-binding protein 2 OS=Homo sapiens GN=NECAB2 PE=1 SV=1 - [NECA2_HUMAN]
No	Yes	Yes	Q8NFZ4	Neuroligin-2 OS=Homo sapiens GN=NLGN2 PE=1 SV=1 - [NLGN2_HUMAN]
No	No	No	Q86UY8	5'-nucleotidase domain-containing protein 3 OS=Homo sapiens GN=NT5DC3 PE=2 SV=1 - [NT5D3_HUMAN]
No	Yes	Yes	P07237	Protein disulfide-isomerase OS=Homo sapiens GN=P4HB PE=1 SV=3 - [PDIA1_HUMAN]
No	Yes	Yes	P98160	Basement membrane-specific heparan sulfate proteoglycan core protein OS=Homo sapiens GN=HSPG2 PE=1 SV=4 - [PGBM_HUMAN]
Yes	No	No	P51178	1-phosphatidylinositol 4,5-bisphosphate phosphodiesterase delta-1 OS=Homo sapiens GN=PLCD1 PE=1 SV=2 - [PLCD1_HUMAN]
No	Yes	Yes	P62333	26S protease regulatory subunit 10B OS=Homo sapiens GN=PSMC6 PE=1 SV=1 - [PRS10_HUMAN]
Yes	Yes	Yes	P43686-2	Isoform 2 of 26S protease regulatory subunit 6B OS=Homo sapiens GN=PSMC4 - [PRS6B_HUMAN]
Yes	Yes	Yes	P25786	Proteasome subunit alpha type-1 OS=Homo sapiens GN=PSMA1 PE=1 SV=1 - [PSA1_HUMAN]
No	Yes	Yes	Q99460-2	Isoform 2 of 26S proteasome non-ATPase regulatory subunit 1 OS=Homo sapiens GN=PSMD1 - [PSMD1_HUMAN]
No	Yes	Yes	Q8WXF1-2	Isoform 2 of Paraspeckle component 1 OS=Homo sapiens GN=PSPC1 - [PSPC1_HUMAN]
No	Yes	Yes	O14949	Cytochrome b-c1 complex subunit 8 OS=Homo sapiens GN=UQCRQ PE=1 SV=4 - [QCR8_HUMAN]
No	No	No	O43598-2	Isoform 2 of 2'-deoxynucleoside 5'-phosphate N-hydrolase 1 OS=Homo sapiens GN=DNPH1 - [DNPH1_HUMAN]
Yes	No	No	P62857	40S ribosomal protein S28 OS=Homo sapiens GN=RPS28 PE=1 SV=1 - [RS28_HUMAN]
Yes	Yes	Yes	P06702	Protein S100-A9 OS=Homo sapiens GN=S100A9 PE=1 SV=1 - [S10A9_HUMAN]
No	Yes	Yes	Q7KZF4	Staphylococcal nuclease domain-containing protein 1 OS=Homo sapiens GN=SND1 PE=1 SV=1 - [SND1_HUMAN]
Yes	No	No	Q9NZQ3-2	Isoform 2 of NCK-interacting protein with SH3 domain OS=Homo sapiens GN=NCKIPSD - [SPN90_HUMAN]
Yes	Yes	Yes	Q13501-2	Isoform 2 of Sequestosome-1 OS=Homo sapiens GN=SQSTM1 - [SQSTM_HUMAN]
No	Yes	Yes	Q9H1E5	Thioredoxin-related transmembrane protein 4 OS=Homo sapiens GN=TMX4 PE=1 SV=1 - [TMX4_HUMAN]
No	Yes	Yes	Q9H0E2	Toll-interacting protein OS=Homo sapiens GN=TOLLIP PE=1 SV=1 - [TOLIP_HUMAN]
No	Yes	Yes	Q6IBS0	Twinfilin-2 OS=Homo sapiens GN=TWF2 PE=1 SV=2 - [TWF2_HUMAN]
No	Yes	Yes	Q15819	Ubiquitin-conjugating enzyme E2 variant 2 OS=Homo sapiens GN=UBE2V2 PE=1 SV=4 - [UB2V2_HUMAN]
Yes	Yes	Yes	Q99536	Synaptic vesicle membrane protein VAT-1 homolog OS=Homo sapiens GN=VAT1 PE=1 SV=2 - [VAT1_HUMAN]
No	No	No	Q9Y2I8	WD repeat-containing protein 37 OS=Homo sapiens GN=WDR37 PE=1 SV=2 - [WDR37_HUMAN]
No	No	No	B4DU58	cDNA FLJ51488, highly similar to Macrophage capping protein OS=Homo sapiens PE=2 SV=1 - [B4DU58_HUMAN]
No	No	Yes	A8MWK3;P19022-2	Cadherin-2 OS=Homo sapiens GN=CDH2 PE=2 SV=1 - [A8MWK3_HUMAN]
Yes	No	No	O43491-2	Isoform 2 of Band 4.1-like protein 2 OS=Homo sapiens GN=EPB41L2 - [E41L2_HUMAN]
No	No	No	B4DT77	Annexin OS=Homo sapiens GN=ANXA7 PE=2 SV=1 - [B4DT77_HUMAN]
No	Yes	Yes	Q9UBB4-2	Isoform 2 of Ataxin-10 OS=Homo sapiens GN=ATXN10 - [ATX10_HUMAN]
No	No	No	P21397-2	Isoform 2 of Amine oxidase [flavin-containing] A OS=Homo sapiens GN=MAOA - [AOFA_HUMAN]
No	No	No	G5E968	Chromogranin A (Parathyroid secretory protein 1), isoform CRA_b OS=Homo sapiens GN=CHGA PE=2 SV=1 - [G5E968_HUMAN]
No	No	No	B4DR94	Synaptobrevin homolog YKT6 OS=Homo sapiens GN=YKT6 PE=2 SV=1 - [B4DR94_HUMAN]
No	No	No	Q86VY2	Copine-8 OS=Homo sapiens GN=CPNE8 PE=2 SV=1 - [Q86VY2_HUMAN]
No	No	No	O43674-2	Isoform 2 of NADH dehydrogenase [ubiquinone] 1 beta subcomplex subunit 5, mitochondrial OS=Homo sapiens GN=NDUFB5 - [NDUB5_HUMAN]
No	No	No	F5GXG4	Serine/threonine-protein phosphatase PGAM5, mitochondrial OS=Homo sapiens GN=PGAM5 PE=2 SV=1 - [F5GXG4_HUMAN]
No	No	No	E9PCG9	D-beta-hydroxybutyrate dehydrogenase, mitochondrial OS=Homo sapiens GN=BDH1 PE=2 SV=1 - [E9PCG9_HUMAN]
No	No	No	F8W031	Uncharacterized protein (Fragment) OS=Homo sapiens PE=2 SV=1 - [F8W031_HUMAN]
Yes	Yes	Yes	P05165-3	Isoform 3 of Propionyl-CoA carboxylase alpha chain, mitochondrial OS=Homo sapiens GN=PCCA - [PCCA_HUMAN]
No	No	No	F8W1I5	Myosin light chain 6B OS=Homo sapiens GN=MYL6B PE=2 SV=1 - [F8W1I5_HUMAN]
No	No	No	C9J168	Phosphoribosyl pyrophosphate synthase-associated protein 1 (Fragment) OS=Homo sapiens GN=PRPSAP1 PE=2 SV=1 - [C9J168_HUMAN]
No	Yes	Yes	Q8IY17-5	Isoform 5 of Neuropathy target esterase OS=Homo sapiens GN=PNPLA6 - [PLPL6_HUMAN]
No	No	No	F5GWP8	Junction plakoglobin OS=Homo sapiens GN=JUP PE=2 SV=1 - [F5GWP8_HUMAN]
No	No	No	E9PIR7	Thioredoxin reductase 1, cytoplasmic OS=Homo sapiens GN=TXNRD1 PE=2 SV=1 - [E9PIR7_HUMAN]
No	Yes	Yes	F5H335;Q14152-2	Eukaryotic translation initiation factor 3 subunit A OS=Homo sapiens GN=EIF3A PE=2 SV=1 - [F5H335_HUMAN]
No	No	No	D6W632	Protein tyrosine phosphatase, receptor type, S, isoform CRA_b OS=Homo sapiens GN=PTPRS PE=4 SV=1 - [D6W632_HUMAN]
Yes	Yes	Yes	P55290-5	Isoform 5 of Cadherin-13 OS=Homo sapiens GN=CDH13 - [CAD13_HUMAN]
No	Yes	Yes	Q6FGY5;Q99426-2	CKAP1 protein OS=Homo sapiens GN=CKAP1 PE=2 SV=1 - [Q6FGY5_HUMAN]
No	No	No	Q9BWC7	COMT protein OS=Homo sapiens GN=COMT PE=1 SV=2 - [Q9BWC7_HUMAN]
No	No	No	Q8WUW6	DMWD protein OS=Homo sapiens GN=DMWD PE=2 SV=1 - [Q8WUW6_HUMAN]
No	No	No	Q9UPE4	Mitochondrial import inner membrane translocase subunit TIM44 OS=Homo sapiens GN=hTIM44 PE=2 SV=1 - [Q9UPE4_HUMAN]
No	No	No	Q584P1	Putative uncharacterized protein PCYOX1 (Fragment) OS=Homo sapiens GN=PCYOX1 PE=2 SV=1 - [Q584P1_HUMAN]
No	No	No	I3L2G3	Ketosamine-3-kinase (Fragment) OS=Homo sapiens GN=FN3KRP PE=2 SV=1 - [I3L2G3_HUMAN]
No	No	No	Q59EJ0	Aldehyde dehydrogenase 1A1 variant (Fragment) OS=Homo sapiens PE=2 SV=1 - [Q59EJ0_HUMAN]
No	No	No	B2R5M8	Isocitrate dehydrogenase [NADP] OS=Homo sapiens PE=2 SV=1 - [B2R5M8_HUMAN]
No	No	No	B4DNF8	cDNA FLJ57403, moderately similar to Creatine kinase M-type (EC 2.7.3.2) OS=Homo sapiens PE=2 SV=1 - [B4DNF8_HUMAN]
No	No	No	Q06DW9	WDR13 OS=Homo sapiens GN=WDR13 PE=2 SV=1 - [Q06DW9_HUMAN]
No	No	No	A8K6K8	cDNA FLJ77325 OS=Homo sapiens PE=2 SV=1 - [A8K6K8_HUMAN]
No	No	No	B4DV94	cDNA FLJ58285, highly similar to Homo sapiens pre-B-cell leukemia transcription factor interacting protein 1 (PBXIP1), mRNA OS=Homo sapiens PE=2 SV=1 - [B4DV94_HUMAN]
No	Yes	Yes	B2R659	cDNA, FLJ92803, highly similar to Homo sapiens hydroxysteroid (17-beta) dehydrogenase 4 (HSD17B4), mRNA OS=Homo sapiens PE=2 SV=1 - [B2R659_HUMAN]
No	No	No	Q658X4	Putative uncharacterized protein DKFZp666G0810 (Fragment) OS=Homo sapiens GN=DKFZp666G0810 PE=2 SV=1 - [Q658X4_HUMAN]
No	No	No	A8K6V7	cDNA FLJ76053, highly similar to Homo sapiens Ras-GTPase activating protein SH3 domain-binding protein 2 (G3BP2), transcript variant 3, mRNA OS=Homo sapiens PE=2 SV=1 - [A8K6V7_HUMAN]
No	No	No	B2RB23	cDNA, FLJ95265, highly similar to Homo sapiens acetyl-Coenzyme A acyltransferase 2 (mitochondrial 3-oxoacyl-Coenzyme A thiolase) (ACAA2), nuclear gene encoding mitochondrial protein, mRNA OS=Homo sapiens PE=2 SV=1 - [B2RB23_HUMAN]
No	No	No	B2RDI5	cDNA, FLJ96627, highly similar to Homo sapiens calpain 1, (mu/I) large subunit (CAPN1), mRNA OS=Homo sapiens PE=2 SV=1 - [B2RDI5_HUMAN]
Yes	Yes	Yes	P05067-10	Isoform APP639 of Amyloid beta A4 protein OS=Homo sapiens GN=APP - [A4_HUMAN]
Yes	Yes	Yes	Q9Y4W6	AFG3-like protein 2 OS=Homo sapiens GN=AFG3L2 PE=1 SV=2 - [AFG32_HUMAN]
Yes	Yes	Yes	P02647	Apolipoprotein A-I OS=Homo sapiens GN=APOA1 PE=1 SV=1 - [APOA1_HUMAN]
No	No	No	Q8WUW1	Protein BRICK1 OS=Homo sapiens GN=BRK1 PE=1 SV=1 - [BRK1_HUMAN]
No	No	No	Q9BRQ6	Coiled-coil-helix-coiled-coil-helix domain-containing protein 6, mitochondrial OS=Homo sapiens GN=CHCHD6 PE=1 SV=1 - [CHCH6_HUMAN]
Yes	No	No	P46109	Crk-like protein OS=Homo sapiens GN=CRKL PE=1 SV=1 - [CRKL_HUMAN]
No	Yes	Yes	Q13098-5	Isoform 4 of COP9 signalosome complex subunit 1 OS=Homo sapiens GN=GPS1 - [CSN1_HUMAN]
Yes	No	Yes	O94985-2	Isoform 2 of Calsyntenin-1 OS=Homo sapiens GN=CLSTN1 - [CSTN1_HUMAN]
No	No	No	O14576-3	Isoform 3 of Cytoplasmic dynein 1 intermediate chain 1 OS=Homo sapiens GN=DYNC1I1 - [DC1I1_HUMAN]
No	Yes	Yes	Q8TF09	Dynein light chain roadblock-type 2 OS=Homo sapiens GN=DYNLRB2 PE=1 SV=1 - [DLRB2_HUMAN]
No	Yes	Yes	P31689	DnaJ homolog subfamily A member 1 OS=Homo sapiens GN=DNAJA1 PE=1 SV=2 - [DNJA1_HUMAN]
Yes	No	Yes	Q12926-2	Isoform 2 of ELAV-like protein 2 OS=Homo sapiens GN=ELAVL2 - [ELAV2_HUMAN]
No	Yes	Yes	Q96CS3	FAS-associated factor 2 OS=Homo sapiens GN=FAF2 PE=1 SV=2 - [FAF2_HUMAN]
No	No	No	P02751-4	Isoform 4 of Fibronectin OS=Homo sapiens GN=FN1 - [FINC_HUMAN]
Yes	Yes	Yes	P11413	Glucose-6-phosphate 1-dehydrogenase OS=Homo sapiens GN=G6PD PE=1 SV=4 - [G6PD_HUMAN]
No	No	No	O60262	Guanine nucleotide-binding protein G(I)/G(S)/G(O) subunit gamma-7 OS=Homo sapiens GN=GNG7 PE=1 SV=1 - [GBG7_HUMAN]
No	No	No	O14979-3	Isoform 3 of Heterogeneous nuclear ribonucleoprotein D-like OS=Homo sapiens GN=HNRNPDL - [HNRDL_HUMAN]
No	Yes	Yes	P07910-4	Isoform 4 of Heterogeneous nuclear ribonucleoproteins C1/C2 OS=Homo sapiens GN=HNRNPC - [HNRPC_HUMAN]
Yes	Yes	Yes	Q86YM7	Homer protein homolog 1 OS=Homo sapiens GN=HOMER1 PE=1 SV=2 - [HOME1_HUMAN]
Yes	Yes	Yes	P10915	Hyaluronan and proteoglycan link protein 1 OS=Homo sapiens GN=HAPLN1 PE=2 SV=2 - [HPLN1_HUMAN]
Yes	No	No	P78344-2	Isoform 2 of Eukaryotic translation initiation factor 4 gamma 2 OS=Homo sapiens GN=EIF4G2 - [IF4G2_HUMAN]
No	Yes	Yes	Q96P70	Importin-9 OS=Homo sapiens GN=IPO9 PE=1 SV=3 - [IPO9_HUMAN]
No	Yes	Yes	Q15181	Inorganic pyrophosphatase OS=Homo sapiens GN=PPA1 PE=1 SV=2 - [IPYR_HUMAN]
No	Yes	Yes	Q8N1N4-2	Isoform 2 of Keratin, type II cytoskeletal 78 OS=Homo sapiens GN=KRT78 - [K2C78_HUMAN]
No	No	No	P01620	Ig kappa chain V-III region SIE OS=Homo sapiens PE=1 SV=1 - [KV302_HUMAN]
No	Yes	Yes	P53779-4	Isoform 4 of Mitogen-activated protein kinase 10 OS=Homo sapiens GN=MAPK10 - [MK10_HUMAN]
No	No	No	Q6PIF6-2	Isoform 2 of Unconventional myosin-VIIb OS=Homo sapiens GN=MYO7B - [MYO7B_HUMAN]
No	No	Yes	O95502	Neuronal pentraxin receptor OS=Homo sapiens GN=NPTXR PE=2 SV=2 - [NPTXR_HUMAN]
No	No	No	O95989	Diphosphoinositol polyphosphate phosphohydrolase 1 OS=Homo sapiens GN=NUDT3 PE=1 SV=1 - [NUDT3_HUMAN]
No	No	Yes	P54750	Calcium/calmodulin-dependent 3',5'-cyclic nucleotide phosphodiesterase 1A OS=Homo sapiens GN=PDE1A PE=2 SV=2 - [PDE1A_HUMAN]
Yes	No	No	Q9ULR3	Protein phosphatase 1H OS=Homo sapiens GN=PPM1H PE=1 SV=2 - [PPM1H_HUMAN]
No	Yes	Yes	O94903	Proline synthase co-transcribed bacterial homolog protein OS=Homo sapiens GN=PROSC PE=1 SV=1 - [PROSC_HUMAN]
No	No	No	P25787	Proteasome subunit alpha type-2 OS=Homo sapiens GN=PSMA2 PE=1 SV=2 - [PSA2_HUMAN]
No	Yes	Yes	O00231	26S proteasome non-ATPase regulatory subunit 11 OS=Homo sapiens GN=PSMD11 PE=1 SV=3 - [PSD11_HUMAN]
Yes	No	No	Q06124-3	Isoform 3 of Tyrosine-protein phosphatase non-receptor type 11 OS=Homo sapiens GN=PTPN11 - [PTN11_HUMAN]
No	Yes	Yes	P62906	60S ribosomal protein L10a OS=Homo sapiens GN=RPL10A PE=1 SV=2 - [RL10A_HUMAN]
No	Yes	Yes	Q07020	60S ribosomal protein L18 OS=Homo sapiens GN=RPL18 PE=1 SV=2 - [RL18_HUMAN]
No	Yes	Yes	P46776	60S ribosomal protein L27a OS=Homo sapiens GN=RPL27A PE=1 SV=2 - [RL27A_HUMAN]
Yes	Yes	Yes	P62277	40S ribosomal protein S13 OS=Homo sapiens GN=RPS13 PE=1 SV=2 - [RS13_HUMAN]
No	Yes	Yes	P62753	40S ribosomal protein S6 OS=Homo sapiens GN=RPS6 PE=1 SV=1 - [RS6_HUMAN]
No	No	Yes	P43007	Neutral amino acid transporter A OS=Homo sapiens GN=SLC1A4 PE=1 SV=1 - [SATT_HUMAN]
No	Yes	Yes	Q99250	Sodium channel protein type 2 subunit alpha OS=Homo sapiens GN=SCN2A PE=1 SV=3 - [SCN2A_HUMAN]
No	No	Yes	Q9BQI5-4	Isoform 4 of SH3-containing GRB2-like protein 3-interacting protein 1 OS=Homo sapiens GN=SGIP1 - [SGIP1_HUMAN]
No	No	Yes	Q99963-2	Isoform 2 of Endophilin-A3 OS=Homo sapiens GN=SH3GL3 - [SH3G3_HUMAN]
No	Yes	Yes	O60493-2	Isoform 2 of Sorting nexin-3 OS=Homo sapiens GN=SNX3 - [SNX3_HUMAN]
No	Yes	Yes	P12931	Proto-oncogene tyrosine-protein kinase Src OS=Homo sapiens GN=SRC PE=1 SV=3 - [SRC_HUMAN]
Yes	No	No	Q9BR01-2	Isoform 2 of Sulfotransferase 4A1 OS=Homo sapiens GN=SULT4A1 - [ST4A1_HUMAN]
No	Yes	Yes	P42224-2	Isoform Beta of Signal transducer and activator of transcription 1-alpha/beta OS=Homo sapiens GN=STAT1 - [STAT1_HUMAN]
No	Yes	Yes	Q9NP81	Serine--tRNA ligase, mitochondrial OS=Homo sapiens GN=SARS2 PE=1 SV=1 - [SYSM_HUMAN]
Yes	Yes	Yes	P37802	Transgelin-2 OS=Homo sapiens GN=TAGLN2 PE=1 SV=3 - [TAGL2_HUMAN]
No	No	No	Q6PI78	Transmembrane protein 65 OS=Homo sapiens GN=TMEM65 PE=1 SV=2 - [TMM65_HUMAN]
Yes	No	No	P63313	Thymosin beta-10 OS=Homo sapiens GN=TMSB10 PE=1 SV=2 - [TYB10_HUMAN]
Yes	No	No	Q9NQW7-2	Isoform 2 of Xaa-Pro aminopeptidase 1 OS=Homo sapiens GN=XPNPEP1 - [XPP1_HUMAN]
No	No	No	B4E2V5	Erythrocyte band 7 integral membrane protein OS=Homo sapiens GN=STOM PE=2 SV=1 - [B4E2V5_HUMAN]
Yes	No	No	P00390-5	Isoform 4 of Glutathione reductase, mitochondrial OS=Homo sapiens GN=GSR - [GSHR_HUMAN]
No	Yes	Yes	B4E241;P84103-2	Serine/arginine-rich-splicing factor 3 OS=Homo sapiens GN=SFRS3 PE=2 SV=1 - [B4E241_HUMAN]
No	No	No	O75335	Liprin-alpha-4 OS=Homo sapiens GN=PPFIA4 PE=2 SV=3 - [LIPA4_HUMAN]
No	No	No	E7EV41	Sodium/calcium exchanger 1 OS=Homo sapiens GN=SLC8A1 PE=2 SV=1 - [E7EV41_HUMAN]
No	No	No	P28074-3	Isoform 3 of Proteasome subunit beta type-5 OS=Homo sapiens GN=PSMB5 - [PSB5_HUMAN]
No	No	Yes	Q60FE5	Filamin A OS=Homo sapiens GN=FLNA PE=2 SV=1 - [Q60FE5_HUMAN]
No	Yes	Yes	O75475-3	Isoform 3 of PC4 and SFRS1-interacting protein OS=Homo sapiens GN=PSIP1 - [PSIP1_HUMAN]
No	Yes	Yes	B7Z815;Q93009-3	Ubiquitin carboxyl-terminal hydrolase OS=Homo sapiens GN=USP7 PE=2 SV=1 - [B7Z815_HUMAN]
No	Yes	Yes	B4DLW8;P17844-2	Probable ATP-dependent RNA helicase DDX5 OS=Homo sapiens GN=DDX5 PE=2 SV=1 - [B4DLW8_HUMAN]
No	No	No	Q2Z1P3	Putative uncharacterized protein GAF1 (Fragment) OS=Homo sapiens GN=GAF1 PE=2 SV=1 - [Q2Z1P3_HUMAN]
No	No	No	S4R435	Protein RPS10-NUDT3 (Fragment) OS=Homo sapiens GN=RPS10-NUDT3 PE=3 SV=1 - [S4R435_HUMAN]
No	No	No	B3KM42	cDNA FLJ10219 fis, clone HEMBA1007018, highly similar to Cytoplasmic dynein 1 light intermediate chain 1 OS=Homo sapiens PE=2 SV=1 - [B3KM42_HUMAN]
No	No	No	Q8IXH2	MSTP057 OS=Homo sapiens PE=2 SV=1 - [Q8IXH2_HUMAN]
No	No	No	Q53TK7	Acylphosphatase (Fragment) OS=Homo sapiens GN=ACYP2 PE=2 SV=1 - [Q53TK7_HUMAN]
No	No	No	B3KM95	Phosphatidate cytidylyltransferase OS=Homo sapiens PE=2 SV=1 - [B3KM95_HUMAN]
No	No	No	Q8WYJ5	Protein kinase C inhibitor-2 OS=Homo sapiens PE=2 SV=1 - [Q8WYJ5_HUMAN]
No	No	No	G4V2I8	Anion exchanger-1 variant OS=Homo sapiens PE=2 SV=1 - [G4V2I8_HUMAN]
No	No	No	Q53HP9	Chromosome 14 open reading frame 159 variant (Fragment) OS=Homo sapiens PE=2 SV=1 - [Q53HP9_HUMAN]
No	No	No	H7C131	3-ketoacyl-CoA thiolase, peroxisomal (Fragment) OS=Homo sapiens GN=ACAA1 PE=3 SV=1 - [H7C131_HUMAN]
No	No	No	B2R7U5	cDNA, FLJ93607 OS=Homo sapiens PE=2 SV=1 - [B2R7U5_HUMAN]
