# Supplementary material for: Proteomic analysis of neurons microdissected from formalin-fixed, paraffin-embedded Alzheimer’s disease brain tissue
Source: Sci Rep. 2015 Oct 21;5:15456. doi: 10.1038/srep15456 (PMC4614382; doi:10.1038/srep15456)
Supplement: Supplementary Table S3 [file srep15456-s4.xls]

## Sheet: All Proteins- with Peptides
Accession	Description	Score A2 (0.5mm2)	Coverage A2	# Peptides A2	# PSM A2	Score B2 (1mm2)	Coverage B2	# Peptides B2	# PSM B2	Score C2 (1.5mm2)	Coverage C2	# Peptides C2	# PSM C2	Score D2 (2mm2)	Coverage D2	# Peptides D2	# PSM D2	Score E2 (2.5mm2)	Coverage E2	# Peptides E2	# PSM E2	Score F2 (3mm2)	Coverage F2	# Peptides F2	# PSM F2	# AAs	MW [kDa]	calc. pI	Molecular Function	Cellular Component	Biological Process
Q13885	Tubulin beta-2A chain OS=Homo sapiens GN=TUBB2A PE=1 SV=1 - [TBB2A_HUMAN]	570.985	76.63	32	239	700.993	76.63	32	247	849.796	79.1	37	304	1016.64	75.96	34	366	976.872	77.3	33	337	984.747	77.3	34	340	445	49.875	4.89404	nucleotide binding; catalytic activity; structural molecule activity	nucleus; cytoplasm; cytoskeleton; membrane; extracellular	metabolic process; cellular component movement; cell division; cell organization and biogenesis; cell differentiation; development
	A2	B2	C2	D2	E2	F2	Sequence	# PSMs	# Proteins	# Protein Groups	Protein Group Accessions	Modifications	MH+ [Da]	q-Value	PEP	XCorr A2	XCorr B2	XCorr C2	XCorr D2	XCorr E2	XCorr F2	# Missed Cleavages
	High	High	High		High	High	KESESCDCLQGFQLTHSLGGGTGSGMGTLLISK	5	9	2	Q13885;Q9BVA1	C6(Carbamidomethyl); C8(Carbamidomethyl)	3455.63	0	7.447e-14	7.33109	5.79063	3.86287		2.0223	5.91788	1
	High	High	High	High	High	High	SGPFGQIFRPDNFVFGQSGAGNNWAK	18	27	5	Q13885;Q9BVA1;P04350;P07437;Q8IWP6		2798.34	0	1.345e-12	7.3054	6.95529	7.15887	7.23005	7.15573	7.15049	0
	High	High	High	High	High	High	SGPFGQIFRPDNFVFGQSGAGNNWAK	90	27	5	Q13885;Q9BVA1;P04350;P07437;Q8IWP6	N12(Deamidated)	2799.33	0	4.188e-12	6.65089	7.37649	7.61788	7.23847	6.45161	6.78361	0
	High	High	High	High	High	High	GHYTEGAELVDSVLDVVRK	38	27	5	Q13885;Q9BVA1;Q13509;P07437;Q8IWP6		2087.08	0	4.74e-11	5.91391	5.95789	6.22326	6.4834	5.42623	6.73354	1
	High	High	High	High	High	High	FWEVISDEHGIDPTGSYHGDSDLQLER	19	3	2	Q13885;Q9BVA1		3102.39	0	2.205e-11	5.49251	5.76326	5.76895	6.42253	5.63639	6.37716	0
	High	High	High	High	High	High	MSATFIGNSTAIQELFKR	18	11	2	Q13885;Q9BVA1	N8(Deamidated)	2015.02	0	1.008e-08	5.04455	5.44048	5.4272	5.92822	6.08468	5.99129	1
	High	High	High	High	High	High	MSATFIGNSTAIQELFKR	15	11	2	Q13885;Q9BVA1		2014.04	0	7.962e-09	4.93632	5.49122	5.58876	5.3138	5.52769	5.08936	1
	High	High	High	High	High	High	LHFFMPGFAPLTSR	99	42	7	Q13885;Q9BVA1;P04350;P07437;Q9BUF5;Q3ZCM7;Q8IWP6	M5(Oxidation)	1636.83	0	7.082e-06	4.80403	5.36283	5.20624	5.14463	5.15983	5.33854	0
	High	High	High	High	High	High	GHYTEGAELVDSVLDVVR	57	27	5	Q13885;Q9BVA1;Q13509;P07437;Q8IWP6		1958.97	0	1.179e-12	4.69101	5.33159	5.69865	5.39932	5.49374	6.26227	0
	High	High	High	High	High	High	MSATFIGNSTAIQELFKR	9	11	2	Q13885;Q9BVA1	M1(Oxidation)	2030.04	0	1.731e-09	4.6525	5.95234	5.17152	4.95444	5.27041	6.29335	1
	High	High	High	High	High	High	INVYYNEAAGNKYVPR	25	4	1	Q13885	N11(Deamidated)	1871.93	0	2.308e-08	4.62509	4.90689	5.05671	5.33729	5.41777	5.72919	1
	High	High	High	High	High	High	LHFFMPGFAPLTSR	254	42	7	Q13885;Q9BVA1;P04350;P07437;Q9BUF5;Q3ZCM7;Q8IWP6		1620.83	0	7.433e-06	4.42349	4.68403	4.53266	4.75711	4.36738	4.48952	0
	High	High	High	High	High	High	MREIVHIQAGQCGNQIGAK	19	36	6	P04350;Q13885;Q9BVA1;Q13509;P07437;Q8IWP6	C12(Carbamidomethyl)	2110.06	0	7.814e-09	4.38415	3.69105	5.49207	5.10398	4.76193	5.03565	1
	High	High	High	High	High	High	LTTPTYGDLNHLVSATMSGVTTCLR	17	29	5	Q13885;Q9BVA1;P04350;P07437;Q8IWP6	C23(Carbamidomethyl)	2708.35	0	2.87e-11	4.29503	2.76758	4.21276	6.92137	6.51879	5.16367	0
	High	High	High	High	High	High	LTTPTYGDLNHLVSATMSGVTTCLR	9	29	5	Q13885;Q9BVA1;P04350;P07437;Q8IWP6	M17(Oxidation); C23(Carbamidomethyl)	2724.33	0	7.03e-09	4.22817	5.50068	5.42444	5.862	4.69512	5.88312	0
	High	High	High	High	High	High	LTTPTYGDLNHLVSATMSGVTTCLR	20	29	5	Q13885;Q9BVA1;P04350;P07437;Q8IWP6	N10(Deamidated); C23(Carbamidomethyl)	2709.32	0	3.919e-09	4.04153	4.79244	4.9024	4.68937	4.03595	5.42069	0
	High		High	High	High	High	KESESCDCLQGFQLTHSLGGGTGSGMGTLLISK	5	9	2	Q13885;Q9BVA1	C6(Carbamidomethyl); C8(Carbamidomethyl); M26(Oxidation)	3471.62	0	1.198e-08	4.01742		7.51214	6.09149	6.58812	5.92099	1
	High	High	High	High	High	High	AILVDLEPGTMDSVR	32	20	4	Q13885;Q9BVA1;Q13509;P07437		1615.84	0	1.522e-07	3.96497	4.09856	3.99824	4.12268	4.17024	4.0075	0
	High	High	High	High	High	High	MSATFIGNSTAIQELFK	17	11	2	Q13885;Q9BVA1		1857.95	0	9.024e-07	3.48598	4.43519	4.33705	3.83696	4.37708	4.30068	0
	High	High	High	High	High	High	ALTVPELTQQMFDSK	33	5	2	Q13885;Q9BVA1		1707.86	0	3.964e-05	3.37438	2.52396	2.89235	3.27517	3.91565	2.99517	0
	High	High	High	High	High	High	MREIVHIQAGQCGNQIGAK	37	36	6	P04350;Q13885;Q9BVA1;Q13509;P07437;Q8IWP6	M1(Oxidation); C12(Carbamidomethyl)	2126.06	0	2.358e-05	3.28773	4.50155	4.6402	5.08662	4.50702	4.24016	1
	High	High	High	High	High	High	IMNTFSVMPSPK	9	17	3	Q13885;Q9BVA1;Q9BUF5		1351.67	0	0.0001578	3.21923	3.24583	3.41918	3.27962	3.06911	3.47809	0
	High	High	High	High	High	High	AILVDLEPGTMDSVR	78	20	4	Q13885;Q9BVA1;Q13509;P07437	M11(Oxidation)	1631.83	0	7.607e-07	3.19222	3.34339	3.58668	3.44559	3.65162	3.69421	0
	High	High	High	High	High	High	MSMKEVDEQMLNVQNK	7	28	4	Q13885;Q9BVA1;P07437;Q8IWP6		1923.9	0	0.000403	3.1776	3.22769	3.57512	2.76852	3.04524	3.3461	1
	High	High	High	High	High	High	ISEQFTAMFRR	6	37	6	Q13885;Q9BVA1;Q13509;P04350;P07437;Q8IWP6		1385.7	0	0.001146	3.06497	3.02383	3.23846	2.97446	2.54035	3.07521	1
	High	High	High	High	High	High	YLTVAAIFR	26	6	2	Q13885;Q9BVA1		1053.61	0	0.001354	3.05334	2.87801	3.03876	2.79155	2.80243	2.96753	0
	High	High	High	High	High	High	KLAVNMVPFPR	42	48	9	Q9H4B7;Q13885;Q9BVA1;Q13509;P04350;P07437;Q9BUF5;Q3ZCM7;Q8IWP6	M6(Oxidation)	1287.72	0	0.007148	3.05025	2.91744	2.95143	3.16661	3.07716	3.36863	1
	High	High	High	High	High	High	NSSYFVEWIPNNVK	51	42	7	Q13885;Q9BVA1;Q13509;P04350;P07437;Q9BUF5;Q8IWP6	N1(Deamidated)	1697.82	0	5.353e-06	3.03605	3.45186	3.72278	3.642	3.45604	3.85204	0
	High	High	High	High	High	High	FPGQLNADLRK	17	54	9	Q9H4B7;Q13885;Q9BVA1;Q13509;P04350;P07437;Q9BUF5;Q3ZCM7;Q8IWP6	N6(Deamidated)	1259.67	0	1.988e-06	3.03518	3.12471	3.19045	3.58965	3.39085	3.20859	1
	High		High	High	High	High	EIVHIQAGQCGNQIGAK	8	38	6	Q13885;Q9BVA1;Q13509;P07437;P04350;Q8IWP6	C10(Carbamidomethyl)	1822.92	0	8.461e-06	3.02941		3.49464	3.20443	3.92182	2.46259	0
	High	High	High	High	High	High	LAVNMVPFPR	17	48	9	Q9H4B7;Q13885;Q9BVA1;Q13509;P04350;P07437;Q9BUF5;Q3ZCM7;Q8IWP6		1143.63	0	0.000287	3.01086	2.82154	3.14603	2.92357	2.93445	2.94392	0
	High	High	High	High	High	High	RISEQFTAMFR	9	37	6	Q13885;Q9BVA1;Q13509;P04350;P07437;Q8IWP6		1385.7	0	8.949e-08	2.95867	3.19147	3.20559	3.9133	4.45758	4.40359	1
	High	High				High	ESESCDCLQGFQLTHSLGGGTGSGMGTLLISK	3	9	2	Q13885;Q9BVA1	C5(Carbamidomethyl); C7(Carbamidomethyl); M25(Oxidation)	3343.53	0	7.755e-08	2.95742	4.14226				3.07522	0
	High	High	High	High	High	High	INVYYNEAAGNK	6	4	1	Q13885		1355.66	0	0.0001516	2.95716	3.09605	3.61208	3.53654	3.53883	3.5735	0
	High	High	High	High	High	High	MREIVHIQAGQCGNQIGAK	17	36	6	Q13885;Q9BVA1;Q13509;P07437;P04350;Q8IWP6	C12(Carbamidomethyl); N14(Deamidated)	2111.05	0	6.4e-08	2.95486	3.77645	4.49473	5.16458	4.04851	4.8787	1
	High	High	High	High	High	High	KLAVNMVPFPR	16	48	9	Q9H4B7;Q13885;Q9BVA1;Q13509;P04350;P07437;Q9BUF5;Q3ZCM7;Q8IWP6		1271.73	0	4.618e-06	2.94798	3.81339	3.81985	3.96085	3.22372	3.89755	1
	High	High	High	High	High	High	FPGQLNADLR	25	54	9	Q9H4B7;Q13885;Q9BVA1;Q13509;P04350;P07437;Q9BUF5;Q3ZCM7;Q8IWP6		1130.6	0	4.417e-05	2.9445	3.10573	3.19204	3.38009	3.2246	3.11026	0
	High	High	High	High	High	High	ISEQFTAMFR	27	37	6	Q13885;Q9BVA1;Q13509;P04350;P07437;Q8IWP6	M8(Oxidation)	1245.59	0	0.0001883	2.89017	2.84197	2.70638	2.68243	2.97336	3.05361	0
	High	High		High	High	High	ESESCDCLQGFQLTHSLGGGTGSGMGTLLISK	5	9	2	Q13885;Q9BVA1	C5(Carbamidomethyl); C7(Carbamidomethyl)	3327.52	0	4.121e-13	2.88741	5.76393		3.14175	5.84046	5.43163	0
	High	High	High	High	High	High	LAVNMVPFPR	76	48	9	Q9H4B7;Q13885;Q9BVA1;Q13509;P04350;P07437;Q9BUF5;Q3ZCM7;Q8IWP6	M5(Oxidation)	1159.63	0	5.701e-05	2.8812	2.84215	2.84681	3.07383	2.88879	3.06523	0
	High	High	High	High	High		NSSYFVEWIPNNVK	6	42	7	Q13885;Q9BVA1;Q13509;P04350;P07437;Q9BUF5;Q8IWP6		1696.83	0	0.0017	2.86279	3.0167	2.8676	2.74957	1.92807		0
	High	High	High	High	High	High	LAVNMVPFPR	15	48	9	Q9H4B7;Q13885;Q9BVA1;Q13509;P04350;P07437;Q9BUF5;Q3ZCM7;Q8IWP6	N4(Deamidated)	1144.62	0	0.0001656	2.82642	2.5274	2.59392	2.53665	2.86951	2.83392	0
	High	High	High	High	High		INVYYNEAAGNKYVPR	10	4	1	Q13885		1870.94	0	1.549e-06	2.81401	4.01645	4.95461	3.84802	4.60327		1
	High	High	High				KLAVNMVPFPR	4	48	9	Q9H4B7;Q13885;Q9BVA1;Q13509;P04350;P07437;Q9BUF5;Q3ZCM7;Q8IWP6	N5(Deamidated); M6(Oxidation)	1288.71	0	0.0007846	2.79625	2.72483	2.72838				1
	High	High	High	High	High	High	ISEQFTAMFR	9	37	6	Q13885;Q9BVA1;Q13509;P04350;P07437;Q8IWP6		1229.6	0	0.003326	2.77036	3.14232	3.28244	3.33257	3.13673	3.46668	0
	High	High	High	High	High	High	SGPFGQIFRPDNFVFGQSGAGNNWAK	43	27	5	Q13885;Q9BVA1;P04350;P07437;Q8IWP6	N12(Deamidated); N22(Deamidated)	2800.3	0	1.078e-09	2.70243	4.43193	4.74773	4.93273	5.18554	5.53734	0
	High	High	High	High	High	High	FPGQLNADLRK	30	54	9	Q9H4B7;Q13885;Q9BVA1;Q13509;P04350;P07437;Q9BUF5;Q3ZCM7;Q8IWP6		1258.7	0	2.567e-06	2.68233	2.76689	3.039	3.25077	3.45004	3.4006	1
	High						IREEYPDRIMNTFSVMPSPK	1	11	2	Q13885;Q9BVA1	M10(Oxidation); M16(Oxidation)	2442.18	0	0.0001661	2.65237						2
	High	High	High	High	High	High	ALTVPELTQQMFDSK	13	5	2	Q13885;Q9BVA1	M11(Oxidation)	1723.86	0	0.0003141	2.60104	2.85967	3.80532	3.53289	3.22354	2.8251	0
	High			High			IREEYPDRIMNTFSVMPSPK	2	11	2	Q13885;Q9BVA1		2410.19	0	0.0006388	2.43929			3.6485			2
	High		High	High	High	High	EVDEQMLNVQNK	7	29	4	Q13885;Q9BVA1;P07437;Q8IWP6		1446.69	0	3.606e-05	2.38974		2.55553	3.03437	2.54681	2.64979	0
	High	High	High	High	High	High	MSATFIGNSTAIQELFKR	11	11	2	Q13885;Q9BVA1	M1(Oxidation); N8(Deamidated)	2031.02	0	1.847e-11	2.36159	3.13569	4.89764	4.12991	5.7126	4.90776	1
	High	High	High	High	High	High	MSATFIGNSTAIQELFK	9	11	2	Q13885;Q9BVA1	M1(Oxidation)	1873.93	0	2.771e-07	2.29112	3.83163	4.08157	4.20712	4.28397	4.32227	0
	High	High	High	High	High	High	TAVCDIPPR	44	38	6	Q13885;Q9BVA1;P04350;P07437;Q3ZCM7;Q8IWP6	C4(Carbamidomethyl)	1028.52	0	0.0001322	2.27407	2.47236	2.59036	2.73062	2.51203	2.49962	0
	High	High	High			High	LHFFMPGFAPLTSRGSQQYR	4	41	7	Q13885;Q9BVA1;P04350;P07437;Q9BUF5;Q3ZCM7;Q8IWP6		2340.16	0	1.067e-05	2.25688	3.6514	4.36487			5.20269	1
	High	High	High	High	High	High	FPGQLNADLR	13	54	9	Q9H4B7;Q13885;Q9BVA1;Q13509;P04350;P07437;Q9BUF5;Q3ZCM7;Q8IWP6	N6(Deamidated)	1131.57	0	2.006e-05	2.21691	2.33823	3.1195	3.05581	3.3301	3.17181	0
	High	High	High	High	High	High	IMNTFSVMPSPK	44	17	3	Q13885;Q9BVA1;Q9BUF5	M8(Oxidation)	1367.67	0	9.314e-05	2.08125	2.75341	3.14708	3.13314	2.94048	2.99788	0
	High			High		High	EIVHIQAGQCGNQIGAK	3	38	6	Q13885;Q9BVA1;Q13509;P07437;P04350;Q8IWP6	Q9(Deamidated); C10(Carbamidomethyl); N12(Deamidated)	1824.91	0	0.002452	2.03243			2.0365		2.40769	0
	High						MSATFIGNSTAIQELFKR	1	11	2	Q13885;Q9BVA1	N8(Deamidated); Q13(Deamidated)	2016.03	0	0.0037	2.01376						1
	High			High	High	High	MSATFIGNSTAIQELFK	10	11	2	Q13885;Q9BVA1	N8(Deamidated)	1858.93	0	5.73e-07	1.85607			4.18245	3.78434	4.37651	0
	High	High	High	High	High	High	MSMKEVDEQMLNVQNK	25	28	4	Q13885;Q9BVA1;P07437;Q8IWP6	M10(Oxidation)	1939.89	0	1.481e-05	1.65216	2.3076	2.70297	3.54569	3.26897	2.89495	1
	High	High	High		High	High	NMMAACDPR	5	48	8	Q13885;Q9BVA1;Q13509;P04350;P07437;Q9BUF5;Q3ZCM7;Q8IWP6	C6(Carbamidomethyl)	1065.43	0	0.001025	1.38763	1.72221	2.17141		1.87463	1.93561	0
	High	High	High	High	High	High	NSSYFVEWIPNNVK	20	42	7	Q13885;Q9BVA1;Q13509;P04350;P07437;Q9BUF5;Q8IWP6	N1(Deamidated); N11(Deamidated)	1698.8	0	1.58e-05	1.36827	2.12459	3.04665	2.60131	3.10138	3.14003	0
	High		High	High	High	High	INVYYNEAAGNK	6	4	1	Q13885	N6(Deamidated)	1356.64	0	1.738e-05	1.22318		1.9173	2.98889	2.1402	3.04084	0
	High	High	High	High	High	High	NMMAACDPR	25	48	8	Q13885;Q9BVA1;Q13509;P04350;P07437;Q9BUF5;Q3ZCM7;Q8IWP6	M2(Oxidation); C6(Carbamidomethyl)	1081.42	0	0.0007385	1.1187	1.73189	2.14065	2.31829	2.29386	2.0751	0
	High	High	High		High	High	IMNTFSVMPSPK	13	17	3	Q13885;Q9BVA1;Q9BUF5	M2(Oxidation); M8(Oxidation)	1383.66	0	8.251e-05	0.922705	0.91561	2.93969		2.4876	2.1959	0
		High	High				IREEYPDRIMNTFSVMPSPK	2	11	2	Q13885;Q9BVA1	N11(Deamidated)	2411.17	0	8.917e-05		4.46145	3.81497				2
		High	High	High			LTTPTYGDLNHLVSATMSGVTTCLR	6	29	5	Q13885;Q9BVA1;P04350;P07437;Q8IWP6	N10(Deamidated); M17(Oxidation); C23(Carbamidomethyl)	2725.33	0	1.11e-07		4.00522	4.27559	1.03639			0
		High					IREEYPDRIMNTFSVMPSPK	1	11	2	Q13885;Q9BVA1	M10(Oxidation); N11(Deamidated); M16(Oxidation)	2443.18	0	0.0002614		3.9077					2
		High					KESESCDCLQGFQLTHSLGGGTGSGMGTLLISK	1	9	2	Q13885;Q9BVA1	C6(Carbamidomethyl); C8(Carbamidomethyl); Q13(Deamidated); M26(Oxidation)	3472.64	0	1.461e-09		3.84197					1
		High		High			IREEYPDRIMNTFSVMPSPK	2	11	2	Q13885;Q9BVA1	M10(Oxidation)	2426.19	0	0.002088		3.66161		3.22953			2
		High	High		High		RISEQFTAMFR	4	37	6	Q13885;Q9BVA1;Q13509;P04350;P07437;Q8IWP6	M9(Oxidation)	1401.69	0	0.0006989		3.11124	3.23979		2.88939		1
		High	High	High	High	High	MREIVHIQAGQCGNQIGAK	22	36	6	P04350;Q13885;Q9BVA1;Q13509;P07437;Q8IWP6	M1(Oxidation); C12(Carbamidomethyl); N14(Deamidated)	2127.04	0	0.000109		3.06472	2.66998	3.96085	2.8695	3.89352	1
		High	High		High	High	LAVNMVPFPR	4	48	9	Q9H4B7;Q13885;Q9BVA1;Q13509;P04350;P07437;Q9BUF5;Q3ZCM7;Q8IWP6	N4(Deamidated); M5(Oxidation)	1160.61	0	0.0001135		2.58765	2.67188		2.87404	2.53368	0
		High					INVYYNEAAGNKYVPR	2	4	1	Q13885	N2(Deamidated); N6(Deamidated)	1872.93	0	0.0005442		2.58343					1
		High	High				SGPFGQIFRPDNFVFGQSGAGNNWAK	9	27	5	Q13885;Q9BVA1;P04350;P07437;Q8IWP6	N12(Deamidated); Q17(Deamidated); N22(Deamidated)	2801.32	0	0.0007719		2.54606	2.3042				0
		High	High	High	High	High	EIVHIQAGQCGNQIGAK	11	38	6	Q13885;Q9BVA1;Q13509;P07437;P04350;Q8IWP6	C10(Carbamidomethyl); N12(Deamidated)	1823.91	0	4.237e-05		2.34627	2.58944	3.15245	3.36631	2.65299	0
		High		High			EVDEQMLNVQNKNSSYFVEWIPNNVK	4	27	4	Q13885;Q9BVA1;P07437;Q8IWP6	N13(Deamidated)	3125.48	0	8.006e-07		2.27187		4.07113			1
		High	High	High	High	High	MSMKEVDEQMLNVQNK	10	28	4	Q13885;Q9BVA1;P07437;Q8IWP6	M1(Oxidation); M3(Oxidation)	1955.88	0	0.000256		1.27005	2.92655	1.83003	2.42544	2.71062	1
			High				ESESCDCLQGFQLTHSLGGGTGSGMGTLLISK	2	9	2	Q13885;Q9BVA1	C5(Carbamidomethyl); C7(Carbamidomethyl); Q9(Deamidated); M25(Oxidation)	3344.53	0	1.521e-09			5.04804				0
			High	High	High	High	TLKLTTPTYGDLNHLVSATMSGVTTCLR	4	28	5	Q13885;Q9BVA1;P04350;P07437;Q8IWP6	C26(Carbamidomethyl)	3050.57	0	6.245e-10			4.93785	5.38245	6.31266	5.04655	1
			High				TLKLTTPTYGDLNHLVSATMSGVTTCLR	1	28	5	Q13885;Q9BVA1;P04350;P07437;Q8IWP6	N13(Deamidated); M20(Oxidation); C26(Carbamidomethyl)	3067.55	0	2.852e-05			3.90205				1
			High				LHFFMPGFAPLTSRGSQQYR	2	41	7	Q13885;Q9BVA1;P04350;P07437;Q9BUF5;Q3ZCM7;Q8IWP6	M5(Oxidation); Q17(Deamidated)	2357.16	0	6.124e-05			3.87223				1
			High		High		TLKLTTPTYGDLNHLVSATMSGVTTCLR	2	28	5	Q13885;Q9BVA1;P04350;P07437;Q8IWP6	M20(Oxidation); C26(Carbamidomethyl)	3066.57	0	7.105e-05			3.68729		3.4558		1
			High				MSMKEVDEQMLNVQNK	1	28	4	Q13885;Q9BVA1;P07437;Q8IWP6	M1(Oxidation); M3(Oxidation); M10(Oxidation)	1971.88	0	3.221e-05			2.88347				1
			High		High		TLKLTTPTYGDLNHLVSATMSGVTTCLR	2	28	5	Q13885;Q9BVA1;P04350;P07437;Q8IWP6	N13(Deamidated); C26(Carbamidomethyl)	3051.57	0	1.249e-07			2.76291		3.90928		1
			High	High	High		MREIVHIQAGQCGNQIGAK	9	36	6	P04350;Q13885;Q9BVA1;Q13509;P07437;Q8IWP6	Q8(Deamidated); C12(Carbamidomethyl); N14(Deamidated)	2112.05	0	0.0001527			2.04123	4.13014	2.54641		1
			High		High		MREIVHIQAGQCGNQIGAK	4	36	6	Q13885;Q9BVA1;Q13509;P07437;P04350;Q8IWP6	M1(Oxidation); Q11(Deamidated); C12(Carbamidomethyl); N14(Deamidated)	2128.04	0	0.000438			1.91363		2.61378		1
			High	High	High	High	NMMAACDPR	28	48	8	Q13885;Q9BVA1;Q13509;P04350;P07437;Q9BUF5;Q3ZCM7;Q8IWP6	M2(Oxidation); M3(Oxidation); C6(Carbamidomethyl)	1097.42	0	0.00181			1.2053	1.71455	1.63468	1.76003	0
				High		High	MSATFIGNSTAIQELFKR	2	11	2	Q13885;Q9BVA1	M1(Oxidation); N8(Deamidated); Q13(Deamidated)	2032.02	0	5.341e-08				3.52087		2.27277	1
				High		High	FWEVISDEHGIDPTGSYHGDSDLQLER	3	3	2	Q13885;Q9BVA1	Q24(Deamidated)	3103.39	0	7.756e-08				2.92387		3.11053	0
				High		High	EVDEQMLNVQNKNSSYFVEWIPNNVK	9	27	4	Q13885;Q9BVA1;P07437;Q8IWP6	N11(Deamidated); N13(Deamidated)	3126.48	0	3.839e-07				2.06531		4.14057	1
					High	High	KESESCDCLQGFQLTHSLGGGTGSGMGTLLISK	2	9	2	Q13885;Q9BVA1	C6(Carbamidomethyl); C8(Carbamidomethyl); Q13(Deamidated)	3456.61	0	6.293e-12					7.78168	2.04543	1
					High		LHFFMPGFAPLTSRGSQQYR	2	41	7	Q13885;Q9BVA1;P04350;P07437;Q9BUF5;Q3ZCM7;Q8IWP6	Q17(Deamidated)	2341.17	0	6.996e-06					3.6106		1
		High	High	High	High	High	KLAVNMVPFPR	8	48	9	Q9H4B7;Q13885;Q9BVA1;Q13509;P04350;P07437;Q9BUF5;Q3ZCM7;Q8IWP6	N5(Deamidated)	1272.71	0.001	0.01232		2.5388	2.04702	3.00596	2.88734	2.52232	1
			High				YLTVAAIFRGR	1	6	2	Q13885;Q9BVA1		1266.73	0.001	0.017			2.48033				1
			High				EVDEQMLNVQNKNSSYFVEWIPNNVK	1	27	4	Q13885;Q9BVA1;P07437;Q8IWP6	M6(Oxidation); N13(Deamidated)	3141.48	0.001	0.002598			1.76948				1
				High	High	High	IREEYPDR	3	34	6	Q9H4B7;Q13885;Q9BVA1;P07437;Q3ZCM7;Q8IWP6		1077.53	0.001	0.01557				2.213	2.41433	2.51858	1
				High	High		MSMKEVDEQMLNVQNK	6	28	4	Q13885;Q9BVA1;P07437;Q8IWP6	M1(Oxidation); Q9(Deamidated); M10(Oxidation)	1956.89	0.001	0.03185				1.60028	1.15813		1
				High			EVDEQMLNVQNK	1	29	4	Q13885;Q9BVA1;P07437;Q8IWP6	M6(Oxidation)	1462.68	0.001	0.01263				1.45838			0
					High		ALTVPELTQQMFDSK	1	5	2	Q13885;Q9BVA1	Q9(Deamidated); Q10(Deamidated)	1709.83	0.001	0.03179					1.1766		0
						High	IMNTFSVMPSPK	1	17	3	Q13885;Q9BVA1;Q9BUF5	M2(Oxidation); N3(Deamidated)	1368.67	0.001	0.01288						2.47879	0
	High						MSMKEVDEQMLNVQNK	2	28	4	Q13885;Q9BVA1;P07437;Q8IWP6	Q9(Deamidated); M10(Oxidation)	1940.89	0.002	0.03547	1.08377						1
		High					ISEQFTAMFRR	1	37	6	Q13885;Q9BVA1;Q13509;P04350;P07437;Q8IWP6	M8(Oxidation)	1401.69	0.002	0.04507		1.54709					1
			High				TAVCDIPPRGLK	2	38	6	Q13885;Q9BVA1;P04350;P07437;Q3ZCM7;Q8IWP6	C4(Carbamidomethyl)	1326.72	0.002	0.02889			1.79221				1
			High				HGRYLTVAAIFRGR	1	6	2	Q13885;Q9BVA1		1616.91	0.002	0.04495			1.36689				2
P04350	Tubulin beta-4A chain OS=Homo sapiens GN=TUBB4A PE=1 SV=2 - [TBB4A_HUMAN]	595.145	76.8	32	241	696.971	77.93	33	253	841.044	79.28	36	318	1054.46	77.25	34	367	1016.26	78.6	34	348	986.366	77.48	32	344	444	49.5539	4.88135	nucleotide binding; catalytic activity; structural molecule activity; protein binding	nucleus; cytoplasm; cytosol; cytoskeleton; membrane	metabolic process; cellular component movement; cell organization and biogenesis
	A2	B2	C2	D2	E2	F2	Sequence	# PSMs	# Proteins	# Protein Groups	Protein Group Accessions	Modifications	MH+ [Da]	q-Value	PEP	XCorr A2	XCorr B2	XCorr C2	XCorr D2	XCorr E2	XCorr F2	# Missed Cleavages
	High	High	High	High	High	High	SGPFGQIFRPDNFVFGQSGAGNNWAK	18	27	5	Q13885;Q9BVA1;P04350;P07437;Q8IWP6		2798.34	0	1.345e-12	7.3054	6.95529	7.15887	7.23005	7.15573	7.15049	0
	High	High	High	High	High	High	SGPFGQIFRPDNFVFGQSGAGNNWAK	90	27	5	Q13885;Q9BVA1;P04350;P07437;Q8IWP6	N12(Deamidated)	2799.33	0	4.188e-12	6.65089	7.37649	7.61788	7.23847	6.45161	6.78361	0
	High	High	High	High	High	High	GHYTEGAELVDAVLDVVRK	25	10	2	P04350;Q9BUF5		2071.08	0	6.243e-12	6.24118	5.97636	6.09799	6.23318	5.93615	6.66901	1
	High	High	High	High	High	High	GHYTEGAELVDAVLDVVR	39	10	2	P04350;Q9BUF5		1942.99	0	7.937e-14	5.23119	5.33523	4.77944	5.7976	5.43232	5.49464	0
	High	High	High	High	High	High	MAATFIGNSTAIQELFKR	18	4	1	P04350	M1(Oxidation); N8(Deamidated)	2015.03	0	5.532e-07	5.03943	5.43546	5.4227	5.92346	6.01616	5.98756	1
	High	High	High	High	High	High	MAATFIGNSTAIQELFKR	15	4	1	P04350	M1(Oxidation)	2014.04	0	3.551e-10	4.93191	5.44923	5.58403	5.25042	5.45585	5.08454	1
	High	High	High	High	High	High	LHFFMPGFAPLTSR	99	42	7	Q13885;Q9BVA1;P04350;P07437;Q9BUF5;Q3ZCM7;Q8IWP6	M5(Oxidation)	1636.83	0	7.082e-06	4.80403	5.36283	5.20624	5.14463	5.15983	5.33854	0
	High	High			High		EAESCDCLQGFQLTHSLGGGTGSGMGTLLISK	3	22	4	Q3ZCM7;P07437;Q8IWP6;P04350	C5(Carbamidomethyl); C7(Carbamidomethyl); M25(Oxidation)	3327.52	0	8.352e-12	4.78191	6.61489			6.87868		0
	High	High	High	High	High	High	FWEVISDEHGIDPTGTYHGDSDLQLER	27	16	2	P04350;Q8IWP6		3116.42	0	3.407e-11	4.63229	5.37388	4.97754	5.79133	5.67532	5.73411	0
	High	High	High	High	High	High	MAATFIGNSTAIQELFKR	6	4	1	P04350		1998.05	0	7.237e-10	4.49189	4.38285	5.04005	5.14002	4.56215	4.60817	1
	High	High	High	High	High	High	LHFFMPGFAPLTSR	254	42	7	Q13885;Q9BVA1;P04350;P07437;Q9BUF5;Q3ZCM7;Q8IWP6		1620.83	0	7.433e-06	4.42349	4.68403	4.53266	4.75711	4.36738	4.48952	0
	High	High	High	High	High	High	MREIVHLQAGQCGNQIGAK	19	36	6	P04350;Q13885;Q9BVA1;Q13509;P07437;Q8IWP6	C12(Carbamidomethyl)	2110.06	0	7.814e-09	4.38415	3.69105	5.49207	5.10398	4.76193	5.03565	1
	High	High	High	High	High	High	LTTPTYGDLNHLVSATMSGVTTCLR	17	29	5	Q13885;Q9BVA1;P04350;P07437;Q8IWP6	C23(Carbamidomethyl)	2708.35	0	2.87e-11	4.29503	2.76758	4.21276	6.92137	6.51879	5.16367	0
	High	High	High	High	High	High	LTTPTYGDLNHLVSATMSGVTTCLR	9	29	5	Q13885;Q9BVA1;P04350;P07437;Q8IWP6	M17(Oxidation); C23(Carbamidomethyl)	2724.33	0	7.03e-09	4.22817	5.50068	5.42444	5.862	4.69512	5.88312	0
	High	High	High	High	High	High	AVLVDLEPGTMDSVR	27	16	3	P04350;Q3ZCM7;Q8IWP6		1601.82	0	6.138e-08	4.08466	4.21922	3.74418	4.20804	4.28555	4.16362	0
	High	High	High	High	High	High	MAATFIGNSTAIQELFKR	11	4	1	P04350	N8(Deamidated)	1999.03	0	8.85e-10	4.0764	3.55563	4.98178	5.10205	5.5626	5.39897	1
	High	High	High	High	High	High	LTTPTYGDLNHLVSATMSGVTTCLR	20	29	5	Q13885;Q9BVA1;P04350;P07437;Q8IWP6	N10(Deamidated); C23(Carbamidomethyl)	2709.32	0	3.919e-09	4.04153	4.79244	4.9024	4.68937	4.03595	5.42069	0
	High	High		High		High	KEAESCDCLQGFQLTHSLGGGTGSGMGTLLISK	4	21	4	P04350;P07437;Q3ZCM7;Q8IWP6	C6(Carbamidomethyl); C8(Carbamidomethyl)	3439.62	0	1.385e-12	3.96787	6.53469		8.15295		4.50667	1
	High	High			High		IREEFPDRIMNTFSVVPSPK	3	4	1	P04350	N11(Deamidated)	2363.22	0	3.806e-05	3.91883	3.87489			4.19168		2
	High	High	High	High	High	High	MAATFIGNSTAIQELFK	11	4	1	P04350		1841.95	0	2.165e-07	3.83138	3.91862	3.71194	4.67859	4.51646	4.72623	0
	High	High	High	High	High	High	INVYYNEATGGNYVPR	42	9	1	P04350	N12(Deamidated)	1830.87	0	5.827e-08	3.79121	4.05208	4.64682	4.43203	4.53493	4.64862	0
	High	High	High	High	High	High	INVYYNEATGGNYVPR	17	9	1	P04350		1829.88	0	2.22e-07	3.70853	3.98707	4.70508	4.3447	4.251	4.35098	0
	High	High	High	High	High	High	EAESCDCLQGFQLTHSLGGGTGSGMGTLLISK	6	22	4	Q3ZCM7;P07437;Q8IWP6;P04350	C5(Carbamidomethyl); C7(Carbamidomethyl)	3311.53	0	4.66e-14	3.70479	6.02131	6.17904	6.3252	6.69045	6.33244	0
	High		High				IREEFPDRIMNTFSVVPSPK	2	4	1	P04350		2362.23	0	7.947e-06	3.57512		3.56094				2
	High	High	High	High	High	High	IREEFPDRIMNTFSVVPSPK	6	4	1	P04350	M10(Oxidation)	2378.21	0	1.051e-05	3.51221	3.86013	4.48143	3.99395	4.81556	3.60803	2
	High	High	High	High	High	High	ALTVPELTQQMFDAK	26	17	3	Q13509;P04350;Q8IWP6		1691.88	0	5.143e-05	3.49937	3.07495	3.24304	3.93856	3.47611	3.52732	0
	High	High	High	High	High	High	MAATFIGNSTAIQELFK	17	4	1	P04350	M1(Oxidation)	1857.95	0	9.029e-07	3.48598	4.43519	4.33705	3.83696	4.37708	4.30068	0
	High	High	High	High	High	High	AVLVDLEPGTMDSVR	94	16	3	P04350;Q3ZCM7;Q8IWP6	M11(Oxidation)	1617.82	0	5.001e-06	3.30717	3.3914	3.26523	3.6107	3.41791	3.7556	0
	High	High	High	High	High	High	MREIVHLQAGQCGNQIGAK	37	36	6	P04350;Q13885;Q9BVA1;Q13509;P07437;Q8IWP6	M1(Oxidation); C12(Carbamidomethyl)	2126.06	0	2.358e-05	3.28773	4.50155	4.6402	5.08662	4.50702	4.24016	1
	High	High	High	High	High	High	ISEQFTAMFRR	6	37	6	Q13885;Q9BVA1;Q13509;P04350;P07437;Q8IWP6		1385.7	0	0.001146	3.06497	3.02383	3.23846	2.97446	2.54035	3.07521	1
	High	High	High	High	High	High	KLAVNMVPFPR	42	48	9	Q9H4B7;Q13885;Q9BVA1;Q13509;P04350;P07437;Q9BUF5;Q3ZCM7;Q8IWP6	M6(Oxidation)	1287.72	0	0.007148	3.05025	2.91744	2.95143	3.16661	3.07716	3.36863	1
	High	High	High	High	High	High	NSSYFVEWIPNNVK	51	42	7	Q13885;Q9BVA1;Q13509;P04350;P07437;Q9BUF5;Q8IWP6	N1(Deamidated)	1697.82	0	5.353e-06	3.03605	3.45186	3.72278	3.642	3.45604	3.85204	0
	High	High	High	High	High	High	FPGQLNADLRK	17	54	9	Q9H4B7;Q13885;Q9BVA1;Q13509;P04350;P07437;Q9BUF5;Q3ZCM7;Q8IWP6	N6(Deamidated)	1259.67	0	1.988e-06	3.03518	3.12471	3.19045	3.58965	3.39085	3.20859	1
	High		High	High	High	High	EIVHLQAGQCGNQIGAK	8	38	6	Q13885;Q9BVA1;Q13509;P07437;P04350;Q8IWP6	C10(Carbamidomethyl)	1822.92	0	8.461e-06	3.02941		3.49464	3.20443	3.92182	2.46259	0
	High	High	High	High	High	High	YLTVAAVFR	39	24	3	P04350;P07437;Q8IWP6		1039.59	0	0.000227	3.02662	3.13377	3.1874	3.07321	3.07712	2.72985	0
	High	High	High	High	High	High	LAVNMVPFPR	17	48	9	Q9H4B7;Q13885;Q9BVA1;Q13509;P04350;P07437;Q9BUF5;Q3ZCM7;Q8IWP6		1143.63	0	0.000287	3.01086	2.82154	3.14603	2.92357	2.93445	2.94392	0
	High	High	High	High	High	High	RISEQFTAMFR	9	37	6	Q13885;Q9BVA1;Q13509;P04350;P07437;Q8IWP6		1385.7	0	8.949e-08	2.95867	3.19147	3.20559	3.9133	4.45758	4.40359	1
	High	High	High	High	High	High	MREIVHLQAGQCGNQIGAK	17	36	6	Q13885;Q9BVA1;Q13509;P07437;P04350;Q8IWP6	C12(Carbamidomethyl); N14(Deamidated)	2111.05	0	6.4e-08	2.95486	3.77645	4.49473	5.16458	4.04851	4.8787	1
	High	High	High	High	High	High	KLAVNMVPFPR	16	48	9	Q9H4B7;Q13885;Q9BVA1;Q13509;P04350;P07437;Q9BUF5;Q3ZCM7;Q8IWP6		1271.73	0	4.618e-06	2.94798	3.81339	3.81985	3.96085	3.22372	3.89755	1
	High	High	High	High	High	High	FPGQLNADLR	25	54	9	Q9H4B7;Q13885;Q9BVA1;Q13509;P04350;P07437;Q9BUF5;Q3ZCM7;Q8IWP6		1130.6	0	4.417e-05	2.9445	3.10573	3.19204	3.38009	3.2246	3.11026	0
	High	High	High	High	High	High	IMNTFSVVPSPK	54	28	4	Q13509;P04350;P07437;Q8IWP6	M2(Oxidation)	1335.7	0	0.0001908	2.94114	2.93122	2.74554	3.17206	3.33661	3.30136	0
	High	High	High	High	High	High	ISEQFTAMFR	27	37	6	Q13885;Q9BVA1;Q13509;P04350;P07437;Q8IWP6	M8(Oxidation)	1245.59	0	0.0001883	2.89017	2.84197	2.70638	2.68243	2.97336	3.05361	0
	High	High	High	High	High	High	LAVNMVPFPR	76	48	9	Q9H4B7;Q13885;Q9BVA1;Q13509;P04350;P07437;Q9BUF5;Q3ZCM7;Q8IWP6	M5(Oxidation)	1159.63	0	5.701e-05	2.8812	2.84215	2.84681	3.07383	2.88879	3.06523	0
	High	High	High	High	High		NSSYFVEWIPNNVK	6	42	7	Q13885;Q9BVA1;Q13509;P04350;P07437;Q9BUF5;Q8IWP6		1696.83	0	0.0017	2.86279	3.0167	2.8676	2.74957	1.92807		0
	High	High	High	High	High	High	LAVNMVPFPR	15	48	9	Q9H4B7;Q13885;Q9BVA1;Q13509;P04350;P07437;Q9BUF5;Q3ZCM7;Q8IWP6	N4(Deamidated)	1144.62	0	0.0001656	2.82642	2.5274	2.59392	2.53665	2.86951	2.83392	0
	High	High	High				KLAVNMVPFPR	4	48	9	Q9H4B7;Q13885;Q9BVA1;Q13509;P04350;P07437;Q9BUF5;Q3ZCM7;Q8IWP6	N5(Deamidated); M6(Oxidation)	1288.71	0	0.0007846	2.79625	2.72483	2.72838				1
	High	High	High	High	High	High	ALTVPELTQQMFDAK	36	17	3	Q13509;P04350;Q8IWP6	M11(Oxidation)	1707.86	0	0.0002489	2.77764	2.4312	3.55304	3.02487	3.13024	3.73579	0
	High	High	High	High	High	High	ISEQFTAMFR	9	37	6	Q13885;Q9BVA1;Q13509;P04350;P07437;Q8IWP6		1229.6	0	0.003326	2.77036	3.14232	3.28244	3.33257	3.13673	3.46668	0
	High	High		High	High	High	IMNTFSVVPSPK	6	28	4	Q13509;P04350;P07437;Q8IWP6	N3(Deamidated)	1320.69	0	3.96e-05	2.72836	3.24037		2.8196	3.04643	2.95237	0
	High	High	High	High	High	High	SGPFGQIFRPDNFVFGQSGAGNNWAK	43	27	5	Q13885;Q9BVA1;P04350;P07437;Q8IWP6	N12(Deamidated); N22(Deamidated)	2800.3	0	1.078e-09	2.70243	4.43193	4.74773	4.93273	5.18554	5.53734	0
	High	High	High	High	High	High	FPGQLNADLRK	30	54	9	Q9H4B7;Q13885;Q9BVA1;Q13509;P04350;P07437;Q9BUF5;Q3ZCM7;Q8IWP6		1258.7	0	2.567e-06	2.68233	2.76689	3.039	3.25077	3.45004	3.4006	1
	High	High		High	High	High	IMNTFSVVPSPK	9	28	4	Q13509;P04350;P07437;Q8IWP6		1319.7	0	0.0002256	2.48979	3.05819		3.09415	3.20527	3.04583	0
	High	High	High	High	High	High	TAVCDIPPR	44	38	6	Q13885;Q9BVA1;P04350;P07437;Q3ZCM7;Q8IWP6	C4(Carbamidomethyl)	1028.52	0	0.0001322	2.27407	2.47236	2.59036	2.73062	2.51203	2.49962	0
	High		High	High	High	High	EVDEQMLSVQSK	5	4	1	P04350		1392.67	0	2.77e-05	2.26383		1.34766	2.94881	3.03522	2.50405	0
	High	High	High			High	LHFFMPGFAPLTSRGSQQYR	4	41	7	Q13885;Q9BVA1;P04350;P07437;Q9BUF5;Q3ZCM7;Q8IWP6		2340.16	0	1.067e-05	2.25688	3.6514	4.36487			5.20269	1
	High	High	High	High	High	High	FPGQLNADLR	13	54	9	Q9H4B7;Q13885;Q9BVA1;Q13509;P04350;P07437;Q9BUF5;Q3ZCM7;Q8IWP6	N6(Deamidated)	1131.57	0	2.006e-05	2.21691	2.33823	3.1195	3.05581	3.3301	3.17181	0
	High			High			MAATFIGNSTAIQELFKR	2	4	1	P04350	N8(Deamidated); Q13(Deamidated)	2000.03	0	8.344e-05	2.0773			2.54169			1
	High			High		High	EIVHLQAGQCGNQIGAK	3	38	6	Q13885;Q9BVA1;Q13509;P07437;P04350;Q8IWP6	Q9(Deamidated); C10(Carbamidomethyl); N12(Deamidated)	1824.91	0	0.002452	2.03243			2.0365		2.40769	0
	High						MAATFIGNSTAIQELFKR	1	4	1	P04350	M1(Oxidation); N8(Deamidated); Q13(Deamidated)	2016.03	0	0.003718	2.00923						1
	High			High	High	High	MAATFIGNSTAIQELFK	10	4	1	P04350	M1(Oxidation); N8(Deamidated)	1858.93	0	5.734e-07	1.85607			4.18245	3.78434	4.37651	0
	High	High	High	High		High	MSMKEVDEQMLSVQSK	21	4	1	P04350	M3(Oxidation)	1885.87	0	0.003301	1.55454	1.98876	2.29746	3.13705		1.99505	1
	High	High	High		High	High	NMMAACDPR	5	48	8	Q13885;Q9BVA1;Q13509;P04350;P07437;Q9BUF5;Q3ZCM7;Q8IWP6	C6(Carbamidomethyl)	1065.43	0	0.001025	1.38763	1.72221	2.17141		1.87463	1.93561	0
	High	High	High	High	High	High	NSSYFVEWIPNNVK	20	42	7	Q13885;Q9BVA1;Q13509;P04350;P07437;Q9BUF5;Q8IWP6	N1(Deamidated); N11(Deamidated)	1698.8	0	1.58e-05	1.36827	2.12459	3.04665	2.60131	3.10138	3.14003	0
	High	High	High	High	High	High	NMMAACDPR	25	48	8	Q13885;Q9BVA1;Q13509;P04350;P07437;Q9BUF5;Q3ZCM7;Q8IWP6	M2(Oxidation); C6(Carbamidomethyl)	1081.42	0	0.0007385	1.1187	1.73189	2.14065	2.31829	2.29386	2.0751	0
		High					KEAESCDCLQGFQLTHSLGGGTGSGMGTLLISK	1	21	4	P04350;P07437;Q3ZCM7;Q8IWP6	C6(Carbamidomethyl); C8(Carbamidomethyl); Q10(Deamidated); Q13(Deamidated); M26(Oxidation)	3457.62	0	4.05e-08		4.57269					1
		High	High	High			LTTPTYGDLNHLVSATMSGVTTCLR	6	29	5	Q13885;Q9BVA1;P04350;P07437;Q8IWP6	N10(Deamidated); M17(Oxidation); C23(Carbamidomethyl)	2725.33	0	1.11e-07		4.00522	4.27559	1.03639			0
		High	High				IREEFPDRIMNTFSVVPSPK	2	4	1	P04350	M10(Oxidation); N11(Deamidated)	2379.2	0	0.001334		3.84442	2.69874				2
		High	High		High	High	FWEVISDEHGIDPTGTYHGDSDLQLER	4	16	2	P04350;Q8IWP6	Q24(Deamidated)	3117.43	0	5.201e-09		3.44847	3.05235		2.08189	1.99468	0
		High					MSMKEVDEQMLSVQSK	1	4	1	P04350		1869.87	0	0.0001601		3.20007					1
		High	High		High		RISEQFTAMFR	4	37	6	Q13885;Q9BVA1;Q13509;P04350;P07437;Q8IWP6	M9(Oxidation)	1401.69	0	0.0006989		3.11124	3.23979		2.88939		1
		High	High	High	High	High	MREIVHLQAGQCGNQIGAK	22	36	6	P04350;Q13885;Q9BVA1;Q13509;P07437;Q8IWP6	M1(Oxidation); C12(Carbamidomethyl); N14(Deamidated)	2127.04	0	0.000109		3.06472	2.66998	3.96085	2.8695	3.89352	1
		High	High				HGRYLTVAAVFR	2	24	3	P04350;P07437;Q8IWP6		1389.77	0	6.066e-05		2.8599	1.84592				1
		High	High		High	High	LAVNMVPFPR	4	48	9	Q9H4B7;Q13885;Q9BVA1;Q13509;P04350;P07437;Q9BUF5;Q3ZCM7;Q8IWP6	N4(Deamidated); M5(Oxidation)	1160.61	0	0.0001135		2.58765	2.67188		2.87404	2.53368	0
		High	High				SGPFGQIFRPDNFVFGQSGAGNNWAK	9	27	5	Q13885;Q9BVA1;P04350;P07437;Q8IWP6	N12(Deamidated); Q17(Deamidated); N22(Deamidated)	2801.32	0	0.0007719		2.54606	2.3042				0
		High	High	High	High	High	MAATFIGNSTAIQELFK	7	4	1	P04350	N8(Deamidated)	1842.93	0	4.842e-07		2.40984	1.73149	3.52476	4.30326	3.74122	0
		High	High	High	High	High	EIVHLQAGQCGNQIGAK	11	38	6	Q13885;Q9BVA1;Q13509;P07437;P04350;Q8IWP6	C10(Carbamidomethyl); N12(Deamidated)	1823.91	0	4.237e-05		2.34627	2.58944	3.15245	3.36631	2.65299	0
		High		High	High		HGRYLTVAAVFRGR	3	24	3	P04350;P07437;Q8IWP6		1602.9	0	8.02e-06		2.1492		3.32717	2.34793		2
		High	High	High	High	High	ALTVPELTQQMFDAK	11	17	3	Q13509;P04350;Q8IWP6	Q9(Deamidated)	1692.85	0	9.1e-05		1.94148	1.59988	2.60048	2.5515	2.75354	0
		High	High	High			INVYYNEATGGNYVPR	6	9	1	P04350	N2(Deamidated); N6(Deamidated)	1831.87	0	2.817e-08		1.70068	3.17499	4.02635			0
		High	High	High	High	High	IMNTFSVVPSPK	6	28	4	Q13509;P04350;P07437;Q8IWP6	M2(Oxidation); N3(Deamidated)	1336.68	0	0.0001803		1.48073	2.72694	2.36549	2.41332	2.87111	0
			High	High	High		KEAESCDCLQGFQLTHSLGGGTGSGMGTLLISK	3	21	4	P04350;P07437;Q3ZCM7;Q8IWP6	C6(Carbamidomethyl); C8(Carbamidomethyl); M26(Oxidation)	3455.62	0	2.175e-13			6.88621	8.03971	7.37998		1
			High	High	High	High	TLKLTTPTYGDLNHLVSATMSGVTTCLR	4	28	5	Q13885;Q9BVA1;P04350;P07437;Q8IWP6	C26(Carbamidomethyl)	3050.57	0	6.245e-10			4.93785	5.38245	6.31266	5.04655	1
			High				TLKLTTPTYGDLNHLVSATMSGVTTCLR	1	28	5	Q13885;Q9BVA1;P04350;P07437;Q8IWP6	N13(Deamidated); M20(Oxidation); C26(Carbamidomethyl)	3067.55	0	2.852e-05			3.90205				1
			High				LHFFMPGFAPLTSRGSQQYR	2	41	7	Q13885;Q9BVA1;P04350;P07437;Q9BUF5;Q3ZCM7;Q8IWP6	M5(Oxidation); Q17(Deamidated)	2357.16	0	6.124e-05			3.87223				1
			High		High		TLKLTTPTYGDLNHLVSATMSGVTTCLR	2	28	5	Q13885;Q9BVA1;P04350;P07437;Q8IWP6	M20(Oxidation); C26(Carbamidomethyl)	3066.57	0	7.105e-05			3.68729		3.4558		1
			High	High	High		MSMKEVDEQMLSVQSK	6	4	1	P04350	M1(Oxidation); M3(Oxidation)	1901.87	0	3.187e-05			3.46364	2.06747	2.43936		1
			High	High			YLTVAAVFRGR	2	24	3	P04350;P07437;Q8IWP6		1252.72	0	0.000289			2.8603	2.50387			1
			High		High		TLKLTTPTYGDLNHLVSATMSGVTTCLR	2	28	5	Q13885;Q9BVA1;P04350;P07437;Q8IWP6	N13(Deamidated); C26(Carbamidomethyl)	3051.57	0	1.249e-07			2.76291		3.90928		1
			High				MSMKEVDEQMLSVQSK	1	4	1	P04350	M1(Oxidation); M3(Oxidation); M10(Oxidation)	1917.86	0	0.0007045			2.57791				1
			High	High	High		MREIVHLQAGQCGNQIGAK	9	36	6	P04350;Q13885;Q9BVA1;Q13509;P07437;Q8IWP6	Q8(Deamidated); C12(Carbamidomethyl); N14(Deamidated)	2112.05	0	0.0001527			2.04123	4.13014	2.54641		1
			High		High		MREIVHLQAGQCGNQIGAK	4	36	6	Q13885;Q9BVA1;Q13509;P07437;P04350;Q8IWP6	M1(Oxidation); Q11(Deamidated); C12(Carbamidomethyl); N14(Deamidated)	2128.04	0	0.000438			1.91363		2.61378		1
			High			High	EVDEQMLSVQSK	2	4	1	P04350	M6(Oxidation)	1408.66	0	0.004925			1.60128			1.44318	0
			High	High	High	High	NMMAACDPR	28	48	8	Q13885;Q9BVA1;Q13509;P04350;P07437;Q9BUF5;Q3ZCM7;Q8IWP6	M2(Oxidation); M3(Oxidation); C6(Carbamidomethyl)	1097.42	0	0.00181			1.2053	1.71455	1.63468	1.76003	0
				High		High	EAESCDCLQGFQLTHSLGGGTGSGMGTLLISK	4	22	4	Q3ZCM7;P07437;Q8IWP6;P04350	C5(Carbamidomethyl); C7(Carbamidomethyl); Q9(Deamidated); M25(Oxidation)	3328.53	0	1.669e-12				6.25315		6.5489	0
				High	High	High	EAESCDCLQGFQLTHSLGGGTGSGMGTLLISK	3	22	4	Q3ZCM7;P07437;Q8IWP6;P04350	C5(Carbamidomethyl); C7(Carbamidomethyl); Q9(Deamidated); Q12(Deamidated)	3313.54	0	2.11e-08				2.73464	3.15542	3.87206	0
				High			KEAESCDCLQGFQLTHSLGGGTGSGMGTLLISK	2	21	4	P04350;P07437;Q3ZCM7;Q8IWP6	C6(Carbamidomethyl); C8(Carbamidomethyl); Q13(Deamidated)	3440.62	0	0.0003382				2.31813			1
					High		LHFFMPGFAPLTSRGSQQYR	2	41	7	Q13885;Q9BVA1;P04350;P07437;Q9BUF5;Q3ZCM7;Q8IWP6	Q17(Deamidated)	2341.17	0	6.996e-06					3.6106		1
					High		KEAESCDCLQGFQLTHSLGGGTGSGMGTLLISK	1	21	4	P04350;P07437;Q3ZCM7;Q8IWP6	C6(Carbamidomethyl); C8(Carbamidomethyl); Q10(Deamidated); Q13(Deamidated)	3441.62	0	2.386e-06					2.95763		1
					High		MSMKEVDEQMLSVQSK	1	4	1	P04350	M1(Oxidation); Q9(Deamidated)	1886.87	0	0.004714					2.52659		1
	High	High	High	High	High		IREEFPDR	5	10	2	P04350;Q9BUF5		1061.54	0.001	0.01026	1.74578	1.52506	2.00614	2.5555	2.52803		1
		High	High	High	High	High	KLAVNMVPFPR	8	48	9	Q9H4B7;Q13885;Q9BVA1;Q13509;P04350;P07437;Q9BUF5;Q3ZCM7;Q8IWP6	N5(Deamidated)	1272.71	0.001	0.01232		2.5388	2.04702	3.00596	2.88734	2.52232	1
		High					ISEQFTAMFRR	1	37	6	Q13885;Q9BVA1;Q13509;P04350;P07437;Q8IWP6	M8(Oxidation)	1401.69	0.002	0.04507		1.54709					1
			High				TAVCDIPPRGLK	2	38	6	Q13885;Q9BVA1;P04350;P07437;Q3ZCM7;Q8IWP6	C4(Carbamidomethyl)	1326.72	0.002	0.02889			1.79221				1
Q9BVA1	Tubulin beta-2B chain OS=Homo sapiens GN=TUBB2B PE=1 SV=1 - [TBB2B_HUMAN]	552.349	76.63	32	232	674.191	76.63	32	240	823.355	79.1	37	297	1002.11	75.96	34	362	968.228	77.3	33	336	969.867	77.3	34	338	445	49.9209	4.89404	nucleotide binding; catalytic activity; structural molecule activity; protein binding	nucleus; cytoplasm; cytoskeleton; membrane	cell differentiation; cellular component movement; development; metabolic process; cell division; cell organization and biogenesis
	A2	B2	C2	D2	E2	F2	Sequence	# PSMs	# Proteins	# Protein Groups	Protein Group Accessions	Modifications	MH+ [Da]	q-Value	PEP	XCorr A2	XCorr B2	XCorr C2	XCorr D2	XCorr E2	XCorr F2	# Missed Cleavages
	High	High	High		High	High	KESESCDCLQGFQLTHSLGGGTGSGMGTLLISK	5	9	2	Q13885;Q9BVA1	C6(Carbamidomethyl); C8(Carbamidomethyl)	3455.63	0	7.447e-14	7.33109	5.79063	3.86287		2.0223	5.91788	1
	High	High	High	High	High	High	SGPFGQIFRPDNFVFGQSGAGNNWAK	18	27	5	Q13885;Q9BVA1;P04350;P07437;Q8IWP6		2798.34	0	1.345e-12	7.3054	6.95529	7.15887	7.23005	7.15573	7.15049	0
	High	High	High	High	High	High	SGPFGQIFRPDNFVFGQSGAGNNWAK	90	27	5	Q13885;Q9BVA1;P04350;P07437;Q8IWP6	N12(Deamidated)	2799.33	0	4.188e-12	6.65089	7.37649	7.61788	7.23847	6.45161	6.78361	0
	High	High	High	High	High	High	GHYTEGAELVDSVLDVVRK	38	27	5	Q13885;Q9BVA1;Q13509;P07437;Q8IWP6		2087.08	0	4.74e-11	5.91391	5.95789	6.22326	6.4834	5.42623	6.73354	1
	High	High	High	High	High	High	FWEVISDEHGIDPTGSYHGDSDLQLER	19	3	2	Q13885;Q9BVA1		3102.39	0	2.205e-11	5.49251	5.76326	5.76895	6.42253	5.63639	6.37716	0
	High	High	High	High	High	High	MSATFIGNSTAIQELFKR	18	11	2	Q13885;Q9BVA1	N8(Deamidated)	2015.02	0	1.008e-08	5.04455	5.44048	5.4272	5.92822	6.08468	5.99129	1
	High	High	High	High	High	High	MSATFIGNSTAIQELFKR	15	11	2	Q13885;Q9BVA1		2014.04	0	7.962e-09	4.93632	5.49122	5.58876	5.3138	5.52769	5.08936	1
	High	High	High	High	High	High	LHFFMPGFAPLTSR	99	42	7	Q13885;Q9BVA1;P04350;P07437;Q9BUF5;Q3ZCM7;Q8IWP6	M5(Oxidation)	1636.83	0	7.082e-06	4.80403	5.36283	5.20624	5.14463	5.15983	5.33854	0
	High	High	High	High	High	High	GHYTEGAELVDSVLDVVR	57	27	5	Q13885;Q9BVA1;Q13509;P07437;Q8IWP6		1958.97	0	1.179e-12	4.69101	5.33159	5.69865	5.39932	5.49374	6.26227	0
	High	High	High	High	High	High	MSATFIGNSTAIQELFKR	9	11	2	Q13885;Q9BVA1	M1(Oxidation)	2030.04	0	1.731e-09	4.6525	5.95234	5.17152	4.95444	5.27041	6.29335	1
	High	High	High	High	High	High	LHFFMPGFAPLTSR	254	42	7	Q13885;Q9BVA1;P04350;P07437;Q9BUF5;Q3ZCM7;Q8IWP6		1620.83	0	7.433e-06	4.42349	4.68403	4.53266	4.75711	4.36738	4.48952	0
	High	High	High	High	High	High	MREIVHIQAGQCGNQIGAK	19	36	6	P04350;Q13885;Q9BVA1;Q13509;P07437;Q8IWP6	C12(Carbamidomethyl)	2110.06	0	7.814e-09	4.38415	3.69105	5.49207	5.10398	4.76193	5.03565	1
	High	High	High	High	High	High	LTTPTYGDLNHLVSATMSGVTTCLR	17	29	5	Q13885;Q9BVA1;P04350;P07437;Q8IWP6	C23(Carbamidomethyl)	2708.35	0	2.87e-11	4.29503	2.76758	4.21276	6.92137	6.51879	5.16367	0
	High	High	High	High	High	High	LTTPTYGDLNHLVSATMSGVTTCLR	9	29	5	Q13885;Q9BVA1;P04350;P07437;Q8IWP6	M17(Oxidation); C23(Carbamidomethyl)	2724.33	0	7.03e-09	4.22817	5.50068	5.42444	5.862	4.69512	5.88312	0
	High	High	High	High	High	High	LTTPTYGDLNHLVSATMSGVTTCLR	20	29	5	Q13885;Q9BVA1;P04350;P07437;Q8IWP6	N10(Deamidated); C23(Carbamidomethyl)	2709.32	0	3.919e-09	4.04153	4.79244	4.9024	4.68937	4.03595	5.42069	0
	High		High	High	High	High	KESESCDCLQGFQLTHSLGGGTGSGMGTLLISK	5	9	2	Q13885;Q9BVA1	C6(Carbamidomethyl); C8(Carbamidomethyl); M26(Oxidation)	3471.62	0	1.198e-08	4.01742		7.51214	6.09149	6.58812	5.92099	1
	High	High	High	High	High	High	AILVDLEPGTMDSVR	32	20	4	Q13885;Q9BVA1;Q13509;P07437		1615.84	0	1.522e-07	3.96497	4.09856	3.99824	4.12268	4.17024	4.0075	0
	High	High	High	High	High	High	INVYYNEATGNKYVPR	11	1	1	Q9BVA1		1900.95	0	4.191e-10	3.87154	5.2441	4.84398	5.78403	4.82816	5.43507	1
	High	High	High	High	High	High	MSATFIGNSTAIQELFK	17	11	2	Q13885;Q9BVA1		1857.95	0	9.024e-07	3.48598	4.43519	4.33705	3.83696	4.37708	4.30068	0
	High	High	High	High	High	High	ALTVPELTQQMFDSK	33	5	2	Q13885;Q9BVA1		1707.86	0	3.964e-05	3.37438	2.52396	2.89235	3.27517	3.91565	2.99517	0
	High	High	High	High	High	High	MREIVHIQAGQCGNQIGAK	37	36	6	P04350;Q13885;Q9BVA1;Q13509;P07437;Q8IWP6	M1(Oxidation); C12(Carbamidomethyl)	2126.06	0	2.358e-05	3.28773	4.50155	4.6402	5.08662	4.50702	4.24016	1
	High	High	High	High	High	High	IMNTFSVMPSPK	9	17	3	Q13885;Q9BVA1;Q9BUF5		1351.67	0	0.0001578	3.21923	3.24583	3.41918	3.27962	3.06911	3.47809	0
	High	High	High	High	High	High	AILVDLEPGTMDSVR	78	20	4	Q13885;Q9BVA1;Q13509;P07437	M11(Oxidation)	1631.83	0	7.607e-07	3.19222	3.34339	3.58668	3.44559	3.65162	3.69421	0
	High	High	High	High	High	High	MSMKEVDEQMLNVQNK	7	28	4	Q13885;Q9BVA1;P07437;Q8IWP6		1923.9	0	0.000403	3.1776	3.22769	3.57512	2.76852	3.04524	3.3461	1
	High	High	High	High	High	High	ISEQFTAMFRR	6	37	6	Q13885;Q9BVA1;Q13509;P04350;P07437;Q8IWP6		1385.7	0	0.001146	3.06497	3.02383	3.23846	2.97446	2.54035	3.07521	1
	High	High	High	High	High	High	YLTVAAIFR	26	6	2	Q13885;Q9BVA1		1053.61	0	0.001354	3.05334	2.87801	3.03876	2.79155	2.80243	2.96753	0
	High	High	High	High	High	High	KLAVNMVPFPR	42	48	9	Q9H4B7;Q13885;Q9BVA1;Q13509;P04350;P07437;Q9BUF5;Q3ZCM7;Q8IWP6	M6(Oxidation)	1287.72	0	0.007148	3.05025	2.91744	2.95143	3.16661	3.07716	3.36863	1
	High	High	High	High	High	High	NSSYFVEWIPNNVK	51	42	7	Q13885;Q9BVA1;Q13509;P04350;P07437;Q9BUF5;Q8IWP6	N1(Deamidated)	1697.82	0	5.353e-06	3.03605	3.45186	3.72278	3.642	3.45604	3.85204	0
	High	High	High	High	High	High	FPGQLNADLRK	17	54	9	Q9H4B7;Q13885;Q9BVA1;Q13509;P04350;P07437;Q9BUF5;Q3ZCM7;Q8IWP6	N6(Deamidated)	1259.67	0	1.988e-06	3.03518	3.12471	3.19045	3.58965	3.39085	3.20859	1
	High		High	High	High	High	EIVHIQAGQCGNQIGAK	8	38	6	Q13885;Q9BVA1;Q13509;P07437;P04350;Q8IWP6	C10(Carbamidomethyl)	1822.92	0	8.461e-06	3.02941		3.49464	3.20443	3.92182	2.46259	0
	High	High	High	High	High	High	LAVNMVPFPR	17	48	9	Q9H4B7;Q13885;Q9BVA1;Q13509;P04350;P07437;Q9BUF5;Q3ZCM7;Q8IWP6		1143.63	0	0.000287	3.01086	2.82154	3.14603	2.92357	2.93445	2.94392	0
	High	High	High	High	High	High	RISEQFTAMFR	9	37	6	Q13885;Q9BVA1;Q13509;P04350;P07437;Q8IWP6		1385.7	0	8.949e-08	2.95867	3.19147	3.20559	3.9133	4.45758	4.40359	1
	High	High				High	ESESCDCLQGFQLTHSLGGGTGSGMGTLLISK	3	9	2	Q13885;Q9BVA1	C5(Carbamidomethyl); C7(Carbamidomethyl); M25(Oxidation)	3343.53	0	7.755e-08	2.95742	4.14226				3.07522	0
	High	High	High	High	High	High	MREIVHIQAGQCGNQIGAK	17	36	6	Q13885;Q9BVA1;Q13509;P07437;P04350;Q8IWP6	C12(Carbamidomethyl); N14(Deamidated)	2111.05	0	6.4e-08	2.95486	3.77645	4.49473	5.16458	4.04851	4.8787	1
	High	High	High	High	High	High	KLAVNMVPFPR	16	48	9	Q9H4B7;Q13885;Q9BVA1;Q13509;P04350;P07437;Q9BUF5;Q3ZCM7;Q8IWP6		1271.73	0	4.618e-06	2.94798	3.81339	3.81985	3.96085	3.22372	3.89755	1
	High	High	High	High	High	High	FPGQLNADLR	25	54	9	Q9H4B7;Q13885;Q9BVA1;Q13509;P04350;P07437;Q9BUF5;Q3ZCM7;Q8IWP6		1130.6	0	4.417e-05	2.9445	3.10573	3.19204	3.38009	3.2246	3.11026	0
	High	High	High	High	High	High	ISEQFTAMFR	27	37	6	Q13885;Q9BVA1;Q13509;P04350;P07437;Q8IWP6	M8(Oxidation)	1245.59	0	0.0001883	2.89017	2.84197	2.70638	2.68243	2.97336	3.05361	0
	High	High		High	High	High	ESESCDCLQGFQLTHSLGGGTGSGMGTLLISK	5	9	2	Q13885;Q9BVA1	C5(Carbamidomethyl); C7(Carbamidomethyl)	3327.52	0	4.121e-13	2.88741	5.76393		3.14175	5.84046	5.43163	0
	High	High	High	High	High	High	LAVNMVPFPR	76	48	9	Q9H4B7;Q13885;Q9BVA1;Q13509;P04350;P07437;Q9BUF5;Q3ZCM7;Q8IWP6	M5(Oxidation)	1159.63	0	5.701e-05	2.8812	2.84215	2.84681	3.07383	2.88879	3.06523	0
	High	High	High	High	High		NSSYFVEWIPNNVK	6	42	7	Q13885;Q9BVA1;Q13509;P04350;P07437;Q9BUF5;Q8IWP6		1696.83	0	0.0017	2.86279	3.0167	2.8676	2.74957	1.92807		0
	High	High	High	High	High	High	LAVNMVPFPR	15	48	9	Q9H4B7;Q13885;Q9BVA1;Q13509;P04350;P07437;Q9BUF5;Q3ZCM7;Q8IWP6	N4(Deamidated)	1144.62	0	0.0001656	2.82642	2.5274	2.59392	2.53665	2.86951	2.83392	0
	High	High	High				KLAVNMVPFPR	4	48	9	Q9H4B7;Q13885;Q9BVA1;Q13509;P04350;P07437;Q9BUF5;Q3ZCM7;Q8IWP6	N5(Deamidated); M6(Oxidation)	1288.71	0	0.0007846	2.79625	2.72483	2.72838				1
	High	High	High	High	High	High	ISEQFTAMFR	9	37	6	Q13885;Q9BVA1;Q13509;P04350;P07437;Q8IWP6		1229.6	0	0.003326	2.77036	3.14232	3.28244	3.33257	3.13673	3.46668	0
	High	High	High	High	High	High	SGPFGQIFRPDNFVFGQSGAGNNWAK	43	27	5	Q13885;Q9BVA1;P04350;P07437;Q8IWP6	N12(Deamidated); N22(Deamidated)	2800.3	0	1.078e-09	2.70243	4.43193	4.74773	4.93273	5.18554	5.53734	0
	High	High	High	High	High	High	FPGQLNADLRK	30	54	9	Q9H4B7;Q13885;Q9BVA1;Q13509;P04350;P07437;Q9BUF5;Q3ZCM7;Q8IWP6		1258.7	0	2.567e-06	2.68233	2.76689	3.039	3.25077	3.45004	3.4006	1
	High						IREEYPDRIMNTFSVMPSPK	1	11	2	Q13885;Q9BVA1	M10(Oxidation); M16(Oxidation)	2442.18	0	0.0001661	2.65237						2
	High	High	High	High	High	High	ALTVPELTQQMFDSK	13	5	2	Q13885;Q9BVA1	M11(Oxidation)	1723.86	0	0.0003141	2.60104	2.85967	3.80532	3.53289	3.22354	2.8251	0
	High			High			IREEYPDRIMNTFSVMPSPK	2	11	2	Q13885;Q9BVA1		2410.19	0	0.0006388	2.43929			3.6485			2
	High		High	High	High	High	EVDEQMLNVQNK	7	29	4	Q13885;Q9BVA1;P07437;Q8IWP6		1446.69	0	3.606e-05	2.38974		2.55553	3.03437	2.54681	2.64979	0
	High	High	High	High	High	High	MSATFIGNSTAIQELFKR	11	11	2	Q13885;Q9BVA1	M1(Oxidation); N8(Deamidated)	2031.02	0	1.847e-11	2.36159	3.13569	4.89764	4.12991	5.7126	4.90776	1
	High	High	High	High	High	High	MSATFIGNSTAIQELFK	9	11	2	Q13885;Q9BVA1	M1(Oxidation)	1873.93	0	2.771e-07	2.29112	3.83163	4.08157	4.20712	4.28397	4.32227	0
	High	High	High	High	High	High	TAVCDIPPR	44	38	6	Q13885;Q9BVA1;P04350;P07437;Q3ZCM7;Q8IWP6	C4(Carbamidomethyl)	1028.52	0	0.0001322	2.27407	2.47236	2.59036	2.73062	2.51203	2.49962	0
	High	High	High			High	LHFFMPGFAPLTSRGSQQYR	4	41	7	Q13885;Q9BVA1;P04350;P07437;Q9BUF5;Q3ZCM7;Q8IWP6		2340.16	0	1.067e-05	2.25688	3.6514	4.36487			5.20269	1
	High	High	High	High	High	High	FPGQLNADLR	13	54	9	Q9H4B7;Q13885;Q9BVA1;Q13509;P04350;P07437;Q9BUF5;Q3ZCM7;Q8IWP6	N6(Deamidated)	1131.57	0	2.006e-05	2.21691	2.33823	3.1195	3.05581	3.3301	3.17181	0
	High	High	High	High	High	High	INVYYNEATGNK	9	1	1	Q9BVA1		1385.67	0	1.113e-05	2.19025	1.29567	3.19004	2.62832	2.92119	3.28699	0
	High	High	High	High	High	High	IMNTFSVMPSPK	44	17	3	Q13885;Q9BVA1;Q9BUF5	M8(Oxidation)	1367.67	0	9.314e-05	2.08125	2.75341	3.14708	3.13314	2.94048	2.99788	0
	High			High		High	EIVHIQAGQCGNQIGAK	3	38	6	Q13885;Q9BVA1;Q13509;P07437;P04350;Q8IWP6	Q9(Deamidated); C10(Carbamidomethyl); N12(Deamidated)	1824.91	0	0.002452	2.03243			2.0365		2.40769	0
	High						MSATFIGNSTAIQELFKR	1	11	2	Q13885;Q9BVA1	N8(Deamidated); Q13(Deamidated)	2016.03	0	0.0037	2.01376						1
	High			High	High	High	MSATFIGNSTAIQELFK	10	11	2	Q13885;Q9BVA1	N8(Deamidated)	1858.93	0	5.73e-07	1.85607			4.18245	3.78434	4.37651	0
	High	High	High	High	High	High	MSMKEVDEQMLNVQNK	25	28	4	Q13885;Q9BVA1;P07437;Q8IWP6	M10(Oxidation)	1939.89	0	1.481e-05	1.65216	2.3076	2.70297	3.54569	3.26897	2.89495	1
	High	High	High		High	High	NMMAACDPR	5	48	8	Q13885;Q9BVA1;Q13509;P04350;P07437;Q9BUF5;Q3ZCM7;Q8IWP6	C6(Carbamidomethyl)	1065.43	0	0.001025	1.38763	1.72221	2.17141		1.87463	1.93561	0
	High	High	High	High	High	High	NSSYFVEWIPNNVK	20	42	7	Q13885;Q9BVA1;Q13509;P04350;P07437;Q9BUF5;Q8IWP6	N1(Deamidated); N11(Deamidated)	1698.8	0	1.58e-05	1.36827	2.12459	3.04665	2.60131	3.10138	3.14003	0
	High	High	High	High	High	High	NMMAACDPR	25	48	8	Q13885;Q9BVA1;Q13509;P04350;P07437;Q9BUF5;Q3ZCM7;Q8IWP6	M2(Oxidation); C6(Carbamidomethyl)	1081.42	0	0.0007385	1.1187	1.73189	2.14065	2.31829	2.29386	2.0751	0
	High	High	High		High	High	IMNTFSVMPSPK	13	17	3	Q13885;Q9BVA1;Q9BUF5	M2(Oxidation); M8(Oxidation)	1383.66	0	8.251e-05	0.922705	0.91561	2.93969		2.4876	2.1959	0
		High	High				IREEYPDRIMNTFSVMPSPK	2	11	2	Q13885;Q9BVA1	N11(Deamidated)	2411.17	0	8.917e-05		4.46145	3.81497				2
		High	High	High			LTTPTYGDLNHLVSATMSGVTTCLR	6	29	5	Q13885;Q9BVA1;P04350;P07437;Q8IWP6	N10(Deamidated); M17(Oxidation); C23(Carbamidomethyl)	2725.33	0	1.11e-07		4.00522	4.27559	1.03639			0
		High					IREEYPDRIMNTFSVMPSPK	1	11	2	Q13885;Q9BVA1	M10(Oxidation); N11(Deamidated); M16(Oxidation)	2443.18	0	0.0002614		3.9077					2
		High					KESESCDCLQGFQLTHSLGGGTGSGMGTLLISK	1	9	2	Q13885;Q9BVA1	C6(Carbamidomethyl); C8(Carbamidomethyl); Q13(Deamidated); M26(Oxidation)	3472.64	0	1.461e-09		3.84197					1
		High		High			IREEYPDRIMNTFSVMPSPK	2	11	2	Q13885;Q9BVA1	M10(Oxidation)	2426.19	0	0.002088		3.66161		3.22953			2
		High	High		High		RISEQFTAMFR	4	37	6	Q13885;Q9BVA1;Q13509;P04350;P07437;Q8IWP6	M9(Oxidation)	1401.69	0	0.0006989		3.11124	3.23979		2.88939		1
		High	High	High	High	High	MREIVHIQAGQCGNQIGAK	22	36	6	P04350;Q13885;Q9BVA1;Q13509;P07437;Q8IWP6	M1(Oxidation); C12(Carbamidomethyl); N14(Deamidated)	2127.04	0	0.000109		3.06472	2.66998	3.96085	2.8695	3.89352	1
		High	High		High	High	LAVNMVPFPR	4	48	9	Q9H4B7;Q13885;Q9BVA1;Q13509;P04350;P07437;Q9BUF5;Q3ZCM7;Q8IWP6	N4(Deamidated); M5(Oxidation)	1160.61	0	0.0001135		2.58765	2.67188		2.87404	2.53368	0
		High	High				SGPFGQIFRPDNFVFGQSGAGNNWAK	9	27	5	Q13885;Q9BVA1;P04350;P07437;Q8IWP6	N12(Deamidated); Q17(Deamidated); N22(Deamidated)	2801.32	0	0.0007719		2.54606	2.3042				0
		High	High	High	High	High	EIVHIQAGQCGNQIGAK	11	38	6	Q13885;Q9BVA1;Q13509;P07437;P04350;Q8IWP6	C10(Carbamidomethyl); N12(Deamidated)	1823.91	0	4.237e-05		2.34627	2.58944	3.15245	3.36631	2.65299	0
		High		High			EVDEQMLNVQNKNSSYFVEWIPNNVK	4	27	4	Q13885;Q9BVA1;P07437;Q8IWP6	N13(Deamidated)	3125.48	0	8.006e-07		2.27187		4.07113			1
		High	High	High	High	High	MSMKEVDEQMLNVQNK	10	28	4	Q13885;Q9BVA1;P07437;Q8IWP6	M1(Oxidation); M3(Oxidation)	1955.88	0	0.000256		1.27005	2.92655	1.83003	2.42544	2.71062	1
			High				ESESCDCLQGFQLTHSLGGGTGSGMGTLLISK	2	9	2	Q13885;Q9BVA1	C5(Carbamidomethyl); C7(Carbamidomethyl); Q9(Deamidated); M25(Oxidation)	3344.53	0	1.521e-09			5.04804				0
			High	High	High	High	TLKLTTPTYGDLNHLVSATMSGVTTCLR	4	28	5	Q13885;Q9BVA1;P04350;P07437;Q8IWP6	C26(Carbamidomethyl)	3050.57	0	6.245e-10			4.93785	5.38245	6.31266	5.04655	1
			High				TLKLTTPTYGDLNHLVSATMSGVTTCLR	1	28	5	Q13885;Q9BVA1;P04350;P07437;Q8IWP6	N13(Deamidated); M20(Oxidation); C26(Carbamidomethyl)	3067.55	0	2.852e-05			3.90205				1
			High				LHFFMPGFAPLTSRGSQQYR	2	41	7	Q13885;Q9BVA1;P04350;P07437;Q9BUF5;Q3ZCM7;Q8IWP6	M5(Oxidation); Q17(Deamidated)	2357.16	0	6.124e-05			3.87223				1
			High		High		TLKLTTPTYGDLNHLVSATMSGVTTCLR	2	28	5	Q13885;Q9BVA1;P04350;P07437;Q8IWP6	M20(Oxidation); C26(Carbamidomethyl)	3066.57	0	7.105e-05			3.68729		3.4558		1
			High				MSMKEVDEQMLNVQNK	1	28	4	Q13885;Q9BVA1;P07437;Q8IWP6	M1(Oxidation); M3(Oxidation); M10(Oxidation)	1971.88	0	3.221e-05			2.88347				1
			High		High		TLKLTTPTYGDLNHLVSATMSGVTTCLR	2	28	5	Q13885;Q9BVA1;P04350;P07437;Q8IWP6	N13(Deamidated); C26(Carbamidomethyl)	3051.57	0	1.249e-07			2.76291		3.90928		1
			High	High	High		MREIVHIQAGQCGNQIGAK	9	36	6	P04350;Q13885;Q9BVA1;Q13509;P07437;Q8IWP6	Q8(Deamidated); C12(Carbamidomethyl); N14(Deamidated)	2112.05	0	0.0001527			2.04123	4.13014	2.54641		1
			High		High		MREIVHIQAGQCGNQIGAK	4	36	6	Q13885;Q9BVA1;Q13509;P07437;P04350;Q8IWP6	M1(Oxidation); Q11(Deamidated); C12(Carbamidomethyl); N14(Deamidated)	2128.04	0	0.000438			1.91363		2.61378		1
			High	High	High	High	NMMAACDPR	28	48	8	Q13885;Q9BVA1;Q13509;P04350;P07437;Q9BUF5;Q3ZCM7;Q8IWP6	M2(Oxidation); M3(Oxidation); C6(Carbamidomethyl)	1097.42	0	0.00181			1.2053	1.71455	1.63468	1.76003	0
				High			INVYYNEATGNKYVPR	1	1	1	Q9BVA1	N2(Deamidated)	1901.96	0	9.036e-07				4.58261			1
				High		High	MSATFIGNSTAIQELFKR	2	11	2	Q13885;Q9BVA1	M1(Oxidation); N8(Deamidated); Q13(Deamidated)	2032.02	0	5.341e-08				3.52087		2.27277	1
				High		High	FWEVISDEHGIDPTGSYHGDSDLQLER	3	3	2	Q13885;Q9BVA1	Q24(Deamidated)	3103.39	0	7.756e-08				2.92387		3.11053	0
				High		High	EVDEQMLNVQNKNSSYFVEWIPNNVK	9	27	4	Q13885;Q9BVA1;P07437;Q8IWP6	N11(Deamidated); N13(Deamidated)	3126.48	0	3.839e-07				2.06531		4.14057	1
					High	High	KESESCDCLQGFQLTHSLGGGTGSGMGTLLISK	2	9	2	Q13885;Q9BVA1	C6(Carbamidomethyl); C8(Carbamidomethyl); Q13(Deamidated)	3456.61	0	6.293e-12					7.78168	2.04543	1
					High		LHFFMPGFAPLTSRGSQQYR	2	41	7	Q13885;Q9BVA1;P04350;P07437;Q9BUF5;Q3ZCM7;Q8IWP6	Q17(Deamidated)	2341.17	0	6.996e-06					3.6106		1
		High	High	High	High	High	KLAVNMVPFPR	8	48	9	Q9H4B7;Q13885;Q9BVA1;Q13509;P04350;P07437;Q9BUF5;Q3ZCM7;Q8IWP6	N5(Deamidated)	1272.71	0.001	0.01232		2.5388	2.04702	3.00596	2.88734	2.52232	1
			High				YLTVAAIFRGR	1	6	2	Q13885;Q9BVA1		1266.73	0.001	0.017			2.48033				1
			High				EVDEQMLNVQNKNSSYFVEWIPNNVK	1	27	4	Q13885;Q9BVA1;P07437;Q8IWP6	M6(Oxidation); N13(Deamidated)	3141.48	0.001	0.002598			1.76948				1
				High	High	High	IREEYPDR	3	34	6	Q9H4B7;Q13885;Q9BVA1;P07437;Q3ZCM7;Q8IWP6		1077.53	0.001	0.01557				2.213	2.41433	2.51858	1
				High	High		MSMKEVDEQMLNVQNK	6	28	4	Q13885;Q9BVA1;P07437;Q8IWP6	M1(Oxidation); Q9(Deamidated); M10(Oxidation)	1956.89	0.001	0.03185				1.60028	1.15813		1
				High			EVDEQMLNVQNK	1	29	4	Q13885;Q9BVA1;P07437;Q8IWP6	M6(Oxidation)	1462.68	0.001	0.01263				1.45838			0
					High		ALTVPELTQQMFDSK	1	5	2	Q13885;Q9BVA1	Q9(Deamidated); Q10(Deamidated)	1709.83	0.001	0.03179					1.1766		0
						High	IMNTFSVMPSPK	1	17	3	Q13885;Q9BVA1;Q9BUF5	M2(Oxidation); N3(Deamidated)	1368.67	0.001	0.01288						2.47879	0
	High						MSMKEVDEQMLNVQNK	2	28	4	Q13885;Q9BVA1;P07437;Q8IWP6	Q9(Deamidated); M10(Oxidation)	1940.89	0.002	0.03547	1.08377						1
		High					ISEQFTAMFRR	1	37	6	Q13885;Q9BVA1;Q13509;P04350;P07437;Q8IWP6	M8(Oxidation)	1401.69	0.002	0.04507		1.54709					1
			High				TAVCDIPPRGLK	2	38	6	Q13885;Q9BVA1;P04350;P07437;Q3ZCM7;Q8IWP6	C4(Carbamidomethyl)	1326.72	0.002	0.02889			1.79221				1
			High				HGRYLTVAAIFRGR	1	6	2	Q13885;Q9BVA1		1616.91	0.002	0.04495			1.36689				2
P07437	Tubulin beta chain OS=Homo sapiens GN=TUBB PE=1 SV=2 - [TBB5_HUMAN]	526.943	76.8	31	212	657.605	77.93	33	237	768.136	79.28	37	283	957.762	76.35	35	349	939.515	77.7	34	327	915.957	76.58	34	324	444	49.639	4.89404	nucleotide binding; catalytic activity; structural molecule activity; protein binding	nucleus; cytoplasm; cytosol; cytoskeleton; membrane; extracellular	metabolic process; cellular component movement; cell division; cell organization and biogenesis; cell differentiation; development; transport; defense response; response to stimulus
	A2	B2	C2	D2	E2	F2	Sequence	# PSMs	# Proteins	# Protein Groups	Protein Group Accessions	Modifications	MH+ [Da]	q-Value	PEP	XCorr A2	XCorr B2	XCorr C2	XCorr D2	XCorr E2	XCorr F2	# Missed Cleavages
	High	High	High	High	High	High	SGPFGQIFRPDNFVFGQSGAGNNWAK	18	27	5	Q13885;Q9BVA1;P04350;P07437;Q8IWP6		2798.34	0	1.345e-12	7.3054	6.95529	7.15887	7.23005	7.15573	7.15049	0
	High	High	High	High	High	High	SGPFGQIFRPDNFVFGQSGAGNNWAK	90	27	5	Q13885;Q9BVA1;P04350;P07437;Q8IWP6	N12(Deamidated)	2799.33	0	4.188e-12	6.65089	7.37649	7.61788	7.23847	6.45161	6.78361	0
	High	High	High	High	High	High	GHYTEGAELVDSVLDVVRK	38	27	5	Q13885;Q9BVA1;Q13509;P07437;Q8IWP6		2087.08	0	4.74e-11	5.91391	5.95789	6.22326	6.4834	5.42623	6.73354	1
	High	High	High	High	High	High	FWEVISDEHGIDPTGTYHGDSDLQLDR	12	6	1	P07437		3102.41	0	6.808e-12	4.90911	5.53779	3.09181	6.71042	6.29616	6.71735	0
	High	High	High	High	High	High	LHFFMPGFAPLTSR	99	42	7	Q13885;Q9BVA1;P04350;P07437;Q9BUF5;Q3ZCM7;Q8IWP6	M5(Oxidation)	1636.83	0	7.082e-06	4.80403	5.36283	5.20624	5.14463	5.15983	5.33854	0
	High	High			High		EAESCDCLQGFQLTHSLGGGTGSGMGTLLISK	3	22	4	Q3ZCM7;P07437;Q8IWP6;P04350	C5(Carbamidomethyl); C7(Carbamidomethyl); M25(Oxidation)	3327.52	0	8.352e-12	4.78191	6.61489			6.87868		0
	High	High	High	High	High	High	GHYTEGAELVDSVLDVVR	57	27	5	Q13885;Q9BVA1;Q13509;P07437;Q8IWP6		1958.97	0	1.179e-12	4.69101	5.33159	5.69865	5.39932	5.49374	6.26227	0
	High	High	High	High	High	High	LHFFMPGFAPLTSR	254	42	7	Q13885;Q9BVA1;P04350;P07437;Q9BUF5;Q3ZCM7;Q8IWP6		1620.83	0	7.433e-06	4.42349	4.68403	4.53266	4.75711	4.36738	4.48952	0
	High	High	High	High	High	High	MAVTFIGNSTAIQELFKR	8	17	1	P07437		2026.09	0	3.5e-09	4.41731	4.18817	4.80412	4.83605	4.43352	5.50497	1
	High	High	High	High	High	High	MREIVHIQAGQCGNQIGAK	19	36	6	P04350;Q13885;Q9BVA1;Q13509;P07437;Q8IWP6	C12(Carbamidomethyl)	2110.06	0	7.814e-09	4.38415	3.69105	5.49207	5.10398	4.76193	5.03565	1
	High	High	High	High	High	High	LTTPTYGDLNHLVSATMSGVTTCLR	17	29	5	Q13885;Q9BVA1;P04350;P07437;Q8IWP6	C23(Carbamidomethyl)	2708.35	0	2.87e-11	4.29503	2.76758	4.21276	6.92137	6.51879	5.16367	0
	High	High	High	High	High	High	LTTPTYGDLNHLVSATMSGVTTCLR	9	29	5	Q13885;Q9BVA1;P04350;P07437;Q8IWP6	M17(Oxidation); C23(Carbamidomethyl)	2724.33	0	7.03e-09	4.22817	5.50068	5.42444	5.862	4.69512	5.88312	0
	High	High	High	High	High	High	LTTPTYGDLNHLVSATMSGVTTCLR	20	29	5	Q13885;Q9BVA1;P04350;P07437;Q8IWP6	N10(Deamidated); C23(Carbamidomethyl)	2709.32	0	3.919e-09	4.04153	4.79244	4.9024	4.68937	4.03595	5.42069	0
	High	High		High		High	KEAESCDCLQGFQLTHSLGGGTGSGMGTLLISK	4	21	4	P04350;P07437;Q3ZCM7;Q8IWP6	C6(Carbamidomethyl); C8(Carbamidomethyl)	3439.62	0	1.385e-12	3.96787	6.53469		8.15295		4.50667	1
	High	High	High	High	High	High	AILVDLEPGTMDSVR	32	20	4	Q13885;Q9BVA1;Q13509;P07437		1615.84	0	1.522e-07	3.96497	4.09856	3.99824	4.12268	4.17024	4.0075	0
	High	High	High	High	High	High	EAESCDCLQGFQLTHSLGGGTGSGMGTLLISK	6	22	4	Q3ZCM7;P07437;Q8IWP6;P04350	C5(Carbamidomethyl); C7(Carbamidomethyl)	3311.53	0	4.66e-14	3.70479	6.02131	6.17904	6.3252	6.69045	6.33244	0
	High	High	High	High	High	High	MREIVHIQAGQCGNQIGAK	37	36	6	P04350;Q13885;Q9BVA1;Q13509;P07437;Q8IWP6	M1(Oxidation); C12(Carbamidomethyl)	2126.06	0	2.358e-05	3.28773	4.50155	4.6402	5.08662	4.50702	4.24016	1
	High	High	High	High	High	High	ALTVPELTQQVFDAK	21	13	1	P07437		1659.89	0	9.941e-05	3.26548	3.58507	3.45957	3.24824	3.88308	3.35972	0
	High	High	High	High	High	High	AILVDLEPGTMDSVR	78	20	4	Q13885;Q9BVA1;Q13509;P07437	M11(Oxidation)	1631.83	0	7.607e-07	3.19222	3.34339	3.58668	3.44559	3.65162	3.69421	0
	High	High	High	High	High	High	MSMKEVDEQMLNVQNK	7	28	4	Q13885;Q9BVA1;P07437;Q8IWP6		1923.9	0	0.000403	3.1776	3.22769	3.57512	2.76852	3.04524	3.3461	1
	High	High	High	High	High	High	ISEQFTAMFRR	6	37	6	Q13885;Q9BVA1;Q13509;P04350;P07437;Q8IWP6		1385.7	0	0.001146	3.06497	3.02383	3.23846	2.97446	2.54035	3.07521	1
	High	High	High	High	High	High	KLAVNMVPFPR	42	48	9	Q9H4B7;Q13885;Q9BVA1;Q13509;P04350;P07437;Q9BUF5;Q3ZCM7;Q8IWP6	M6(Oxidation)	1287.72	0	0.007148	3.05025	2.91744	2.95143	3.16661	3.07716	3.36863	1
	High	High	High	High	High	High	NSSYFVEWIPNNVK	51	42	7	Q13885;Q9BVA1;Q13509;P04350;P07437;Q9BUF5;Q8IWP6	N1(Deamidated)	1697.82	0	5.353e-06	3.03605	3.45186	3.72278	3.642	3.45604	3.85204	0
	High	High	High	High	High	High	FPGQLNADLRK	17	54	9	Q9H4B7;Q13885;Q9BVA1;Q13509;P04350;P07437;Q9BUF5;Q3ZCM7;Q8IWP6	N6(Deamidated)	1259.67	0	1.988e-06	3.03518	3.12471	3.19045	3.58965	3.39085	3.20859	1
	High		High	High	High	High	EIVHIQAGQCGNQIGAK	8	38	6	Q13885;Q9BVA1;Q13509;P07437;P04350;Q8IWP6	C10(Carbamidomethyl)	1822.92	0	8.461e-06	3.02941		3.49464	3.20443	3.92182	2.46259	0
	High	High	High	High	High	High	YLTVAAVFR	39	24	3	P04350;P07437;Q8IWP6		1039.59	0	0.000227	3.02662	3.13377	3.1874	3.07321	3.07712	2.72985	0
	High	High	High	High	High	High	LAVNMVPFPR	17	48	9	Q9H4B7;Q13885;Q9BVA1;Q13509;P04350;P07437;Q9BUF5;Q3ZCM7;Q8IWP6		1143.63	0	0.000287	3.01086	2.82154	3.14603	2.92357	2.93445	2.94392	0
	High	High	High	High	High	High	RISEQFTAMFR	9	37	6	Q13885;Q9BVA1;Q13509;P04350;P07437;Q8IWP6		1385.7	0	8.949e-08	2.95867	3.19147	3.20559	3.9133	4.45758	4.40359	1
	High	High	High	High	High	High	MREIVHIQAGQCGNQIGAK	17	36	6	Q13885;Q9BVA1;Q13509;P07437;P04350;Q8IWP6	C12(Carbamidomethyl); N14(Deamidated)	2111.05	0	6.4e-08	2.95486	3.77645	4.49473	5.16458	4.04851	4.8787	1
	High	High	High	High	High	High	KLAVNMVPFPR	16	48	9	Q9H4B7;Q13885;Q9BVA1;Q13509;P04350;P07437;Q9BUF5;Q3ZCM7;Q8IWP6		1271.73	0	4.618e-06	2.94798	3.81339	3.81985	3.96085	3.22372	3.89755	1
	High	High	High	High	High	High	FPGQLNADLR	25	54	9	Q9H4B7;Q13885;Q9BVA1;Q13509;P04350;P07437;Q9BUF5;Q3ZCM7;Q8IWP6		1130.6	0	4.417e-05	2.9445	3.10573	3.19204	3.38009	3.2246	3.11026	0
	High	High	High	High	High	High	IMNTFSVVPSPK	54	28	4	Q13509;P04350;P07437;Q8IWP6	M2(Oxidation)	1335.7	0	0.0001908	2.94114	2.93122	2.74554	3.17206	3.33661	3.30136	0
	High	High	High	High	High	High	ISVYYNEATGGK	7	8	1	P07437		1301.64	0	0.0003701	2.89411	3.34022	3.07832	3.05911	3.11021	2.98656	0
	High	High	High	High	High	High	ISEQFTAMFR	27	37	6	Q13885;Q9BVA1;Q13509;P04350;P07437;Q8IWP6	M8(Oxidation)	1245.59	0	0.0001883	2.89017	2.84197	2.70638	2.68243	2.97336	3.05361	0
	High	High	High	High	High	High	LAVNMVPFPR	76	48	9	Q9H4B7;Q13885;Q9BVA1;Q13509;P04350;P07437;Q9BUF5;Q3ZCM7;Q8IWP6	M5(Oxidation)	1159.63	0	5.701e-05	2.8812	2.84215	2.84681	3.07383	2.88879	3.06523	0
	High	High	High	High	High		NSSYFVEWIPNNVK	6	42	7	Q13885;Q9BVA1;Q13509;P04350;P07437;Q9BUF5;Q8IWP6		1696.83	0	0.0017	2.86279	3.0167	2.8676	2.74957	1.92807		0
	High	High	High	High	High	High	LAVNMVPFPR	15	48	9	Q9H4B7;Q13885;Q9BVA1;Q13509;P04350;P07437;Q9BUF5;Q3ZCM7;Q8IWP6	N4(Deamidated)	1144.62	0	0.0001656	2.82642	2.5274	2.59392	2.53665	2.86951	2.83392	0
	High	High	High				KLAVNMVPFPR	4	48	9	Q9H4B7;Q13885;Q9BVA1;Q13509;P04350;P07437;Q9BUF5;Q3ZCM7;Q8IWP6	N5(Deamidated); M6(Oxidation)	1288.71	0	0.0007846	2.79625	2.72483	2.72838				1
	High	High	High				ISVYYNEATGGKYVPR	3	8	1	P07437		1816.92	0	2.785e-06	2.78162	3.14679	3.72149				1
	High	High	High	High	High	High	ISVYYNEATGGK	6	8	1	P07437	N6(Deamidated)	1302.62	0	4.723e-05	2.77069	3.1077	2.71459	3.47622	3.25248	3.45199	0
	High	High	High	High	High	High	ISEQFTAMFR	9	37	6	Q13885;Q9BVA1;Q13509;P04350;P07437;Q8IWP6		1229.6	0	0.003326	2.77036	3.14232	3.28244	3.33257	3.13673	3.46668	0
	High	High		High	High	High	IMNTFSVVPSPK	6	28	4	Q13509;P04350;P07437;Q8IWP6	N3(Deamidated)	1320.69	0	3.96e-05	2.72836	3.24037		2.8196	3.04643	2.95237	0
	High	High	High	High	High	High	SGPFGQIFRPDNFVFGQSGAGNNWAK	43	27	5	Q13885;Q9BVA1;P04350;P07437;Q8IWP6	N12(Deamidated); N22(Deamidated)	2800.3	0	1.078e-09	2.70243	4.43193	4.74773	4.93273	5.18554	5.53734	0
	High	High	High	High	High	High	FPGQLNADLRK	30	54	9	Q9H4B7;Q13885;Q9BVA1;Q13509;P04350;P07437;Q9BUF5;Q3ZCM7;Q8IWP6		1258.7	0	2.567e-06	2.68233	2.76689	3.039	3.25077	3.45004	3.4006	1
	High	High	High	High			IREEYPDRIMNTFSVVPSPK	4	16	2	P07437;Q8IWP6	N11(Deamidated)	2379.21	0	0.0001378	2.64241	3.86522	2.72218	3.71723			2
	High				High		IREEYPDRIMNTFSVVPSPK	2	16	2	P07437;Q8IWP6		2378.21	0	0.0001224	2.58319				3.971		2
	High	High		High	High	High	IMNTFSVVPSPK	9	28	4	Q13509;P04350;P07437;Q8IWP6		1319.7	0	0.0002256	2.48979	3.05819		3.09415	3.20527	3.04583	0
	High		High	High	High	High	EVDEQMLNVQNK	7	29	4	Q13885;Q9BVA1;P07437;Q8IWP6		1446.69	0	3.606e-05	2.38974		2.55553	3.03437	2.54681	2.64979	0
	High	High	High	High	High	High	TAVCDIPPR	44	38	6	Q13885;Q9BVA1;P04350;P07437;Q3ZCM7;Q8IWP6	C4(Carbamidomethyl)	1028.52	0	0.0001322	2.27407	2.47236	2.59036	2.73062	2.51203	2.49962	0
	High	High	High			High	LHFFMPGFAPLTSRGSQQYR	4	41	7	Q13885;Q9BVA1;P04350;P07437;Q9BUF5;Q3ZCM7;Q8IWP6		2340.16	0	1.067e-05	2.25688	3.6514	4.36487			5.20269	1
	High	High	High	High	High	High	FPGQLNADLR	13	54	9	Q9H4B7;Q13885;Q9BVA1;Q13509;P04350;P07437;Q9BUF5;Q3ZCM7;Q8IWP6	N6(Deamidated)	1131.57	0	2.006e-05	2.21691	2.33823	3.1195	3.05581	3.3301	3.17181	0
	High			High		High	EIVHIQAGQCGNQIGAK	3	38	6	Q13885;Q9BVA1;Q13509;P07437;P04350;Q8IWP6	Q9(Deamidated); C10(Carbamidomethyl); N12(Deamidated)	1824.91	0	0.002452	2.03243			2.0365		2.40769	0
	High	High	High	High	High	High	MAVTFIGNSTAIQELFKR	7	17	1	P07437	M1(Oxidation)	2042.07	0	1.048e-09	1.73084	2.97746	4.49531	3.38988	4.65079	5.42577	1
	High	High	High	High	High	High	MSMKEVDEQMLNVQNK	25	28	4	Q13885;Q9BVA1;P07437;Q8IWP6	M10(Oxidation)	1939.89	0	1.481e-05	1.65216	2.3076	2.70297	3.54569	3.26897	2.89495	1
	High	High	High		High	High	NMMAACDPR	5	48	8	Q13885;Q9BVA1;Q13509;P04350;P07437;Q9BUF5;Q3ZCM7;Q8IWP6	C6(Carbamidomethyl)	1065.43	0	0.001025	1.38763	1.72221	2.17141		1.87463	1.93561	0
	High	High	High	High	High	High	NSSYFVEWIPNNVK	20	42	7	Q13885;Q9BVA1;Q13509;P04350;P07437;Q9BUF5;Q8IWP6	N1(Deamidated); N11(Deamidated)	1698.8	0	1.58e-05	1.36827	2.12459	3.04665	2.60131	3.10138	3.14003	0
	High	High	High	High	High	High	NMMAACDPR	25	48	8	Q13885;Q9BVA1;Q13509;P04350;P07437;Q9BUF5;Q3ZCM7;Q8IWP6	M2(Oxidation); C6(Carbamidomethyl)	1081.42	0	0.0007385	1.1187	1.73189	2.14065	2.31829	2.29386	2.0751	0
		High			High	High	IREEYPDRIMNTFSVVPSPK	3	16	2	P07437;Q8IWP6	M10(Oxidation); N11(Deamidated)	2395.19	0	5.909e-05		4.71809			3.9547	3.39155	2
		High					KEAESCDCLQGFQLTHSLGGGTGSGMGTLLISK	1	21	4	P04350;P07437;Q3ZCM7;Q8IWP6	C6(Carbamidomethyl); C8(Carbamidomethyl); Q10(Deamidated); Q13(Deamidated); M26(Oxidation)	3457.62	0	4.05e-08		4.57269					1
		High	High	High			LTTPTYGDLNHLVSATMSGVTTCLR	6	29	5	Q13885;Q9BVA1;P04350;P07437;Q8IWP6	N10(Deamidated); M17(Oxidation); C23(Carbamidomethyl)	2725.33	0	1.11e-07		4.00522	4.27559	1.03639			0
		High	High	High			MAVTFIGNSTAIQELFKR	4	17	1	P07437	N8(Deamidated)	2027.07	0	1.126e-09		3.62439	4.48132	5.2444			1
		High	High		High		RISEQFTAMFR	4	37	6	Q13885;Q9BVA1;Q13509;P04350;P07437;Q8IWP6	M9(Oxidation)	1401.69	0	0.0006989		3.11124	3.23979		2.88939		1
		High	High	High	High	High	MREIVHIQAGQCGNQIGAK	22	36	6	P04350;Q13885;Q9BVA1;Q13509;P07437;Q8IWP6	M1(Oxidation); C12(Carbamidomethyl); N14(Deamidated)	2127.04	0	0.000109		3.06472	2.66998	3.96085	2.8695	3.89352	1
		High	High				HGRYLTVAAVFR	2	24	3	P04350;P07437;Q8IWP6		1389.77	0	6.066e-05		2.8599	1.84592				1
		High	High		High	High	LAVNMVPFPR	4	48	9	Q9H4B7;Q13885;Q9BVA1;Q13509;P04350;P07437;Q9BUF5;Q3ZCM7;Q8IWP6	N4(Deamidated); M5(Oxidation)	1160.61	0	0.0001135		2.58765	2.67188		2.87404	2.53368	0
		High	High				SGPFGQIFRPDNFVFGQSGAGNNWAK	9	27	5	Q13885;Q9BVA1;P04350;P07437;Q8IWP6	N12(Deamidated); Q17(Deamidated); N22(Deamidated)	2801.32	0	0.0007719		2.54606	2.3042				0
		High	High	High	High	High	EIVHIQAGQCGNQIGAK	11	38	6	Q13885;Q9BVA1;Q13509;P07437;P04350;Q8IWP6	C10(Carbamidomethyl); N12(Deamidated)	1823.91	0	4.237e-05		2.34627	2.58944	3.15245	3.36631	2.65299	0
		High		High			EVDEQMLNVQNKNSSYFVEWIPNNVK	4	27	4	Q13885;Q9BVA1;P07437;Q8IWP6	N13(Deamidated)	3125.48	0	8.006e-07		2.27187		4.07113			1
		High		High	High		HGRYLTVAAVFRGR	3	24	3	P04350;P07437;Q8IWP6		1602.9	0	8.02e-06		2.1492		3.32717	2.34793		2
		High	High	High	High	High	IMNTFSVVPSPK	6	28	4	Q13509;P04350;P07437;Q8IWP6	M2(Oxidation); N3(Deamidated)	1336.68	0	0.0001803		1.48073	2.72694	2.36549	2.41332	2.87111	0
		High	High	High	High	High	MSMKEVDEQMLNVQNK	10	28	4	Q13885;Q9BVA1;P07437;Q8IWP6	M1(Oxidation); M3(Oxidation)	1955.88	0	0.000256		1.27005	2.92655	1.83003	2.42544	2.71062	1
			High	High	High		KEAESCDCLQGFQLTHSLGGGTGSGMGTLLISK	3	21	4	P04350;P07437;Q3ZCM7;Q8IWP6	C6(Carbamidomethyl); C8(Carbamidomethyl); M26(Oxidation)	3455.62	0	2.175e-13			6.88621	8.03971	7.37998		1
			High	High	High	High	TLKLTTPTYGDLNHLVSATMSGVTTCLR	4	28	5	Q13885;Q9BVA1;P04350;P07437;Q8IWP6	C26(Carbamidomethyl)	3050.57	0	6.245e-10			4.93785	5.38245	6.31266	5.04655	1
			High				IREEYPDRIMNTFSVVPSPK	1	16	2	P07437;Q8IWP6	M10(Oxidation)	2394.22	0	5.173e-05			4.58177				2
			High				TLKLTTPTYGDLNHLVSATMSGVTTCLR	1	28	5	Q13885;Q9BVA1;P04350;P07437;Q8IWP6	N13(Deamidated); M20(Oxidation); C26(Carbamidomethyl)	3067.55	0	2.852e-05			3.90205				1
			High				LHFFMPGFAPLTSRGSQQYR	2	41	7	Q13885;Q9BVA1;P04350;P07437;Q9BUF5;Q3ZCM7;Q8IWP6	M5(Oxidation); Q17(Deamidated)	2357.16	0	6.124e-05			3.87223				1
			High		High		TLKLTTPTYGDLNHLVSATMSGVTTCLR	2	28	5	Q13885;Q9BVA1;P04350;P07437;Q8IWP6	M20(Oxidation); C26(Carbamidomethyl)	3066.57	0	7.105e-05			3.68729		3.4558		1
			High				MSMKEVDEQMLNVQNK	1	28	4	Q13885;Q9BVA1;P07437;Q8IWP6	M1(Oxidation); M3(Oxidation); M10(Oxidation)	1971.88	0	3.221e-05			2.88347				1
			High	High			YLTVAAVFRGR	2	24	3	P04350;P07437;Q8IWP6		1252.72	0	0.000289			2.8603	2.50387			1
			High		High		TLKLTTPTYGDLNHLVSATMSGVTTCLR	2	28	5	Q13885;Q9BVA1;P04350;P07437;Q8IWP6	N13(Deamidated); C26(Carbamidomethyl)	3051.57	0	1.249e-07			2.76291		3.90928		1
			High				MAVTFIGNSTAIQELFKR	1	17	1	P07437	M1(Oxidation); N8(Deamidated)	2043.06	0	2.103e-05			2.69079				1
			High	High	High		MREIVHIQAGQCGNQIGAK	9	36	6	P04350;Q13885;Q9BVA1;Q13509;P07437;Q8IWP6	Q8(Deamidated); C12(Carbamidomethyl); N14(Deamidated)	2112.05	0	0.0001527			2.04123	4.13014	2.54641		1
			High		High		MREIVHIQAGQCGNQIGAK	4	36	6	Q13885;Q9BVA1;Q13509;P07437;P04350;Q8IWP6	M1(Oxidation); Q11(Deamidated); C12(Carbamidomethyl); N14(Deamidated)	2128.04	0	0.000438			1.91363		2.61378		1
			High	High	High	High	MAVTFIGNSTAIQELFK	4	17	1	P07437		1869.98	0	9.541e-08			1.73289	3.82301	4.57976	3.86123	0
			High	High	High	High	NMMAACDPR	28	48	8	Q13885;Q9BVA1;Q13509;P04350;P07437;Q9BUF5;Q3ZCM7;Q8IWP6	M2(Oxidation); M3(Oxidation); C6(Carbamidomethyl)	1097.42	0	0.00181			1.2053	1.71455	1.63468	1.76003	0
				High		High	EAESCDCLQGFQLTHSLGGGTGSGMGTLLISK	4	22	4	Q3ZCM7;P07437;Q8IWP6;P04350	C5(Carbamidomethyl); C7(Carbamidomethyl); Q9(Deamidated); M25(Oxidation)	3328.53	0	1.669e-12				6.25315		6.5489	0
				High	High	High	EAESCDCLQGFQLTHSLGGGTGSGMGTLLISK	3	22	4	Q3ZCM7;P07437;Q8IWP6;P04350	C5(Carbamidomethyl); C7(Carbamidomethyl); Q9(Deamidated); Q12(Deamidated)	3313.54	0	2.11e-08				2.73464	3.15542	3.87206	0
				High			KEAESCDCLQGFQLTHSLGGGTGSGMGTLLISK	2	21	4	P04350;P07437;Q3ZCM7;Q8IWP6	C6(Carbamidomethyl); C8(Carbamidomethyl); Q13(Deamidated)	3440.62	0	0.0003382				2.31813			1
				High		High	EVDEQMLNVQNKNSSYFVEWIPNNVK	9	27	4	Q13885;Q9BVA1;P07437;Q8IWP6	N11(Deamidated); N13(Deamidated)	3126.48	0	3.839e-07				2.06531		4.14057	1
				High	High	High	FWEVISDEHGIDPTGTYHGDSDLQLDR	3	6	1	P07437	Q24(Deamidated)	3103.41	0	3.927e-08				1.85125	2.83086	2.4211	0
					High		LHFFMPGFAPLTSRGSQQYR	2	41	7	Q13885;Q9BVA1;P04350;P07437;Q9BUF5;Q3ZCM7;Q8IWP6	Q17(Deamidated)	2341.17	0	6.996e-06					3.6106		1
					High		MAVTFIGNSTAIQELFK	1	17	1	P07437	N8(Deamidated)	1870.96	0	9.087e-09					3.57353		0
					High		KEAESCDCLQGFQLTHSLGGGTGSGMGTLLISK	1	21	4	P04350;P07437;Q3ZCM7;Q8IWP6	C6(Carbamidomethyl); C8(Carbamidomethyl); Q10(Deamidated); Q13(Deamidated)	3441.62	0	2.386e-06					2.95763		1
		High	High	High	High	High	KLAVNMVPFPR	8	48	9	Q9H4B7;Q13885;Q9BVA1;Q13509;P04350;P07437;Q9BUF5;Q3ZCM7;Q8IWP6	N5(Deamidated)	1272.71	0.001	0.01232		2.5388	2.04702	3.00596	2.88734	2.52232	1
			High				EVDEQMLNVQNKNSSYFVEWIPNNVK	1	27	4	Q13885;Q9BVA1;P07437;Q8IWP6	M6(Oxidation); N13(Deamidated)	3141.48	0.001	0.002598			1.76948				1
				High	High	High	IREEYPDR	3	34	6	Q9H4B7;Q13885;Q9BVA1;P07437;Q3ZCM7;Q8IWP6		1077.53	0.001	0.01557				2.213	2.41433	2.51858	1
				High	High		MSMKEVDEQMLNVQNK	6	28	4	Q13885;Q9BVA1;P07437;Q8IWP6	M1(Oxidation); Q9(Deamidated); M10(Oxidation)	1956.89	0.001	0.03185				1.60028	1.15813		1
				High			EVDEQMLNVQNK	1	29	4	Q13885;Q9BVA1;P07437;Q8IWP6	M6(Oxidation)	1462.68	0.001	0.01263				1.45838			0
	High						MSMKEVDEQMLNVQNK	2	28	4	Q13885;Q9BVA1;P07437;Q8IWP6	Q9(Deamidated); M10(Oxidation)	1940.89	0.002	0.03547	1.08377						1
		High					ISEQFTAMFRR	1	37	6	Q13885;Q9BVA1;Q13509;P04350;P07437;Q8IWP6	M8(Oxidation)	1401.69	0.002	0.04507		1.54709					1
			High				TAVCDIPPRGLK	2	38	6	Q13885;Q9BVA1;P04350;P07437;Q3ZCM7;Q8IWP6	C4(Carbamidomethyl)	1326.72	0.002	0.02889			1.79221				1
Q8IWP6	Class IVb beta tubulin OS=Homo sapiens PE=2 SV=1 - [Q8IWP6_HUMAN]	541.699	72.81	30	229	653.655	73.93	32	240	785.715	78.2	35	295	973.708	72.36	33	358	947.209	78.43	34	336	929.76	76.4	33	333	445	49.721	4.91943	nucleotide binding; RNA binding; catalytic activity; structural molecule activity; protein binding	nucleus; cytoplasm; cytosol; cytoskeleton; membrane; extracellular	metabolic process; cellular component movement; defense response; response to stimulus; cell organization and biogenesis
	A2	B2	C2	D2	E2	F2	Sequence	# PSMs	# Proteins	# Protein Groups	Protein Group Accessions	Modifications	MH+ [Da]	q-Value	PEP	XCorr A2	XCorr B2	XCorr C2	XCorr D2	XCorr E2	XCorr F2	# Missed Cleavages
	High	High	High	High	High	High	SGPFGQIFRPDNFVFGQSGAGNNWAK	18	27	5	Q13885;Q9BVA1;P04350;P07437;Q8IWP6		2798.34	0	1.345e-12	7.3054	6.95529	7.15887	7.23005	7.15573	7.15049	0
	High	High	High	High	High	High	SGPFGQIFRPDNFVFGQSGAGNNWAK	90	27	5	Q13885;Q9BVA1;P04350;P07437;Q8IWP6	N12(Deamidated)	2799.33	0	4.188e-12	6.65089	7.37649	7.61788	7.23847	6.45161	6.78361	0
	High	High	High	High	High	High	GHYTEGAELVDSVLDVVRK	38	27	5	Q13885;Q9BVA1;Q13509;P07437;Q8IWP6		2087.08	0	4.74e-11	5.91391	5.95789	6.22326	6.4834	5.42623	6.73354	1
	High	High	High	High	High	High	LHFFMPGFAPLTSR	99	42	7	Q13885;Q9BVA1;P04350;P07437;Q9BUF5;Q3ZCM7;Q8IWP6	M5(Oxidation)	1636.83	0	7.082e-06	4.80403	5.36283	5.20624	5.14463	5.15983	5.33854	0
	High	High			High		EAESCDCLQGFQLTHSLGGGTGSGMGTLLISK	3	22	4	Q3ZCM7;P07437;Q8IWP6;P04350	C5(Carbamidomethyl); C7(Carbamidomethyl); M25(Oxidation)	3327.52	0	8.352e-12	4.78191	6.61489			6.87868		0
	High	High	High	High	High	High	GHYTEGAELVDSVLDVVR	57	27	5	Q13885;Q9BVA1;Q13509;P07437;Q8IWP6		1958.97	0	1.179e-12	4.69101	5.33159	5.69865	5.39932	5.49374	6.26227	0
	High	High	High	High	High	High	FWEVISDEHGIDPTGTYHGDSDLQLER	27	16	2	P04350;Q8IWP6		3116.42	0	3.407e-11	4.63229	5.37388	4.97754	5.79133	5.67532	5.73411	0
	High	High	High	High	High	High	LHFFMPGFAPLTSR	254	42	7	Q13885;Q9BVA1;P04350;P07437;Q9BUF5;Q3ZCM7;Q8IWP6		1620.83	0	7.433e-06	4.42349	4.68403	4.53266	4.75711	4.36738	4.48952	0
	High	High	High	High	High	High	MREIVHLQAGQCGNQIGAK	19	36	6	P04350;Q13885;Q9BVA1;Q13509;P07437;Q8IWP6	C12(Carbamidomethyl)	2110.06	0	7.814e-09	4.38415	3.69105	5.49207	5.10398	4.76193	5.03565	1
	High	High	High	High	High	High	LTTPTYGDLNHLVSATMSGVTTCLR	17	29	5	Q13885;Q9BVA1;P04350;P07437;Q8IWP6	C23(Carbamidomethyl)	2708.35	0	2.87e-11	4.29503	2.76758	4.21276	6.92137	6.51879	5.16367	0
	High	High	High	High	High	High	LTTPTYGDLNHLVSATMSGVTTCLR	9	29	5	Q13885;Q9BVA1;P04350;P07437;Q8IWP6	M17(Oxidation); C23(Carbamidomethyl)	2724.33	0	7.03e-09	4.22817	5.50068	5.42444	5.862	4.69512	5.88312	0
	High	High	High	High	High	High	AVLVDLEPGTMDSVR	27	16	3	P04350;Q3ZCM7;Q8IWP6		1601.82	0	6.138e-08	4.08466	4.21922	3.74418	4.20804	4.28555	4.16362	0
	High	High	High	High	High	High	LTTPTYGDLNHLVSATMSGVTTCLR	20	29	5	Q13885;Q9BVA1;P04350;P07437;Q8IWP6	N10(Deamidated); C23(Carbamidomethyl)	2709.32	0	3.919e-09	4.04153	4.79244	4.9024	4.68937	4.03595	5.42069	0
	High	High		High		High	KEAESCDCLQGFQLTHSLGGGTGSGMGTLLISK	4	21	4	P04350;P07437;Q3ZCM7;Q8IWP6	C6(Carbamidomethyl); C8(Carbamidomethyl)	3439.62	0	1.385e-12	3.96787	6.53469		8.15295		4.50667	1
	High	High	High	High	High	High	EAESCDCLQGFQLTHSLGGGTGSGMGTLLISK	6	22	4	Q3ZCM7;P07437;Q8IWP6;P04350	C5(Carbamidomethyl); C7(Carbamidomethyl)	3311.53	0	4.66e-14	3.70479	6.02131	6.17904	6.3252	6.69045	6.33244	0
	High	High			High		INVYYNEATGGKYVPR	3	6	1	Q8IWP6		1843.94	0	2.475e-10	3.64372	4.32992			4.68499		1
	High	High	High	High	High	High	ALTVPELTQQMFDAK	26	17	3	Q13509;P04350;Q8IWP6		1691.88	0	5.143e-05	3.49937	3.07495	3.24304	3.93856	3.47611	3.52732	0
	High	High	High	High	High	High	AVLVDLEPGTMDSVR	94	16	3	P04350;Q3ZCM7;Q8IWP6	M11(Oxidation)	1617.82	0	5.001e-06	3.30717	3.3914	3.26523	3.6107	3.41791	3.7556	0
	High	High	High	High	High	High	MREIVHLQAGQCGNQIGAK	37	36	6	P04350;Q13885;Q9BVA1;Q13509;P07437;Q8IWP6	M1(Oxidation); C12(Carbamidomethyl)	2126.06	0	2.358e-05	3.28773	4.50155	4.6402	5.08662	4.50702	4.24016	1
	High	High	High	High	High	High	MSMKEVDEQMLNVQNK	7	28	4	Q13885;Q9BVA1;P07437;Q8IWP6		1923.9	0	0.000403	3.1776	3.22769	3.57512	2.76852	3.04524	3.3461	1
	High	High	High	High	High	High	ISEQFTAMFRR	6	37	6	Q13885;Q9BVA1;Q13509;P04350;P07437;Q8IWP6		1385.7	0	0.001146	3.06497	3.02383	3.23846	2.97446	2.54035	3.07521	1
	High	High	High	High	High	High	KLAVNMVPFPR	42	48	9	Q9H4B7;Q13885;Q9BVA1;Q13509;P04350;P07437;Q9BUF5;Q3ZCM7;Q8IWP6	M6(Oxidation)	1287.72	0	0.007148	3.05025	2.91744	2.95143	3.16661	3.07716	3.36863	1
	High	High	High	High	High	High	NSSYFVEWIPNNVK	51	42	7	Q13885;Q9BVA1;Q13509;P04350;P07437;Q9BUF5;Q8IWP6	N1(Deamidated)	1697.82	0	5.353e-06	3.03605	3.45186	3.72278	3.642	3.45604	3.85204	0
	High	High	High	High	High	High	FPGQLNADLRK	17	54	9	Q9H4B7;Q13885;Q9BVA1;Q13509;P04350;P07437;Q9BUF5;Q3ZCM7;Q8IWP6	N6(Deamidated)	1259.67	0	1.988e-06	3.03518	3.12471	3.19045	3.58965	3.39085	3.20859	1
	High		High	High	High	High	EIVHLQAGQCGNQIGAK	8	38	6	Q13885;Q9BVA1;Q13509;P07437;P04350;Q8IWP6	C10(Carbamidomethyl)	1822.92	0	8.461e-06	3.02941		3.49464	3.20443	3.92182	2.46259	0
	High	High	High	High	High	High	YLTVAAVFR	39	24	3	P04350;P07437;Q8IWP6		1039.59	0	0.000227	3.02662	3.13377	3.1874	3.07321	3.07712	2.72985	0
	High	High	High	High	High	High	LAVNMVPFPR	17	48	9	Q9H4B7;Q13885;Q9BVA1;Q13509;P04350;P07437;Q9BUF5;Q3ZCM7;Q8IWP6		1143.63	0	0.000287	3.01086	2.82154	3.14603	2.92357	2.93445	2.94392	0
	High	High	High		High	High	INVYYNEATGGK	5	6	1	Q8IWP6		1328.65	0	1.532e-05	2.98118	2.99208	3.07656		3.33657	3.18125	0
	High	High	High	High	High	High	RISEQFTAMFR	9	37	6	Q13885;Q9BVA1;Q13509;P04350;P07437;Q8IWP6		1385.7	0	8.949e-08	2.95867	3.19147	3.20559	3.9133	4.45758	4.40359	1
	High	High	High	High	High	High	MREIVHLQAGQCGNQIGAK	17	36	6	Q13885;Q9BVA1;Q13509;P07437;P04350;Q8IWP6	C12(Carbamidomethyl); N14(Deamidated)	2111.05	0	6.4e-08	2.95486	3.77645	4.49473	5.16458	4.04851	4.8787	1
	High	High	High	High	High	High	KLAVNMVPFPR	16	48	9	Q9H4B7;Q13885;Q9BVA1;Q13509;P04350;P07437;Q9BUF5;Q3ZCM7;Q8IWP6		1271.73	0	4.618e-06	2.94798	3.81339	3.81985	3.96085	3.22372	3.89755	1
	High	High	High	High	High	High	FPGQLNADLR	25	54	9	Q9H4B7;Q13885;Q9BVA1;Q13509;P04350;P07437;Q9BUF5;Q3ZCM7;Q8IWP6		1130.6	0	4.417e-05	2.9445	3.10573	3.19204	3.38009	3.2246	3.11026	0
	High	High	High	High	High	High	IMNTFSVVPSPK	54	28	4	Q13509;P04350;P07437;Q8IWP6	M2(Oxidation)	1335.7	0	0.0001908	2.94114	2.93122	2.74554	3.17206	3.33661	3.30136	0
	High	High	High	High	High	High	ISEQFTAMFR	27	37	6	Q13885;Q9BVA1;Q13509;P04350;P07437;Q8IWP6	M8(Oxidation)	1245.59	0	0.0001883	2.89017	2.84197	2.70638	2.68243	2.97336	3.05361	0
	High	High	High	High	High	High	LAVNMVPFPR	76	48	9	Q9H4B7;Q13885;Q9BVA1;Q13509;P04350;P07437;Q9BUF5;Q3ZCM7;Q8IWP6	M5(Oxidation)	1159.63	0	5.701e-05	2.8812	2.84215	2.84681	3.07383	2.88879	3.06523	0
	High	High	High	High	High		NSSYFVEWIPNNVK	6	42	7	Q13885;Q9BVA1;Q13509;P04350;P07437;Q9BUF5;Q8IWP6		1696.83	0	0.0017	2.86279	3.0167	2.8676	2.74957	1.92807		0
	High	High	High	High	High	High	LAVNMVPFPR	15	48	9	Q9H4B7;Q13885;Q9BVA1;Q13509;P04350;P07437;Q9BUF5;Q3ZCM7;Q8IWP6	N4(Deamidated)	1144.62	0	0.0001656	2.82642	2.5274	2.59392	2.53665	2.86951	2.83392	0
	High	High	High				KLAVNMVPFPR	4	48	9	Q9H4B7;Q13885;Q9BVA1;Q13509;P04350;P07437;Q9BUF5;Q3ZCM7;Q8IWP6	N5(Deamidated); M6(Oxidation)	1288.71	0	0.0007846	2.79625	2.72483	2.72838				1
	High	High	High	High	High	High	ALTVPELTQQMFDAK	36	17	3	Q13509;P04350;Q8IWP6	M11(Oxidation)	1707.86	0	0.0002489	2.77764	2.4312	3.55304	3.02487	3.13024	3.73579	0
	High	High	High	High	High	High	ISEQFTAMFR	9	37	6	Q13885;Q9BVA1;Q13509;P04350;P07437;Q8IWP6		1229.6	0	0.003326	2.77036	3.14232	3.28244	3.33257	3.13673	3.46668	0
	High	High		High	High	High	IMNTFSVVPSPK	6	28	4	Q13509;P04350;P07437;Q8IWP6	N3(Deamidated)	1320.69	0	3.96e-05	2.72836	3.24037		2.8196	3.04643	2.95237	0
	High	High	High	High	High	High	SGPFGQIFRPDNFVFGQSGAGNNWAK	43	27	5	Q13885;Q9BVA1;P04350;P07437;Q8IWP6	N12(Deamidated); N22(Deamidated)	2800.3	0	1.078e-09	2.70243	4.43193	4.74773	4.93273	5.18554	5.53734	0
	High	High	High	High	High	High	FPGQLNADLRK	30	54	9	Q9H4B7;Q13885;Q9BVA1;Q13509;P04350;P07437;Q9BUF5;Q3ZCM7;Q8IWP6		1258.7	0	2.567e-06	2.68233	2.76689	3.039	3.25077	3.45004	3.4006	1
	High	High	High	High			IREEYPDRIMNTFSVVPSPK	4	16	2	P07437;Q8IWP6	N11(Deamidated)	2379.21	0	0.0001378	2.64241	3.86522	2.72218	3.71723			2
	High				High		IREEYPDRIMNTFSVVPSPK	2	16	2	P07437;Q8IWP6		2378.21	0	0.0001224	2.58319				3.971		2
	High	High		High	High	High	IMNTFSVVPSPK	9	28	4	Q13509;P04350;P07437;Q8IWP6		1319.7	0	0.0002256	2.48979	3.05819		3.09415	3.20527	3.04583	0
	High		High	High	High	High	EVDEQMLNVQNK	7	29	4	Q13885;Q9BVA1;P07437;Q8IWP6		1446.69	0	3.606e-05	2.38974		2.55553	3.03437	2.54681	2.64979	0
	High	High		High	High	High	INVYYNEATGGK	7	6	1	Q8IWP6	N6(Deamidated)	1329.63	0	1.612e-05	2.36488	2.7744		3.15296	2.71246	2.99964	0
	High	High	High	High	High	High	TAVCDIPPR	44	38	6	Q13885;Q9BVA1;P04350;P07437;Q3ZCM7;Q8IWP6	C4(Carbamidomethyl)	1028.52	0	0.0001322	2.27407	2.47236	2.59036	2.73062	2.51203	2.49962	0
	High	High	High			High	LHFFMPGFAPLTSRGSQQYR	4	41	7	Q13885;Q9BVA1;P04350;P07437;Q9BUF5;Q3ZCM7;Q8IWP6		2340.16	0	1.067e-05	2.25688	3.6514	4.36487			5.20269	1
	High	High	High	High	High	High	FPGQLNADLR	13	54	9	Q9H4B7;Q13885;Q9BVA1;Q13509;P04350;P07437;Q9BUF5;Q3ZCM7;Q8IWP6	N6(Deamidated)	1131.57	0	2.006e-05	2.21691	2.33823	3.1195	3.05581	3.3301	3.17181	0
	High			High		High	EIVHLQAGQCGNQIGAK	3	38	6	Q13885;Q9BVA1;Q13509;P07437;P04350;Q8IWP6	Q9(Deamidated); C10(Carbamidomethyl); N12(Deamidated)	1824.91	0	0.002452	2.03243			2.0365		2.40769	0
	High	High	High	High	High	High	MSMKEVDEQMLNVQNK	25	28	4	Q13885;Q9BVA1;P07437;Q8IWP6	M10(Oxidation)	1939.89	0	1.481e-05	1.65216	2.3076	2.70297	3.54569	3.26897	2.89495	1
	High	High	High		High	High	NMMAACDPR	5	48	8	Q13885;Q9BVA1;Q13509;P04350;P07437;Q9BUF5;Q3ZCM7;Q8IWP6	C6(Carbamidomethyl)	1065.43	0	0.001025	1.38763	1.72221	2.17141		1.87463	1.93561	0
	High	High	High	High	High	High	NSSYFVEWIPNNVK	20	42	7	Q13885;Q9BVA1;Q13509;P04350;P07437;Q9BUF5;Q8IWP6	N1(Deamidated); N11(Deamidated)	1698.8	0	1.58e-05	1.36827	2.12459	3.04665	2.60131	3.10138	3.14003	0
	High	High	High	High	High	High	NMMAACDPR	25	48	8	Q13885;Q9BVA1;Q13509;P04350;P07437;Q9BUF5;Q3ZCM7;Q8IWP6	M2(Oxidation); C6(Carbamidomethyl)	1081.42	0	0.0007385	1.1187	1.73189	2.14065	2.31829	2.29386	2.0751	0
		High			High	High	IREEYPDRIMNTFSVVPSPK	3	16	2	P07437;Q8IWP6	M10(Oxidation); N11(Deamidated)	2395.19	0	5.909e-05		4.71809			3.9547	3.39155	2
		High					KEAESCDCLQGFQLTHSLGGGTGSGMGTLLISK	1	21	4	P04350;P07437;Q3ZCM7;Q8IWP6	C6(Carbamidomethyl); C8(Carbamidomethyl); Q10(Deamidated); Q13(Deamidated); M26(Oxidation)	3457.62	0	4.05e-08		4.57269					1
		High	High	High			LTTPTYGDLNHLVSATMSGVTTCLR	6	29	5	Q13885;Q9BVA1;P04350;P07437;Q8IWP6	N10(Deamidated); M17(Oxidation); C23(Carbamidomethyl)	2725.33	0	1.11e-07		4.00522	4.27559	1.03639			0
		High	High		High	High	FWEVISDEHGIDPTGTYHGDSDLQLER	4	16	2	P04350;Q8IWP6	Q24(Deamidated)	3117.43	0	5.201e-09		3.44847	3.05235		2.08189	1.99468	0
		High	High		High		RISEQFTAMFR	4	37	6	Q13885;Q9BVA1;Q13509;P04350;P07437;Q8IWP6	M9(Oxidation)	1401.69	0	0.0006989		3.11124	3.23979		2.88939		1
		High	High	High	High	High	MREIVHLQAGQCGNQIGAK	22	36	6	P04350;Q13885;Q9BVA1;Q13509;P07437;Q8IWP6	M1(Oxidation); C12(Carbamidomethyl); N14(Deamidated)	2127.04	0	0.000109		3.06472	2.66998	3.96085	2.8695	3.89352	1
		High	High				HGRYLTVAAVFR	2	24	3	P04350;P07437;Q8IWP6		1389.77	0	6.066e-05		2.8599	1.84592				1
		High	High		High	High	LAVNMVPFPR	4	48	9	Q9H4B7;Q13885;Q9BVA1;Q13509;P04350;P07437;Q9BUF5;Q3ZCM7;Q8IWP6	N4(Deamidated); M5(Oxidation)	1160.61	0	0.0001135		2.58765	2.67188		2.87404	2.53368	0
		High	High				SGPFGQIFRPDNFVFGQSGAGNNWAK	9	27	5	Q13885;Q9BVA1;P04350;P07437;Q8IWP6	N12(Deamidated); Q17(Deamidated); N22(Deamidated)	2801.32	0	0.0007719		2.54606	2.3042				0
		High	High	High	High	High	EIVHLQAGQCGNQIGAK	11	38	6	Q13885;Q9BVA1;Q13509;P07437;P04350;Q8IWP6	C10(Carbamidomethyl); N12(Deamidated)	1823.91	0	4.237e-05		2.34627	2.58944	3.15245	3.36631	2.65299	0
		High		High			EVDEQMLNVQNKNSSYFVEWIPNNVK	4	27	4	Q13885;Q9BVA1;P07437;Q8IWP6	N13(Deamidated)	3125.48	0	8.006e-07		2.27187		4.07113			1
		High		High	High		HGRYLTVAAVFRGR	3	24	3	P04350;P07437;Q8IWP6		1602.9	0	8.02e-06		2.1492		3.32717	2.34793		2
		High	High	High	High	High	ALTVPELTQQMFDAK	11	17	3	Q13509;P04350;Q8IWP6	Q9(Deamidated)	1692.85	0	9.1e-05		1.94148	1.59988	2.60048	2.5515	2.75354	0
		High	High	High	High	High	IMNTFSVVPSPK	6	28	4	Q13509;P04350;P07437;Q8IWP6	M2(Oxidation); N3(Deamidated)	1336.68	0	0.0001803		1.48073	2.72694	2.36549	2.41332	2.87111	0
		High	High	High	High	High	MSMKEVDEQMLNVQNK	10	28	4	Q13885;Q9BVA1;P07437;Q8IWP6	M1(Oxidation); M3(Oxidation)	1955.88	0	0.000256		1.27005	2.92655	1.83003	2.42544	2.71062	1
			High	High	High		KEAESCDCLQGFQLTHSLGGGTGSGMGTLLISK	3	21	4	P04350;P07437;Q3ZCM7;Q8IWP6	C6(Carbamidomethyl); C8(Carbamidomethyl); M26(Oxidation)	3455.62	0	2.175e-13			6.88621	8.03971	7.37998		1
			High	High	High	High	TLKLTTPTYGDLNHLVSATMSGVTTCLR	4	28	5	Q13885;Q9BVA1;P04350;P07437;Q8IWP6	C26(Carbamidomethyl)	3050.57	0	6.245e-10			4.93785	5.38245	6.31266	5.04655	1
			High				IREEYPDRIMNTFSVVPSPK	1	16	2	P07437;Q8IWP6	M10(Oxidation)	2394.22	0	5.173e-05			4.58177				2
			High				MPATFIGNSTAIQELFKR	1	1	1	Q8IWP6		2024.07	0	3.119e-06			4.1703				1
			High				TLKLTTPTYGDLNHLVSATMSGVTTCLR	1	28	5	Q13885;Q9BVA1;P04350;P07437;Q8IWP6	N13(Deamidated); M20(Oxidation); C26(Carbamidomethyl)	3067.55	0	2.852e-05			3.90205				1
			High		High	High	MPATFIGNSTAIQELFKR	4	1	1	Q8IWP6	N8(Deamidated)	2025.05	0	1.129e-06			3.89716		3.1009	4.34019	1
			High				LHFFMPGFAPLTSRGSQQYR	2	41	7	Q13885;Q9BVA1;P04350;P07437;Q9BUF5;Q3ZCM7;Q8IWP6	M5(Oxidation); Q17(Deamidated)	2357.16	0	6.124e-05			3.87223				1
			High		High		TLKLTTPTYGDLNHLVSATMSGVTTCLR	2	28	5	Q13885;Q9BVA1;P04350;P07437;Q8IWP6	M20(Oxidation); C26(Carbamidomethyl)	3066.57	0	7.105e-05			3.68729		3.4558		1
			High				MSMKEVDEQMLNVQNK	1	28	4	Q13885;Q9BVA1;P07437;Q8IWP6	M1(Oxidation); M3(Oxidation); M10(Oxidation)	1971.88	0	3.221e-05			2.88347				1
			High	High			YLTVAAVFRGR	2	24	3	P04350;P07437;Q8IWP6		1252.72	0	0.000289			2.8603	2.50387			1
			High		High		TLKLTTPTYGDLNHLVSATMSGVTTCLR	2	28	5	Q13885;Q9BVA1;P04350;P07437;Q8IWP6	N13(Deamidated); C26(Carbamidomethyl)	3051.57	0	1.249e-07			2.76291		3.90928		1
			High	High	High		MREIVHLQAGQCGNQIGAK	9	36	6	P04350;Q13885;Q9BVA1;Q13509;P07437;Q8IWP6	Q8(Deamidated); C12(Carbamidomethyl); N14(Deamidated)	2112.05	0	0.0001527			2.04123	4.13014	2.54641		1
			High		High		MREIVHLQAGQCGNQIGAK	4	36	6	Q13885;Q9BVA1;Q13509;P07437;P04350;Q8IWP6	M1(Oxidation); Q11(Deamidated); C12(Carbamidomethyl); N14(Deamidated)	2128.04	0	0.000438			1.91363		2.61378		1
			High	High	High	High	NMMAACDPR	28	48	8	Q13885;Q9BVA1;Q13509;P04350;P07437;Q9BUF5;Q3ZCM7;Q8IWP6	M2(Oxidation); M3(Oxidation); C6(Carbamidomethyl)	1097.42	0	0.00181			1.2053	1.71455	1.63468	1.76003	0
				High		High	EAESCDCLQGFQLTHSLGGGTGSGMGTLLISK	4	22	4	Q3ZCM7;P07437;Q8IWP6;P04350	C5(Carbamidomethyl); C7(Carbamidomethyl); Q9(Deamidated); M25(Oxidation)	3328.53	0	1.669e-12				6.25315		6.5489	0
				High	High	High	EAESCDCLQGFQLTHSLGGGTGSGMGTLLISK	3	22	4	Q3ZCM7;P07437;Q8IWP6;P04350	C5(Carbamidomethyl); C7(Carbamidomethyl); Q9(Deamidated); Q12(Deamidated)	3313.54	0	2.11e-08				2.73464	3.15542	3.87206	0
				High			KEAESCDCLQGFQLTHSLGGGTGSGMGTLLISK	2	21	4	P04350;P07437;Q3ZCM7;Q8IWP6	C6(Carbamidomethyl); C8(Carbamidomethyl); Q13(Deamidated)	3440.62	0	0.0003382				2.31813			1
				High		High	EVDEQMLNVQNKNSSYFVEWIPNNVK	9	27	4	Q13885;Q9BVA1;P07437;Q8IWP6	N11(Deamidated); N13(Deamidated)	3126.48	0	3.839e-07				2.06531		4.14057	1
					High		LHFFMPGFAPLTSRGSQQYR	2	41	7	Q13885;Q9BVA1;P04350;P07437;Q9BUF5;Q3ZCM7;Q8IWP6	Q17(Deamidated)	2341.17	0	6.996e-06					3.6106		1
					High		KEAESCDCLQGFQLTHSLGGGTGSGMGTLLISK	1	21	4	P04350;P07437;Q3ZCM7;Q8IWP6	C6(Carbamidomethyl); C8(Carbamidomethyl); Q10(Deamidated); Q13(Deamidated)	3441.62	0	2.386e-06					2.95763		1
		High	High	High	High	High	KLAVNMVPFPR	8	48	9	Q9H4B7;Q13885;Q9BVA1;Q13509;P04350;P07437;Q9BUF5;Q3ZCM7;Q8IWP6	N5(Deamidated)	1272.71	0.001	0.01232		2.5388	2.04702	3.00596	2.88734	2.52232	1
			High				INVYYNEATGGK	1	6	1	Q8IWP6	N2(Deamidated); N6(Deamidated)	1330.63	0.001	0.007327			2.3655				0
			High				EVDEQMLNVQNKNSSYFVEWIPNNVK	1	27	4	Q13885;Q9BVA1;P07437;Q8IWP6	M6(Oxidation); N13(Deamidated)	3141.48	0.001	0.002598			1.76948				1
				High	High	High	IREEYPDR	3	34	6	Q9H4B7;Q13885;Q9BVA1;P07437;Q3ZCM7;Q8IWP6		1077.53	0.001	0.01557				2.213	2.41433	2.51858	1
				High	High		MSMKEVDEQMLNVQNK	6	28	4	Q13885;Q9BVA1;P07437;Q8IWP6	M1(Oxidation); Q9(Deamidated); M10(Oxidation)	1956.89	0.001	0.03185				1.60028	1.15813		1
				High			EVDEQMLNVQNK	1	29	4	Q13885;Q9BVA1;P07437;Q8IWP6	M6(Oxidation)	1462.68	0.001	0.01263				1.45838			0
	High						MSMKEVDEQMLNVQNK	2	28	4	Q13885;Q9BVA1;P07437;Q8IWP6	Q9(Deamidated); M10(Oxidation)	1940.89	0.002	0.03547	1.08377						1
		High					ISEQFTAMFRR	1	37	6	Q13885;Q9BVA1;Q13509;P04350;P07437;Q8IWP6	M8(Oxidation)	1401.69	0.002	0.04507		1.54709					1
			High				TAVCDIPPRGLK	2	38	6	Q13885;Q9BVA1;P04350;P07437;Q3ZCM7;Q8IWP6	C4(Carbamidomethyl)	1326.72	0.002	0.02889			1.79221				1
P14136	Glial fibrillary acidic protein OS=Homo sapiens GN=GFAP PE=1 SV=1 - [GFAP_HUMAN]	424.047	77.78	49	180	413.417	76.85	46	146	1183.73	87.96	64	386	1198.68	87.27	62	396	1026.17	86.34	59	331	977.887	87.73	61	306	432	49.8496	5.51611	catalytic activity; motor activity; protein binding; structural molecule activity	cytoplasm; cytosol; cytoskeleton; membrane	response to stimulus; cell differentiation; cell proliferation; development; regulation of biological process; cell organization and biogenesis; cell communication; transport
	A2	B2	C2	D2	E2	F2	Sequence	# PSMs	# Proteins	# Protein Groups	Protein Group Accessions	Modifications	MH+ [Da]	q-Value	PEP	XCorr A2	XCorr B2	XCorr C2	XCorr D2	XCorr E2	XCorr F2	# Missed Cleavages
	High	High	High	High	High	High	QQVHVELDVAKPDLTAALKEIR	11	7	2	P14136;K7EKH9		2473.38	0	1.992e-10	6.53958	7.67863	7.06214	6.58296	6.83824	6.47814	1
	High	High	High	High	High	High	KLLEGEENRITIPVQTFSNLQIR	14	6	1	P14136		2698.49	0	2.485e-16	6.34996	6.09993	7.82208	7.8399	8.51667	5.64986	2
	High	High	High	High	High	High	VDFSLAGALNAGFKETR	35	9	2	P14136;K7EKH9		1795.94	0	6.051e-10	6.30263	5.63247	6.12386	5.52871	5.79602	5.39432	1
	High	High	High	High	High		EAASYQEALARLEEEGQSLKDEMAR	6	7	1	P14136		2824.34	0	4.192e-11	5.60547	6.21435	7.21584	4.38824	7.50506		2
	High	High	High	High	High	High	QQVHVELDVAKPDLTAALK	24	7	2	P14136;K7EKH9		2075.15	0	6.172e-09	5.32248	5.29896	6.39122	5.80234	5.50949	5.38022	0
	High	High	High	High	High	High	TQYEAMASSNMHEAEEWYR	21	7	2	P14136;K7EKH9		2332.96	0	4.822e-11	5.20815	5.37981	5.81211	6.56524	5.95395	5.92191	0
	High	High	High	High	High	High	VDFSLAGALNAGFKETR	43	9	2	P14136;K7EKH9	N10(Deamidated)	1796.92	0	9.648e-11	5.11215	5.30413	5.50326	5.28344	6.19763	6.10995	1
	High	High	High	High	High	High	LEVERDNLAQDLATVR	15	9	2	P14136;K7EKH9	N7(Deamidated)	1842.96	0	3.749e-06	4.78572	4.36497	4.91575	4.0889	4.57114	4.54794	1
	High	High	High	High	High	High	LLEGEENRITIPVQTFSNLQIR	14	6	1	P14136		2570.39	0	4.949e-11	4.74212	5.58506	6.56313	4.39861	6.59685	5.3835	1
	High	High	High	High	High	High	HLQEYQDLLNVK	55	7	1	P14136		1499.78	0	2.715e-10	4.67798	4.43932	4.93072	4.37878	5.09376	4.90255	0
	High	High	High	High	High	High	LEAENNLAAYRQEADEATLAR	12	6	1	P14136		2348.15	0	2.599e-07	4.60271	4.98889	4.59361	4.27327	4.9027	4.53433	1
	High	High	High	High	High	High	LEVERDNLAQDLATVR	56	9	2	P14136;K7EKH9		1841.97	0	3.217e-08	4.55062	4.55041	4.87031	5.41496	4.95828	5.2038	1
	High	High	High	High	High	High	QLQSLTCDLESLRGTNESLER	26	6	1	P14136	C7(Carbamidomethyl); N16(Deamidated)	2450.17	0	2.727e-05	4.30415	2.76206	4.41345	3.98557	4.384	4.26201	1
	High	High	High	High	High	High	KLLEGEENRITIPVQTFSNLQIR	11	6	1	P14136	N8(Deamidated)	2699.47	0	1.395e-08	4.25469	3.87294	4.83576	4.29608	5.96113	5.17531	2
	High	High	High	High	High	High	LEAENNLAAYRQEADEATLAR	19	6	1	P14136	N5(Deamidated)	2349.13	0	1.847e-07	4.00264	4.58247	4.66158	5.228	4.82168	4.89471	1
	High	High	High	High	High	High	QLQSLTCDLESLRGTNESLER	20	6	1	P14136	C7(Carbamidomethyl)	2449.2	0	2.159e-05	3.98818	3.9898	4.02683	3.90842	3.75103	3.88111	1
	High	High	High	High	High	High	AEMMELNDRFASYIEK	18	9	2	P14136;K7EKH9	N7(Deamidated)	1947.89	0	1.4e-08	3.97368	4.22643	4.16524	4.07159	4.43038	4.42002	1
	High	High	High	High	High	High	SKFADLTDAAARNAELLR	11	8	2	P14136;K7EKH9	N13(Deamidated)	1963.02	0	0.0001467	3.91342	3.95163	4.68935	4.44478	4.4125	4.53056	2
	High	High	High	High	High	High	ITIPVQTFSNLQIR	17	6	1	P14136		1629.93	0	4.511e-06	3.86938	3.32455	3.03424	3.28737	3.36719	3.13874	0
	High	High	High	High	High	High	VDFSLAGALNAGFK	27	9	2	P14136;K7EKH9		1409.74	0	4.539e-07	3.84117	4.08057	4.11742	4.15579	3.93827	3.89979	0
	High	High	High	High		High	SYVSSGEMMVGGLAPGRR	7	8	2	P14136;K7EKH9		1853.9	0	1.332e-05	3.81378	3.7401	3.15058	3.15392		3.70438	1
	High	High	High	High	High	High	LRLDQLTANSAR	19	9	2	P14136;K7EKH9		1357.75	0	0.001391	3.79983	3.37227	3.95185	4.21064	3.4147	4.03823	1
	High		High	High	High	High	LQDETNLRLEAENNLAAYR	11	8	2	P14136;K7EKH9		2233.11	0	9.007e-07	3.77448		4.55946	3.19449	4.63685	4.94662	1
	High	High	High	High	High	High	AKEPTKLADVYQAELR	14	9	2	P14136;K7EKH9		1831.99	0	3.857e-07	3.70629	3.61877	5.71546	5.52188	5.42116	4.33198	2
	High	High	High	High	High	High	IHEEEVRELQEQLAR	28	5	1	P14136		1878.96	0	0.0004193	3.69806	3.72279	3.73777	4.23698	3.72181	4.37778	1
	High	High	High	High	High	High	KIHEEEVRELQEQLAR	46	5	1	P14136		2007.06	0	0.0006829	3.57558	3.50162	3.68321	3.68707	4.89938	3.77609	2
	High	High	High	High	High	High	LALDIEIATYR	14	32	2	H6VRF8;P14136		1277.71	0	0.0001409	3.5292	3.17847	3.37065	3.06305	3.47483	3.41957	0
	High		High	High	High	High	SYVSSGEMMVGGLAPGR	10	8	2	P14136;K7EKH9		1697.8	0	1.374e-10	3.49981		4.25974	4.41071	4.64924	4.39435	0
	High		High	High	High	High	LQDETNLRLEAENNLAAYRQEADEATLAR	5	6	1	P14136		3317.63	0	2.975e-06	3.42864		5.12275	3.47204	3.74304	4.51336	2
	High	High	High	High	High	High	AEMMELNDRFASYIEK	8	9	2	P14136;K7EKH9		1946.9	0	1.892e-05	3.38981	3.22124	3.65271	3.95106	3.77477	4.21174	1
	High	High	High	High	High	High	LALDIEIATYRK	16	24	1	P14136		1405.8	0	4.761e-05	3.38016	3.62363	3.65179	3.61963	3.62351	3.58413	1
	High	High	High	High	High	High	LLEGEENRITIPVQTFSNLQIR	28	6	1	P14136	N7(Deamidated)	2571.38	0	5.114e-10	3.36677	3.94371	4.51516	5.61184	5.45863	4.88084	1
	High	High	High	High	High	High	RSYVSSGEMMVGGLAPGR	6	8	2	P14136;K7EKH9		1853.9	0	6.672e-05	3.36196	4.39122	4.55757	4.6364	4.84806	5.03635	1
	High	High	High	High	High	High	EAASYQEALAR	17	7	1	P14136		1208.59	0	6.49e-05	3.30436	3.20363	3.57387	3.37803	3.33763	3.41625	0
	High	High	High	High	High	High	TQYEAMASSNMHEAEEWYR	21	7	2	P14136;K7EKH9	N10(Deamidated)	2333.94	0	2.813e-10	3.30421	5.13588	5.1824	6.27272	5.9093	4.97577	0
	High	High	High	High	High	High	TQYEAMASSNMHEAEEWYR	47	7	2	P14136;K7EKH9	M6(Oxidation)	2348.95	0	1.463e-07	3.2811	5.7284	5.68694	5.49697	5.34611	5.44659	0
	High		High	High	High	High	QLQSLTCDLESLR	8	7	1	P14136	Q1(Deamidated); C7(Carbamidomethyl)	1563.77	0	1.26e-06	3.2784		3.39679	3.1203	3.51288	3.31361	0
	High	High	High	High	High	High	QLQSLTCDLESLR	29	7	1	P14136	C7(Carbamidomethyl)	1562.78	0	3.499e-05	3.26423	3.23465	3.82289	3.6396	3.59113	3.74178	0
	High	High	High	High	High	High	ALAAELNQLR	14	9	2	P14136;K7EKH9		1098.63	0	0.003202	3.20347	3.14917	3.13663	3.17991	3.0754	3.06241	0
	High	High	High	High	High	High	FLEQQNKALAAELNQLR	9	9	2	P14136;K7EKH9	N6(Deamidated)	1987.06	0	1.104e-05	3.1632	3.25362	4.24673	3.31289	4.10027	4.09725	1
	High	High	High	High	High	High	LRLDQLTANSAR	19	9	2	P14136;K7EKH9	N9(Deamidated)	1358.74	0	2.598e-08	3.15001	3.23446	3.56442	3.95796	3.43263	3.23715	1
	High	High	High	High	High	High	LADVYQAELR	12	9	2	P14136;K7EKH9		1177.62	0	1.819e-05	3.13728	3.36732	3.30326	3.50656	3.31431	3.45881	0
	High	High					EAASYQEALARLEEEGQSLKDEMAR	2	7	1	P14136	Q6(Deamidated); M23(Oxidation)	2841.34	0	7.179e-05	3.10396	3.03926					2
	High	High	High	High	High	High	VDFSLAGALNAGFK	24	9	2	P14136;K7EKH9	N10(Deamidated)	1410.72	0	3.081e-07	3.06879	2.88298	3.52327	3.98412	3.7117	3.57641	0
	High	High	High	High	High	High	TQYEAMASSNMHEAEEWYR	32	7	2	P14136;K7EKH9	M6(Oxidation); N10(Deamidated)	2349.95	0	4.248e-09	3.05897	4.32837	4.676	4.29899	5.38666	4.38356	0
	High	High	High	High	High	High	QEADEATLAR	6	6	1	P14136		1103.53	0	0.000187	3.02542	2.99887	3.06373	3.14917	2.97676	2.8988	0
	High	High	High	High	High	High	FADLTDAAARNAELLR	26	8	2	P14136;K7EKH9	N11(Deamidated)	1747.9	0	0.0004689	2.92007	2.86	3.52794	3.30314	3.13918	3.09402	1
	High	High			High	High	FADLTDAAARNAELLR	4	8	2	P14136;K7EKH9		1746.91	0	0.0003476	2.91163	2.77498			3.14827	3.54427	1
	High		High	High	High	High	RSYVSSGEMMVGGLAPGR	13	8	2	P14136;K7EKH9	M10(Oxidation)	1869.89	0	5.541e-07	2.87018		3.91884	4.47966	4.17669	5.13181	1
	High	High	High	High	High	High	SKFADLTDAAAR	20	8	2	P14136;K7EKH9		1265.65	0	2.695e-05	2.83838	3.44054	3.68582	3.64189	3.45569	3.61258	1
	High	High	High	High	High	High	FADLTDAAAR	26	8	2	P14136;K7EKH9		1050.52	0	2.197e-05	2.80043	2.51684	2.94631	2.92546	2.97181	2.81077	0
	High		High	High	High	High	ITIPVQTFSNLQIR	21	6	1	P14136	N10(Deamidated)	1630.91	0	2.187e-05	2.79121		3.40779	3.34994	3.66012	3.72273	0
	High	High	High	High	High	High	KIESLEEEIR	45	6	1	P14136		1245.67	0	1.652e-05	2.77266	2.63415	3.10789	3.22455	2.57337	3.47146	1
	High	High	High	High	High	High	ALAAELNQLR	14	9	2	P14136;K7EKH9	N7(Deamidated)	1099.62	0	6.131e-05	2.7587	3.07901	2.79205	3.18554	3.20371	2.99554	0
	High	High	High	High	High	High	RSYVSSGEMMVGGLAPGRR	20	8	2	P14136;K7EKH9	M9(Oxidation)	2025.99	0	5.66e-05	2.72855	2.54047	3.13173	4.14912	4.9991	4.91259	2
	High	High	High	High	High	High	AEMMELNDRFASYIEK	21	9	2	P14136;K7EKH9	M4(Oxidation)	1962.89	0	5.042e-05	2.72794	2.84495	3.3604	3.59174	3.32557	1.99944	1
	High	High	High	High	High	High	KIESLEEEIRFLR	7	6	1	P14136		1661.92	0	0.0003592	2.65533	2.93704	3.44812	3.09948	2.83547	3.53401	2
	High		High				ASERAEMMELNDRFASYIEK	2	9	2	P14136;K7EKH9	N11(Deamidated)	2391.09	0	6.273e-05	2.65358		4.23853				2
	High	High	High	High	High	High	RSYVSSGEMMVGGLAPGRR	10	8	2	P14136;K7EKH9		2010	0	6.611e-10	2.62199	3.61904	4.80933	4.58716	5.36327	5.21023	2
	High	High	High	High	High	High	LEEEGQSLKDEMAR	34	7	1	P14136		1634.77	0	6.556e-07	2.60506	2.33011	4.24975	4.04617	3.97366	4.18809	1
	High			High			QKLQDETNLRLEAENNLAAYR	4	7	2	P14136;K7EKH9	N15(Deamidated)	2490.27	0	0.0006736	2.56037			4.40185			2
	High		High	High	High	High	LEAENNLAAYR	9	8	2	P14136;K7EKH9	N5(Deamidated)	1264.62	0	3.095e-05	2.33631		3.25055	3.44615	3.22598	3.24709	0
	High	High	High	High	High	High	KIHEEEVRELQEQLAR	10	5	1	P14136	Q13(Deamidated)	2008.05	0	0.00334	2.30523	3.87142	3.29781	3.61108	2.49738	3.63587	2
	High	High	High	High	High	High	ELQEQLAR	8	7	2	P14136;K7EKH9		986.526	0	0.007335	2.29666	2.1802	2.43113	2.20319	2.47802	2.24571	0
	High	High	High	High	High	High	LDQLTANSAR	8	9	2	P14136;K7EKH9		1088.57	0	0.0001601	2.15618	2.9308	3.0723	3.20478	3.01883	3.07838	0
	High		High	High	High	High	SYVSSGEMMVGGLAPGR	9	8	2	P14136;K7EKH9	M9(Oxidation)	1713.8	0	6.29e-08	2.14985		3.91015	3.3064	3.63743	3.99876	0
	High	High	High	High	High	High	SYVSSGEMMVGGLAPGRR	21	8	2	P14136;K7EKH9	M8(Oxidation)	1869.89	0	0.0004532	2.1469	1.82706	2.82536	2.37752	2.5383	2.12039	1
	High	High	High	High	High	High	LEEEGQSLKDEMAR	72	7	1	P14136	M12(Oxidation)	1650.76	0	3.567e-05	1.85737	1.67959	3.58356	3.67908	3.62056	3.71876	1
	High	High	High		High	High	QKLQDETNLR	6	7	2	P14136;K7EKH9		1244.66	0	0.0006546	1.84988	3.03383	2.63973		3.00672	2.77579	1
	High		High	High	High		ASERAEMMELNDRFASYIEK	4	9	2	P14136;K7EKH9		2390.1	0	1.045e-05	1.79769		3.82443	3.79912	4.33175		2
	High	High	High	High	High	High	AEMMELNDRFASYIEK	29	9	2	P14136;K7EKH9	M3(Oxidation); N7(Deamidated)	1963.88	0	0.0001767	1.70474	3.23516	3.87944	4.00171	3.14776	3.34925	1
	High	High	High	High	High	High	AEMMELNDRFASYIEK	8	9	2	P14136;K7EKH9	M3(Oxidation); M4(Oxidation)	1978.89	0	4.879e-05	1.69988	1.18067	3.05634	3.09715	2.43034	3.27751	1
	High	High	High	High	High		LLEGEENR	5	7	1	P14136		959.479	0	0.002431	1.69399	2.14554	2.26383	1.69028	2.03884		0
	High	High	High	High	High	High	LEAENNLAAYR	8	8	2	P14136;K7EKH9		1263.63	0	1.152e-05	1.62948	3.32653	2.70695	3.21565	1.8737	2.87836	0
	High	High					LQDETNLR	2	8	2	P14136;K7EKH9		988.505	0	0.0001848	1.61957	1.68133					0
	High		High	High	High	High	ELQEQLAR	5	7	2	P14136;K7EKH9	Q3(Deamidated)	987.511	0	0.001612	1.59433		1.90318	2.16339	1.97706	2.06141	0
	High		High	High	High	High	MPPPLPTR	11	10	2	P14136;K7EKH9		908.503	0	0.007399	1.52526		1.95005	2.12976	2.11313	1.99707	0
	High		High	High			HLQEYQDLLNVK	4	7	1	P14136	N10(Deamidated)	1500.78	0	5.988e-08	1.40484		3.57546	3.76883			0
	High	High	High	High	High	High	KLLEGEENR	6	7	1	P14136		1087.58	0	2.91e-05	1.38916	1.41242	2.74443	2.46705	2.85239	2.61594	1
	High	High	High	High	High	High	MPPPLPTR	32	10	2	P14136;K7EKH9	M1(Oxidation)	924.497	0	0.001652	1.33522	1.42764	2.01667	1.82506	2.0835	2.15268	0
	High		High	High	High	High	SYVSSGEMMVGGLAPGRR	6	8	2	P14136;K7EKH9	M8(Oxidation); M9(Oxidation)	1885.89	0	0.003326	1.07794		2.30105	2.54291	2.17511	2.69024	1
	High	High	High	High	High	High	LLEGEENR	6	7	1	P14136	N7(Deamidated)	960.463	0	0.005982	0.877855	2.09387	2.14473	2.06272	2.12633	2.42604	0
		High	High	High	High	High	FLEQQNKALAAELNQLR	9	9	2	P14136;K7EKH9		1986.08	0	2.668e-11		4.33035	4.41201	5.07204	4.9385	4.93986	1
		High		High	High		QLQSLTCDLESLRGTNESLER	6	6	1	P14136	Q1(Deamidated); C7(Carbamidomethyl); N16(Deamidated)	2451.18	0	6.851e-05		3.94879		4.54345	4.26632		1
		High	High			High	TQYEAMASSNMHEAEEWYR	3	7	2	P14136;K7EKH9	Q2(Deamidated); N10(Deamidated)	2334.95	0	1.453e-07		3.36895	3.86925			3.70125	0
		High				High	LEAENNLAAYRQEADEATLAR	2	6	1	P14136	N5(Deamidated); N6(Deamidated)	2350.13	0	1.418e-06		2.85216				4.54475	1
		High			High	High	LLEGEENRITIPVQTFSNLQIR	4	6	1	P14136	N7(Deamidated); Q14(Deamidated)	2572.38	0	7.134e-09		2.52514			3.67026	3.50507	1
		High		High		High	LQDETNLRLEAENNLAAYRQEADEATLAR	6	6	1	P14136	N13(Deamidated)	3318.64	0	7.609e-07		2.51466		3.39012		4.22858	2
		High	High	High	High	High	RSYVSSGEMMVGGLAPGRR	7	8	2	P14136;K7EKH9	M9(Oxidation); M10(Oxidation)	2041.99	0	5.533e-09		2.38749	4.29735	3.90002	5.395	4.50805	2
		High	High	High	High	High	EPTKLADVYQAELR	5	9	2	P14136;K7EKH9		1632.86	0	0.001053		2.2747	3.07415	2.20538	2.71422	2.6239	1
		High	High	High	High		TQYEAMASSNMHEAEEWYR	6	7	2	P14136;K7EKH9	M6(Oxidation); N10(Deamidated); M11(Oxidation)	2365.94	0	8.479e-08		1.72562	5.49096	2.7426	3.1597		0
		High			High	High	TQYEAMASSNMHEAEEWYR	6	7	2	P14136;K7EKH9	Q2(Deamidated); N10(Deamidated); M11(Oxidation)	2350.94	0	1.062e-09		1.45143			3.50354	2.25649	0
			High	High	High	High	EAASYQEALARLEEEGQSLKDEMAR	5	7	1	P14136	M23(Oxidation)	2840.33	0	1.741e-07			7.29397	6.18034	6.62503	5.11846	2
			High	High			MPPPLPTRVDFSLAGALNAGFKETR	3	9	2	P14136;K7EKH9		2685.42	0	3.863e-08			5.73634	6.04017			2
			High	High	High	High	TQYEAMASSNMHEAEEWYR	19	7	2	P14136;K7EKH9	M6(Oxidation); M11(Oxidation)	2364.95	0	1.925e-07			5.52254	3.90096	4.08088	5.05549	0
			High	High		High	EAASYQEALARLEEEGQSLKDEMAR	4	7	1	P14136	Q6(Deamidated)	2825.34	0	1.646e-10			5.39149	7.47294		7.71143	2
			High				MPPPLPTRVDFSLAGALNAGFKETR	1	9	2	P14136;K7EKH9	M1(Oxidation)	2701.41	0	2.237e-06			5.23192				2
			High	High			KLLEGEENRITIPVQTFSNLQIR	2	6	1	P14136	Q15(Deamidated); N19(Deamidated)	2700.47	0	2.706e-06			4.70493	3.14231			2
			High	High		High	ETSLDTKSVSEGHLKR	4	6	1	P14136		1786.93	0	3.621e-06			4.55597	3.72597		2.90726	2
			High	High	High	High	ETSLDTKSVSEGHLK	4	6	1	P14136		1630.83	0	2.288e-05			4.35487	3.69451	3.98296	4.03397	1
			High	High	High	High	RSYVSSGEMMVGGLAPGR	5	8	2	P14136;K7EKH9	M9(Oxidation); M10(Oxidation)	1885.89	0	1.377e-07			4.21086	4.31935	4.25374	3.77463	1
			High				ASERAEMMELNDRFASYIEK	2	9	2	P14136;K7EKH9	M8(Oxidation); N11(Deamidated)	2407.08	0	0.0001406			4.10493				2
			High	High	High	High	LQDETNLRLEAENNLAAYR	7	8	2	P14136;K7EKH9	N13(Deamidated)	2234.1	0	1.103e-06			3.92897	4.03435	2.58106	3.65018	1
			High				MPPPLPTRVDFSLAGALNAGFKETR	1	9	2	P14136;K7EKH9	N18(Deamidated)	2686.4	0	4.724e-05			3.57134				2
			High				AEMMELNDRFASYIEKVR	2	9	2	P14136;K7EKH9	M3(Oxidation); M4(Oxidation); N7(Deamidated)	2235.04	0	4.385e-05			3.5519				2
			High	High	High	High	QKLQDETNLRLEAENNLAAYR	9	7	2	P14136;K7EKH9		2489.27	0	0.0002493			3.53526	4.08205	4.21167	2.48071	2
			High	High	High	High	DNLAQDLATVR	6	9	2	P14136;K7EKH9		1215.63	0	0.0005496			3.37956	3.47299	3.27862	3.38703	0
			High	High	High	High	ASERAEMMELNDR	4	9	2	P14136;K7EKH9		1551.69	0	2.77e-05			3.36546	3.76255	3.66001	3.34264	1
			High	High	High	High	AEMMELNDRFASYIEKVR	5	9	2	P14136;K7EKH9	N7(Deamidated)	2203.05	0	0.0001316			3.26242	3.14458	2.88751	4.13497	2
			High	High	High	High	AEMMELNDRFASYIEKVR	4	9	2	P14136;K7EKH9		2202.07	0	4.954e-06			3.23682	4.10933	3.69355	3.91764	2
			High	High			RQLQSLTCDLESLR	2	7	1	P14136	C8(Carbamidomethyl)	1718.89	0	1.622e-05			3.20319	3.85994			1
			High	High		High	LQDETNLRLEAENNLAAYRQEADEATLAR	5	6	1	P14136	Q2(Deamidated); N6(Deamidated)	3319.64	0	3.712e-06			3.16724	4.35382		3.75081	2
			High	High	High	High	SYVSSGEMMVGGLAPGR	5	8	2	P14136;K7EKH9	M8(Oxidation); M9(Oxidation)	1729.79	0	4.903e-07			3.13253	2.60334	3.02055	3.01457	0
			High			High	LADVYQAELRELR	2	9	2	P14136;K7EKH9		1575.85	0	0.0009692			3.12137			3.07586	1
			High	High	High		AEMMELNDRFASYIEK	5	9	2	P14136;K7EKH9	M3(Oxidation); M4(Oxidation); N7(Deamidated)	1979.87	0	0.000803			3.02899	3.7466	3.3817		1
			High		High	High	LADVYQAELR	3	9	2	P14136;K7EKH9	Q6(Deamidated)	1178.6	0	0.0002003			2.97643		3.19803	2.91023	0
			High	High			ASERAEMMELNDR	2	9	2	P14136;K7EKH9	M7(Oxidation); M8(Oxidation)	1583.68	0	0.0005192			2.9238	1.5212			1
			High	High	High	High	QQVHVELDVAKPDLTAALK	12	7	2	P14136;K7EKH9	Q1(Deamidated)	2076.14	0	1.693e-05			2.77685	3.83379	2.92243	3.99384	0
			High	High	High	High	TVEMRDGEVIKESK	14	4	1	P14136		1620.83	0	0.002321			2.72619	2.84482	2.5778	2.48362	2
			High	High	High	High	ASERAEMMELNDR	12	9	2	P14136;K7EKH9	M8(Oxidation)	1567.68	0	0.0008887			2.70024	2.66324	2.85288	2.66178	1
			High	High	High	High	IESLEEEIR	4	6	1	P14136		1117.57	0	0.001396			2.54515	2.61297	2.45608	2.62533	0
			High	High	High	High	AEMMELNDR	4	9	2	P14136;K7EKH9		1108.48	0	0.0001821			2.38407	2.6386	2.85391	2.75757	0
			High				LEEEGQSLKDEMAR	1	7	1	P14136	Q6(Deamidated); M12(Oxidation)	1651.75	0	0.0001487			2.3634				1
			High	High	High	High	LDQLTANSAR	4	9	2	P14136;K7EKH9	N7(Deamidated)	1089.55	0	4.324e-05			2.34696	2.71918	2.574	3.00958	0
			High	High			FLEQQNKALAAELNQLR	5	9	2	P14136;K7EKH9	Q4(Deamidated); Q5(Deamidated)	1988.06	0	1.478e-05			2.19386	2.96187			1
			High	High	High	High	AEMMELNDR	11	9	2	P14136;K7EKH9	M3(Oxidation); M4(Oxidation)	1140.47	0	0.001391			1.63392	2.05185	1.82948	2.06938	0
			High	High		High	HVREAASYQEALAR	3	7	1	P14136		1600.82	0	2.564e-05			1.16676	3.06008		2.91749	1
				High	High		LEEEGQSLKDEMAR	4	7	1	P14136	Q6(Deamidated)	1635.76	0	1.526e-06				3.67338	3.63624		1
				High			LDLERKIESLEEEIR	1	6	1	P14136		1872.02	0	3.668e-06				3.51754			2
				High			LEVERDNLAQDLATVR	1	9	2	P14136;K7EKH9	N7(Deamidated); Q10(Deamidated)	1843.95	0	0.001358				3.14845			1
				High		High	DNLAQDLATVR	2	9	2	P14136;K7EKH9	N2(Deamidated)	1216.62	0	6.67e-05				3.11841		2.96512	0
				High			EAASYQEALAR	1	7	1	P14136	Q6(Deamidated)	1209.57	0	2.711e-05				2.95497			0
				High	High	High	AEMMELNDR	30	9	2	P14136;K7EKH9	M3(Oxidation)	1124.47	0	0.002774				2.48139	2.52025	2.57662	0
				High			LQDETNLRLEAENNLAAYRQEADEATLAR	3	6	1	P14136	N13(Deamidated); N14(Deamidated); Q20(Deamidated)	3320.61	0	0.0001054				2.34842			2
					High		QQVHVELDVAKPDLTAALKEIR	4	7	2	P14136;K7EKH9	Q2(Deamidated)	2474.38	0	8.014e-10					6.56054		1
					High		MPPPLPTRVDFSLAGALNAGFK	1	9	2	P14136;K7EKH9		2299.21	0	0.0002801					2.94235		1
					High		TQYEAMASSNMHEAEEWYR	1	7	2	P14136;K7EKH9	Q2(Deamidated); M6(Oxidation); N10(Deamidated); M11(Oxidation)	2366.94	0	0.0001649					2.24588		0
						High	FASYIEKVR	1	9	2	P14136;K7EKH9		1112.61	0	0.000539						2.31792	1
			High	High			TVEMRDGEVIKESK	2	4	1	P14136	M4(Oxidation)	1636.82	0.001	0.008896			2.23479	1.33465			2
			High		High	High	SVSEGHLKRNIVVK	4	5	1	P14136	N10(Deamidated)	1566.9	0.001	0.01778			1.84831		2.18734	1.71083	2
					High		LQDETNLRLEAENNLAAYR	2	8	2	P14136;K7EKH9	Q2(Deamidated); N13(Deamidated)	2235.11	0.001	0.01346					2.47899		1
			High				LRLDQLTANSAR	1	9	2	P14136;K7EKH9	Q5(Deamidated); N9(Deamidated)	1359.73	0.002	0.02412			2.0614				1
			High				IESLEEEIRFLR	1	6	1	P14136		1533.83	0.002	0.02742			2.01427				1
			High	High	High	High	FASYIEK	5	9	2	P14136;K7EKH9		857.442	0.002	0.03243			1.8608	1.84649	1.7688	1.58282	0
						High	ITIPVQTFSNLQIR	1	6	1	P14136	Q6(Deamidated); N10(Deamidated)	1631.92	0.002	0.02338						2.13903	0
			High				IHEEEVRELQEQLAR	1	5	1	P14136	Q10(Deamidated)	1879.96	0.003	0.04887			1.65231				1
				High			MPPPLPTRVDFSLAGALNAGFK	1	9	2	P14136;K7EKH9	N18(Deamidated)	2300.23	0.006	0.2222				1.71532			1
Q13509	Tubulin beta-3 chain OS=Homo sapiens GN=TUBB3 PE=1 SV=2 - [TBB3_HUMAN]	338.379	67.56	28	144	402.338	63.78	27	147	481.962	62	26	185	568.277	70.67	28	205	605.97	71.78	28	209	582.019	71.78	29	205	450	50.4003	4.93213	nucleotide binding; catalytic activity; structural molecule activity; protein binding	nucleus; cytoplasm; cytoskeleton; membrane	metabolic process; cellular component movement; cell division; cell organization and biogenesis; cell differentiation; development; response to stimulus
	A2	B2	C2	D2	E2	F2	Sequence	# PSMs	# Proteins	# Protein Groups	Protein Group Accessions	Modifications	MH+ [Da]	q-Value	PEP	XCorr A2	XCorr B2	XCorr C2	XCorr D2	XCorr E2	XCorr F2	# Missed Cleavages
	High	High	High	High	High	High	GHYTEGAELVDSVLDVVRK	38	27	5	Q13885;Q9BVA1;Q13509;P07437;Q8IWP6		2087.08	0	4.74e-11	5.91391	5.95789	6.22326	6.4834	5.42623	6.73354	1
	High	High	High	High	High	High	GHYTEGAELVDSVLDVVR	57	27	5	Q13885;Q9BVA1;Q13509;P07437;Q8IWP6		1958.97	0	1.179e-12	4.69101	5.33159	5.69865	5.39932	5.49374	6.26227	0
	High	High	High	High	High	High	MREIVHIQAGQCGNQIGAK	19	36	6	P04350;Q13885;Q9BVA1;Q13509;P07437;Q8IWP6	C12(Carbamidomethyl)	2110.06	0	7.814e-09	4.38415	3.69105	5.49207	5.10398	4.76193	5.03565	1
	High						MSSTFIGNSTAIQELFKR	1	5	1	Q13509	M1(Oxidation)	2046.04	0	6.728e-11	4.28091						1
	High	High	High	High	High	High	LHFFMPGFAPLTAR	12	7	1	Q13509	M5(Oxidation)	1620.84	0	2.344e-05	3.99068	4.34027	4.55264	4.50798	4.02564	4.57237	0
	High	High	High	High	High	High	AILVDLEPGTMDSVR	32	20	4	Q13885;Q9BVA1;Q13509;P07437		1615.84	0	1.522e-07	3.96497	4.09856	3.99824	4.12268	4.17024	4.0075	0
	High			High		High	KECENCDCLQGFQLTHSLGGGTGSGMGTLLISK	3	7	1	Q13509	C3(Carbamidomethyl); C6(Carbamidomethyl); C8(Carbamidomethyl)	3555.63	0	3.478e-11	3.93625			6.96842		5.69991	1
	High	High	High	High	High	High	LATPTYGDLNHLVSATMSGVTTSLR	13	7	1	Q13509		2605.32	0	2.549e-09	3.8638	5.23542	4.86479	4.13759	5.14143	4.87878	0
	High	High		High	High	High	SGAFGHLFRPDNFIFGQSGAGNNWAK	9	7	1	Q13509		2795.34	0	1.795e-14	3.77699	4.43334		5.45072	6.28348	4.98508	0
	High	High	High	High	High	High	LHFFMPGFAPLTAR	10	7	1	Q13509		1604.85	0	7.713e-05	3.58256	4.12146	4.0366	3.82766	2.93282	4.09034	0
	High	High	High	High	High	High	ALTVPELTQQMFDAK	26	17	3	Q13509;P04350;Q8IWP6		1691.88	0	5.143e-05	3.49937	3.07495	3.24304	3.93856	3.47611	3.52732	0
	High	High	High	High	High	High	MREIVHIQAGQCGNQIGAK	37	36	6	P04350;Q13885;Q9BVA1;Q13509;P07437;Q8IWP6	M1(Oxidation); C12(Carbamidomethyl)	2126.06	0	2.358e-05	3.28773	4.50155	4.6402	5.08662	4.50702	4.24016	1
	High	High					VREEYPDRIMNTFSVVPSPK	2	7	1	Q13509	M10(Oxidation)	2380.2	0	0.0002306	3.28588	3.98285					2
	High	High	High	High	High	High	AILVDLEPGTMDSVR	78	20	4	Q13885;Q9BVA1;Q13509;P07437	M11(Oxidation)	1631.83	0	7.607e-07	3.19222	3.34339	3.58668	3.44559	3.65162	3.69421	0
	High	High	High	High	High	High	ISEQFTAMFRR	6	37	6	Q13885;Q9BVA1;Q13509;P04350;P07437;Q8IWP6		1385.7	0	0.001146	3.06497	3.02383	3.23846	2.97446	2.54035	3.07521	1
	High	High	High	High	High	High	KLAVNMVPFPR	42	48	9	Q9H4B7;Q13885;Q9BVA1;Q13509;P04350;P07437;Q9BUF5;Q3ZCM7;Q8IWP6	M6(Oxidation)	1287.72	0	0.007148	3.05025	2.91744	2.95143	3.16661	3.07716	3.36863	1
	High	High	High	High	High	High	NSSYFVEWIPNNVK	51	42	7	Q13885;Q9BVA1;Q13509;P04350;P07437;Q9BUF5;Q8IWP6	N1(Deamidated)	1697.82	0	5.353e-06	3.03605	3.45186	3.72278	3.642	3.45604	3.85204	0
	High	High	High	High	High	High	FPGQLNADLRK	17	54	9	Q9H4B7;Q13885;Q9BVA1;Q13509;P04350;P07437;Q9BUF5;Q3ZCM7;Q8IWP6	N6(Deamidated)	1259.67	0	1.988e-06	3.03518	3.12471	3.19045	3.58965	3.39085	3.20859	1
	High		High	High	High	High	EIVHIQAGQCGNQIGAK	8	38	6	Q13885;Q9BVA1;Q13509;P07437;P04350;Q8IWP6	C10(Carbamidomethyl)	1822.92	0	8.461e-06	3.02941		3.49464	3.20443	3.92182	2.46259	0
	High	High	High	High	High	High	LAVNMVPFPR	17	48	9	Q9H4B7;Q13885;Q9BVA1;Q13509;P04350;P07437;Q9BUF5;Q3ZCM7;Q8IWP6		1143.63	0	0.000287	3.01086	2.82154	3.14603	2.92357	2.93445	2.94392	0
	High	High	High	High	High	High	RISEQFTAMFR	9	37	6	Q13885;Q9BVA1;Q13509;P04350;P07437;Q8IWP6		1385.7	0	8.949e-08	2.95867	3.19147	3.20559	3.9133	4.45758	4.40359	1
	High	High	High	High	High	High	MREIVHIQAGQCGNQIGAK	17	36	6	Q13885;Q9BVA1;Q13509;P07437;P04350;Q8IWP6	C12(Carbamidomethyl); N14(Deamidated)	2111.05	0	6.4e-08	2.95486	3.77645	4.49473	5.16458	4.04851	4.8787	1
	High	High	High	High	High	High	KLAVNMVPFPR	16	48	9	Q9H4B7;Q13885;Q9BVA1;Q13509;P04350;P07437;Q9BUF5;Q3ZCM7;Q8IWP6		1271.73	0	4.618e-06	2.94798	3.81339	3.81985	3.96085	3.22372	3.89755	1
	High	High	High	High	High	High	FPGQLNADLR	25	54	9	Q9H4B7;Q13885;Q9BVA1;Q13509;P04350;P07437;Q9BUF5;Q3ZCM7;Q8IWP6		1130.6	0	4.417e-05	2.9445	3.10573	3.19204	3.38009	3.2246	3.11026	0
	High	High	High	High	High	High	IMNTFSVVPSPK	54	28	4	Q13509;P04350;P07437;Q8IWP6	M2(Oxidation)	1335.7	0	0.0001908	2.94114	2.93122	2.74554	3.17206	3.33661	3.30136	0
	High	High	High	High	High	High	ISEQFTAMFR	27	37	6	Q13885;Q9BVA1;Q13509;P04350;P07437;Q8IWP6	M8(Oxidation)	1245.59	0	0.0001883	2.89017	2.84197	2.70638	2.68243	2.97336	3.05361	0
	High	High	High	High	High	High	SGAFGHLFRPDNFIFGQSGAGNNWAK	9	7	1	Q13509	N22(Deamidated)	2796.33	0	8.176e-08	2.88866	4.00044	1.30135	5.49976	5.83508	5.55744	0
	High	High	High	High	High	High	LAVNMVPFPR	76	48	9	Q9H4B7;Q13885;Q9BVA1;Q13509;P04350;P07437;Q9BUF5;Q3ZCM7;Q8IWP6	M5(Oxidation)	1159.63	0	5.701e-05	2.8812	2.84215	2.84681	3.07383	2.88879	3.06523	0
	High	High	High	High	High		NSSYFVEWIPNNVK	6	42	7	Q13885;Q9BVA1;Q13509;P04350;P07437;Q9BUF5;Q8IWP6		1696.83	0	0.0017	2.86279	3.0167	2.8676	2.74957	1.92807		0
	High	High	High	High	High	High	MSSTFIGNSTAIQELFKR	6	5	1	Q13509		2030.04	0	7.274e-09	2.83959	4.31102	4.83399	4.80118	5.18677	5.7541	1
	High	High	High	High	High	High	ISVYYNEASSHK	10	7	1	Q13509		1397.67	0	0.0002596	2.83735	3.27497	3.24982	3.10691	3.30191	3.37616	0
	High	High	High	High	High	High	YLTVATVFR	6	12	2	Q13509;Q9BUF5		1069.6	0	0.001618	2.82714	3.00216	2.82048	3.05787	2.65648	2.24812	0
	High	High	High	High	High	High	LAVNMVPFPR	15	48	9	Q9H4B7;Q13885;Q9BVA1;Q13509;P04350;P07437;Q9BUF5;Q3ZCM7;Q8IWP6	N4(Deamidated)	1144.62	0	0.0001656	2.82642	2.5274	2.59392	2.53665	2.86951	2.83392	0
	High	High	High				KLAVNMVPFPR	4	48	9	Q9H4B7;Q13885;Q9BVA1;Q13509;P04350;P07437;Q9BUF5;Q3ZCM7;Q8IWP6	N5(Deamidated); M6(Oxidation)	1288.71	0	0.0007846	2.79625	2.72483	2.72838				1
	High	High	High	High	High	High	ALTVPELTQQMFDAK	36	17	3	Q13509;P04350;Q8IWP6	M11(Oxidation)	1707.86	0	0.0002489	2.77764	2.4312	3.55304	3.02487	3.13024	3.73579	0
	High	High	High	High	High	High	ISEQFTAMFR	9	37	6	Q13885;Q9BVA1;Q13509;P04350;P07437;Q8IWP6		1229.6	0	0.003326	2.77036	3.14232	3.28244	3.33257	3.13673	3.46668	0
	High	High		High	High	High	IMNTFSVVPSPK	6	28	4	Q13509;P04350;P07437;Q8IWP6	N3(Deamidated)	1320.69	0	3.96e-05	2.72836	3.24037		2.8196	3.04643	2.95237	0
	High	High	High	High	High	High	FPGQLNADLRK	30	54	9	Q9H4B7;Q13885;Q9BVA1;Q13509;P04350;P07437;Q9BUF5;Q3ZCM7;Q8IWP6		1258.7	0	2.567e-06	2.68233	2.76689	3.039	3.25077	3.45004	3.4006	1
	High	High		High	High	High	IMNTFSVVPSPK	9	28	4	Q13509;P04350;P07437;Q8IWP6		1319.7	0	0.0002256	2.48979	3.05819		3.09415	3.20527	3.04583	0
	High		High				SGAFGHLFRPDNFIFGQSGAGNNWAK	2	7	1	Q13509	N12(Deamidated); Q17(Deamidated); N22(Deamidated)	2798.32	0	0.0001315	2.40174		2.82637				0
	High	High	High	High	High	High	FPGQLNADLR	13	54	9	Q9H4B7;Q13885;Q9BVA1;Q13509;P04350;P07437;Q9BUF5;Q3ZCM7;Q8IWP6	N6(Deamidated)	1131.57	0	2.006e-05	2.21691	2.33823	3.1195	3.05581	3.3301	3.17181	0
	High	High		High	High	High	MSSTFIGNSTAIQELFK	6	5	1	Q13509		1873.94	0	1.295e-08	2.11286	2.71217		4.39507	4.40011	4.28219	0
	High			High		High	EIVHIQAGQCGNQIGAK	3	38	6	Q13885;Q9BVA1;Q13509;P07437;P04350;Q8IWP6	Q9(Deamidated); C10(Carbamidomethyl); N12(Deamidated)	1824.91	0	0.002452	2.03243			2.0365		2.40769	0
	High	High	High	High	High	High	ISVYYNEASSHKYVPR	6	7	1	Q13509		1912.96	0	4.994e-07	1.93809	3.92579	4.28616	4.63582	4.5157	2.97912	1
	High						LATPTYGDLNHLVSATMSGVTTSLR	1	7	1	Q13509	N10(Deamidated); M17(Oxidation)	2622.32	0	1.572e-06	1.79478						0
	High			High	High	High	EVDEQMLAIQSK	4	11	2	Q13509;Q9BUF5		1390.69	0	2.212e-05	1.54131			2.87294	2.84971	2.43188	0
	High	High	High		High	High	VAVCDIPPR	6	12	3	Q9H4B7;Q13509;Q9BUF5	C4(Carbamidomethyl)	1026.54	0	0.0002371	1.39245	2.12455	2.27688		2.58817	2.82584	0
	High	High	High		High	High	NMMAACDPR	5	48	8	Q13885;Q9BVA1;Q13509;P04350;P07437;Q9BUF5;Q3ZCM7;Q8IWP6	C6(Carbamidomethyl)	1065.43	0	0.001025	1.38763	1.72221	2.17141		1.87463	1.93561	0
	High	High	High	High	High	High	NSSYFVEWIPNNVK	20	42	7	Q13885;Q9BVA1;Q13509;P04350;P07437;Q9BUF5;Q8IWP6	N1(Deamidated); N11(Deamidated)	1698.8	0	1.58e-05	1.36827	2.12459	3.04665	2.60131	3.10138	3.14003	0
	High	High	High	High	High	High	NMMAACDPR	25	48	8	Q13885;Q9BVA1;Q13509;P04350;P07437;Q9BUF5;Q3ZCM7;Q8IWP6	M2(Oxidation); C6(Carbamidomethyl)	1081.42	0	0.0007385	1.1187	1.73189	2.14065	2.31829	2.29386	2.0751	0
		High			High		FWEVISDEHGIDPSGNYVGDSDLQLER	2	9	1	Q13509		3077.39	0	1.866e-10		3.66031			5.16785		0
		High	High	High			ISVYYNEASSHKYVPR	3	7	1	Q13509	N6(Deamidated)	1913.94	0	2.143e-07		3.65173	1.88076	4.01307			1
		High	High		High		RISEQFTAMFR	4	37	6	Q13885;Q9BVA1;Q13509;P04350;P07437;Q8IWP6	M9(Oxidation)	1401.69	0	0.0006989		3.11124	3.23979		2.88939		1
		High	High	High	High	High	MREIVHIQAGQCGNQIGAK	22	36	6	P04350;Q13885;Q9BVA1;Q13509;P07437;Q8IWP6	M1(Oxidation); C12(Carbamidomethyl); N14(Deamidated)	2127.04	0	0.000109		3.06472	2.66998	3.96085	2.8695	3.89352	1
		High		High			SGAFGHLFRPDNFIFGQSGAGNNWAK	3	7	1	Q13509	Q17(Deamidated); N22(Deamidated)	2797.33	0	1.99e-06		2.99469		3.42419			0
		High	High		High	High	LAVNMVPFPR	4	48	9	Q9H4B7;Q13885;Q9BVA1;Q13509;P04350;P07437;Q9BUF5;Q3ZCM7;Q8IWP6	N4(Deamidated); M5(Oxidation)	1160.61	0	0.0001135		2.58765	2.67188		2.87404	2.53368	0
		High	High	High	High	High	EIVHIQAGQCGNQIGAK	11	38	6	Q13885;Q9BVA1;Q13509;P07437;P04350;Q8IWP6	C10(Carbamidomethyl); N12(Deamidated)	1823.91	0	4.237e-05		2.34627	2.58944	3.15245	3.36631	2.65299	0
		High	High	High	High	High	ALTVPELTQQMFDAK	11	17	3	Q13509;P04350;Q8IWP6	Q9(Deamidated)	1692.85	0	9.1e-05		1.94148	1.59988	2.60048	2.5515	2.75354	0
		High	High	High	High	High	IMNTFSVVPSPK	6	28	4	Q13509;P04350;P07437;Q8IWP6	M2(Oxidation); N3(Deamidated)	1336.68	0	0.0001803		1.48073	2.72694	2.36549	2.41332	2.87111	0
			High	High	High	High	LATPTYGDLNHLVSATMSGVTTSLR	7	7	1	Q13509	M17(Oxidation)	2621.33	0	5.087e-06			4.94073	2.5709	4.24736	4.51203	0
			High	High	High		MSSTFIGNSTAIQELFKR	3	5	1	Q13509	M1(Oxidation); N8(Deamidated)	2047.02	0	1.129e-06			4.54829	3.62647	4.49317		1
			High	High		High	FWEVISDEHGIDPSGNYVGDSDLQLER	6	9	1	Q13509	N16(Deamidated)	3078.41	0	5.093e-10			3.4778	3.81163		3.3662	0
			High		High	High	MSSTFIGNSTAIQELFK	3	5	1	Q13509	M1(Oxidation)	1889.95	0	7.683e-09			2.63247		3.72697	3.37611	0
			High	High	High	High	LATPTYGDLNHLVSATMSGVTTSLR	7	7	1	Q13509	N10(Deamidated)	2606.32	0	1.209e-08			2.45982	4.33818	4.37517	4.54	0
			High	High	High		MREIVHIQAGQCGNQIGAK	9	36	6	P04350;Q13885;Q9BVA1;Q13509;P07437;Q8IWP6	Q8(Deamidated); C12(Carbamidomethyl); N14(Deamidated)	2112.05	0	0.0001527			2.04123	4.13014	2.54641		1
			High		High		MREIVHIQAGQCGNQIGAK	4	36	6	Q13885;Q9BVA1;Q13509;P07437;P04350;Q8IWP6	M1(Oxidation); Q11(Deamidated); C12(Carbamidomethyl); N14(Deamidated)	2128.04	0	0.000438			1.91363		2.61378		1
			High	High	High	High	NMMAACDPR	28	48	8	Q13885;Q9BVA1;Q13509;P04350;P07437;Q9BUF5;Q3ZCM7;Q8IWP6	M2(Oxidation); M3(Oxidation); C6(Carbamidomethyl)	1097.42	0	0.00181			1.2053	1.71455	1.63468	1.76003	0
				High	High	High	MSSTFIGNSTAIQELFKR	4	5	1	Q13509	N8(Deamidated)	2031.02	0	1.084e-08				4.23133	4.65276	4.9287	1
				High			MSMKEVDEQMLAIQSK	1	6	1	Q13509		1867.89	0	0.003488				2.49123			1
					High		KECENCDCLQGFQLTHSLGGGTGSGMGTLLISK	2	7	1	Q13509	C3(Carbamidomethyl); C6(Carbamidomethyl); C8(Carbamidomethyl); Q13(Deamidated)	3556.62	0	7.895e-11					5.65905		1
					High		KECENCDCLQGFQLTHSLGGGTGSGMGTLLISK	2	7	1	Q13509	C3(Carbamidomethyl); C6(Carbamidomethyl); C8(Carbamidomethyl); Q13(Deamidated); M26(Oxidation)	3572.63	0	5.33e-08					4.27849		1
						High	ECENCDCLQGFQLTHSLGGGTGSGMGTLLISK	2	7	1	Q13509	C2(Carbamidomethyl); C5(Carbamidomethyl); C7(Carbamidomethyl); Q9(Deamidated); Q12(Deamidated)	3429.54	0	1.337e-09						3.82635	0
						High	MSSTFIGNSTAIQELFKR	1	5	1	Q13509	M1(Oxidation); N8(Deamidated); Q13(Deamidated)	2048.02	0	4.599e-05						2.42534	1
						High	FWEVISDEHGIDPSGNYVGDSDLQLER	1	9	1	Q13509	N16(Deamidated); Q24(Deamidated)	3079.41	0	0.0001168						2.40532	0
		High	High	High	High	High	KLAVNMVPFPR	8	48	9	Q9H4B7;Q13885;Q9BVA1;Q13509;P04350;P07437;Q9BUF5;Q3ZCM7;Q8IWP6	N5(Deamidated)	1272.71	0.001	0.01232		2.5388	2.04702	3.00596	2.88734	2.52232	1
						High	EVDEQMLAIQSK	1	11	2	Q13509;Q9BUF5	M6(Oxidation)	1406.69	0.001	0.006702						1.91277	0
		High					ISEQFTAMFRR	1	37	6	Q13885;Q9BVA1;Q13509;P04350;P07437;Q8IWP6	M8(Oxidation)	1401.69	0.002	0.04507		1.54709					1
A8MUB1	Tubulin alpha-4A chain OS=Homo sapiens GN=TUBA4A PE=2 SV=1 - [A8MUB1_HUMAN]	282.098	68.36	26	123	388.631	68.36	28	161	479.376	74.36	29	164	562.097	75.98	30	197	618.214	75.75	30	213	634.065	68.13	27	238	433	48.2976	5.0083	nucleotide binding; catalytic activity; structural molecule activity; protein binding	extracellular; cytoplasm; cytosol; cytoskeleton	transport; metabolic process; cellular component movement; coagulation; response to stimulus; cell organization and biogenesis
	A2	B2	C2	D2	E2	F2	Sequence	# PSMs	# Proteins	# Protein Groups	Protein Group Accessions	Modifications	MH+ [Da]	q-Value	PEP	XCorr A2	XCorr B2	XCorr C2	XCorr D2	XCorr E2	XCorr F2	# Missed Cleavages
	High	High	High	High	High	High	QLFHPEQLITGKEDAANNYAR	54	32	4	Q53GA7;Q13748;A8MUB1;Q9NY65	N17(Deamidated)	2416.2	0	5.749e-15	5.8007	5.2865	6.04771	6.00864	7.16433	6.56548	1
	High	High	High	High	High	High	AYHEQLSVAEITNACFEPANQMVK	13	16	2	Q13748;A8MUB1	C15(Carbamidomethyl); M22(Oxidation)	2766.28	0	2.845e-11	5.1525	5.46672	5.64668	6.50021	6.43949	5.30885	0
	High	High	High	High	High	High	AFVHWYVGEGMEEGEFSEAR	9	22	4	Q53GA7;Q13748;A8MUB1;Q9NY65		2330.02	0	2.053e-07	4.85873	5.15681	4.84486	5.04351	3.98849	5.55427	0
	High	High	High	High	High	High	AYHEQLSVAEITNACFEPANQMVK	15	16	2	Q13748;A8MUB1	C15(Carbamidomethyl)	2750.29	0	4.019e-10	4.78594	6.47017	6.80354	6.75229	6.86911	7.06419	0
	High	High	High	High	High	High	QLFHPEQLITGKEDAANNYAR	25	32	4	Q53GA7;Q13748;A8MUB1;Q9NY65		2415.21	0	1.811e-13	4.72814	5.78081	5.8196	7.22697	6.47879	6.7615	1
	High	High	High	High	High	High	FDGALNVDLTEFQTNLVPYPR	58	25	4	Q53GA7;Q13748;A8MUB1;Q9NY65		2409.21	0	1.595e-09	4.56747	4.87754	5.69934	5.73878	5.71078	5.60999	0
	High	High	High	High	High	High	GHYTIGKEIIDPVLDR	13	5	1	A8MUB1		1825.98	0	9.619e-10	4.36686	4.36229	4.1652	5.15356	5.1248	5.01726	1
	High	High	High	High	High	High	AVFVDLEPTVIDEIRNGPYR	31	6	1	A8MUB1	N16(Deamidated)	2304.18	0	9.018e-07	4.3381	4.24072	4.52283	4.59313	4.54064	4.18869	1
	High	High	High	High	High	High	AVCMLSNTTAIAEAWAR	26	22	3	Q13748;A8MUB1;Q9NY65	C3(Carbamidomethyl)	1864.9	0	2.224e-07	4.22211	4.55894	4.48675	4.56943	4.60784	5.00449	0
	High	High	High	High	High	High	NLDIERPTYTNLNR	30	25	4	Q53GA7;Q13748;A8MUB1;Q9NY65		1718.88	0	0.0002878	3.99369	3.51863	4.21763	4.03256	4.17178	3.90489	0
	High	High		High	High	High	AFVHWYVGEGMEEGEFSEAR	6	22	4	Q53GA7;Q13748;A8MUB1;Q9NY65	M11(Oxidation)	2346.02	0	2.011e-08	3.92248	4.76408		4.70388	5.2488	4.83251	0
	High	High	High	High	High	High	GDVVPKDVNAAIAAIK	6	2	1	A8MUB1		1580.9	0	7.024e-08	3.92169	4.46532	4.83617	4.34868	4.95685	4.53393	1
	High	High	High	High	High	High	VGINYQPPTVVPGGDLAK	33	26	4	Q53GA7;Q13748;A8MUB1;Q9NY65		1824.98	0	8.739e-06	3.76057	3.68464	3.97588	3.72202	3.89313	5.17379	0
	High	High	High	High	High	High	QLFHPEQLITGKEDAANNYAR	36	32	4	Q53GA7;Q13748;A8MUB1;Q9NY65	Q7(Deamidated); N17(Deamidated)	2417.19	0	2.584e-07	3.74813	4.96761	5.4182	5.38015	5.43146	5.48301	1
	High	High	High	High	High	High	IHFPLATYAPVISAEK	152	20	3	Q53GA7;Q13748;A8MUB1		1756.97	0	8.548e-06	3.73817	3.98911	3.98053	3.94656	4.08504	4.37639	0
	High	High	High	High			RSIQFVDWCPTGFK	4	8	1	A8MUB1	C9(Carbamidomethyl)	1740.85	0	6.435e-05	3.71875	3.36982	3.57487	3.546			1
	High	High	High	High	High	High	LISQIVSSITASLR	91	19	3	Q53GA7;A8MUB1;Q9NY65		1487.88	0	2.147e-07	3.70506	3.81387	3.79858	4.20046	3.75572	3.88459	0
	High	High	High	High	High	High	AVFVDLEPTVIDEIR	19	6	1	A8MUB1		1715.92	0	4.04e-07	3.47829	4.19461	4.20736	4.32211	4.369	4.45091	0
	High	High	High	High	High	High	VGINYQPPTVVPGGDLAKVQR	6	26	4	Q53GA7;Q13748;A8MUB1;Q9NY65		2208.21	0	5.237e-09	3.40221	4.72716	4.09977	4.22717	4.53374	4.70303	1
	High	High	High	High	High	High	RNLDIERPTYTNLNR	10	25	4	Q53GA7;Q13748;A8MUB1;Q9NY65		1874.98	0	3.535e-08	3.38718	3.74723	4.50517	4.79995	4.76495	3.37032	1
	High	High	High	High	High	High	SIQFVDWCPTGFK	24	8	1	A8MUB1	C8(Carbamidomethyl)	1584.75	0	0.0004492	3.35962	3.05632	3.44042	3.23307	3.48196	2.99815	0
	High	High	High	High	High	High	AVCMLSNTTAIAEAWAR	15	22	3	Q13748;A8MUB1;Q9NY65	C3(Carbamidomethyl); M4(Oxidation)	1880.9	0	2.54e-07	3.34466	4.21117	5.05163	4.28034	4.55981	4.76013	0
	High	High	High	High	High	High	LDHKFDLMYAK	18	26	4	Q53GA7;Q13748;A8MUB1;Q9NY65		1380.7	0	9.653e-05	3.27257	3.83325	4.16143	3.72205	4.00499	4.1622	1
	High	High	High	High	High	High	QLFHPEQLITGK	16	34	4	Q53GA7;Q13748;A8MUB1;Q9NY65		1410.78	0	2.471e-05	3.07312	2.90136	3.09587	3.32222	3.46786	2.66625	0
	High	High	High	High	High	High	AVCMLSNTTAIAEAWAR	9	22	3	Q13748;A8MUB1;Q9NY65	C3(Carbamidomethyl); N7(Deamidated)	1865.89	0	8.268e-08	2.82539	3.85337	3.53455	4.17116	4.21469	3.87568	0
	High	High	High	High	High	High	DVNAAIAAIK	6	2	1	A8MUB1		985.567	0	0.002053	2.73351	2.25882	2.52508	2.42234	2.27057	2.54419	0
	High	High	High	High	High	High	TIGGGDDSFTTFFCETGAGK	9	6	1	A8MUB1	C14(Carbamidomethyl)	2067.89	0	8.755e-09	2.72093	3.97649	2.67459	4.23081	4.05622	4.13292	0
	High	High	High	High	High	High	EIIDPVLDRIR	6	5	1	A8MUB1		1338.77	0	0.000428	2.60315	2.33033	2.40688	2.3773	2.9306	1.94493	1
	High	High	High	High	High	High	VGINYQPPTVVPGGDLAK	35	26	4	Q53GA7;Q13748;A8MUB1;Q9NY65	N4(Deamidated)	1825.97	0	4.944e-05	2.47754	3.41389	3.37128	3.21017	3.3763	3.49222	0
	High	High	High	High	High	High	YMACCLLYR	53	19	2	Q53GA7;A8MUB1	M2(Oxidation); C4(Carbamidomethyl); C5(Carbamidomethyl)	1265.55	0	0.001674	2.39483	2.25994	2.69891	2.51129	2.52932	2.48614	0
	High	High	High	High	High	High	AYHEQLSVAEITNACFEPANQMVK	23	16	2	Q13748;A8MUB1	C15(Carbamidomethyl); N20(Deamidated); M22(Oxidation)	2767.28	0	1.094e-07	2.38773	3.22424	5.59571	4.93255	5.27285	5.6275	0
	High	High	High	High	High	High	LDHKFDLMYAK	47	26	4	Q53GA7;Q13748;A8MUB1;Q9NY65	M8(Oxidation)	1396.69	0	0.0004375	2.19173	2.3778	2.71154	2.64264	2.55542	2.35893	1
	High	High	High	High	High	High	NLDIERPTYTNLNR	22	25	4	Q53GA7;Q13748;A8MUB1;Q9NY65	N11(Deamidated)	1719.87	0	0.0001392	2.0287	2.7898	3.12969	3.84992	3.30854	3.35631	0
	High	High	High	High	High	High	YMACCLLYR	7	19	2	Q53GA7;A8MUB1	C4(Carbamidomethyl); C5(Carbamidomethyl)	1249.55	0	0.0003654	1.96095	2.38327	2.13409	2.72754	2.73361	1.99655	0
	High	High	High	High	High	High	EDMAALEK	9	17	2	Q53GA7;A8MUB1		906.424	0	0.0008778	1.9241	2.01536	2.0183	2.04027	2.08805	2.03522	0
	High	High		High	High	High	LSVDYGKK	5	22	3	Q53GA7;Q13748;A8MUB1		909.504	0	0.002249	1.6219	1.95175		1.90654	1.56906	2.19448	1
	High	High	High	High	High	High	AYHEQLSVAEITNACFEPANQMVK	12	16	2	Q13748;A8MUB1	N13(Deamidated); C15(Carbamidomethyl)	2751.29	0	7.11e-11	1.46875	3.80864	4.53241	5.96442	4.8835	5.381	0
	High	High		High	High	High	AYHEQLSVAEITNACFEPANQMVK	15	16	2	Q13748;A8MUB1	N13(Deamidated); C15(Carbamidomethyl); N20(Deamidated); M22(Oxidation)	2768.28	0	7.894e-06	1.34257	3.41591		4.5735	3.11048	3.28235	0
	High	High	High	High	High	High	HGKYMACCLLYR	8	17	2	Q53GA7;A8MUB1	M5(Oxidation); C7(Carbamidomethyl); C8(Carbamidomethyl)	1587.72	0	0.0001914	1.28194	1.89793	2.20922	2.11407	2.51436	2.35574	1
	High	High		High	High	High	HGKYMACCLLYR	5	17	2	Q53GA7;A8MUB1	C7(Carbamidomethyl); C8(Carbamidomethyl)	1571.72	0	9.344e-06	1.06958	2.28638		2.90143	2.37953	2.62803	1
		High		High			QLFHPEQLITGKEDAANNYAR	3	32	4	Q53GA7;Q13748;A8MUB1;Q9NY65	Q7(Deamidated); N17(Deamidated); N18(Deamidated)	2418.17	0	1.147e-05		3.68515		4.61601			1
		High					AYHEQLSVAEITNACFEPANQMVK	2	16	2	Q13748;A8MUB1	N13(Deamidated); C15(Carbamidomethyl); N20(Deamidated)	2752.27	0	1.497e-07		3.53694					0
		High	High	High	High	High	RNLDIERPTYTNLNR	14	25	4	Q53GA7;Q13748;A8MUB1;Q9NY65	N2(Deamidated)	1875.97	0	2.972e-05		3.05122	3.56716	3.36341	3.91914	4.46649	1
		High	High	High	High	High	FDGALNVDLTEFQTNLVPYPR	35	25	4	Q53GA7;Q13748;A8MUB1;Q9NY65	N6(Deamidated)	2410.21	0	2.501e-08		2.34305	4.23361	4.01638	4.20793	3.82983	0
		High	High			High	AVCMLSNTTAIAEAWAR	4	22	3	Q13748;A8MUB1;Q9NY65	C3(Carbamidomethyl); M4(Oxidation); N7(Deamidated)	1881.88	0	0.00012		2.26319	3.3195			3.19454	0
		High			High		YMACCLLYRGDVVPK	2	19	2	Q53GA7;A8MUB1	C4(Carbamidomethyl); C5(Carbamidomethyl)	1844.88	0	0.004456		2.22685			2.25649		1
		High	High		High		SIQFVDWCPTGFK	4	8	1	A8MUB1	Q3(Deamidated); C8(Carbamidomethyl)	1585.74	0	1.309e-05		1.82377	2.82681		3.40185		0
			High				KLSDQCTGLQGFLVFHSFGGGTGSGFTSLLMER	1	5	1	A8MUB1	C6(Carbamidomethyl); M31(Oxidation)	3550.7	0	3.289e-06			4.66131				1
			High				GHYTIGKEIIDPVLDRIR	1	5	1	A8MUB1		2095.16	0	0.0005806			2.71241				2
			High	High	High	High	LISQIVSSITASLR	7	19	3	Q53GA7;A8MUB1;Q9NY65	Q4(Deamidated)	1488.87	0	3.579e-08			2.36387	3.70739	1.09506	3.33111	0
			High	High	High		FDGALNVDLTEFQTNLVPYPR	4	25	4	Q53GA7;Q13748;A8MUB1;Q9NY65	N6(Deamidated); Q13(Deamidated)	2411.2	0	3.157e-06			2.26435	2.97974	1.97873		0
			High				LDHKFDLMYAKR	1	25	4	Q53GA7;Q13748;A8MUB1;Q9NY65	M8(Oxidation)	1552.79	0	0.0005755			1.9146				2
				High	High		KLSDQCTGLQGFLVFHSFGGGTGSGFTSLLMER	2	5	1	A8MUB1	C6(Carbamidomethyl); Q10(Deamidated)	3535.71	0	6.51e-11				5.05307	5.26282		1
				High	High		SIQFVDWCPTGFKVGINYQPPTVVPGGDLAK	2	8	1	A8MUB1	C8(Carbamidomethyl)	3390.74	0	6.82e-10				3.3678	2.88723		1
		High	High	High	High	High	EIIDPVLDR	5	5	1	A8MUB1		1069.59	0.001	0.01405		2.05589	2.02815	2.30531	1.95276	2.09803	0
		High		High	High	High	EDMAALEK	22	17	2	Q53GA7;A8MUB1	M3(Oxidation)	922.418	0.001	0.01195		1.53384		1.93675	1.47393	1.38366	0
			High				VGINYQPPTVVPGGDLAK	1	26	4	Q53GA7;Q13748;A8MUB1;Q9NY65	N4(Deamidated); Q6(Deamidated)	1826.97	0.001	0.002318			2.51804				0
				High	High	High	FDLMYAK	3	28	4	Q53GA7;Q13748;A8MUB1;Q9NY65		887.433	0.002	0.05271				1.63203	1.79009	2.00233	0
					High	High	RNLDIERPTYTNLNR	2	25	4	Q53GA7;Q13748;A8MUB1;Q9NY65	N2(Deamidated); N12(Deamidated)	1876.95	0.004	0.1102					1.86928	2.11769	1
Q53GA7	Tubulin alpha 6 variant (Fragment) OS=Homo sapiens PE=2 SV=1 - [Q53GA7_HUMAN]	292.614	60.8	26	135	379.144	61.02	28	153	483.268	55.68	28	177	562.954	68.37	32	206	603.457	67.26	32	215	635.848	67.26	29	249	449	49.7914	5.13525	nucleotide binding; catalytic activity; structural molecule activity; protein binding	nucleus; cytoplasm; cytoskeleton	metabolic process; cellular component movement; transport; cell organization and biogenesis; cell division
	A2	B2	C2	D2	E2	F2	Sequence	# PSMs	# Proteins	# Protein Groups	Protein Group Accessions	Modifications	MH+ [Da]	q-Value	PEP	XCorr A2	XCorr B2	XCorr C2	XCorr D2	XCorr E2	XCorr F2	# Missed Cleavages
	High	High	High	High	High	High	QLFHPEQLITGKEDAANNYAR	54	32	4	Q53GA7;Q13748;A8MUB1;Q9NY65	N17(Deamidated)	2416.2	0	5.749e-15	5.8007	5.2865	6.04771	6.00864	7.16433	6.56548	1
	High	High	High	High	High	High	AFVHWYVGEGMEEGEFSEAR	9	22	4	Q53GA7;Q13748;A8MUB1;Q9NY65		2330.02	0	2.053e-07	4.85873	5.15681	4.84486	5.04351	3.98849	5.55427	0
	High	High	High	High	High	High	QLFHPEQLITGKEDAANNYAR	25	32	4	Q53GA7;Q13748;A8MUB1;Q9NY65		2415.21	0	1.811e-13	4.72814	5.78081	5.8196	7.22697	6.47879	6.7615	1
	High	High	High	High	High	High	FDGALNVDLTEFQTNLVPYPR	58	25	4	Q53GA7;Q13748;A8MUB1;Q9NY65		2409.21	0	1.595e-09	4.56747	4.87754	5.69934	5.73878	5.71078	5.60999	0
	High	High	High	High	High	High	AVFVDLEPTVIDEVR	110	20	1	Q53GA7		1701.9	0	0.000563	4.28346	4.42354	3.83659	4.3252	4.007	4.27592	0
	High	High	High	High	High	High	GHYTIGKEIIDLVLDR	24	16	1	Q53GA7		1842.01	0	8.194e-09	4.17129	4.56417	4.46031	4.73644	4.83566	5.06425	1
	High	High	High	High	High	High	NLDIERPTYTNLNR	30	25	4	Q53GA7;Q13748;A8MUB1;Q9NY65		1718.88	0	0.0002878	3.99369	3.51863	4.21763	4.03256	4.17178	3.90489	0
	High	High	High	High	High	High	TIGGGDDSFNTFFSETGAGK	51	23	2	Q53GA7;Q13748		2007.89	0	1.17e-08	3.93975	4.21086	4.18234	4.04974	4.07245	4.66462	0
	High	High		High	High	High	AFVHWYVGEGMEEGEFSEAR	6	22	4	Q53GA7;Q13748;A8MUB1;Q9NY65	M11(Oxidation)	2346.02	0	2.011e-08	3.92248	4.76408		4.70388	5.2488	4.83251	0
	High	High	High	High	High	High	VGINYQPPTVVPGGDLAK	33	26	4	Q53GA7;Q13748;A8MUB1;Q9NY65		1824.98	0	8.739e-06	3.76057	3.68464	3.97588	3.72202	3.89313	5.17379	0
	High	High	High	High	High	High	QLFHPEQLITGKEDAANNYAR	36	32	4	Q53GA7;Q13748;A8MUB1;Q9NY65	Q7(Deamidated); N17(Deamidated)	2417.19	0	2.584e-07	3.74813	4.96761	5.4182	5.38015	5.43146	5.48301	1
	High	High	High	High	High	High	IHFPLATYAPVISAEK	152	20	3	Q53GA7;Q13748;A8MUB1		1756.97	0	8.548e-06	3.73817	3.98911	3.98053	3.94656	4.08504	4.37639	0
	High	High	High	High	High	High	RTIQFVDWCPTGFK	6	17	3	Q53GA7;Q13748;Q9NY65	C9(Carbamidomethyl)	1754.87	0	2.396e-06	3.725	4.16209	4.53752	3.99885	4.01001	4.74608	1
	High	High	High	High	High	High	LISQIVSSITASLR	91	19	3	Q53GA7;A8MUB1;Q9NY65		1487.88	0	2.147e-07	3.70506	3.81387	3.79858	4.20046	3.75572	3.88459	0
	High	High	High	High	High	High	VGINYQPPTVVPGGDLAKVQR	6	26	4	Q53GA7;Q13748;A8MUB1;Q9NY65		2208.21	0	5.237e-09	3.40221	4.72716	4.09977	4.22717	4.53374	4.70303	1
	High	High	High	High	High	High	RNLDIERPTYTNLNR	10	25	4	Q53GA7;Q13748;A8MUB1;Q9NY65		1874.98	0	3.535e-08	3.38718	3.74723	4.50517	4.79995	4.76495	3.37032	1
	High	High	High	High	High		DVNAAIATIKTKR	5	17	2	Q53GA7;Q13748		1400.82	0	8.506e-06	3.34842	3.50793	2.8934	4.09623	3.55531		2
	High	High	High	High	High	High	LDHKFDLMYAK	18	26	4	Q53GA7;Q13748;A8MUB1;Q9NY65		1380.7	0	9.653e-05	3.27257	3.83325	4.16143	3.72205	4.00499	4.1622	1
	High	High	High	High	High	High	QLFHPEQLITGK	16	34	4	Q53GA7;Q13748;A8MUB1;Q9NY65		1410.78	0	2.471e-05	3.07312	2.90136	3.09587	3.32222	3.46786	2.66625	0
	High	High	High	High	High	High	DVNAAIATIK	9	17	2	Q53GA7;Q13748		1015.58	0	0.005972	2.85174	2.66691	2.62771	2.68069	2.69063	2.51787	0
	High	High	High	High	High	High	VGINYQPPTVVPGGDLAK	35	26	4	Q53GA7;Q13748;A8MUB1;Q9NY65	N4(Deamidated)	1825.97	0	4.944e-05	2.47754	3.41389	3.37128	3.21017	3.3763	3.49222	0
	High	High	High	High	High	High	TIQFVDWCPTGFK	17	17	3	Q53GA7;Q13748;Q9NY65	C8(Carbamidomethyl)	1598.77	0	5.542e-05	2.45515	2.60288	3.12494	3.04624	3.14707	2.86741	0
	High	High	High	High	High	High	YMACCLLYR	53	19	2	Q53GA7;A8MUB1	M2(Oxidation); C4(Carbamidomethyl); C5(Carbamidomethyl)	1265.55	0	0.001674	2.39483	2.25994	2.69891	2.51129	2.52932	2.48614	0
	High	High	High	High	High	High	LDHKFDLMYAK	47	26	4	Q53GA7;Q13748;A8MUB1;Q9NY65	M8(Oxidation)	1396.69	0	0.0004375	2.19173	2.3778	2.71154	2.64264	2.55542	2.35893	1
	High	High	High	High	High	High	EIIDLVLDR	25	16	1	Q53GA7		1085.62	0	0.0008632	2.12981	2.15453	2.42907	2.61184	2.13394	2.31786	0
	High	High	High	High			AVFVDLEPTVIDEVRTGTYR	5	19	1	Q53GA7		2280.19	0	8.07e-07	2.07269	3.71669	3.762	3.96062			1
	High	High	High	High	High	High	NLDIERPTYTNLNR	22	25	4	Q53GA7;Q13748;A8MUB1;Q9NY65	N11(Deamidated)	1719.87	0	0.0001392	2.0287	2.7898	3.12969	3.84992	3.30854	3.35631	0
	High	High	High	High	High	High	YMACCLLYR	7	19	2	Q53GA7;A8MUB1	C4(Carbamidomethyl); C5(Carbamidomethyl)	1249.55	0	0.0003654	1.96095	2.38327	2.13409	2.72754	2.73361	1.99655	0
	High	High	High	High	High	High	EDMAALEK	9	17	2	Q53GA7;A8MUB1		906.424	0	0.0008778	1.9241	2.01536	2.0183	2.04027	2.08805	2.03522	0
	High		High	High	High	High	DVNAAIATIKTK	9	17	2	Q53GA7;Q13748		1244.72	0	0.0001017	1.86907		2.86855	3.19785	3.31843	3.34718	1
	High	High	High		High		TIGGGDDSFNTFFSETGAGK	8	23	2	Q53GA7;Q13748	N10(Deamidated)	2008.89	0	6.852e-07	1.82403	2.77496	2.37365		2.82988		0
	High	High		High	High	High	LSVDYGKK	5	22	3	Q53GA7;Q13748;A8MUB1		909.504	0	0.002249	1.6219	1.95175		1.90654	1.56906	2.19448	1
	High	High	High	High	High	High	HGKYMACCLLYR	8	17	2	Q53GA7;A8MUB1	M5(Oxidation); C7(Carbamidomethyl); C8(Carbamidomethyl)	1587.72	0	0.0001914	1.28194	1.89793	2.20922	2.11407	2.51436	2.35574	1
	High	High		High	High	High	HGKYMACCLLYR	5	17	2	Q53GA7;A8MUB1	C7(Carbamidomethyl); C8(Carbamidomethyl)	1571.72	0	9.344e-06	1.06958	2.28638		2.90143	2.37953	2.62803	1
		High	High	High	High		GDVVPKDVNAAIATIK	5	17	2	Q53GA7;Q13748		1610.91	0	7.628e-07		4.62498	4.58912	4.48569	4.91802		1
		High		High			QLFHPEQLITGKEDAANNYAR	3	32	4	Q53GA7;Q13748;A8MUB1;Q9NY65	Q7(Deamidated); N17(Deamidated); N18(Deamidated)	2418.17	0	1.147e-05		3.68515		4.61601			1
		High	High	High	High	High	RNLDIERPTYTNLNR	14	25	4	Q53GA7;Q13748;A8MUB1;Q9NY65	N2(Deamidated)	1875.97	0	2.972e-05		3.05122	3.56716	3.36341	3.91914	4.46649	1
		High	High	High	High	High	EIIDLVLDRIR	5	15	1	Q53GA7		1354.8	0	0.0001556		2.5619	3.1932	3.14473	2.88135	3.03281	1
		High	High		High	High	TIQFVDWCPTGFK	5	17	3	Q53GA7;Q13748;Q9NY65	Q3(Deamidated); C8(Carbamidomethyl)	1599.77	0	0.003891		2.54359	2.42066		1.54523	2.29302	0
		High	High	High	High	High	FDGALNVDLTEFQTNLVPYPR	35	25	4	Q53GA7;Q13748;A8MUB1;Q9NY65	N6(Deamidated)	2410.21	0	2.501e-08		2.34305	4.23361	4.01638	4.20793	3.82983	0
		High			High		YMACCLLYRGDVVPK	2	19	2	Q53GA7;A8MUB1	C4(Carbamidomethyl); C5(Carbamidomethyl)	1844.88	0	0.004456		2.22685			2.25649		1
			High	High	High	High	GDVVPKDVNAAIATIK	5	17	2	Q53GA7;Q13748	N9(Deamidated)	1611.9	0	2.332e-06			3.92631	4.23886	4.06251	4.113	1
			High	High	High	High	LISQIVSSITASLR	7	19	3	Q53GA7;A8MUB1;Q9NY65	Q4(Deamidated)	1488.87	0	3.579e-08			2.36387	3.70739	1.09506	3.33111	0
			High	High			GHYTIGKEIIDLVLDRIR	2	15	1	Q53GA7		2111.21	0	1.271e-05			2.33897	4.01645			2
			High	High	High		FDGALNVDLTEFQTNLVPYPR	4	25	4	Q53GA7;Q13748;A8MUB1;Q9NY65	N6(Deamidated); Q13(Deamidated)	2411.2	0	3.157e-06			2.26435	2.97974	1.97873		0
			High				LDHKFDLMYAKR	1	25	4	Q53GA7;Q13748;A8MUB1;Q9NY65	M8(Oxidation)	1552.79	0	0.0005755			1.9146				2
				High			KLADQCTGLQGFLVFHSFGGGTGSGFTSLLMER	1	12	1	Q53GA7	C6(Carbamidomethyl)	3518.71	0	2.476e-13				6.97371			1
				High			LADQCTGLQGFLVFHSFGGGTGSGFTSLLMER	1	12	1	Q53GA7	C5(Carbamidomethyl); Q9(Deamidated)	3391.62	0	3.762e-09				3.6919			0
					High	High	KLADQCTGLQGFLVFHSFGGGTGSGFTSLLMER	2	12	1	Q53GA7	C6(Carbamidomethyl); Q10(Deamidated)	3519.72	0	9.041e-10					5.22731	5.44649	1
					High		LADQCTGLQGFLVFHSFGGGTGSGFTSLLMER	1	12	1	Q53GA7	C5(Carbamidomethyl)	3390.62	0	1.726e-13					5.14566		0
					High		TIQFVDWCPTGFKVGINYQPPTVVPGGDLAK	2	17	3	Q53GA7;Q13748;Q9NY65	Q3(Deamidated); C8(Carbamidomethyl); Q19(Deamidated)	3406.73	0	0.0002124					2.34085		1
						High	KLADQCTGLQGFLVFHSFGGGTGSGFTSLLMER	1	12	1	Q53GA7	C6(Carbamidomethyl); Q10(Deamidated); M31(Oxidation)	3535.71	0	9.385e-09						4.76914	1
						High	LADQCTGLQGFLVFHSFGGGTGSGFTSLLMER	1	12	1	Q53GA7	Q4(Deamidated); C5(Carbamidomethyl); Q9(Deamidated)	3392.61	0	2.849e-06						2.02338	0
		High		High	High	High	EDMAALEK	22	17	2	Q53GA7;A8MUB1	M3(Oxidation)	922.418	0.001	0.01195		1.53384		1.93675	1.47393	1.38366	0
		High		High	High	High	AVCMLSNTTAVAEAWAR	4	5	1	Q53GA7	C3(Carbamidomethyl); M4(Oxidation); N7(Deamidated)	1867.86	0.001	0.02468		1.08026		1.56297	1.39432	1.34393	0
			High				VGINYQPPTVVPGGDLAK	1	26	4	Q53GA7;Q13748;A8MUB1;Q9NY65	N4(Deamidated); Q6(Deamidated)	1826.97	0.001	0.002318			2.51804				0
						High	DVNAAIATIK	1	17	2	Q53GA7;Q13748	N3(Deamidated)	1016.56	0.001	0.009291						1.89988	0
	High						AYHEQLTVAEITNACFEPANQMVK	1	5	1	Q53GA7	C15(Carbamidomethyl); M22(Oxidation)	2780.3	0.002	0.0329	1.4758						0
				High	High	High	FDLMYAK	3	28	4	Q53GA7;Q13748;A8MUB1;Q9NY65		887.433	0.002	0.05271				1.63203	1.79009	2.00233	0
					High	High	RNLDIERPTYTNLNR	2	25	4	Q53GA7;Q13748;A8MUB1;Q9NY65	N2(Deamidated); N12(Deamidated)	1876.95	0.004	0.1102					1.86928	2.11769	1
Q59GB4	Dihydropyrimidinase-like 2 variant (Fragment) OS=Homo sapiens PE=2 SV=1 - [Q59GB4_HUMAN]	286.389	61.15	30	105	348.975	65.92	34	104	454.722	72.29	40	131	472.784	80.57	41	136	492.712	77.23	38	136	509.523	75.16	39	141	628	68.1415	6.23975	catalytic activity; protein binding	cytoplasm; mitochondrion; cytosol; cytoskeleton; membrane; extracellular	response to stimulus; metabolic process; transport; cell organization and biogenesis; cell communication; regulation of biological process; development; cell differentiation; cellular component movement
	A2	B2	C2	D2	E2	F2	Sequence	# PSMs	# Proteins	# Protein Groups	Protein Group Accessions	Modifications	MH+ [Da]	q-Value	PEP	XCorr A2	XCorr B2	XCorr C2	XCorr D2	XCorr E2	XCorr F2	# Missed Cleavages
	High	High	High	High	High	High	ILDLGITGPEGHVLSRPEEVEAEAVNR	25	5	1	Q59GB4		2900.51	0	4.564e-10	6.3281	5.94963	6.59423	7.17016	5.8815	5.40645	0
	High	High	High	High	High	High	KKGTVVYGEPITASLGTDGSHYWSK	15	5	1	Q59GB4		2681.36	0	2.016e-09	5.99326	5.86933	7.64513	8.26099	6.91527	6.7054	2
	High	High	High	High		High	NLHQSGFSLSGAQIDDNIPR	11	5	1	Q59GB4	Q13(Deamidated)	2170.07	0	3.454e-06	4.94522	4.09275	3.61588	5.80618		6.20591	0
	High	High	High	High	High	High	THNSSLEYNIFEGMECR	7	4	1	Q59GB4	C16(Carbamidomethyl)	2086.89	0	3.27e-08	4.89136	4.80107	4.04527	5.44513	4.9926	5.07296	0
	High	High	High	High	High	High	ILDLGITGPEGHVLSRPEEVEAEAVNR	12	5	1	Q59GB4	N26(Deamidated)	2901.5	0	7.857e-09	4.81551	4.53138	3.42689	4.55663	5.46668	6.44892	0
	High	High	High	High	High	High	DIGAIAQVHAENGDIIAEEQQR	21	5	1	Q59GB4	N12(Deamidated)	2378.16	0	1.901e-12	4.55512	6.61431	5.48968	7.28488	6.22215	7.39091	0
	High	High	High	High	High	High	NLHQSGFSLSGAQIDDNIPR	24	5	1	Q59GB4		2169.06	0	6.47e-08	4.39889	5.33997	6.74088	5.932	6.44171	5.66247	0
	High	High	High	High	High	High	AVGKDNFTLIPEGTNGTEER	27	5	1	Q59GB4	N15(Deamidated)	2149.04	0	1.19e-06	4.15345	4.30627	4.42797	4.27268	4.32734	5.07657	1
	High	High	High		High	High	DIGAIAQVHAENGDIIAEEQQR	5	5	1	Q59GB4		2377.17	0	6.056e-14	4.15083	5.36624	6.04908		6.71552	6.1455	0
	High						THNSSLEYNIFEGMECR	1	4	1	Q59GB4	N3(Deamidated); C16(Carbamidomethyl)	2087.88	0	1.936e-09	4.11842						0
	High	High	High	High	High	High	KPFPDFVYKR	14	5	1	Q59GB4		1296.71	0	2.153e-05	4.04153	3.93338	3.38027	3.5452	3.66887	3.4798	1
	High	High	High	High	High	High	FQMPDQGMTSADDFFQGTK	14	6	1	Q59GB4		2150.91	0	1.982e-08	4.01038	3.83804	4.03208	3.90272	4.75561	4.16337	0
	High	High	High	High	High	High	IAVGSDADLVIWDPDSVK	51	5	1	Q59GB4		1899.97	0	1.114e-11	3.9084	4.11804	4.68872	4.51363	4.76634	3.73787	0
	High	High	High	High	High	High	FQMPDQGMTSADDFFQGTK	23	6	1	Q59GB4	M8(Oxidation)	2166.91	0	6.957e-07	3.87599	3.65198	4.00551	3.8469	4.49969	4.27533	0
	High	High	High	High	High	High	IVLEDGTLHVTEGSGR	27	4	1	Q59GB4		1682.87	0	6.965e-11	3.80525	4.59774	4.52345	4.69321	4.59054	4.46738	0
	High	High	High	High	High	High	GLYDGPVCEVSVTPK	21	5	1	Q59GB4	C8(Carbamidomethyl)	1620.79	0	1.177e-07	3.78627	3.06629	3.5814	4.17689	3.98469	3.86287	0
	High	High	High	High	High	High	QIGENLIVPGGVKTIEAHSR	6	7	1	Q59GB4		2118.17	0	5.43e-08	3.74969	3.64718	4.30315	3.83352	5.19562	4.43997	1
	High	High	High	High	High	High	MDENQFVAVTSTNAAK	15	20	3	B3KXQ5;Q59GB4;Q14195-2		1725.81	0	1.368e-06	3.69684	3.74806	4.48042	4.30958	4.27123	3.92506	0
	High	High	High	High	High	High	MSVIWDKAVVTGK	7	6	1	Q59GB4		1433.78	0	0.0004675	3.64505	3.94205	3.47803	3.67237	3.20709	3.24068	1
	High	High	High	High	High	High	MVIPGGIDVHTR	58	7	1	Q59GB4	M1(Oxidation)	1310.69	0	1.856e-07	3.54763	3.84208	3.91151	4.03365	3.9401	4.00679	0
	High	High	High	High	High	High	AITIANQTNCPLYITK	14	5	1	Q59GB4	C10(Carbamidomethyl)	1820.96	0	4.396e-06	3.44897	4.31348	4.37366	4.27174	4.44539	4.59365	0
	High	High	High	High	High	High	FQMPDQGMTSADDFFQGTK	10	6	1	Q59GB4	M3(Oxidation); M8(Oxidation)	2182.9	0	1.821e-06	3.44157	3.21276	3.84689	4.07348	3.86646	3.73803	0
	High	High	High	High	High	High	NLHQSGFSLSGAQIDDNIPRR	6	5	1	Q59GB4		2325.17	0	2.216e-06	3.37615	6.0425	5.44606	4.97076	6.02037	5.57539	1
	High		High	High	High	High	AVGKDNFTLIPEGTNGTEER	5	5	1	Q59GB4		2148.06	0	1.266e-06	3.24328		4.28697	4.23892	4.42275	4.80224	1
	High	High	High	High	High	High	THNSSLEYNIFEGMECR	6	4	1	Q59GB4	N3(Deamidated); M14(Oxidation); C16(Carbamidomethyl)	2103.87	0	5.741e-07	3.17008	2.92313	5.1285	3.00387	3.81997	4.04056	0
	High	High	High	High	High	High	MVIPGGIDVHTR	11	7	1	Q59GB4		1294.69	0	3.472e-06	3.01244	3.20776	3.10361	3.48914	3.58127	3.2203	0
	High	High	High	High	High	High	QIGENLIVPGGVK	9	13	3	B3KXQ5;Q59GB4;A9CQZ4		1323.76	0	4.873e-05	2.8621	3.05196	3.09517	3.30338	2.53661	3.2406	0
	High	High	High	High	High	High	KPFPDFVYK	9	5	1	Q59GB4		1140.61	0	0.0003838	2.85377	2.93206	2.9417	3.18904	3.03788	3.11395	0
	High	High	High	High	High	High	SCCDYSLHVDISEWHK	8	5	1	Q59GB4	C2(Carbamidomethyl); C3(Carbamidomethyl)	2035.86	0	0.000142	2.7886	3.18267	2.8681	2.97658	3.53656	3.83207	0
	High	High	High	High	High	High	DNFTLIPEGTNGTEER	19	5	1	Q59GB4	N11(Deamidated)	1793.81	0	5.247e-05	2.68639	3.3444	4.02955	3.54383	3.49486	3.80055	0
	High	High	High	High	High	High	MDENQFVAVTSTNAAK	16	20	3	B3KXQ5;Q59GB4;Q14195-2	N13(Deamidated)	1726.8	0	1.02e-08	2.68043	2.62311	3.31701	3.50413	4.00658	3.78859	0
	High		High	High	High	High	GSPLVVISQGK	12	5	1	Q59GB4		1084.64	0	0.006697	2.6249		2.35257	2.13211	2.40891	2.31369	0
	High		High	High	High	High	QIGENLIVPGGVK	6	13	3	B3KXQ5;Q59GB4;A9CQZ4	N5(Deamidated)	1324.75	0	0.001079	2.50296		2.49495	2.46477	2.57189	2.61651	0
	High	High	High		High	High	VFNLYPR	12	5	1	Q59GB4		908.497	0	0.004428	2.4458	2.44364	2.54539		2.43415	2.50832	0
	High	High	High	High		High	DVAHLGPDPQPPYSR	5	2	2	Q59GB4;A9CQZ4		1648.81	0	0.000593	2.37316	2.50176	3.58092	2.61453		3.51686	0
	High	High	High	High	High	High	AVVTGKMDENQFVAVTSTNAAK	6	6	1	Q59GB4	M7(Oxidation)	2297.15	0	9.278e-07	2.3114	3.10521	4.00042	4.40583	3.89957	4.13042	1
	High	High	High		High	High	DRFQLTDCQIYEVLSVIR	5	5	1	Q59GB4	C8(Carbamidomethyl)	2255.15	0	1.697e-08	2.29492	4.00679	3.95578		5.39983	5.58934	1
	High		High	High	High	High	MDENQFVAVTSTNAAK	6	20	3	B3KXQ5;Q59GB4;Q14195-2	M1(Oxidation)	1741.8	0	9.367e-09	2.20082		4.0947	4.10082	4.21078	4.09442	0
	High					High	FQLTDCQIYEVLSVIR	2	5	1	Q59GB4	C6(Carbamidomethyl); Q7(Deamidated)	1985.02	0	4.571e-05	2.18598					3.49959	0
	High	High	High	High	High	High	AITIANQTNCPLYITK	15	5	1	Q59GB4	N6(Deamidated); C10(Carbamidomethyl)	1821.94	0	1.454e-07	2.0903	3.71791	3.60492	4.37024	3.89096	4.44875	0
	High	High	High	High	High	High	AVGKDNFTLIPEGTNGTEER	20	5	1	Q59GB4	N6(Deamidated); N15(Deamidated)	2150.02	0	1.456e-05	1.96346	4.53236	4.64378	4.4405	4.16936	4.47219	1
	High	High	High	High	High	High	VFNLYPR	11	5	1	Q59GB4	N3(Deamidated)	909.484	0	0.003397	1.91011	1.84965	2.20041	2.1095	2.33949	2.25662	0
	High	High	High	High	High	High	SSAEVIAQAR	7	5	1	Q59GB4		1031.55	0	4.471e-05	1.89942	3.06961	2.83518	3.08505	2.98668	3.05554	0
	High	High		High	High		IVNDDQSFYADIYMEDGLIK	4	12	3	Q59GB4;Q14195-2;A9CQZ4		2349.1	0	1.655e-09	1.52618	2.9864		1.82385	3.56235		0
	High	High	High	High	High	High	FQLTDCQIYEVLSVIR	15	5	1	Q59GB4	C6(Carbamidomethyl)	1984.02	0	1.216e-08	0.831947	3.71237	2.95285	4.30859	4.36402	4.4944	0
		High	High	High	High	High	GTVVYGEPITASLGTDGSHYWSK	5	5	1	Q59GB4		2425.17	0	7.107e-07		4.74749	5.28878	4.72049	5.11344	5.15773	0
		High					QQAPPVRNLHQSGFSLSGAQIDDNIPR	1	5	1	Q59GB4	N8(Deamidated); Q11(Deamidated)	2947.48	0	2.799e-07		4.18939					1
		High	High	High	High	High	THNSSLEYNIFEGMECR	5	4	1	Q59GB4	M14(Oxidation); C16(Carbamidomethyl)	2102.89	0	2.412e-07		4.07628	4.59708	4.24991	4.65953	5.03246	0
		High					FQMPDQGMTSADDFFQGTK	1	6	1	Q59GB4	M3(Oxidation); Q6(Deamidated)	2167.9	0	7.354e-06		3.63772					0
		High		High	High		AITIANQTNCPLYITKVMSK	3	5	1	Q59GB4	C10(Carbamidomethyl)	2266.2	0	1.799e-08		3.40118		4.81997	4.18327		1
		High				High	FQMPDQGMTSADDFFQGTK	3	6	1	Q59GB4	M3(Oxidation); Q6(Deamidated); M8(Oxidation)	2183.91	0	0.0003673		3.02941				3.26751	0
		High			High	High	AALAGGTTMIIDHVVPEPGTSLLAAFDQWR	3	5	1	Q59GB4		3137.61	0	3.866e-08		2.58478			4.01782	4.81928	0
		High	High	High		High	AALAGGTTMIIDHVVPEPGTSLLAAFDQWR	4	5	1	Q59GB4	M9(Oxidation)	3153.6	0	1.15e-07		2.41141	2.61261	2.97995		3.46463	0
		High	High		High		NLHQSGFSLSGAQIDDNIPRR	5	5	1	Q59GB4	Q13(Deamidated)	2326.17	0	0.0005554		2.39034	3.47574		2.79491		1
		High	High	High	High	High	VMSKSSAEVIAQAR	8	5	1	Q59GB4		1476.78	0	3.519e-08		1.99355	3.72406	3.93149	4.11371	3.7571	1
			High		High	High	GSPLVVISQGKIVLEDGTLHVTEGSGR	3	4	1	Q59GB4	Q9(Deamidated)	2749.47	0	2.925e-07			5.73601		5.35245	4.9393	1
			High	High		High	QQAPPVRNLHQSGFSLSGAQIDDNIPR	8	5	1	Q59GB4	N8(Deamidated)	2946.47	0	1.868e-05			5.34865	6.04509		4.62183	1
			High				NLHQSGFSLSGAQIDDNIPR	2	5	1	Q59GB4	N1(Deamidated); Q13(Deamidated)	2171.05	0	3.448e-06			4.84921				0
			High	High		High	GSPLVVISQGKIVLEDGTLHVTEGSGR	3	4	1	Q59GB4		2748.47	0	8.305e-11			4.82346	6.14588		5.49817	1
			High	High		High	KGTVVYGEPITASLGTDGSHYWSK	6	5	1	Q59GB4		2553.27	0	1.612e-08			4.65824	6.00076		5.88963	1
			High	High	High	High	DIGAIAQVHAENGDIIAEEQQR	10	5	1	Q59GB4	Q7(Deamidated); N12(Deamidated)	2379.16	0	1.009e-09			4.42949	5.12007	4.47761	4.71213	0
			High				GLYDGPVCEVSVTPKTVTPASSAK	1	5	1	Q59GB4	C8(Carbamidomethyl)	2463.24	0	1.58e-05			4.36144				1
			High		High		IVNDDQSFYADIYMEDGLIK	3	12	3	Q59GB4;Q14195-2;A9CQZ4	M14(Oxidation)	2365.1	0	4.676e-06			3.59069		2.59149		0
			High				MSVIWDKAVVTGK	1	6	1	Q59GB4	M1(Oxidation)	1449.77	0	0.0002286			3.30525				1
			High		High		MDENQFVAVTSTNAAK	3	20	3	B3KXQ5;Q59GB4;Q14195-2	M1(Oxidation); N13(Deamidated)	1742.79	0	8.592e-06			2.92349		2.63671		0
			High				EALQNINDQSDRLLIK	2	2	2	Q59GB4;A9CQZ4	Q4(Deamidated); N7(Deamidated)	1871.99	0	0.0002377			2.66021				1
			High	High	High	High	EALQNINDQSDR	4	2	2	Q59GB4;A9CQZ4		1402.65	0	5.745e-06			2.47665	2.34399	2.83395	2.63004	0
				High	High		AAAFVTSPPLSPDPTTPDFLNSLLSCGDLQVTGSAHCTFNTAQK	2	5	1	Q59GB4	C26(Carbamidomethyl); C37(Carbamidomethyl)	4634.22	0	1.536e-14				6.32026	6.47433		0
				High			DHGVNSFLVYMAFKDR	1	5	1	Q59GB4		1898.91	0	3.918e-06				4.49444			1
				High	High		DRFQLTDCQIYEVLSVIR	2	5	1	Q59GB4	C8(Carbamidomethyl); Q9(Deamidated)	2256.14	0	4.15e-07				3.99065	2.7252		1
				High	High		AVVTGKMDENQFVAVTSTNAAK	3	6	1	Q59GB4		2281.14	0	1.564e-07				3.6194	4.3934		1
				High			AALAGGTTMIIDHVVPEPGTSLLAAFDQWR	2	5	1	Q59GB4	Q28(Deamidated)	3138.62	0	1.311e-06				2.58643			0
				High	High	High	GIQEEMEALVK	3	5	1	Q59GB4		1246.63	0	0.0004776				2.35773	2.82621	2.65979	0
				High		High	VMSKSSAEVIAQAR	2	5	1	Q59GB4	M2(Oxidation)	1492.78	0	0.002743				1.43147		2.28946	1
					High		DVAHLGPDPQPPYSR	1	2	2	Q59GB4;A9CQZ4	Q10(Deamidated)	1649.81	0	0.004737					2.80554		0
					High		FQMPDQGMTSADDFFQGTK	1	6	1	Q59GB4	Q6(Deamidated)	2151.92	0	2.719e-06					2.58132		0
						High	AAAFVTSPPLSPDPTTPDFLNSLLSCGDLQVTGSAHCTFNTAQK	1	5	1	Q59GB4	N21(Deamidated); C26(Carbamidomethyl); Q30(Deamidated); C37(Carbamidomethyl)	4636.22	0	6.257e-14						6.50132	0
						High	AITIANQTNCPLYITKVMSK	2	5	1	Q59GB4	Q7(Deamidated); C10(Carbamidomethyl)	2267.2	0	6.845e-05						3.12629	1
						High	EALQNINDQSDR	1	2	2	Q59GB4;A9CQZ4	N7(Deamidated)	1403.64	0	0.0006735						2.12515	0
	High	High	High	High	High	High	MSVIWDK	16	11	2	Q59GB4;Q14195-2	M1(Oxidation)	894.439	0.001	0.04204	1.6993	1.66059	1.89336	1.85729	2.00123	1.98833	0
				High			DNFTLIPEGTNGTEER	1	5	1	Q59GB4		1792.84	0.001	0.02074				1.66979			0
						High	DNFTLIPEGTNGTEER	1	5	1	Q59GB4	N2(Deamidated); N11(Deamidated)	1794.82	0.001	0.0139						2.31782	0
	High	High	High	High	High	High	MSVIWDK	6	11	2	Q59GB4;Q14195-2		878.444	0.004	0.1449	2.14057	2.09753	2.15296	2.14834	2.14473	2.15611	0
			High				ASGKEALQNINDQSDR	1	2	2	Q59GB4;A9CQZ4		1745.84	0.007	0.2199			0.824747				1
Q9BUF5	Tubulin beta-6 chain OS=Homo sapiens GN=TUBB6 PE=1 SV=1 - [TBB6_HUMAN]	281.506	39.69	19	122	339.459	37	17	124	375.399	41.26	18	141	498.121	36.32	17	190	542.08	49.55	20	206	532.468	37.89	17	196	446	49.825	4.88135	nucleotide binding; catalytic activity; structural molecule activity	nucleus; cytoplasm; cytoskeleton; membrane; extracellular	metabolic process; cellular component movement; cell organization and biogenesis
	A2	B2	C2	D2	E2	F2	Sequence	# PSMs	# Proteins	# Protein Groups	Protein Group Accessions	Modifications	MH+ [Da]	q-Value	PEP	XCorr A2	XCorr B2	XCorr C2	XCorr D2	XCorr E2	XCorr F2	# Missed Cleavages
	High	High	High	High	High	High	GHYTEGAELVDAVLDVVRK	25	10	2	P04350;Q9BUF5		2071.08	0	6.243e-12	6.24118	5.97636	6.09799	6.23318	5.93615	6.66901	1
	High	High	High	High	High	High	GHYTEGAELVDAVLDVVR	39	10	2	P04350;Q9BUF5		1942.99	0	7.937e-14	5.23119	5.33523	4.77944	5.7976	5.43232	5.49464	0
	High	High	High	High	High	High	LHFFMPGFAPLTSR	99	42	7	Q13885;Q9BVA1;P04350;P07437;Q9BUF5;Q3ZCM7;Q8IWP6	M5(Oxidation)	1636.83	0	7.082e-06	4.80403	5.36283	5.20624	5.14463	5.15983	5.33854	0
	High	High	High	High	High	High	LHFFMPGFAPLTSR	254	42	7	Q13885;Q9BVA1;P04350;P07437;Q9BUF5;Q3ZCM7;Q8IWP6		1620.83	0	7.433e-06	4.42349	4.68403	4.53266	4.75711	4.36738	4.48952	0
	High	High	High	High	High	High	IMNTFSVMPSPK	9	17	3	Q13885;Q9BVA1;Q9BUF5		1351.67	0	0.0001578	3.21923	3.24583	3.41918	3.27962	3.06911	3.47809	0
	High	High	High	High	High	High	SGPFGQLFRPDNFIFGQTGAGNNWAK	20	6	1	Q9BUF5	N12(Deamidated); Q17(Deamidated); N22(Deamidated)	2829.34	0	0.0004343	3.1006	3.0557	3.87591	3.24575	3.50614	3.45488	0
	High	High	High	High	High	High	KLAVNMVPFPR	42	48	9	Q9H4B7;Q13885;Q9BVA1;Q13509;P04350;P07437;Q9BUF5;Q3ZCM7;Q8IWP6	M6(Oxidation)	1287.72	0	0.007148	3.05025	2.91744	2.95143	3.16661	3.07716	3.36863	1
	High	High	High	High	High	High	NSSYFVEWIPNNVK	51	42	7	Q13885;Q9BVA1;Q13509;P04350;P07437;Q9BUF5;Q8IWP6	N1(Deamidated)	1697.82	0	5.353e-06	3.03605	3.45186	3.72278	3.642	3.45604	3.85204	0
	High	High	High	High	High	High	FPGQLNADLRK	17	54	9	Q9H4B7;Q13885;Q9BVA1;Q13509;P04350;P07437;Q9BUF5;Q3ZCM7;Q8IWP6	N6(Deamidated)	1259.67	0	1.988e-06	3.03518	3.12471	3.19045	3.58965	3.39085	3.20859	1
	High	High	High	High	High	High	LAVNMVPFPR	17	48	9	Q9H4B7;Q13885;Q9BVA1;Q13509;P04350;P07437;Q9BUF5;Q3ZCM7;Q8IWP6		1143.63	0	0.000287	3.01086	2.82154	3.14603	2.92357	2.93445	2.94392	0
	High	High	High	High	High	High	KLAVNMVPFPR	16	48	9	Q9H4B7;Q13885;Q9BVA1;Q13509;P04350;P07437;Q9BUF5;Q3ZCM7;Q8IWP6		1271.73	0	4.618e-06	2.94798	3.81339	3.81985	3.96085	3.22372	3.89755	1
	High	High	High	High	High	High	FPGQLNADLR	25	54	9	Q9H4B7;Q13885;Q9BVA1;Q13509;P04350;P07437;Q9BUF5;Q3ZCM7;Q8IWP6		1130.6	0	4.417e-05	2.9445	3.10573	3.19204	3.38009	3.2246	3.11026	0
	High	High	High	High	High	High	LAVNMVPFPR	76	48	9	Q9H4B7;Q13885;Q9BVA1;Q13509;P04350;P07437;Q9BUF5;Q3ZCM7;Q8IWP6	M5(Oxidation)	1159.63	0	5.701e-05	2.8812	2.84215	2.84681	3.07383	2.88879	3.06523	0
	High	High	High	High	High		NSSYFVEWIPNNVK	6	42	7	Q13885;Q9BVA1;Q13509;P04350;P07437;Q9BUF5;Q8IWP6		1696.83	0	0.0017	2.86279	3.0167	2.8676	2.74957	1.92807		0
	High	High	High	High	High	High	MASTFIGNSTAIQELFKR	6	5	1	Q9BUF5	M1(Oxidation)	2030.04	0	3.982e-09	2.839	4.23103	4.7503	4.76735	5.12099	5.659	1
	High	High	High	High	High	High	YLTVATVFR	6	12	2	Q13509;Q9BUF5		1069.6	0	0.001618	2.82714	3.00216	2.82048	3.05787	2.65648	2.24812	0
	High	High	High	High	High	High	LAVNMVPFPR	15	48	9	Q9H4B7;Q13885;Q9BVA1;Q13509;P04350;P07437;Q9BUF5;Q3ZCM7;Q8IWP6	N4(Deamidated)	1144.62	0	0.0001656	2.82642	2.5274	2.59392	2.53665	2.86951	2.83392	0
	High	High	High				KLAVNMVPFPR	4	48	9	Q9H4B7;Q13885;Q9BVA1;Q13509;P04350;P07437;Q9BUF5;Q3ZCM7;Q8IWP6	N5(Deamidated); M6(Oxidation)	1288.71	0	0.0007846	2.79625	2.72483	2.72838				1
	High	High	High	High	High	High	FPGQLNADLRK	30	54	9	Q9H4B7;Q13885;Q9BVA1;Q13509;P04350;P07437;Q9BUF5;Q3ZCM7;Q8IWP6		1258.7	0	2.567e-06	2.68233	2.76689	3.039	3.25077	3.45004	3.4006	1
	High	High	High	High	High	High	SGPFGQLFRPDNFIFGQTGAGNNWAK	10	6	1	Q9BUF5	N12(Deamidated); Q17(Deamidated)	2828.36	0	0.0001754	2.48164	4.06943	3.86533	3.39914	3.41249	3.22203	0
	High			High			IREEFPDRIMNTFSVMPSPK	2	6	1	Q9BUF5	M10(Oxidation)	2410.19	0	0.001463	2.4457			3.74129			2
	High	High	High			High	LHFFMPGFAPLTSRGSQQYR	4	41	7	Q13885;Q9BVA1;P04350;P07437;Q9BUF5;Q3ZCM7;Q8IWP6		2340.16	0	1.067e-05	2.25688	3.6514	4.36487			5.20269	1
	High	High	High	High	High	High	FPGQLNADLR	13	54	9	Q9H4B7;Q13885;Q9BVA1;Q13509;P04350;P07437;Q9BUF5;Q3ZCM7;Q8IWP6	N6(Deamidated)	1131.57	0	2.006e-05	2.21691	2.33823	3.1195	3.05581	3.3301	3.17181	0
	High	High		High	High	High	MASTFIGNSTAIQELFK	6	5	1	Q9BUF5	M1(Oxidation)	1873.94	0	1.295e-08	2.11286	2.71217		4.39507	4.40011	4.28219	0
	High	High	High	High	High	High	IMNTFSVMPSPK	44	17	3	Q13885;Q9BVA1;Q9BUF5	M8(Oxidation)	1367.67	0	9.314e-05	2.08125	2.75341	3.14708	3.13314	2.94048	2.99788	0
	High			High	High	High	EVDEQMLAIQSK	4	11	2	Q13509;Q9BUF5		1390.69	0	2.212e-05	1.54131			2.87294	2.84971	2.43188	0
	High	High	High		High	High	VAVCDIPPR	6	12	3	Q9H4B7;Q13509;Q9BUF5	C4(Carbamidomethyl)	1026.54	0	0.0002371	1.39245	2.12455	2.27688		2.58817	2.82584	0
	High	High	High		High	High	NMMAACDPR	5	48	8	Q13885;Q9BVA1;Q13509;P04350;P07437;Q9BUF5;Q3ZCM7;Q8IWP6	C6(Carbamidomethyl)	1065.43	0	0.001025	1.38763	1.72221	2.17141		1.87463	1.93561	0
	High	High	High	High	High	High	NSSYFVEWIPNNVK	20	42	7	Q13885;Q9BVA1;Q13509;P04350;P07437;Q9BUF5;Q8IWP6	N1(Deamidated); N11(Deamidated)	1698.8	0	1.58e-05	1.36827	2.12459	3.04665	2.60131	3.10138	3.14003	0
	High	High	High	High	High	High	NMMAACDPR	25	48	8	Q13885;Q9BVA1;Q13509;P04350;P07437;Q9BUF5;Q3ZCM7;Q8IWP6	M2(Oxidation); C6(Carbamidomethyl)	1081.42	0	0.0007385	1.1187	1.73189	2.14065	2.31829	2.29386	2.0751	0
	High	High	High		High	High	IMNTFSVMPSPK	13	17	3	Q13885;Q9BVA1;Q9BUF5	M2(Oxidation); M8(Oxidation)	1383.66	0	8.251e-05	0.922705	0.91561	2.93969		2.4876	2.1959	0
		High	High		High	High	LAVNMVPFPR	4	48	9	Q9H4B7;Q13885;Q9BVA1;Q13509;P04350;P07437;Q9BUF5;Q3ZCM7;Q8IWP6	N4(Deamidated); M5(Oxidation)	1160.61	0	0.0001135		2.58765	2.67188		2.87404	2.53368	0
		High		High		High	SGPFGQLFRPDNFIFGQTGAGNNWAK	4	6	1	Q9BUF5	Q6(Deamidated); N12(Deamidated); Q17(Deamidated); N22(Deamidated)	2830.33	0	0.00196		1.82802		1.91539		2.27052	0
			High				LHFFMPGFAPLTSRGSQQYR	2	41	7	Q13885;Q9BVA1;P04350;P07437;Q9BUF5;Q3ZCM7;Q8IWP6	M5(Oxidation); Q17(Deamidated)	2357.16	0	6.124e-05			3.87223				1
			High	High	High	High	NMMAACDPR	28	48	8	Q13885;Q9BVA1;Q13509;P04350;P07437;Q9BUF5;Q3ZCM7;Q8IWP6	M2(Oxidation); M3(Oxidation); C6(Carbamidomethyl)	1097.42	0	0.00181			1.2053	1.71455	1.63468	1.76003	0
				High	High	High	MASTFIGNSTAIQELFKR	4	5	1	Q9BUF5	M1(Oxidation); N8(Deamidated)	2031.02	0	1.085e-08				4.23157	4.65244	4.92833	1
					High	High	MASTFIGNSTAIQELFKR	2	5	1	Q9BUF5	N8(Deamidated)	2015.02	0	1.252e-10					5.78247	5.76322	1
					High		LHFFMPGFAPLTSRGSQQYR	2	41	7	Q13885;Q9BVA1;P04350;P07437;Q9BUF5;Q3ZCM7;Q8IWP6	Q17(Deamidated)	2341.17	0	6.996e-06					3.6106		1
					High		MREIVHIQAGQCGNQIGTK	1	6	1	Q9BUF5	C12(Carbamidomethyl)	2140.08	0	0.003793					3.44601		1
					High		LTTPTYGDLNHLVSATMSGVTTSLR	1	6	1	Q9BUF5		2635.32	0	5.452e-05					3.20468		0
						High	SGPFGQLFRPDNFIFGQTGAGNNWAK	1	6	1	Q9BUF5	Q17(Deamidated)	2827.36	0	2.677e-05						4.88008	0
						High	MASTFIGNSTAIQELFK	1	5	1	Q9BUF5	N8(Deamidated)	1858.93	0	1.66e-06						4.16533	0
						High	MASTFIGNSTAIQELFKR	1	5	1	Q9BUF5		2014.04	0	2.365e-07						3.02643	1
	High	High	High	High	High		IREEFPDR	5	10	2	P04350;Q9BUF5		1061.54	0.001	0.01026	1.74578	1.52506	2.00614	2.5555	2.52803		1
		High	High	High	High	High	KLAVNMVPFPR	8	48	9	Q9H4B7;Q13885;Q9BVA1;Q13509;P04350;P07437;Q9BUF5;Q3ZCM7;Q8IWP6	N5(Deamidated)	1272.71	0.001	0.01232		2.5388	2.04702	3.00596	2.88734	2.52232	1
						High	IMNTFSVMPSPK	1	17	3	Q13885;Q9BVA1;Q9BUF5	M2(Oxidation); N3(Deamidated)	1368.67	0.001	0.01288						2.47879	0
						High	EVDEQMLAIQSK	1	11	2	Q13509;Q9BUF5	M6(Oxidation)	1406.69	0.001	0.006702						1.91277	0
			High				MASTFIGNSTAIQELFK	1	5	1	Q9BUF5		1857.93	0.002	0.04107			1.75563				0
					High		MREIVHIQAGQCGNQIGTK	2	6	1	Q9BUF5	M1(Oxidation); C12(Carbamidomethyl); Q15(Deamidated)	2157.07	0.004	0.1279					1.65065		1
			High				MREIVHIQAGQCGNQIGTK	1	6	1	Q9BUF5	M1(Oxidation); C12(Carbamidomethyl)	2156.07	0.006	0.1585			1.71323				1
Q13748	Tubulin alpha-3C/D chain OS=Homo sapiens GN=TUBA3C PE=1 SV=3 - [TBA3C_HUMAN]	254.531	55.56	21	112	338.319	53.33	20	128	435.453	51.78	21	143	493.514	53.33	22	167	526.047	53.33	23	175	546.634	53.33	21	194	450	49.9276	5.09717	nucleotide binding; catalytic activity; structural molecule activity; protein binding	nucleus; cytoplasm; cytoskeleton	metabolic process; cellular component movement; cell organization and biogenesis
	A2	B2	C2	D2	E2	F2	Sequence	# PSMs	# Proteins	# Protein Groups	Protein Group Accessions	Modifications	MH+ [Da]	q-Value	PEP	XCorr A2	XCorr B2	XCorr C2	XCorr D2	XCorr E2	XCorr F2	# Missed Cleavages
	High	High	High	High	High	High	QLFHPEQLITGKEDAANNYAR	54	32	4	Q53GA7;Q13748;A8MUB1;Q9NY65	N17(Deamidated)	2416.2	0	5.749e-15	5.8007	5.2865	6.04771	6.00864	7.16433	6.56548	1
	High	High	High	High	High	High	AYHEQLSVAEITNACFEPANQMVK	13	16	2	Q13748;A8MUB1	C15(Carbamidomethyl); M22(Oxidation)	2766.28	0	2.845e-11	5.1525	5.46672	5.64668	6.50021	6.43949	5.30885	0
	High	High	High	High	High	High	AFVHWYVGEGMEEGEFSEAR	9	22	4	Q53GA7;Q13748;A8MUB1;Q9NY65		2330.02	0	2.053e-07	4.85873	5.15681	4.84486	5.04351	3.98849	5.55427	0
	High	High	High	High	High	High	AYHEQLSVAEITNACFEPANQMVK	15	16	2	Q13748;A8MUB1	C15(Carbamidomethyl)	2750.29	0	4.019e-10	4.78594	6.47017	6.80354	6.75229	6.86911	7.06419	0
	High	High	High	High	High	High	QLFHPEQLITGKEDAANNYAR	25	32	4	Q53GA7;Q13748;A8MUB1;Q9NY65		2415.21	0	1.811e-13	4.72814	5.78081	5.8196	7.22697	6.47879	6.7615	1
	High	High	High	High	High	High	FDGALNVDLTEFQTNLVPYPR	58	25	4	Q53GA7;Q13748;A8MUB1;Q9NY65		2409.21	0	1.595e-09	4.56747	4.87754	5.69934	5.73878	5.71078	5.60999	0
	High	High	High	High	High	High	AVCMLSNTTAIAEAWAR	26	22	3	Q13748;A8MUB1;Q9NY65	C3(Carbamidomethyl)	1864.9	0	2.224e-07	4.22211	4.55894	4.48675	4.56943	4.60784	5.00449	0
	High	High	High	High	High	High	NLDIERPTYTNLNR	30	25	4	Q53GA7;Q13748;A8MUB1;Q9NY65		1718.88	0	0.0002878	3.99369	3.51863	4.21763	4.03256	4.17178	3.90489	0
	High	High	High	High	High	High	TIGGGDDSFNTFFSETGAGK	51	23	2	Q53GA7;Q13748		2007.89	0	1.17e-08	3.93975	4.21086	4.18234	4.04974	4.07245	4.66462	0
	High	High		High	High	High	AFVHWYVGEGMEEGEFSEAR	6	22	4	Q53GA7;Q13748;A8MUB1;Q9NY65	M11(Oxidation)	2346.02	0	2.011e-08	3.92248	4.76408		4.70388	5.2488	4.83251	0
	High	High	High	High	High	High	VGINYQPPTVVPGGDLAK	33	26	4	Q53GA7;Q13748;A8MUB1;Q9NY65		1824.98	0	8.739e-06	3.76057	3.68464	3.97588	3.72202	3.89313	5.17379	0
	High	High	High	High	High	High	QLFHPEQLITGKEDAANNYAR	36	32	4	Q53GA7;Q13748;A8MUB1;Q9NY65	Q7(Deamidated); N17(Deamidated)	2417.19	0	2.584e-07	3.74813	4.96761	5.4182	5.38015	5.43146	5.48301	1
	High	High	High	High	High	High	IHFPLATYAPVISAEK	152	20	3	Q53GA7;Q13748;A8MUB1		1756.97	0	8.548e-06	3.73817	3.98911	3.98053	3.94656	4.08504	4.37639	0
	High	High	High	High	High	High	RTIQFVDWCPTGFK	6	17	3	Q53GA7;Q13748;Q9NY65	C9(Carbamidomethyl)	1754.87	0	2.396e-06	3.725	4.16209	4.53752	3.99885	4.01001	4.74608	1
	High	High	High	High	High	High	VGINYQPPTVVPGGDLAKVQR	6	26	4	Q53GA7;Q13748;A8MUB1;Q9NY65		2208.21	0	5.237e-09	3.40221	4.72716	4.09977	4.22717	4.53374	4.70303	1
	High	High	High	High	High	High	RNLDIERPTYTNLNR	10	25	4	Q53GA7;Q13748;A8MUB1;Q9NY65		1874.98	0	3.535e-08	3.38718	3.74723	4.50517	4.79995	4.76495	3.37032	1
	High	High	High	High	High		DVNAAIATIKTKR	5	17	2	Q53GA7;Q13748		1400.82	0	8.506e-06	3.34842	3.50793	2.8934	4.09623	3.55531		2
	High	High	High	High	High	High	AVCMLSNTTAIAEAWAR	15	22	3	Q13748;A8MUB1;Q9NY65	C3(Carbamidomethyl); M4(Oxidation)	1880.9	0	2.54e-07	3.34466	4.21117	5.05163	4.28034	4.55981	4.76013	0
	High	High	High	High	High	High	LDHKFDLMYAK	18	26	4	Q53GA7;Q13748;A8MUB1;Q9NY65		1380.7	0	9.653e-05	3.27257	3.83325	4.16143	3.72205	4.00499	4.1622	1
	High	High	High	High	High	High	QLFHPEQLITGK	16	34	4	Q53GA7;Q13748;A8MUB1;Q9NY65		1410.78	0	2.471e-05	3.07312	2.90136	3.09587	3.32222	3.46786	2.66625	0
	High	High	High	High	High	High	DVNAAIATIK	9	17	2	Q53GA7;Q13748		1015.58	0	0.005972	2.85174	2.66691	2.62771	2.68069	2.69063	2.51787	0
	High	High	High	High	High	High	AVCMLSNTTAIAEAWAR	9	22	3	Q13748;A8MUB1;Q9NY65	C3(Carbamidomethyl); N7(Deamidated)	1865.89	0	8.268e-08	2.82539	3.85337	3.53455	4.17116	4.21469	3.87568	0
	High	High	High	High	High	High	LIGQIVSSITASLR	34	8	1	Q13748		1457.87	0	9.945e-09	2.74754	3.19625	3.52165	3.73521	3.89116	3.77175	0
	High						GHYTIGKEIVDLVLDR	1	3	1	Q13748		1827.99	0	0.006711	2.56317						1
	High	High	High	High	High	High	VGINYQPPTVVPGGDLAK	35	26	4	Q53GA7;Q13748;A8MUB1;Q9NY65	N4(Deamidated)	1825.97	0	4.944e-05	2.47754	3.41389	3.37128	3.21017	3.3763	3.49222	0
	High	High	High	High	High	High	TIQFVDWCPTGFK	17	17	3	Q53GA7;Q13748;Q9NY65	C8(Carbamidomethyl)	1598.77	0	5.542e-05	2.45515	2.60288	3.12494	3.04624	3.14707	2.86741	0
	High	High	High	High	High	High	AYHEQLSVAEITNACFEPANQMVK	23	16	2	Q13748;A8MUB1	C15(Carbamidomethyl); N20(Deamidated); M22(Oxidation)	2767.28	0	1.094e-07	2.38773	3.22424	5.59571	4.93255	5.27285	5.6275	0
	High	High	High	High	High	High	LDHKFDLMYAK	47	26	4	Q53GA7;Q13748;A8MUB1;Q9NY65	M8(Oxidation)	1396.69	0	0.0004375	2.19173	2.3778	2.71154	2.64264	2.55542	2.35893	1
	High	High	High	High	High	High	NLDIERPTYTNLNR	22	25	4	Q53GA7;Q13748;A8MUB1;Q9NY65	N11(Deamidated)	1719.87	0	0.0001392	2.0287	2.7898	3.12969	3.84992	3.30854	3.35631	0
	High		High	High	High	High	DVNAAIATIKTK	9	17	2	Q53GA7;Q13748		1244.72	0	0.0001017	1.86907		2.86855	3.19785	3.31843	3.34718	1
	High	High	High		High		TIGGGDDSFNTFFSETGAGK	8	23	2	Q53GA7;Q13748	N10(Deamidated)	2008.89	0	6.852e-07	1.82403	2.77496	2.37365		2.82988		0
	High	High		High	High	High	LSVDYGKK	5	22	3	Q53GA7;Q13748;A8MUB1		909.504	0	0.002249	1.6219	1.95175		1.90654	1.56906	2.19448	1
	High	High	High	High	High	High	AYHEQLSVAEITNACFEPANQMVK	12	16	2	Q13748;A8MUB1	N13(Deamidated); C15(Carbamidomethyl)	2751.29	0	7.11e-11	1.46875	3.80864	4.53241	5.96442	4.8835	5.381	0
	High	High		High	High	High	AYHEQLSVAEITNACFEPANQMVK	15	16	2	Q13748;A8MUB1	N13(Deamidated); C15(Carbamidomethyl); N20(Deamidated); M22(Oxidation)	2768.28	0	7.894e-06	1.34257	3.41591		4.5735	3.11048	3.28235	0
		High	High	High	High		GDVVPKDVNAAIATIK	5	17	2	Q53GA7;Q13748		1610.91	0	7.628e-07		4.62498	4.58912	4.48569	4.91802		1
		High		High			QLFHPEQLITGKEDAANNYAR	3	32	4	Q53GA7;Q13748;A8MUB1;Q9NY65	Q7(Deamidated); N17(Deamidated); N18(Deamidated)	2418.17	0	1.147e-05		3.68515		4.61601			1
		High					AYHEQLSVAEITNACFEPANQMVK	2	16	2	Q13748;A8MUB1	N13(Deamidated); C15(Carbamidomethyl); N20(Deamidated)	2752.27	0	1.497e-07		3.53694					0
		High	High	High	High	High	RNLDIERPTYTNLNR	14	25	4	Q53GA7;Q13748;A8MUB1;Q9NY65	N2(Deamidated)	1875.97	0	2.972e-05		3.05122	3.56716	3.36341	3.91914	4.46649	1
		High	High		High	High	TIQFVDWCPTGFK	5	17	3	Q53GA7;Q13748;Q9NY65	Q3(Deamidated); C8(Carbamidomethyl)	1599.77	0	0.003891		2.54359	2.42066		1.54523	2.29302	0
		High	High	High	High	High	FDGALNVDLTEFQTNLVPYPR	35	25	4	Q53GA7;Q13748;A8MUB1;Q9NY65	N6(Deamidated)	2410.21	0	2.501e-08		2.34305	4.23361	4.01638	4.20793	3.82983	0
		High	High			High	AVCMLSNTTAIAEAWAR	4	22	3	Q13748;A8MUB1;Q9NY65	C3(Carbamidomethyl); M4(Oxidation); N7(Deamidated)	1881.88	0	0.00012		2.26319	3.3195			3.19454	0
			High	High	High	High	GDVVPKDVNAAIATIK	5	17	2	Q53GA7;Q13748	N9(Deamidated)	1611.9	0	2.332e-06			3.92631	4.23886	4.06251	4.113	1
			High	High	High		FDGALNVDLTEFQTNLVPYPR	4	25	4	Q53GA7;Q13748;A8MUB1;Q9NY65	N6(Deamidated); Q13(Deamidated)	2411.2	0	3.157e-06			2.26435	2.97974	1.97873		0
			High				LDHKFDLMYAKR	1	25	4	Q53GA7;Q13748;A8MUB1;Q9NY65	M8(Oxidation)	1552.79	0	0.0005755			1.9146				2
					High	High	LIGQIVSSITASLR	2	8	1	Q13748	Q4(Deamidated)	1458.85	0	6.188e-05					2.7206	2.73901	0
					High		TIQFVDWCPTGFKVGINYQPPTVVPGGDLAK	2	17	3	Q53GA7;Q13748;Q9NY65	Q3(Deamidated); C8(Carbamidomethyl); Q19(Deamidated)	3406.73	0	0.0002124					2.34085		1
			High				VGINYQPPTVVPGGDLAK	1	26	4	Q53GA7;Q13748;A8MUB1;Q9NY65	N4(Deamidated); Q6(Deamidated)	1826.97	0.001	0.002318			2.51804				0
						High	DVNAAIATIK	1	17	2	Q53GA7;Q13748	N3(Deamidated)	1016.56	0.001	0.009291						1.89988	0
				High	High	High	FDLMYAK	3	28	4	Q53GA7;Q13748;A8MUB1;Q9NY65		887.433	0.002	0.05271				1.63203	1.79009	2.00233	0
					High	High	RNLDIERPTYTNLNR	2	25	4	Q53GA7;Q13748;A8MUB1;Q9NY65	N2(Deamidated); N12(Deamidated)	1876.95	0.004	0.1102					1.86928	2.11769	1
Q8WVW5	Putative uncharacterized protein (Fragment) OS=Homo sapiens PE=2 SV=1 - [Q8WVW5_HUMAN]	257.381	68.87	24	118	335.403	72.18	28	115	490.942	76.03	32	170	466.457	74.93	32	153	556.378	74.1	31	171	504.156	74.93	32	164	363	40.4772	6.13818	nucleotide binding; structural molecule activity; protein binding	extracellular; nucleus; cytoplasm; cytosol; cytoskeleton	cellular component movement; cell differentiation; cell organization and biogenesis; development; response to stimulus; coagulation; cell communication; regulation of biological process; transport; defense response
	A2	B2	C2	D2	E2	F2	Sequence	# PSMs	# Proteins	# Protein Groups	Protein Group Accessions	Modifications	MH+ [Da]	q-Value	PEP	XCorr A2	XCorr B2	XCorr C2	XCorr D2	XCorr E2	XCorr F2	# Missed Cleavages
	High	High	High	High	High	High	TTGIVMDSGDGVTHTVPIYEGYALPHAILR	28	23	2	Q8WVW5;Q562M5		3183.62	0	3.065e-13	5.98911	6.06759	6.26632	6.55572	7.15243	6.62011	0
	High	High	High	High	High	High	KDLYANTVLSGGTTMYPGIADR	10	20	1	Q8WVW5	M15(Oxidation)	2359.16	0	1.052e-12	5.71407	5.78825	6.4921	5.82615	6.85542	6.37728	1
	High	High	High	High	High	High	DLYANTVLSGGTTMYPGIADR	30	20	1	Q8WVW5		2215.06	0	1.714e-11	5.61022	5.83012	5.20736	6.21452	6.02211	5.82039	0
	High	High			High	High	KDLYANTVLSGGTTMYPGIADR	4	20	1	Q8WVW5		2343.16	0	2.295e-09	5.48855	4.50812			6.99211	7.04558	1
	High		High	High	High	High	CPEALFQPSFLGMESCGIHETTFNSIMK	8	19	1	Q8WVW5	C1(Carbamidomethyl); C16(Carbamidomethyl)	3231.46	0	7.411e-14	4.62111		4.62399	5.73066	6.03198	5.29503	0
	High	High	High	High	High	High	VAPEEHPVLLTEAPLNPK	53	24	1	Q8WVW5		1954.06	0	4.983e-10	4.52611	4.30522	6.0097	4.71704	5.44398	5.08268	0
	High	High	High	High	High	High	TTGIVMDSGDGVTHTVPIYEGYALPHAILR	20	23	2	Q8WVW5;Q562M5	M6(Oxidation)	3199.61	0	1.017e-11	4.50941	6.88583	5.8997	5.83162	6.83746	7.7602	0
	High	High	High	High	High	High	LCYVALDFEQEMATAASSSSLEK	40	20	1	Q8WVW5	C2(Carbamidomethyl)	2550.18	0	2.275e-11	4.0877	5.01523	4.87232	5.08046	5.34261	5.07819	0
	High	High	High	High	High		LCYVALDFEQEMATAASSSSLEK	6	20	1	Q8WVW5	C2(Carbamidomethyl); M12(Oxidation)	2566.17	0	2.118e-06	4.04367	3.65248	5.12136	4.09269	4.14036		0
	High	High	High	High	High	High	SYELPDGQVITIGNERFR	18	41	4	P68032;Q562R1;Q9BYX7;Q8WVW5	N14(Deamidated)	2095.04	0	2.133e-07	3.92053	3.67278	3.79145	3.96324	3.6637	4.62055	1
	High		High	High	High	High	KDLYANTVLSGGTTMYPGIADR	6	20	1	Q8WVW5	N6(Deamidated)	2344.17	0	2.084e-10	3.75855		6.31801	6.88933	6.14667	5.18404	1
	High	High	High	High	High	High	SYELPDGQVITIGNER	39	41	4	P68032;Q562R1;Q9BYX7;Q8WVW5	N14(Deamidated)	1791.88	0	1.211e-07	3.71696	4.19109	4.32696	4.28275	4.29608	4.36643	0
	High	High	High	High	High	High	SYELPDGQVITIGNER	49	41	4	P68032;Q562R1;Q9BYX7;Q8WVW5		1790.89	0	4.989e-06	3.62935	3.76376	3.78032	3.64892	3.8169	3.92653	0
	High	High	High	High	High	High	DLYANTVLSGGTTMYPGIADR	33	20	1	Q8WVW5	N5(Deamidated)	2216.06	0	1.003e-11	3.58862	5.11239	3.89183	4.98126	5.55764	5.3744	0
	High	High	High	High	High	High	LDLAGRDLTDYLMK	13	31	3	P68032;Q562R1;Q8WVW5		1623.84	0	7.805e-05	3.24252	3.2151	3.14489	2.92962	3.3749	3.37438	1
	High	High	High	High	High	High	IWHHTFYNELR	21	61	7	Q9BYX7;Q8WVW5;P68032;P0CG38;P0CG39;Q562M5;Q562R0		1515.75	0	3.325e-05	3.19792	3.24065	2.96866	3.25431	3.15136	3.0042	0
	High	High	High	High	High	High	GYSFTTTAEREIVR	10	16	1	Q8WVW5		1629.82	0	0.0004199	3.15269	3.02467	3.41063	3.26857	3.18973	3.32954	1
	High	High	High	High		High	VAPEEHPVLLTEAPLNPKANR	7	22	1	Q8WVW5		2295.25	0	9.478e-09	3.12867	4.60786	4.93123	5.12113		4.54326	1
	High	High		High			DSYVGDEAQSKR	4	37	2	P68032;Q8WVW5		1354.62	0	1.527e-05	2.9506	1.97442		2.72764			1
	High	High	High	High	High	High	MQKEITALAPSTMK	6	33	2	P68032;Q8WVW5		1548.82	0	8.151e-05	2.89574	3.88231	3.02914	3.93325	3.92108	3.32716	1
	High	High	High	High	High	High	DLYANTVLSGGTTMYPGIADR	50	20	1	Q8WVW5	M14(Oxidation)	2231.05	0	1.366e-12	2.88377	4.64785	3.37697	5.57517	6.22249	5.56575	0
	High	High	High	High	High	High	AVFPSIVGRPR	38	44	3	P68032;Q8WVW5;P0CG38		1198.71	0	2.705e-06	2.86545	3.2708	3.16346	3.28246	3.62559	3.37714	0
	High	High	High	High	High	High	GYSFTTTAER	20	16	1	Q8WVW5		1132.53	0	0.003986	2.73758	2.87349	2.9111	2.95531	2.85056	2.80911	0
	High	High	High	High	High	High	DLYANTVLSGGTTMYPGIADR	21	20	1	Q8WVW5	N5(Deamidated); M14(Oxidation)	2232.05	0	3.397e-10	2.61809	4.08713	4.22228	4.53962	3.38914	5.25826	0
	High				High		VAPEEHPVLLTEAPLNPK	2	24	1	Q8WVW5	N16(Deamidated)	1955.05	0	2.157e-06	2.61018				2.24212		0
	High			High	High		CPEALFQPSFLGMESCGIHETTFNSIMK	3	19	1	Q8WVW5	C1(Carbamidomethyl); Q7(Deamidated); C16(Carbamidomethyl); N24(Deamidated)	3233.43	0	5.552e-11	2.59988			3.76929	5.55732		0
	High	High	High	High	High	High	LCYVALDFEQEMATAASSSSLEK	10	20	1	Q8WVW5	C2(Carbamidomethyl); Q10(Deamidated)	2551.17	0	7.091e-12	2.58734	4.39895	3.45119	5.01615	2.9586	3.12544	0
	High	High	High	High	High	High	EITALAPSTMK	6	34	2	P68032;Q8WVW5		1161.62	0	0.0006947	2.55783	2.53775	2.74729	2.63921	2.66899	2.61766	0
	High	High	High	High	High	High	EITALAPSTMKIK	7	34	2	P68032;Q8WVW5		1402.8	0	0.001544	2.53093	2.65258	3.19803	3.29177	2.73523	2.82954	1
	High	High	High	High	High	High	DSYVGDEAQSK	6	37	2	P68032;Q8WVW5		1198.52	0	0.001246	2.29035	1.70822	2.73817	2.53751	2.37958	2.70611	0
	High	High	High	High	High	High	EITALAPSTMK	53	34	2	P68032;Q8WVW5	M10(Oxidation)	1177.61	0	0.0005366	2.23664	2.20669	2.67724	2.6111	2.69262	2.48918	0
	High	High	High	High	High	High	QEYDESGPSIVHR	13	22	4	Q9BYX7;Q8WVW5;P0CG38;P0CG39		1516.7	0	4.737e-07	2.17139	3.16196	3.55768	4.13341	3.971	4.37402	0
	High	High	High	High	High	High	AGFAGDDAPR	12	46	4	P68032;Q8WVW5;P0CG38;P0CG39		976.448	0	0.0005767	2.12635	2.63804	2.80809	2.40651	2.91279	3.01062	0
	High						SYELPDGQVITIGNER	1	41	4	P68032;Q562R1;Q9BYX7;Q8WVW5	Q8(Deamidated); N14(Deamidated)	1792.86	0	0.0004451	2.0248						0
	High						EKLCYVALDFEQEMATAASSSSLEK	1	20	1	Q8WVW5	C4(Carbamidomethyl); Q12(Deamidated)	2808.31	0	1.063e-05	1.7307						1
	High	High	High	High	High	High	MQKEITALAPSTMK	10	33	2	P68032;Q8WVW5	M13(Oxidation)	1564.81	0	0.000137	1.65872	1.88788	2.96861	2.70633	3.51939	2.90067	1
	High	High	High	High	High	High	IWHHTFYNELR	13	61	7	Q9BYX7;Q8WVW5;P68032;P0CG38;P0CG39;Q562M5;Q562R0	N8(Deamidated)	1516.72	0	7.535e-05	1.56243	2.91279	2.79153	3.25496	3.2573	2.92197	0
	High	High	High	High	High	High	DLTDYLMKILTER	8	31	3	P68032;Q562R1;Q8WVW5	M7(Oxidation)	1626.84	0	9.911e-06	1.03471	2.10934	2.16067	2.48571	2.72415	2.66027	1
		High	High		High	High	EKLCYVALDFEQEMATAASSSSLEK	4	20	1	Q8WVW5	C4(Carbamidomethyl)	2807.31	0	9.588e-09		3.95219	3.94069		4.17883	5.30876	1
		High					FRCPEALFQPSFLGMESCGIHETTFNSIMK	1	19	1	Q8WVW5	C3(Carbamidomethyl); Q9(Deamidated); C18(Carbamidomethyl); N26(Deamidated)	3536.63	0	5.772e-07		3.64534					1
		High	High		High	High	LCYVALDFEQEMATAASSSSLEK	7	20	1	Q8WVW5	C2(Carbamidomethyl); Q10(Deamidated); M12(Oxidation)	2567.16	0	3.704e-07		3.55731	2.90235		3.52674	4.38005	0
		High	High	High	High		KDLYANTVLSGGTTMYPGIADR	5	20	1	Q8WVW5	N6(Deamidated); M15(Oxidation)	2360.14	0	8.138e-07		3.20264	4.80474	3.07524	4.0673		1
		High			High		FRCPEALFQPSFLGMESCGIHETTFNSIMK	2	19	1	Q8WVW5	C3(Carbamidomethyl); C18(Carbamidomethyl); N26(Deamidated); M29(Oxidation)	3551.63	0	9.942e-09		2.94398			4.20706		1
		High	High	High	High	High	LDLAGRDLTDYLMK	10	31	3	P68032;Q562R1;Q8WVW5	M13(Oxidation)	1639.84	0	0.0007093		2.67766	3.0075	2.49469	2.81188	2.69795	1
		High	High	High	High	High	QEYDESGPSIVHRK	6	22	4	Q9BYX7;Q8WVW5;P0CG38;P0CG39		1644.8	0	1.531e-05		2.67235	3.77094	4.06061	4.10923	3.7295	1
		High	High	High	High	High	ILTERGYSFTTTAER	5	16	1	Q8WVW5		1744.89	0	1.415e-05		2.14567	2.79763	2.7352	3.41108	2.55903	1
		High		High	High	High	LDLAGRDLTDYLMKILTER	6	31	3	P68032;Q562R1;Q8WVW5		2236.19	0	8.505e-09		1.81221		5.22132	4.48367	3.81487	2
		High	High	High	High	High	HQGVMVGMGQK	5	38	3	P68032;Q562R1;Q8WVW5		1171.57	0	2.709e-06		1.52228	4.29567	3.70657	3.82277	4.12563	0
		High	High	High		High	MQKEITALAPSTMK	5	33	2	P68032;Q8WVW5	M1(Oxidation); M13(Oxidation)	1580.8	0	0.001082		1.12382	3.16935	1.67433		2.18511	1
			High	High	High		FRCPEALFQPSFLGMESCGIHETTFNSIMK	3	19	1	Q8WVW5	C3(Carbamidomethyl); C18(Carbamidomethyl)	3534.63	0	1.114e-13			5.83374	7.70309	6.94055		1
			High				CDVDIRKDLYANTVLSGGTTMYPGIADR	1	20	1	Q8WVW5	C1(Carbamidomethyl); M21(Oxidation)	3117.5	0	1.374e-07			5.72655				2
			High				FRCPEALFQPSFLGMESCGIHETTFNSIMK	1	19	1	Q8WVW5	C3(Carbamidomethyl); Q9(Deamidated); M15(Oxidation); C18(Carbamidomethyl); M29(Oxidation)	3567.62	0	2.124e-07			5.40893				1
			High				HQGVMVGMGQKDSYVGDEAQSKR	1	36	2	P68032;Q8WVW5	M5(Oxidation); M8(Oxidation)	2539.16	0	1.179e-07			5.07556				2
			High	High	High	High	HQGVMVGMGQKDSYVGDEAQSKR	6	36	2	P68032;Q8WVW5		2507.17	0	1.178e-11			4.49376	5.08226	5.16362	4.29366	2
			High		High		HQGVMVGMGQKDSYVGDEAQSKR	2	36	2	P68032;Q8WVW5	M8(Oxidation); Q10(Deamidated)	2524.17	0	8.373e-07			4.39633		2.6281		2
			High				CPEALFQPSFLGMESCGIHETTFNSIMK	1	19	1	Q8WVW5	C1(Carbamidomethyl); M13(Oxidation); C16(Carbamidomethyl); M27(Oxidation)	3263.45	0	3.618e-06			3.91247				0
			High				FRCPEALFQPSFLGMESCGIHETTFNSIMK	1	19	1	Q8WVW5	C3(Carbamidomethyl); Q9(Deamidated); M15(Oxidation); C18(Carbamidomethyl); N26(Deamidated); M29(Oxidation)	3568.6	0	5.622e-06			3.89647				1
			High				HQGVMVGMGQKDSYVGDEAQSKR	1	36	2	P68032;Q8WVW5	M5(Oxidation); M8(Oxidation); Q10(Deamidated)	2540.17	0	0.0001398			3.56667				2
			High	High	High	High	HQGVMVGMGQK	15	38	3	P68032;Q562R1;Q8WVW5	M5(Oxidation)	1187.57	0	2.879e-06			3.54542	1.88193	2.71722	2.15826	0
			High				HQGVMVGMGQKDSYVGDEAQSK	2	36	2	P68032;Q8WVW5	M5(Oxidation); M8(Oxidation)	2383.06	0	4.992e-05			3.53581				1
			High				EKLCYVALDFEQEMATAASSSSLEK	1	20	1	Q8WVW5	C4(Carbamidomethyl); M14(Oxidation)	2823.3	0	7.166e-06			3.45098				1
			High	High	High		FRCPEALFQPSFLGMESCGIHETTFNSIMK	3	19	1	Q8WVW5	C3(Carbamidomethyl); C18(Carbamidomethyl); N26(Deamidated)	3535.62	0	2.9e-11			2.7572	5.45237	6.30846		1
			High			High	CPEALFQPSFLGMESCGIHETTFNSIMK	2	19	1	Q8WVW5	C1(Carbamidomethyl); Q7(Deamidated); C16(Carbamidomethyl); N24(Deamidated); M27(Oxidation)	3249.44	0	0.0002978			2.51967			1.76723	0
			High	High	High	High	IKIIAPPER	4	35	3	P68032;Q562R1;Q8WVW5		1036.65	0	0.004374			2.40807	2.19598	2.52679	2.49053	1
			High				CDVDIRKDLYANTVLSGGTTMYPGIADR	1	20	1	Q8WVW5	C1(Carbamidomethyl); N12(Deamidated); M21(Oxidation)	3118.5	0	0.0001822			2.29405				2
			High	High	High	High	EITALAPSTMKIK	4	34	2	P68032;Q8WVW5	M10(Oxidation)	1418.79	0	0.006634			2.18146	2.14143	2.3269	2.22918	1
			High	High	High	High	HQGVMVGMGQK	23	38	3	P68032;Q562R1;Q8WVW5	M5(Oxidation); M8(Oxidation)	1203.56	0	0.005386			1.83842	1.96139	2.30012	2.20748	0
				High	High	High	DIKEKLCYVALDFEQEMATAASSSSLEK	4	20	1	Q8WVW5	C7(Carbamidomethyl)	3163.51	0	9.957e-12				3.83294	4.91077	4.5327	2
				High	High	High	DLTDYLMKILTER	5	31	3	P68032;Q562R1;Q8WVW5		1610.84	0	1.403e-07				2.84822	3.07159	3.26441	1
				High	High		HQGVMVGMGQKDSYVGDEAQSK	3	36	2	P68032;Q8WVW5	M5(Oxidation)	2367.07	0	0.0002089				2.39524	2.51771		1
					High	High	CPEALFQPSFLGMESCGIHETTFNSIMK	4	19	1	Q8WVW5	C1(Carbamidomethyl); C16(Carbamidomethyl); N24(Deamidated)	3232.44	0	4.474e-10					5.36074	6.15299	0
					High	High	CPEALFQPSFLGMESCGIHETTFNSIMK	2	19	1	Q8WVW5	C1(Carbamidomethyl); C16(Carbamidomethyl); M27(Oxidation)	3247.45	0	4.413e-08					4.07845	3.82229	0
					High		HQGVMVGMGQKDSYVGDEAQSKR	1	36	2	P68032;Q8WVW5	M8(Oxidation)	2523.19	0	5.394e-09					3.87132		2
					High		HQGVMVGMGQKDSYVGDEAQSK	1	36	2	P68032;Q8WVW5	Q10(Deamidated)	2352.07	0	4.271e-05					2.69081		1
					High		LDLAGRDLTDYLMKILTER	1	31	3	P68032;Q562R1;Q8WVW5	M13(Oxidation)	2252.2	0	0.0009371					2.2493		2
						High	FRCPEALFQPSFLGMESCGIHETTFNSIMK	1	19	1	Q8WVW5	C3(Carbamidomethyl); Q9(Deamidated); C18(Carbamidomethyl); N26(Deamidated); M29(Oxidation)	3552.61	0	6.525e-07						4.3631	1
						High	HQGVMVGMGQKDSYVGDEAQSK	1	36	2	P68032;Q8WVW5		2351.08	0	0.0005235						3.03817	1
						High	VAPEEHPVLLTEAPLNPKANR	1	22	1	Q8WVW5	N16(Deamidated)	2296.25	0	4.178e-06						2.51204	1
Q14525	Keratin, type I cuticular Ha3-II OS=Homo sapiens GN=KRT33B PE=2 SV=3 [K1HB_HUMAN]	High		High	High	High	DLTDYLMK	6	31	3	P68032;Q562R1;Q8WVW5		998.486	0.001	0.01996	1.69582	1.70481		1.58064	1.76907	1.74504	0
Q9NSB4	Keratin, type II cuticular Hb2 OS=Homo sapiens GN=KRT82 PE=1 SV=3 [KRT82_HUMAN]				High		SYELPDGQVITIGNERFR	2	41	4	P68032;Q562R1;Q9BYX7;Q8WVW5	Q8(Deamidated); N14(Deamidated)	2096.04	0.001	0.01439	0.943795				1.53852		1
			High				IKIIAPPERK	1	34	3	P68032;Q562R1;Q8WVW5		1164.75	0.001	0.001965			2.21602				2
	High	High	High	High	High	High	DLTDYLMK	51	31	3	P68032;Q562R1;Q8WVW5	M7(Oxidation)	1014.48	0.002	0.05587	1.77443	1.23312	1.6396	1.77041	1.7542	1.8058	0
Q13813-2	Isoform 2 of Spectrin alpha chain, non-erythrocytic 1 OS=Homo sapiens GN=SPTAN1 - [SPTN1_HUMAN]	208.036	39.08	77	90	313.999	48.81	94	119	502.779	55.55	122	165	613.847	60.48	135	193	602.979	59.63	132	182	625.537	59.95	137	191	2477	284.919	5.35107	protein binding; structural molecule activity; metal ion binding	cytoplasm; cytosol; cytoskeleton; membrane; extracellular	cell death; cell organization and biogenesis; cell differentiation; cellular component movement; development; response to stimulus; regulation of biological process
	A2	B2	C2	D2	E2	F2	Sequence	# PSMs	# Proteins	# Protein Groups	Protein Group Accessions	Modifications	MH+ [Da]	q-Value	PEP	XCorr A2	XCorr B2	XCorr C2	XCorr D2	XCorr E2	XCorr F2	# Missed Cleavages
	High	High	High	High	High	High	RLEAELAAHEPAIQGVLDTGKK	6	5	2	Q13813-2;Q13813-3		2346.28	0	1.525e-08	5.63238	4.909	5.48879	5.5444	5.86814	5.3598	2
	High	High	High	High	High	High	HALLEADVAAHQDRIDGITIQAR	10	6	2	Q13813-2;Q13813-3		2513.32	0	8.341e-14	5.19799	5.33244	5.26409	7.10191	8.14264	5.78904	1
	High	High	High	High		High	EKEPIVGSTDYGKDEDSAEALLK	7	6	2	Q13813-2;Q13813-3		2494.22	0	1.221e-07	5.15305	1.75933	6.06473	5.64018		5.29613	2
	High	High	High	High	High	High	DLAALGDKVNSLGETAER	9	5	2	Q13813-2;Q13813-3		1858.95	0	2.298e-08	4.81032	4.96908	4.85568	5.12626	5.0237	5.9963	1
	High	High	High	High	High	High	REELITNWEQIR	7	6	2	Q13813-2;Q13813-3		1586.83	0	0.0004027	4.41246	3.92897	3.56174	3.91368	4.18249	4.01477	1
	High	High	High	High	High	High	GRELPTAFDYVEFTR	6	5	2	Q13813-2;Q13813-3		1800.89	0	1.414e-07	4.36804	4.56992	5.12386	5.12697	5.05813	5.10367	1
	High	High	High	High	High	High	SSLSSAQADFNQLAELDR	14	6	3	Q13813-2;Q13813-3;Q14917		1951.94	0	1.071e-12	4.17793	4.07791	5.06538	5.27663	5.53912	5.23142	0
	High	High	High	High	High	High	RAQLADSFHLQQFFR	8	6	2	Q13813-2;Q13813-3		1863.96	0	2.018e-06	4.0846	5.00806	4.98168	3.6334	4.48768	5.11393	1
	High		High	High	High	High	ENLLEEQGSIALRQEQIDNQTR	5	4	1	Q13813-2		2584.3	0	2.941e-08	4.06507		4.89758	4.81861	4.98848	5.46328	1
	High			High			AGTFQAFEQFGQQLLAHGHYASPEIK	5	5	2	Q13813-2;Q13813-3	Q9(Deamidated)	2876.41	0	2.608e-09	4.0579			6.80144			0
	High	High		High	High	High	LAALADQWQFLVQK	5	5	2	Q13813-2;Q13813-3		1630.89	0	6.878e-08	3.7874	3.7939		3.85176	4.21535	3.88544	0
	High	High	High	High	High	High	DLAALGDKVNSLGETAER	12	5	2	Q13813-2;Q13813-3	N10(Deamidated)	1859.94	0	5.24e-08	3.78703	4.50134	4.25763	5.61211	4.97821	4.71473	1
	High	High	High	High	High	High	GKDLIGVQNLLK	10	6	2	Q13813-2;Q13813-3		1297.78	0	0.0003188	3.76689	3.78577	3.94839	4.02973	4.15337	3.77184	1
	High	High	High	High	High	High	ALSSEGKPYVTKEELYQNLTR	10	5	2	Q13813-2;Q13813-3		2426.26	0	1.429e-11	3.72469	4.37437	5.00968	5.75689	5.8939	5.88603	1
	High		High	High	High		EAALTSEEVGADLEQVEVLQK	4	7	2	Q13813-2;Q13813-3		2258.13	0	9.595e-07	3.64249		3.44478	4.47813	4.66692		0
	High	High	High		High	High	IAALQAFADQLIAAGHYAK	6	5	2	Q13813-2;Q13813-3		1972.06	0	3.305e-08	3.63707	4.2796	4.39722		4.38339	5.08353	0
	High	High	High	High	High	High	LEAELAAHEPAIQGVLDTGKK	9	5	2	Q13813-2;Q13813-3		2190.18	0	2.141e-07	3.56501	3.47939	4.1067	4.50175	5.00284	4.26049	1
	High	High	High	High		High	LQQLFRDVEDEETWIR	5	6	2	Q13813-2;Q13813-3		2077.03	0	6.859e-06	3.54153	3.8435	4.74644	4.55096		3.9146	1
	High	High	High	High	High	High	KVEDLFLTFAK	11	5	2	Q13813-2;Q13813-3		1310.73	0	8.831e-08	3.52827	3.96596	3.47976	3.58019	4.18341	2.35202	1
	High	High	High	High	High	High	ETENVKSSEEIESAFR	6	4	2	Q13813-2;Q13813-3		1854.87	0	1.416e-06	3.50868	3.1609	3.49337	4.40875	4.5574	3.24759	1
	High	High		High	High		NTTGVTEEALKEFSMMFK	4	5	2	Q13813-2;Q13813-3		2062.98	0	4.881e-09	3.49647	4.99664		6.45962	6.37646		1
	High	High	High	High	High	High	DAEELEKWIQEK	11	6	2	Q13813-2;Q13813-3		1517.75	0	5.704e-07	3.46241	2.69957	4.53631	4.95485	4.29492	4.53918	1
	High	High	High	High	High	High	AQLADSFHLQQFFR	12	6	2	Q13813-2;Q13813-3		1707.86	0	1.801e-06	3.37487	4.75047	4.4043	4.52698	4.73489	4.50319	0
	High	High	High	High		High	LGESQTLQQFSR	5	5	2	Q13813-2;Q13813-3		1393.71	0	9.384e-06	3.36245	3.3147	4.13934	3.94098		3.2878	0
	High	High	High	High	High	High	QQVAPTDDETGKELVLALYDYQEK	6	6	2	Q13813-2;Q13813-3		2753.34	0	1.641e-06	3.31106	4.1721	4.04392	4.10941	4.36675	4.59499	1
	High	High	High	High	High	High	ELPTAFDYVEFTR	11	5	2	Q13813-2;Q13813-3		1587.77	0	0.0002087	3.17119	3.1746	3.36395	3.08745	2.92782	3.31704	0
	High	High	High	High	High	High	AALLELWELRR	12	6	2	Q13813-2;Q13813-3		1369.79	0	2.203e-05	3.02926	3.2201	3.2653	3.44563	3.5762	3.29613	1
	High	High	High	High	High	High	HQLLEADISAHEDR	6	5	2	Q13813-2;Q13813-3		1633.79	0	1.771e-10	2.96101	3.96528	4.8042	4.90949	4.87575	5.31275	0
	High	High	High	High		High	EELITNWEQIR	5	6	2	Q13813-2;Q13813-3		1430.72	0	0.0002601	2.95004	3.18347	3.45506	3.25026		3.25376	0
	High	High	High	High	High	High	RQDLEDSLQAQQYFADANEAESWMR	6	6	2	Q13813-2;Q13813-3		3001.35	0	4.398e-16	2.94808	6.66505	6.13195	8.30509	8.0696	8.03514	1
	High	High	High	High	High	High	HQAFEAELSANQSR	7	6	2	Q13813-2;Q13813-3		1587.75	0	9.13e-05	2.934	3.29046	3.23364	3.00036	3.08364	3.50884	0
	High	High	High			High	HQAFEAEVQANSGAIVK	4	6	2	Q13813-2;Q13813-3		1798.91	0	6.656e-06	2.91411	3.73508	3.50477			4.06202	0
	High	High		High	High	High	LDETGNLMISEGHFASETIR	5	6	2	Q13813-2;Q13813-3		2220.05	0	3.791e-11	2.85305	4.20783		5.29512	5.40464	5.26183	0
	High	High	High	High	High	High	SSEEIESAFR	6	4	2	Q13813-2;Q13813-3		1154.53	0	6.505e-05	2.84325	2.76375	3.08002	3.43811	3.07967	3.27522	0
	High	High	High	High	High	High	KFEEFQTDMAAHEER	6	6	2	Q13813-2;Q13813-3		1867.83	0	2.183e-11	2.81414	4.65772	4.36379	5.42036	5.24055	5.9514	1
	High				High	High	EAFLNTEDKGDSLDSVEALIK	3	5	2	Q13813-2;Q13813-3	N5(Deamidated)	2295.12	0	3.196e-05	2.76021				2.41959	3.49581	1
	High	High	High	High	High	High	DLASVQALLR	6	6	2	Q13813-2;Q13813-3		1085.63	0	0.0004394	2.75805	2.56764	2.75523	2.78559	2.88374	2.56085	0
	High	High	High	High	High	High	GVIDMGNSLIER	6	5	2	Q13813-2;Q13813-3		1303.67	0	2.037e-05	2.73488	3.53135	3.51365	3.9266	3.43993	3.28557	0
	High	High		High		High	GVIDMGNSLIER	4	5	2	Q13813-2;Q13813-3	N7(Deamidated)	1304.65	0	1.377e-05	2.72338	3.28126		3.441		3.09761	0
	High	High	High	High	High	High	HQALQAEIAGHEPR	7	6	2	Q13813-2;Q13813-3		1556.79	0	2.714e-10	2.70198	3.49844	5.18384	5.36832	4.93022	4.90206	0
	High		High	High	High	High	ADVVESWIGEKENSLK	5	6	3	Q13813-2;Q13813-3;Q14917		1803.91	0	4.711e-07	2.657		3.62691	3.55852	4.4591	3.79401	1
	High	High	High	High	High	High	WSQLLANSAAR	6	6	3	Q13813-2;Q13813-3;Q14917		1216.64	0	8.006e-06	2.63843	2.4009	3.60694	3.52679	3.44051	3.83847	0
	High		High				DLTGVQNLR	2	6	3	Q13813-2;Q13813-3;Q14917		1015.55	0	0.0007817	2.60575		2.57406				0
	High	High	High	High	High	High	DLSSVQTLLTK	6	6	3	Q13813-2;Q13813-3;Q14917		1204.68	0	0.004051	2.55553	2.59586	2.30409	2.64079	2.72801	2.71039	0
	High	High		High	High	High	MNEVISLWK	5	6	2	Q13813-2;Q13813-3		1119.59	0	0.001629	2.48226	2.65657		2.77966	2.86753	2.72231	0
	High	High	High	High	High	High	DVDEIEAWISEK	8	5	2	Q13813-2;Q13813-3		1433.68	0	2.837e-05	2.47589	2.93215	2.80465	3.30001	3.21523	3.1552	0
	High	High	High	High	High	High	LSDDNTIGKEEIQQR	6	5	2	Q13813-2;Q13813-3		1745.86	0	4.629e-06	2.4544	2.38899	4.92553	4.17406	3.70347	4.41745	1
	High		High	High	High	High	VLETAEDIQER	5	6	2	Q13813-2;Q13813-3		1302.65	0	2.73e-06	2.44205		3.25995	3.34341	3.29109	3.30465	0
	High	High	High	High	High	High	FNRDVDETISWIK	6	6	2	Q13813-2;Q13813-3		1622.82	0	0.005826	2.42827	2.64329	3.22046	2.73645	3.25813	3.1304	1
	High	High	High	High	High	High	GKDLIGVQNLLKK	6	6	2	Q13813-2;Q13813-3		1425.88	0	4.691e-05	2.39014	3.3644	3.83181	4.2955	3.41263	3.70953	2
	High	High	High	High	High	High	LQTASDESYKDPTNIQLSK	6	1	1	Q13813-2		2138.06	0	9.453e-09	2.37914	3.42927	3.91334	5.01811	5.35346	4.54336	1
	High			High			RLEAELAAHEPAIQGVLDTGK	2	5	2	Q13813-2;Q13813-3	Q14(Deamidated)	2219.19	0	1.717e-06	2.34735			4.04445			1
	High		High	High	High	High	EANELQQWINEK	5	7	2	Q13813-2;Q13813-3		1501.72	0	0.0001868	2.34303		3.05341	3.06315	3.13416	3.18015	0
	High	High	High	High	High	High	LTVLSEER	6	6	2	Q13813-2;Q13813-3		946.519	0	0.00312	2.32596	2.57125	2.50758	2.13066	2.38193	2.40453	0
	High	High		High	High	High	YEALKEPMVAR	5	6	2	Q13813-2;Q13813-3		1306.69	0	0.0004322	2.32118	2.52936		2.37033	2.65756	2.65885	1
	High	High	High	High	High	High	ALINADELASDVAGAEALLDR	9	6	2	Q13813-2;Q13813-3		2127.09	0	3.425e-10	2.31987	2.90416	2.50784	4.99048	4.78608	4.79555	0
	High	High	High	High	High	High	SQLLGSAHEVQR	11	6	2	Q13813-2;Q13813-3		1324.7	0	1.96e-06	2.31728	2.46427	3.54977	3.01571	2.91631	2.96834	0
	High	High	High	High	High		DSDELKSWVNEK	5	6	2	Q13813-2;Q13813-3		1449.68	0	8.99e-05	2.26718	2.32097	3.22645	3.22989	3.64302		1
	High	High	High	High	High	High	DVEDEETWIR	6	6	2	Q13813-2;Q13813-3		1291.58	0	0.001806	2.23991	2.70014	2.76249	2.64975	2.69611	2.8764	0
	High	High	High	High	High		LDENSAFLQFNWK	5	6	3	Q13813-2;Q13813-3;Q14917		1611.78	0	2.292e-07	2.1518	3.00216	2.93011	3.69149	4.23204		0
	High	High	High	High	High		EQADYCVSHMKPYVDGK	5	5	2	Q13813-2;Q13813-3	C6(Carbamidomethyl)	2026.9	0	4.558e-06	2.08497	2.43257	4.25907	1.76924	2.75917		0
	High	High	High	High	High	High	AALLELWELR	6	6	2	Q13813-2;Q13813-3		1213.69	0	1.868e-05	2.00823	2.88158	3.09146	3.1778	3.33943	3.10402	0
	High						RQDLEDSLQAQQYFADANEAESWMR	1	6	2	Q13813-2;Q13813-3	Q11(Deamidated); Q12(Deamidated)	3003.33	0	2.317e-06	1.99502						1
	High	High		High	High	High	DLTSWVTEMK	5	6	2	Q13813-2;Q13813-3		1209.58	0	0.001037	1.97159	2.4268		3.01142	2.80711	2.89211	0
	High	High		High			LMVHTVATFNSIK	3	6	2	Q13813-2;Q13813-3	N10(Deamidated)	1461.77	0	5.5e-05	1.9547	1.70659		1.39986			0
	High			High		High	CTELNQAWSSLGK	3	5	2	Q13813-2;Q13813-3	C1(Carbamidomethyl)	1493.71	0	3.679e-08	1.92947			4.02027		2.78086	0
	High					High	QVEELYHSLLELGEKR	2	4	1	Q13813-2		1943.03	0	4.563e-05	1.91357					3.46084	1
	High						RQDLEDSLQAQQYFADANEAESWMR	1	6	2	Q13813-2;Q13813-3	Q12(Deamidated); M24(Oxidation)	3018.34	0	0.0001871	1.84888						1
	High	High	High	High	High	High	QFQDAGHFDAENIK	6	6	2	Q13813-2;Q13813-3		1619.74	0	0.0001382	1.71938	2.45146	3.46634	3.69533	3.52837	3.73212	0
	High	High	High	High	High	High	VLETAEDIQERR	6	6	2	Q13813-2;Q13813-3		1458.76	0	7.379e-06	1.51838	2.38511	3.26747	3.52034	3.1598	3.21016	1
	High		High	High	High		GLVSSDELAK	4	5	2	Q13813-2;Q13813-3		1018.54	0	0.001728	1.50201		2.06106	2.2627	1.98558		0
	High	High		High	High	High	LQIASDENYKDPTNLQGK	5	6	2	Q13813-2;Q13813-3		2034.01	0	2.698e-05	1.49099	1.98773		2.44964	2.14103	2.69724	1
	High	High	High	High	High	High	LLVGSEDYGRDLTGVQNLR	6	6	3	Q13813-2;Q13813-3;Q14917		2105.1	0	4.048e-05	1.46531	3.26159	4.04906	3.42009	3.81064	3.53261	1
	High	High	High	High	High	High	KHQALQAEIAGHEPR	6	6	2	Q13813-2;Q13813-3		1684.89	0	6.699e-07	1.45896	3.17929	4.46676	4.47477	2.03649	5.42947	1
	High			High	High	High	KLLVGSEDYGR	4	6	3	Q13813-2;Q13813-3;Q14917		1236.66	0	0.00174	1.30249			2.85921	2.90283	2.95972	1
	High	High	High	High	High	High	TKQDEVNAAWQR	7	6	2	Q13813-2;Q13813-3		1445.71	0	0.0006319	1.20913	1.91124	3.59791	3.66602	2.5913	3.17212	1
	High	High	High	High	High	High	MQHNLEQQIQAR	7	5	2	Q13813-2;Q13813-3		1495.74	0	1.043e-07	1.20218	3.15537	3.91686	3.86727	4.49484	4.16933	0
	High	High				High	EKEPIAASTNR	3	6	2	Q13813-2;Q13813-3		1215.63	0	0.0009877	1.06236	1.89541				1.28293	1
	High		High		High	High	GNAMVEEGHFAAEDVKAK	4	6	2	Q13813-2;Q13813-3		1902.9	0	2.344e-08	0.960442		1.05413		3.85954	3.8184	1
	High	High				High	ENLLEEQGSIALRQEQIDNQTR	4	4	1	Q13813-2	Q7(Deamidated)	2585.3	0	1.033e-07	0.918805	4.04566				3.56619	1
		High					HALLEADVAAHQDRIDGITIQAR	1	6	2	Q13813-2;Q13813-3	Q12(Deamidated)	2514.33	0	3.32e-10		5.35265					1
		High	High	High	High	High	NQALNTDNYGHDLASVQALQR	5	5	2	Q13813-2;Q13813-3		2328.13	0	1.112e-11		5.10641	5.47263	4.77726	5.82454	5.73924	0
		High		High	High		LEESLEYQQFVANVEEEEAWINEK	3	6	3	Q13813-2;Q13813-3;Q14917		2926.36	0	1.773e-11		3.62525		4.15275	4.83689		0
		High	High	High	High	High	GLVSSDELAKDVTGAEALLER	9	5	2	Q13813-2;Q13813-3		2173.13	0	8.805e-09		3.43473	4.41343	4.43052	4.65542	5.3132	1
		High					LEAELAAHEPAIQGVLDTGK	1	5	2	Q13813-2;Q13813-3		2062.08	0	0.0001532		3.31171					0
		High		High	High		ALCAEADRLQQSHPLSATQIQVK	3	6	2	Q13813-2;Q13813-3	C3(Carbamidomethyl)	2564.33	0	0.0001644		3.22513		2.81672	3.13416		1
		High	High	High	High	High	LMVHTVATFNSIK	6	6	2	Q13813-2;Q13813-3		1460.79	0	2.995e-05		3.15586	3.74637	3.11895	3.62045	4.07335	0
		High		High		High	KHEALMSDLSAYGSSIQALR	3	6	2	Q13813-2;Q13813-3	Q17(Deamidated)	2178.09	0	0.0002854		3.10738		2.08536		2.23477	1
		High					EAALTSEEVGADLEQVEVLQK	1	7	2	Q13813-2;Q13813-3	Q15(Deamidated)	2259.14	0	0.0009257		2.85428					0
		High	High	High	High	High	LIDVNHYAKDEVAAR	7	6	2	Q13813-2;Q13813-3		1713.89	0	4.176e-05		2.84707	3.37096	3.48018	3.40876	3.82499	1
		High	High	High	High	High	LFGAAEVQR	5	6	2	Q13813-2;Q13813-3		990.535	0	0.0007693		2.74158	2.87266	2.85933	2.61837	2.72506	0
		High	High	High	High	High	GNAMVEEGHFAAEDVK	5	6	2	Q13813-2;Q13813-3		1703.77	0	1.096e-08		2.72561	3.27532	3.26474	4.50119	4.11117	0
		High					SADESGQALLAAGHYASDEVREK	1	6	2	Q13813-2;Q13813-3	Q7(Deamidated)	2405.14	0	8.385e-07		2.65775					1
		High	High	High	High	High	QDEVNAAWQR	5	6	2	Q13813-2;Q13813-3		1216.57	0	1.501e-05		2.61449	3.09723	3.76599	3.73613	3.71001	0
		High	High	High	High	High	SLQQLAEER	5	6	2	Q13813-2;Q13813-3		1073.56	0	0.001171		2.48058	2.7096	2.87682	2.74863	2.70454	0
		High		High	High		FLSDFRDLMSWINGIR	3	5	2	Q13813-2;Q13813-3	M9(Oxidation); N13(Deamidated)	1986.97	0	0.0006886		2.48007		2.53124	2.44681		1
		High		High		High	VNEVNQFAAK	3	6	2	Q13813-2;Q13813-3		1119.58	0	0.0001889		2.42275		2.78737		1.5695	0
		High	High	High		High	ITALDEFATK	4	6	2	Q13813-2;Q13813-3		1108.59	0	0.0008524		2.41078	1.95158	2.62101		2.87434	0
		High	High	High	High	High	FLADFRDLTSWVTEMK	5	6	2	Q13813-2;Q13813-3		1958.97	0	3.95e-06		2.26749	1.7076	3.28187	2.4777	3.14173	1
		High	High	High	High	High	LKGLALQR	5	6	2	Q13813-2;Q13813-3		898.583	0	0.00135		2.19455	2.70737	2.45438	2.57381	2.28503	1
		High	High	High	High	High	EKLTVLSEER	6	6	2	Q13813-2;Q13813-3		1203.66	0	0.003991		2.13709	2.54827	2.48003	2.40858	2.60199	1
		High	High	High	High		VASNPYTWFTMEALEETWR	4	6	3	Q13813-2;Q13813-3;Q14917	M11(Oxidation)	2347.07	0	3.417e-06		2.10003	2.00264	3.00794	2.51578		0
		High	High	High	High	High	DVDETISWIK	5	6	2	Q13813-2;Q13813-3		1205.61	0	0.002722		1.99876	1.97285	2.4785	2.08685	2.32965	0
		High		High	High	High	MTLVASEDYGDTLAAIQGLLK	4	6	3	Q13813-2;Q13813-3;Q14917		2209.15	0	5.988e-10		1.99391		2.84356	3.58147	3.23396	0
		High	High	High	High	High	DVTGAEALLER	5	5	2	Q13813-2;Q13813-3		1173.61	0	0.0004181		1.95315	2.53828	2.1563	2.52556	2.99035	0
		High		High	High	High	KGDILTLLNSTNKDWWK	4	6	2	Q13813-2;Q13813-3		2032.08	0	4.333e-09		1.86568		6.01837	5.86728	3.71808	2
		High	High	High	High	High	KHEAFETDFTVHKDR	6	5	2	Q13813-2;Q13813-3		1859.9	0	1.153e-08		1.83548	5.09123	5.2215	5.32887	4.74374	2
		High		High	High	High	VASNPYTWFTMEALEETWR	6	6	3	Q13813-2;Q13813-3;Q14917		2331.08	0	2.499e-07		1.80743		2.97887	3.6754	3.38591	0
		High	High	High	High	High	GVIDMGNSLIER	6	5	2	Q13813-2;Q13813-3	M5(Oxidation)	1319.66	0	6.105e-05		1.78158	3.0565	2.28039	2.50217	2.31878	0
		High	High		High	High	VEVNDRQGFVPAAYVK	6	7	2	Q13813-2;Q13813-3	N4(Deamidated)	1792.92	0	0.001328		1.7793	2.91303		1.79814	2.71634	1
		High	High	High	High	High	AKLDENSAFLQFNWK	5	6	3	Q13813-2;Q13813-3;Q14917		1810.92	0	0.005315		1.7377	2.68526	3.08546	2.53014	3.11856	1
		High	High	High	High	High	FLADFRDLTSWVTEMK	5	6	2	Q13813-2;Q13813-3	M15(Oxidation)	1974.96	0	0.0001279		1.72652	2.31701	3.15342	2.85401	2.64455	1
		High	High	High	High	High	LMVHTVATFNSIK	5	6	2	Q13813-2;Q13813-3	M2(Oxidation)	1476.78	0	6.094e-05		1.67552	3.3428	2.03097	2.47148	2.657	0
		High	High	High	High	High	LHELNQKWEALK	5	6	2	Q13813-2;Q13813-3		1508.82	0	0.0008738		1.33378	1.9532	2.95912	3.02008	2.90434	1
		High	High			High	KFEEFQTDMAAHEER	3	6	2	Q13813-2;Q13813-3	M9(Oxidation)	1883.82	0	2.966e-05		1.22383	2.73689			3.08047	1
		High	High	High	High	High	EAFLNTEDKGDSLDSVEALIK	10	5	2	Q13813-2;Q13813-3		2294.14	0	7.778e-07		1.15976	4.08048	4.49737	4.57224	4.70361	1
		High		High	High	High	FLSDFRDLMSWINGIR	4	5	2	Q13813-2;Q13813-3	N13(Deamidated)	1970.98	0	2.358e-06		1.06168		3.47459	3.49341	2.76237	1
		High				High	AKLGDSHDLQR	2	5	2	Q13813-2;Q13813-3		1239.64	0	0.0002598		0.583761				1.67957	1
			High		High	High	KHALLEADVAAHQDRIDGITIQAR	3	6	2	Q13813-2;Q13813-3		2641.42	0	3.696e-11			7.25962		7.89163	7.50267	2
			High		High	High	RQDLEDSLQAQQYFADANEAESWMR	3	6	2	Q13813-2;Q13813-3	M24(Oxidation)	3017.33	0	9.88e-10			7.19131		7.04645	6.63063	1
			High		High	High	AGTFQAFEQFGQQLLAHGHYASPEIK	4	5	2	Q13813-2;Q13813-3		2875.42	0	5.851e-07			6.83243		6.73719	6.12783	0
			High	High	High	High	ADVVESWIGEKENSLKTDDYGR	4	6	3	Q13813-2;Q13813-3;Q14917		2511.2	0	2.297e-08			4.67781	5.06486	6.02223	4.99323	2
			High		High	High	HALLEADVAAHQDR	3	6	2	Q13813-2;Q13813-3		1545.78	0	1.479e-09			4.61442		4.31128	5.0555	0
			High				LDETGNLMISEGHFASETIR	1	6	2	Q13813-2;Q13813-3	M8(Oxidation)	2236.05	0	1.314e-07			4.32879				0
			High	High		High	SADESGQALLAAGHYASDEVREK	4	6	2	Q13813-2;Q13813-3		2404.14	0	1.456e-07			4.29135	3.89987		5.62042	1
			High	High	High	High	HQLLEADISAHEDRLK	4	5	2	Q13813-2;Q13813-3		1874.97	0	5.239e-06			4.14524	4.02469	4.68745	4.9084	1
			High	High	High	High	HQAFEAELHANADR	4	5	2	Q13813-2;Q13813-3		1608.76	0	2.806e-11			4.12907	5.49989	5.24016	5.05869	0
			High				KGDILTLLNSTNKDWWK	1	6	2	Q13813-2;Q13813-3	N9(Deamidated)	2033.06	0	0.000102			3.99188				2
			High				YTEHSTVGLAQQWDQLDQLGMR	1	5	2	Q13813-2;Q13813-3	M21(Oxidation)	2592.22	0	6.861e-06			3.60029				0
			High	High	High	High	SKLGESQTLQQFSR	4	5	2	Q13813-2;Q13813-3		1608.83	0	0.0004573			3.56563	3.69484	4.03236	3.73882	1
			High	High	High		NTTGVTEEALKEFSMMFK	3	5	2	Q13813-2;Q13813-3	N1(Deamidated)	2063.99	0	7.498e-06			3.51577	2.48899	3.33899		1
			High	High	High	High	ENLLEEQGSIALR	4	7	2	Q13813-2;Q13813-3		1471.77	0	6.115e-06			3.5102	3.77326	3.32975	3.56168	0
			High	High	High		KHEALMSDLSAYGSSIQALR	3	6	2	Q13813-2;Q13813-3		2177.1	0	1.84e-09			3.42168	4.57708	5.49459		1
			High	High	High	High	KHQLLEADISAHEDR	4	5	2	Q13813-2;Q13813-3		1761.89	0	1.032e-08			3.39134	2.96692	5.33506	4.67118	1
			High				GDILTLLNSTNKDWWK	1	6	2	Q13813-2;Q13813-3		1903.99	0	3.423e-05			3.38616				1
			High	High	High	High	EKEQLMASDDFGRDLASVQALLR	4	6	2	Q13813-2;Q13813-3		2592.3	0	3.4e-06			3.24861	4.73819	5.51567	5.58217	2
			High	High		High	MTLVASEDYGDTLAAIQGLLK	3	6	3	Q13813-2;Q13813-3;Q14917	M1(Oxidation)	2225.14	0	1.507e-07			3.22717	3.82907		4.03614	0
			High	High	High	High	KHEDFDKAINVQEEK	4	5	2	Q13813-2;Q13813-3		1829.9	0	6.194e-05			3.2155	3.67353	2.33283	3.03601	2
			High				KFEEFQTDMAAHEERVNEVNQFAAK	1	6	2	Q13813-2;Q13813-3	Q6(Deamidated); M9(Oxidation)	2985.38	0	4.09e-05			3.20745				2
			High		High	High	HEAFETDFTVHKDR	3	5	2	Q13813-2;Q13813-3		1731.81	0	1.099e-05			3.20553		3.93965	3.52122	1
			High				LMVHTVATFNSIKELNER	1	6	2	Q13813-2;Q13813-3	M2(Oxidation)	2118.11	0	2.142e-05			3.16899				1
			High	High	High	High	RNEVLDRWR	4	5	2	Q13813-2;Q13813-3		1243.67	0	7.913e-05			3.16362	3.01906	2.60503	2.62089	2
			High		High		QKLDILDQERADLEK	2	5	2	Q13813-2;Q13813-3		1813.97	0	0.0001307			3.097		2.55986		2
			High				DVEDEETWIREKEPIAASTNR	1	6	2	Q13813-2;Q13813-3		2488.21	0	0.001546			3.08491				2
			High	High	High	High	LSDDNTIGKEEIQQR	4	5	2	Q13813-2;Q13813-3	N5(Deamidated)	1746.86	0	1.415e-05			2.95908	2.86356	2.60422	3.01253	1
			High	High	High	High	LIQSHPESAEDLQEK	4	5	2	Q13813-2;Q13813-3		1723.85	0	1.51e-05			2.92643	3.1544	3.41035	3.51201	0
			High			High	QVEELYHSLLELGEK	2	4	1	Q13813-2		1786.92	0	4.523e-05			2.92505			2.93211	0
			High	High		High	MNEVISLWK	3	6	2	Q13813-2;Q13813-3	M1(Oxidation)	1135.58	0	0.001494			2.745	1.74251		2.79772	0
			High	High	High	High	GNAMVEEGHFAAEDVK	4	6	2	Q13813-2;Q13813-3	M4(Oxidation)	1719.76	0	2.261e-05			2.65481	1.57217	2.73112	2.05491	0
			High	High	High	High	LIQEQHPEEELIK	4	6	2	Q13813-2;Q13813-3		1605.85	0	0.0001			2.57868	2.2065	3.14552	2.73544	0
			High	High	High	High	LQQSHPLSATQIQVK	4	6	2	Q13813-2;Q13813-3		1677.93	0	1.364e-05			2.57081	3.51735	2.94161	3.7832	0
			High	High		High	MQHNLEQQIQAR	6	5	2	Q13813-2;Q13813-3	M1(Oxidation)	1511.74	0	0.0001187			2.54181	3.30756		2.79572	0
			High				MKQVEELYHSLLELGEK	1	4	1	Q13813-2	M1(Oxidation)	2062.05	0	0.0001829			2.4581				1
			High	High	High	High	HQEHKGEIDAHEDSFK	4	6	2	Q13813-2;Q13813-3		1906.87	0	3.696e-05			2.42817	3.19951	1.9626	3.15015	1
			High				HQAFEAEVQANSGAIVK	1	6	2	Q13813-2;Q13813-3	N11(Deamidated)	1799.9	0	0.001561			2.42369				0
			High	High	High	High	LIQNNHYAMEDVATRR	8	6	2	Q13813-2;Q13813-3	N5(Deamidated)	1931.94	0	0.0005361			2.4044	2.83749	2.27427	1.74264	1
			High	High	High	High	DLMSWINGIR	9	5	2	Q13813-2;Q13813-3	N7(Deamidated)	1205.6	0	7.52e-05			2.30001	2.53366	2.67457	2.50872	0
			High	High	High	High	QFQDAGHFDAENIKK	8	6	2	Q13813-2;Q13813-3		1747.84	0	0.002424			2.15847	3.00055	2.57104	3.12111	1
			High	High		High	LIQNNHYAMEDVATRR	4	6	2	Q13813-2;Q13813-3		1930.95	0	6.996e-05			2.1149	3.39814		3.19212	1
			High				EQADYCVSHMKPYVDGK	1	5	2	Q13813-2;Q13813-3	C6(Carbamidomethyl); M10(Oxidation)	2042.9	0	0.001116			2.05258				0
			High	High		High	EQLMASDDFGRDLASVQALLR	3	6	2	Q13813-2;Q13813-3		2335.17	0	3.786e-06			2.05167	3.74893		4.08976	1
			High	High	High	High	YEALKEPMVAR	9	6	2	Q13813-2;Q13813-3	M8(Oxidation)	1322.68	0	0.003268			1.56022	1.7682	2.22738	1.80436	1
			High	High	High	High	ALCAEADRLQQSHPLSATQIQVK	8	6	2	Q13813-2;Q13813-3	C3(Carbamidomethyl); Q11(Deamidated)	2565.33	0	0.0008245			1.409	3.8087	3.34963	3.93845	1
			High		High	High	ALINADELASDVAGAEALLDR	3	6	2	Q13813-2;Q13813-3	N4(Deamidated)	2128.08	0	0.0001707			0.974586		1.43923	2.38487	0
				High			KHALLEADVAAHQDRIDGITIQAR	1	6	2	Q13813-2;Q13813-3	Q13(Deamidated)	2642.43	0	1.628e-08				6.62447			2
				High	High		KFEEFQTDMAAHEERVNEVNQFAAK	2	6	2	Q13813-2;Q13813-3		2968.4	0	1.172e-11				4.90267	6.68491		2
				High			YTEHSTVGLAQQWDQLDQLGMR	1	5	2	Q13813-2;Q13813-3		2576.22	0	4.97e-08				4.39791			0
				High	High		DCEQAENWMAAR	2	5	2	Q13813-2;Q13813-3	C2(Carbamidomethyl)	1480.59	0	2.526e-06				3.70355	3.63505		0
				High	High	High	MKQVEELYHSLLELGEK	4	4	1	Q13813-2		2046.06	0	1.089e-07				3.59193	4.35762	3.74381	1
				High			QETFDAGLQAFQQEGIANITALKDQLLAAK	1	6	3	Q13813-2;Q13813-3;Q14917		3232.68	0	4.634e-07				3.59074			1
				High	High	High	HEDFDKAINVQEEK	3	5	2	Q13813-2;Q13813-3		1701.81	0	5.22e-05				3.31375	2.33124	2.63705	1
				High			MKQVEELYHSLLELGEKR	1	4	1	Q13813-2	Q3(Deamidated)	2203.15	0	3.527e-05				3.05096			2
				High		High	LIQNNHYAMEDVATR	2	6	2	Q13813-2;Q13813-3		1774.86	0	1.493e-06				3.01824		2.6716	0
				High	High	High	KLLEAQSHFR	3	6	3	Q13813-2;Q13813-3;Q14917		1228.68	0	1.429e-06				2.99903	3.99831	2.18662	1
				High			MMLDQCLELQLFHR	1	5	2	Q13813-2;Q13813-3	C6(Carbamidomethyl)	1833.88	0	0.0001293				2.97302			0
				High			HQAFEAELSANQSR	2	6	2	Q13813-2;Q13813-3	N11(Deamidated)	1588.74	0	9.401e-05				2.80274			0
				High	High		GDILTLLNSTNKDWWK	2	6	2	Q13813-2;Q13813-3	N8(Deamidated)	1904.97	0	1.952e-05				2.7283	1.24692		1
				High	High	High	QEAFLLNEDLGDSLDSVEALLK	4	6	2	Q13813-2;Q13813-3		2419.22	0	1.147e-07				2.68449	3.71521	2.68285	0
				High	High	High	LLVGSEDYGR	3	6	3	Q13813-2;Q13813-3;Q14917		1108.56	0	0.0009555				2.51189	2.24638	2.61591	0
				High			VNEVNQFAAK	1	6	2	Q13813-2;Q13813-3	N2(Deamidated)	1120.56	0	0.0005542				2.46124			0
				High			EELYQNLTR	1	5	2	Q13813-2;Q13813-3		1165.59	0	0.00287				2.36194			0
				High	High		LIQNNHYAMEDVATRR	2	6	2	Q13813-2;Q13813-3	M9(Oxidation)	1946.95	0	0.003897				2.35602	1.43869		1
				High			EANELQQWINEKEAALTSEEVGADLEQVEVLQK	2	7	2	Q13813-2;Q13813-3	Q7(Deamidated); N10(Deamidated)	3742.85	0	6.952e-07				2.33564			1
				High			IAALQAFADQLIAAGHYAK	1	5	2	Q13813-2;Q13813-3	Q5(Deamidated)	1973.06	0	8.139e-06				2.04999			0
				High	High	High	DLIGVQNLLK	3	6	2	Q13813-2;Q13813-3		1112.67	0	0.003798				1.96768	2.24334	2.21955	0
				High			DADETKEWIEEK	1	5	2	Q13813-2;Q13813-3		1492.68	0	0.001253				1.90497			1
				High			QEAFLLNEDLGDSLDSVEALLK	1	6	2	Q13813-2;Q13813-3	N7(Deamidated)	2420.23	0	0.002258				1.41112			0
					High	High	RLEAELAAHEPAIQGVLDTGK	2	5	2	Q13813-2;Q13813-3		2218.18	0	6.34e-09					4.72613	5.67505	1
					High		KIEDLGAAMEEALILDNK	1	5	2	Q13813-2;Q13813-3		1973.02	0	1.255e-07					4.32902		1
					High		KLLVGSEDYGRDLTGVQNLR	1	6	3	Q13813-2;Q13813-3;Q14917		2233.19	0	0.0002394					4.18926		2
					High		EQLMASDDFGRDLASVQALLR	1	6	2	Q13813-2;Q13813-3	Q2(Deamidated)	2336.18	0	5.509e-07					3.42857		1
					High	High	VASNPYTWFTMEALEETWR	2	6	3	Q13813-2;Q13813-3;Q14917	N4(Deamidated); M11(Oxidation)	2348.07	0	1.21e-06					3.13188	2.55034	0
					High		HEALMSDLSAYGSSIQALR	1	6	2	Q13813-2;Q13813-3	Q16(Deamidated)	2050.01	0	4.231e-05					3.07912		0
					High	High	QEFAQHANAFHQWIQETR	2	6	3	Q13813-2;Q13813-3;Q14917		2241.05	0	0.0001726					3.07828	2.65975	0
					High		LKDLNSQADSLMTSSAFDTSQVK	1	5	2	Q13813-2;Q13813-3		2486.2	0	0.0009106					2.48182		1
					High		ASAFNSWFENAEEDLTDPVR	2	6	3	Q13813-2;Q13813-3;Q14917		2298.02	0	9.472e-06					2.40322		0
					High		KLSDDNTIGKEEIQQR	1	5	2	Q13813-2;Q13813-3		1873.96	0	0.001081					2.36166		2
					High		NTTGVTEEALKEFSMMFK	1	5	2	Q13813-2;Q13813-3	N1(Deamidated); M15(Oxidation)	2079.98	0	0.001398					2.34256		1
					High	High	DLMSWINGIR	2	5	2	Q13813-2;Q13813-3		1204.61	0	0.0006093					2.34037	2.46071	0
						High	YTEHSTVGLAQQWDQLDQLGMR	1	5	2	Q13813-2;Q13813-3	Q11(Deamidated)	2577.22	0	4.931e-06						4.63037	0
						High	EAFLNTEDKGDSLDSVEALIKK	1	5	2	Q13813-2;Q13813-3		2422.25	0	1.878e-05						3.91455	2
						High	SSLSSAQADFNQLAELDR	1	6	3	Q13813-2;Q13813-3;Q14917	Q7(Deamidated); N11(Deamidated)	1953.92	0	4.58e-07						3.56092	0
						High	LDENSAFLQFNWK	1	6	3	Q13813-2;Q13813-3;Q14917	N4(Deamidated)	1612.78	0	0.002253						3.36352	0
						High	EQADYCVSHMKPYVDGK	1	5	2	Q13813-2;Q13813-3	Q2(Deamidated); C6(Carbamidomethyl)	2027.9	0	8.35e-06						3.35336	0
						High	SADESGQALLAAGHYASDEVR	1	6	2	Q13813-2;Q13813-3		2146.99	0	3.353e-05						2.83562	0
						High	KFEEFQTDMAAHEER	1	6	2	Q13813-2;Q13813-3	Q6(Deamidated); M9(Oxidation)	1884.82	0	0.0008106						2.62536	1
						High	GKDLIGVQNLLK	1	6	2	Q13813-2;Q13813-3	Q8(Deamidated)	1298.77	0	0.001784						2.43499	1
						High	LEESLEYQQFVANVEEEEAWINEK	1	6	3	Q13813-2;Q13813-3;Q14917	N13(Deamidated)	2927.36	0	3.248e-05						2.18254	0
						High	SSLSSAQADFNQLAELDR	1	6	3	Q13813-2;Q13813-3;Q14917	Q7(Deamidated)	1952.93	0	1.763e-05						2.17818	0
						High	EANQQQQFNR	1	6	2	Q13813-2;Q13813-3		1262.59	0	0.002298						1.18157	0
	High				High	High	KFDDFQK	3	7	2	Q13813-2;Q13813-3		927.457	0.001	0.03278	0.784934				2.17034	1.70873	1
		High				High	HQAFEAELHANADRIR	2	5	2	Q13813-2;Q13813-3		1877.93	0.001	0.006453		2.37744				1.24148	1
		High					MTLVASEDYGDTLAAIQGLLK	1	6	3	Q13813-2;Q13813-3;Q14917	Q17(Deamidated)	2210.14	0.001	0.009184		1.61817					0
		High	High				MTLVASEDYGDTLAAIQGLLK	2	6	3	Q13813-2;Q13813-3;Q14917	M1(Oxidation); Q17(Deamidated)	2226.14	0.001	0.00398		1.20283	1.74223				0
			High				NTTGVTEEALKEFSMMFK	1	5	2	Q13813-2;Q13813-3	M15(Oxidation); M16(Oxidation)	2094.97	0.001	0.002125			2.59372				1
			High				EQLMASDDFGRDLASVQALLR	1	6	2	Q13813-2;Q13813-3	M4(Oxidation)	2351.15	0.001	0.001993			2.58904				1
			High	High			QKLDILDQER	2	5	2	Q13813-2;Q13813-3		1257.68	0.001	0.003601			2.49785	2.11693			1
			High				EKEQLMASDDFGRDLASVQALLR	1	6	2	Q13813-2;Q13813-3	M6(Oxidation)	2608.31	0.001	0.006852			2.38701				2
			High		High		LHQFFR	2	5	2	Q13813-2;Q13813-3		847.457	0.001	0.00928			2.06087		1.67493		0
			High		High		ERELELQKEQR	2	6	3	Q13813-2;Q13813-3;Q14917		1457.77	0.001	0.01044			1.60043		1.55473		2
				High	High	High	DLAALEDKVK	3	6	2	Q13813-2;Q13813-3		1101.61	0.001	0.01548				2.2815	2.35399	2.06465	1
				High	High		FHRDADETKEWIEEK	2	5	2	Q13813-2;Q13813-3		1932.91	0.001	0.02798				1.67703	1.86752		2
				High			QKLDILDQERADLEK	1	5	2	Q13813-2;Q13813-3	Q8(Deamidated)	1814.96	0.001	0.02837				1.36642			2
						High	FNRDVDETISWIK	1	6	2	Q13813-2;Q13813-3	N2(Deamidated)	1623.81	0.001	0.007602						2.4916	1
						High	EQLMASDDFGRDLASVQALLR	1	6	2	Q13813-2;Q13813-3	Q2(Deamidated); M4(Oxidation)	2352.17	0.001	0.01178						1.62608	1
	High	High	High	High	High	High	FQFFQR	6	6	2	Q13813-2;Q13813-3		872.44	0.002	0.05739	2.19385	2.05573	2.05313	2.04253	2.02832	1.98656	0
			High				LIQNNHYAMEDVATRR	2	6	2	Q13813-2;Q13813-3	Q3(Deamidated); M9(Oxidation)	1947.93	0.002	0.03581			2.23961				1
			High			High	NTTGVTEEALKEFSMMFK	3	5	2	Q13813-2;Q13813-3	M15(Oxidation)	2078.98	0.002	0.02306			1.95965			2.22378	1
					High	High	LIQNNHYAMEDVATRR	3	6	2	Q13813-2;Q13813-3	Q3(Deamidated); N4(Deamidated); M9(Oxidation)	1948.93	0.002	0.05355					1.76495	1.48118	1
						High	LAQFVEHWKELK	1	5	2	Q13813-2;Q13813-3		1527.83	0.004	0.11						1.58319	1
						High	DLASVQALLR	1	6	2	Q13813-2;Q13813-3	Q6(Deamidated)	1086.61	0.006	0.2024						1.26327	0
	High						HQAFEAEVQANSGAIVK	1	6	2	Q13813-2;Q13813-3	Q9(Deamidated); N11(Deamidated)	1800.89	0.007	0.1779	1.54528						0
						High	FNRDVDETISWIKEK	1	6	2	Q13813-2;Q13813-3		1879.95	0.009	0.2758						2.26846	2
Q13813-3	Isoform 3 of Spectrin alpha chain, non-erythrocytic 1 OS=Homo sapiens GN=SPTAN1 - [SPTN1_HUMAN]	201.592	37.15	74	86	303.377	47.63	92	116	488.585	54.28	118	161	597.19	59.91	132	192	588.28	58.4	129	179	604.757	59.38	133	189	2452	282.108	5.33838	protein binding; structural molecule activity; metal ion binding	cytoplasm; cytosol; cytoskeleton; membrane; extracellular	cell death; cell organization and biogenesis; cell differentiation; cellular component movement; development; response to stimulus; regulation of biological process
	A2	B2	C2	D2	E2	F2	Sequence	# PSMs	# Proteins	# Protein Groups	Protein Group Accessions	Modifications	MH+ [Da]	q-Value	PEP	XCorr A2	XCorr B2	XCorr C2	XCorr D2	XCorr E2	XCorr F2	# Missed Cleavages
	High	High	High	High	High	High	RLEAELAAHEPAIQGVLDTGKK	6	5	2	Q13813-2;Q13813-3		2346.28	0	1.525e-08	5.63238	4.909	5.48879	5.5444	5.86814	5.3598	2
	High	High	High	High	High	High	HALLEADVAAHQDRIDGITIQAR	10	6	2	Q13813-2;Q13813-3		2513.32	0	8.341e-14	5.19799	5.33244	5.26409	7.10191	8.14264	5.78904	1
	High	High	High	High		High	EKEPIVGSTDYGKDEDSAEALLK	7	6	2	Q13813-2;Q13813-3		2494.22	0	1.221e-07	5.15305	1.75933	6.06473	5.64018		5.29613	2
	High	High	High	High	High	High	DLAALGDKVNSLGETAER	9	5	2	Q13813-2;Q13813-3		1858.95	0	2.298e-08	4.81032	4.96908	4.85568	5.12626	5.0237	5.9963	1
	High	High	High	High	High	High	REELITNWEQIR	7	6	2	Q13813-2;Q13813-3		1586.83	0	0.0004027	4.41246	3.92897	3.56174	3.91368	4.18249	4.01477	1
	High	High	High	High	High	High	GRELPTAFDYVEFTR	6	5	2	Q13813-2;Q13813-3		1800.89	0	1.414e-07	4.36804	4.56992	5.12386	5.12697	5.05813	5.10367	1
	High	High	High	High	High	High	SSLSSAQADFNQLAELDR	14	6	3	Q13813-2;Q13813-3;Q14917		1951.94	0	1.071e-12	4.17793	4.07791	5.06538	5.27663	5.53912	5.23142	0
	High	High	High	High	High	High	RAQLADSFHLQQFFR	8	6	2	Q13813-2;Q13813-3		1863.96	0	2.018e-06	4.0846	5.00806	4.98168	3.6334	4.48768	5.11393	1
	High			High			AGTFQAFEQFGQQLLAHGHYASPEIK	5	5	2	Q13813-2;Q13813-3	Q9(Deamidated)	2876.41	0	2.608e-09	4.0579			6.80144			0
	High	High		High	High	High	LAALADQWQFLVQK	5	5	2	Q13813-2;Q13813-3		1630.89	0	6.878e-08	3.7874	3.7939		3.85176	4.21535	3.88544	0
	High	High	High	High	High	High	DLAALGDKVNSLGETAER	12	5	2	Q13813-2;Q13813-3	N10(Deamidated)	1859.94	0	5.24e-08	3.78703	4.50134	4.25763	5.61211	4.97821	4.71473	1
	High	High	High	High	High	High	GKDLIGVQNLLK	10	6	2	Q13813-2;Q13813-3		1297.78	0	0.0003188	3.76689	3.78577	3.94839	4.02973	4.15337	3.77184	1
	High	High	High	High	High	High	ALSSEGKPYVTKEELYQNLTR	10	5	2	Q13813-2;Q13813-3		2426.26	0	1.429e-11	3.72469	4.37437	5.00968	5.75689	5.8939	5.88603	1
	High		High	High	High		EAALTSEEVGADLEQVEVLQK	4	7	2	Q13813-2;Q13813-3		2258.13	0	9.595e-07	3.64249		3.44478	4.47813	4.66692		0
	High	High	High		High	High	IAALQAFADQLIAAGHYAK	6	5	2	Q13813-2;Q13813-3		1972.06	0	3.305e-08	3.63707	4.2796	4.39722		4.38339	5.08353	0
	High	High	High	High	High	High	LEAELAAHEPAIQGVLDTGKK	9	5	2	Q13813-2;Q13813-3		2190.18	0	2.141e-07	3.56501	3.47939	4.1067	4.50175	5.00284	4.26049	1
	High	High	High	High		High	LQQLFRDVEDEETWIR	5	6	2	Q13813-2;Q13813-3		2077.03	0	6.859e-06	3.54153	3.8435	4.74644	4.55096		3.9146	1
	High	High	High	High	High	High	KVEDLFLTFAK	11	5	2	Q13813-2;Q13813-3		1310.73	0	8.831e-08	3.52827	3.96596	3.47976	3.58019	4.18341	2.35202	1
	High	High	High	High	High	High	ETENVKSSEEIESAFR	6	4	2	Q13813-2;Q13813-3		1854.87	0	1.416e-06	3.50868	3.1609	3.49337	4.40875	4.5574	3.24759	1
	High	High		High	High		NTTGVTEEALKEFSMMFK	4	5	2	Q13813-2;Q13813-3		2062.98	0	4.881e-09	3.49647	4.99664		6.45962	6.37646		1
	High	High	High	High	High	High	DAEELEKWIQEK	11	6	2	Q13813-2;Q13813-3		1517.75	0	5.704e-07	3.46241	2.69957	4.53631	4.95485	4.29492	4.53918	1
	High	High	High	High	High	High	AQLADSFHLQQFFR	12	6	2	Q13813-2;Q13813-3		1707.86	0	1.801e-06	3.37487	4.75047	4.4043	4.52698	4.73489	4.50319	0
	High	High	High	High		High	LGESQTLQQFSR	5	5	2	Q13813-2;Q13813-3		1393.71	0	9.384e-06	3.36245	3.3147	4.13934	3.94098		3.2878	0
	High	High	High	High	High	High	QQVAPTDDETGKELVLALYDYQEK	6	6	2	Q13813-2;Q13813-3		2753.34	0	1.641e-06	3.31106	4.1721	4.04392	4.10941	4.36675	4.59499	1
	High	High	High	High	High	High	ELPTAFDYVEFTR	11	5	2	Q13813-2;Q13813-3		1587.77	0	0.0002087	3.17119	3.1746	3.36395	3.08745	2.92782	3.31704	0
	High	High	High	High	High	High	AALLELWELRR	12	6	2	Q13813-2;Q13813-3		1369.79	0	2.203e-05	3.02926	3.2201	3.2653	3.44563	3.5762	3.29613	1
	High	High	High	High	High	High	HQLLEADISAHEDR	6	5	2	Q13813-2;Q13813-3		1633.79	0	1.771e-10	2.96101	3.96528	4.8042	4.90949	4.87575	5.31275	0
	High	High	High	High		High	EELITNWEQIR	5	6	2	Q13813-2;Q13813-3		1430.72	0	0.0002601	2.95004	3.18347	3.45506	3.25026		3.25376	0
	High	High	High	High	High	High	RQDLEDSLQAQQYFADANEAESWMR	6	6	2	Q13813-2;Q13813-3		3001.35	0	4.398e-16	2.94808	6.66505	6.13195	8.30509	8.0696	8.03514	1
	High	High	High	High	High	High	HQAFEAELSANQSR	7	6	2	Q13813-2;Q13813-3		1587.75	0	9.13e-05	2.934	3.29046	3.23364	3.00036	3.08364	3.50884	0
	High	High	High			High	HQAFEAEVQANSGAIVK	4	6	2	Q13813-2;Q13813-3		1798.91	0	6.656e-06	2.91411	3.73508	3.50477			4.06202	0
	High	High		High	High	High	LDETGNLMISEGHFASETIR	5	6	2	Q13813-2;Q13813-3		2220.05	0	3.791e-11	2.85305	4.20783		5.29512	5.40464	5.26183	0
	High	High	High	High	High	High	SSEEIESAFR	6	4	2	Q13813-2;Q13813-3		1154.53	0	6.505e-05	2.84325	2.76375	3.08002	3.43811	3.07967	3.27522	0
	High	High	High	High	High	High	KFEEFQTDMAAHEER	6	6	2	Q13813-2;Q13813-3		1867.83	0	2.183e-11	2.81414	4.65772	4.36379	5.42036	5.24055	5.9514	1
	High				High	High	EAFLNTEDKGDSLDSVEALIK	3	5	2	Q13813-2;Q13813-3	N5(Deamidated)	2295.12	0	3.196e-05	2.76021				2.41959	3.49581	1
	High	High	High	High	High	High	DLASVQALLR	6	6	2	Q13813-2;Q13813-3		1085.63	0	0.0004394	2.75805	2.56764	2.75523	2.78559	2.88374	2.56085	0
	High	High	High	High	High	High	GVIDMGNSLIER	6	5	2	Q13813-2;Q13813-3		1303.67	0	2.037e-05	2.73488	3.53135	3.51365	3.9266	3.43993	3.28557	0
	High	High		High		High	GVIDMGNSLIER	4	5	2	Q13813-2;Q13813-3	N7(Deamidated)	1304.65	0	1.377e-05	2.72338	3.28126		3.441		3.09761	0
	High	High	High	High	High	High	HQALQAEIAGHEPR	7	6	2	Q13813-2;Q13813-3		1556.79	0	2.714e-10	2.70198	3.49844	5.18384	5.36832	4.93022	4.90206	0
	High		High	High	High	High	ADVVESWIGEKENSLK	5	6	3	Q13813-2;Q13813-3;Q14917		1803.91	0	4.711e-07	2.657		3.62691	3.55852	4.4591	3.79401	1
	High	High	High	High	High	High	WSQLLANSAAR	6	6	3	Q13813-2;Q13813-3;Q14917		1216.64	0	8.006e-06	2.63843	2.4009	3.60694	3.52679	3.44051	3.83847	0
	High		High				DLTGVQNLR	2	6	3	Q13813-2;Q13813-3;Q14917		1015.55	0	0.0007817	2.60575		2.57406				0
	High	High	High	High	High	High	DLSSVQTLLTK	6	6	3	Q13813-2;Q13813-3;Q14917		1204.68	0	0.004051	2.55553	2.59586	2.30409	2.64079	2.72801	2.71039	0
	High	High		High	High	High	MNEVISLWK	5	6	2	Q13813-2;Q13813-3		1119.59	0	0.001629	2.48226	2.65657		2.77966	2.86753	2.72231	0
	High	High	High	High	High	High	DVDEIEAWISEK	8	5	2	Q13813-2;Q13813-3		1433.68	0	2.837e-05	2.47589	2.93215	2.80465	3.30001	3.21523	3.1552	0
	High	High	High	High	High	High	LSDDNTIGKEEIQQR	6	5	2	Q13813-2;Q13813-3		1745.86	0	4.629e-06	2.4544	2.38899	4.92553	4.17406	3.70347	4.41745	1
	High		High	High	High	High	VLETAEDIQER	5	6	2	Q13813-2;Q13813-3		1302.65	0	2.73e-06	2.44205		3.25995	3.34341	3.29109	3.30465	0
	High	High	High	High	High	High	FNRDVDETISWIK	6	6	2	Q13813-2;Q13813-3		1622.82	0	0.005826	2.42827	2.64329	3.22046	2.73645	3.25813	3.1304	1
	High	High	High	High	High	High	GKDLIGVQNLLKK	6	6	2	Q13813-2;Q13813-3		1425.88	0	4.691e-05	2.39014	3.3644	3.83181	4.2955	3.41263	3.70953	2
	High			High			RLEAELAAHEPAIQGVLDTGK	2	5	2	Q13813-2;Q13813-3	Q14(Deamidated)	2219.19	0	1.717e-06	2.34735			4.04445			1
	High		High	High	High	High	EANELQQWINEK	5	7	2	Q13813-2;Q13813-3		1501.72	0	0.0001868	2.34303		3.05341	3.06315	3.13416	3.18015	0
	High	High	High	High	High	High	LTVLSEER	6	6	2	Q13813-2;Q13813-3		946.519	0	0.00312	2.32596	2.57125	2.50758	2.13066	2.38193	2.40453	0
	High	High		High	High	High	YEALKEPMVAR	5	6	2	Q13813-2;Q13813-3		1306.69	0	0.0004322	2.32118	2.52936		2.37033	2.65756	2.65885	1
	High	High	High	High	High	High	ALINADELASDVAGAEALLDR	9	6	2	Q13813-2;Q13813-3		2127.09	0	3.425e-10	2.31987	2.90416	2.50784	4.99048	4.78608	4.79555	0
	High	High	High	High	High	High	SQLLGSAHEVQR	11	6	2	Q13813-2;Q13813-3		1324.7	0	1.96e-06	2.31728	2.46427	3.54977	3.01571	2.91631	2.96834	0
	High	High	High	High	High		DSDELKSWVNEK	5	6	2	Q13813-2;Q13813-3		1449.68	0	8.99e-05	2.26718	2.32097	3.22645	3.22989	3.64302		1
	High	High	High	High	High	High	DVEDEETWIR	6	6	2	Q13813-2;Q13813-3		1291.58	0	0.001806	2.23991	2.70014	2.76249	2.64975	2.69611	2.8764	0
	High	High	High	High	High		LDENSAFLQFNWK	5	6	3	Q13813-2;Q13813-3;Q14917		1611.78	0	2.292e-07	2.1518	3.00216	2.93011	3.69149	4.23204		0
	High	High	High	High	High		EQADYCVSHMKPYVDGK	5	5	2	Q13813-2;Q13813-3	C6(Carbamidomethyl)	2026.9	0	4.558e-06	2.08497	2.43257	4.25907	1.76924	2.75917		0
	High	High	High	High	High	High	AALLELWELR	6	6	2	Q13813-2;Q13813-3		1213.69	0	1.868e-05	2.00823	2.88158	3.09146	3.1778	3.33943	3.10402	0
	High						RQDLEDSLQAQQYFADANEAESWMR	1	6	2	Q13813-2;Q13813-3	Q11(Deamidated); Q12(Deamidated)	3003.33	0	2.317e-06	1.99502						1
	High	High		High	High	High	DLTSWVTEMK	5	6	2	Q13813-2;Q13813-3		1209.58	0	0.001037	1.97159	2.4268		3.01142	2.80711	2.89211	0
	High	High		High			LMVHTVATFNSIK	3	6	2	Q13813-2;Q13813-3	N10(Deamidated)	1461.77	0	5.5e-05	1.9547	1.70659		1.39986			0
	High			High		High	CTELNQAWSSLGK	3	5	2	Q13813-2;Q13813-3	C1(Carbamidomethyl)	1493.71	0	3.679e-08	1.92947			4.02027		2.78086	0
	High						RQDLEDSLQAQQYFADANEAESWMR	1	6	2	Q13813-2;Q13813-3	Q12(Deamidated); M24(Oxidation)	3018.34	0	0.0001871	1.84888						1
	High	High	High	High	High	High	QFQDAGHFDAENIK	6	6	2	Q13813-2;Q13813-3		1619.74	0	0.0001382	1.71938	2.45146	3.46634	3.69533	3.52837	3.73212	0
	High	High	High	High	High	High	VLETAEDIQERR	6	6	2	Q13813-2;Q13813-3		1458.76	0	7.379e-06	1.51838	2.38511	3.26747	3.52034	3.1598	3.21016	1
	High		High	High	High		GLVSSDELAK	4	5	2	Q13813-2;Q13813-3		1018.54	0	0.001728	1.50201		2.06106	2.2627	1.98558		0
	High	High		High	High	High	LQIASDENYKDPTNLQGK	5	6	2	Q13813-2;Q13813-3		2034.01	0	2.698e-05	1.49099	1.98773		2.44964	2.14103	2.69724	1
	High	High	High	High	High	High	LLVGSEDYGRDLTGVQNLR	6	6	3	Q13813-2;Q13813-3;Q14917		2105.1	0	4.048e-05	1.46531	3.26159	4.04906	3.42009	3.81064	3.53261	1
	High	High	High	High	High	High	KHQALQAEIAGHEPR	6	6	2	Q13813-2;Q13813-3		1684.89	0	6.699e-07	1.45896	3.17929	4.46676	4.47477	2.03649	5.42947	1
	High			High	High	High	KLLVGSEDYGR	4	6	3	Q13813-2;Q13813-3;Q14917		1236.66	0	0.00174	1.30249			2.85921	2.90283	2.95972	1
	High	High	High	High	High	High	TKQDEVNAAWQR	7	6	2	Q13813-2;Q13813-3		1445.71	0	0.0006319	1.20913	1.91124	3.59791	3.66602	2.5913	3.17212	1
	High	High	High	High	High	High	MQHNLEQQIQAR	7	5	2	Q13813-2;Q13813-3		1495.74	0	1.043e-07	1.20218	3.15537	3.91686	3.86727	4.49484	4.16933	0
	High	High				High	EKEPIAASTNR	3	6	2	Q13813-2;Q13813-3		1215.63	0	0.0009877	1.06236	1.89541				1.28293	1
	High		High		High	High	GNAMVEEGHFAAEDVKAK	4	6	2	Q13813-2;Q13813-3		1902.9	0	2.344e-08	0.960442		1.05413		3.85954	3.8184	1
		High					HALLEADVAAHQDRIDGITIQAR	1	6	2	Q13813-2;Q13813-3	Q12(Deamidated)	2514.33	0	3.32e-10		5.35265					1
		High	High	High	High	High	NQALNTDNYGHDLASVQALQR	5	5	2	Q13813-2;Q13813-3		2328.13	0	1.112e-11		5.10641	5.47263	4.77726	5.82454	5.73924	0
		High		High	High		LEESLEYQQFVANVEEEEAWINEK	3	6	3	Q13813-2;Q13813-3;Q14917		2926.36	0	1.773e-11		3.62525		4.15275	4.83689		0
		High	High	High	High	High	GLVSSDELAKDVTGAEALLER	9	5	2	Q13813-2;Q13813-3		2173.13	0	8.805e-09		3.43473	4.41343	4.43052	4.65542	5.3132	1
		High					LEAELAAHEPAIQGVLDTGK	1	5	2	Q13813-2;Q13813-3		2062.08	0	0.0001532		3.31171					0
		High		High	High		ALCAEADRLQQSHPLSATQIQVK	3	6	2	Q13813-2;Q13813-3	C3(Carbamidomethyl)	2564.33	0	0.0001644		3.22513		2.81672	3.13416		1
		High	High	High	High	High	LMVHTVATFNSIK	6	6	2	Q13813-2;Q13813-3		1460.79	0	2.995e-05		3.15586	3.74637	3.11895	3.62045	4.07335	0
		High		High		High	KHEALMSDLSAYGSSIQALR	3	6	2	Q13813-2;Q13813-3	Q17(Deamidated)	2178.09	0	0.0002854		3.10738		2.08536		2.23477	1
		High					EAALTSEEVGADLEQVEVLQK	1	7	2	Q13813-2;Q13813-3	Q15(Deamidated)	2259.14	0	0.0009257		2.85428					0
		High	High	High	High	High	LIDVNHYAKDEVAAR	7	6	2	Q13813-2;Q13813-3		1713.89	0	4.176e-05		2.84707	3.37096	3.48018	3.40876	3.82499	1
		High	High	High	High	High	LFGAAEVQR	5	6	2	Q13813-2;Q13813-3		990.535	0	0.0007693		2.74158	2.87266	2.85933	2.61837	2.72506	0
		High	High	High	High	High	GNAMVEEGHFAAEDVK	5	6	2	Q13813-2;Q13813-3		1703.77	0	1.096e-08		2.72561	3.27532	3.26474	4.50119	4.11117	0
		High					SADESGQALLAAGHYASDEVREK	1	6	2	Q13813-2;Q13813-3	Q7(Deamidated)	2405.14	0	8.385e-07		2.65775					1
		High	High	High	High	High	QDEVNAAWQR	5	6	2	Q13813-2;Q13813-3		1216.57	0	1.501e-05		2.61449	3.09723	3.76599	3.73613	3.71001	0
		High	High	High	High	High	SLQQLAEER	5	6	2	Q13813-2;Q13813-3		1073.56	0	0.001171		2.48058	2.7096	2.87682	2.74863	2.70454	0
		High		High	High		FLSDFRDLMSWINGIR	3	5	2	Q13813-2;Q13813-3	M9(Oxidation); N13(Deamidated)	1986.97	0	0.0006886		2.48007		2.53124	2.44681		1
		High		High		High	VNEVNQFAAK	3	6	2	Q13813-2;Q13813-3		1119.58	0	0.0001889		2.42275		2.78737		1.5695	0
		High	High	High		High	ITALDEFATK	4	6	2	Q13813-2;Q13813-3		1108.59	0	0.0008524		2.41078	1.95158	2.62101		2.87434	0
		High	High	High	High	High	FLADFRDLTSWVTEMK	5	6	2	Q13813-2;Q13813-3		1958.97	0	3.95e-06		2.26749	1.7076	3.28187	2.4777	3.14173	1
		High	High	High	High	High	LKGLALQR	5	6	2	Q13813-2;Q13813-3		898.583	0	0.00135		2.19455	2.70737	2.45438	2.57381	2.28503	1
		High	High	High	High	High	EKLTVLSEER	6	6	2	Q13813-2;Q13813-3		1203.66	0	0.003991		2.13709	2.54827	2.48003	2.40858	2.60199	1
		High	High	High	High		VASNPYTWFTMEALEETWR	4	6	3	Q13813-2;Q13813-3;Q14917	M11(Oxidation)	2347.07	0	3.417e-06		2.10003	2.00264	3.00794	2.51578		0
		High	High	High	High	High	DVDETISWIK	5	6	2	Q13813-2;Q13813-3		1205.61	0	0.002722		1.99876	1.97285	2.4785	2.08685	2.32965	0
		High		High	High	High	MTLVASEDYGDTLAAIQGLLK	4	6	3	Q13813-2;Q13813-3;Q14917		2209.15	0	5.988e-10		1.99391		2.84356	3.58147	3.23396	0
		High	High	High	High	High	DVTGAEALLER	5	5	2	Q13813-2;Q13813-3		1173.61	0	0.0004181		1.95315	2.53828	2.1563	2.52556	2.99035	0
		High		High	High	High	KGDILTLLNSTNKDWWK	4	6	2	Q13813-2;Q13813-3		2032.08	0	4.333e-09		1.86568		6.01837	5.86728	3.71808	2
		High	High	High	High	High	KHEAFETDFTVHKDR	6	5	2	Q13813-2;Q13813-3		1859.9	0	1.153e-08		1.83548	5.09123	5.2215	5.32887	4.74374	2
		High		High	High	High	VASNPYTWFTMEALEETWR	6	6	3	Q13813-2;Q13813-3;Q14917		2331.08	0	2.499e-07		1.80743		2.97887	3.6754	3.38591	0
		High	High	High	High	High	GVIDMGNSLIER	6	5	2	Q13813-2;Q13813-3	M5(Oxidation)	1319.66	0	6.105e-05		1.78158	3.0565	2.28039	2.50217	2.31878	0
		High	High		High	High	VEVNDRQGFVPAAYVK	6	7	2	Q13813-2;Q13813-3	N4(Deamidated)	1792.92	0	0.001328		1.7793	2.91303		1.79814	2.71634	1
		High	High	High	High	High	AKLDENSAFLQFNWK	5	6	3	Q13813-2;Q13813-3;Q14917		1810.92	0	0.005315		1.7377	2.68526	3.08546	2.53014	3.11856	1
		High	High	High	High	High	FLADFRDLTSWVTEMK	5	6	2	Q13813-2;Q13813-3	M15(Oxidation)	1974.96	0	0.0001279		1.72652	2.31701	3.15342	2.85401	2.64455	1
		High	High	High	High	High	LMVHTVATFNSIK	5	6	2	Q13813-2;Q13813-3	M2(Oxidation)	1476.78	0	6.094e-05		1.67552	3.3428	2.03097	2.47148	2.657	0
		High	High	High	High	High	LHELNQKWEALK	5	6	2	Q13813-2;Q13813-3		1508.82	0	0.0008738		1.33378	1.9532	2.95912	3.02008	2.90434	1
		High	High			High	KFEEFQTDMAAHEER	3	6	2	Q13813-2;Q13813-3	M9(Oxidation)	1883.82	0	2.966e-05		1.22383	2.73689			3.08047	1
		High	High	High	High	High	EAFLNTEDKGDSLDSVEALIK	10	5	2	Q13813-2;Q13813-3		2294.14	0	7.778e-07		1.15976	4.08048	4.49737	4.57224	4.70361	1
		High		High	High	High	FLSDFRDLMSWINGIR	4	5	2	Q13813-2;Q13813-3	N13(Deamidated)	1970.98	0	2.358e-06		1.06168		3.47459	3.49341	2.76237	1
		High				High	AKLGDSHDLQR	2	5	2	Q13813-2;Q13813-3		1239.64	0	0.0002598		0.583761				1.67957	1
			High		High	High	KHALLEADVAAHQDRIDGITIQAR	3	6	2	Q13813-2;Q13813-3		2641.42	0	3.696e-11			7.25962		7.89163	7.50267	2
			High		High	High	RQDLEDSLQAQQYFADANEAESWMR	3	6	2	Q13813-2;Q13813-3	M24(Oxidation)	3017.33	0	9.88e-10			7.19131		7.04645	6.63063	1
			High		High	High	AGTFQAFEQFGQQLLAHGHYASPEIK	4	5	2	Q13813-2;Q13813-3		2875.42	0	5.851e-07			6.83243		6.73719	6.12783	0
			High	High	High	High	ADVVESWIGEKENSLKTDDYGR	4	6	3	Q13813-2;Q13813-3;Q14917		2511.2	0	2.297e-08			4.67781	5.06486	6.02223	4.99323	2
			High		High	High	HALLEADVAAHQDR	3	6	2	Q13813-2;Q13813-3		1545.78	0	1.479e-09			4.61442		4.31128	5.0555	0
			High				LDETGNLMISEGHFASETIR	1	6	2	Q13813-2;Q13813-3	M8(Oxidation)	2236.05	0	1.314e-07			4.32879				0
			High	High		High	SADESGQALLAAGHYASDEVREK	4	6	2	Q13813-2;Q13813-3		2404.14	0	1.456e-07			4.29135	3.89987		5.62042	1
			High	High	High	High	HQLLEADISAHEDRLK	4	5	2	Q13813-2;Q13813-3		1874.97	0	5.239e-06			4.14524	4.02469	4.68745	4.9084	1
			High	High	High	High	HQAFEAELHANADR	4	5	2	Q13813-2;Q13813-3		1608.76	0	2.806e-11			4.12907	5.49989	5.24016	5.05869	0
			High				KGDILTLLNSTNKDWWK	1	6	2	Q13813-2;Q13813-3	N9(Deamidated)	2033.06	0	0.000102			3.99188				2
			High				YTEHSTVGLAQQWDQLDQLGMR	1	5	2	Q13813-2;Q13813-3	M21(Oxidation)	2592.22	0	6.861e-06			3.60029				0
			High	High	High	High	SKLGESQTLQQFSR	4	5	2	Q13813-2;Q13813-3		1608.83	0	0.0004573			3.56563	3.69484	4.03236	3.73882	1
			High	High	High		NTTGVTEEALKEFSMMFK	3	5	2	Q13813-2;Q13813-3	N1(Deamidated)	2063.99	0	7.498e-06			3.51577	2.48899	3.33899		1
			High	High	High	High	ENLLEEQGSIALR	4	7	2	Q13813-2;Q13813-3		1471.77	0	6.115e-06			3.5102	3.77326	3.32975	3.56168	0
			High	High	High		KHEALMSDLSAYGSSIQALR	3	6	2	Q13813-2;Q13813-3		2177.1	0	1.84e-09			3.42168	4.57708	5.49459		1
			High	High	High	High	KHQLLEADISAHEDR	4	5	2	Q13813-2;Q13813-3		1761.89	0	1.032e-08			3.39134	2.96692	5.33506	4.67118	1
			High				GDILTLLNSTNKDWWK	1	6	2	Q13813-2;Q13813-3		1903.99	0	3.423e-05			3.38616				1
			High	High	High	High	EKEQLMASDDFGRDLASVQALLR	4	6	2	Q13813-2;Q13813-3		2592.3	0	3.4e-06			3.24861	4.73819	5.51567	5.58217	2
			High	High		High	MTLVASEDYGDTLAAIQGLLK	3	6	3	Q13813-2;Q13813-3;Q14917	M1(Oxidation)	2225.14	0	1.507e-07			3.22717	3.82907		4.03614	0
			High	High	High	High	KHEDFDKAINVQEEK	4	5	2	Q13813-2;Q13813-3		1829.9	0	6.194e-05			3.2155	3.67353	2.33283	3.03601	2
			High				KFEEFQTDMAAHEERVNEVNQFAAK	1	6	2	Q13813-2;Q13813-3	Q6(Deamidated); M9(Oxidation)	2985.38	0	4.09e-05			3.20745				2
			High		High	High	HEAFETDFTVHKDR	3	5	2	Q13813-2;Q13813-3		1731.81	0	1.099e-05			3.20553		3.93965	3.52122	1
			High				LMVHTVATFNSIKELNER	1	6	2	Q13813-2;Q13813-3	M2(Oxidation)	2118.11	0	2.142e-05			3.16899				1
			High	High	High	High	RNEVLDRWR	4	5	2	Q13813-2;Q13813-3		1243.67	0	7.913e-05			3.16362	3.01906	2.60503	2.62089	2
			High		High		QKLDILDQERADLEK	2	5	2	Q13813-2;Q13813-3		1813.97	0	0.0001307			3.097		2.55986		2
			High				DVEDEETWIREKEPIAASTNR	1	6	2	Q13813-2;Q13813-3		2488.21	0	0.001546			3.08491				2
			High	High	High	High	LSDDNTIGKEEIQQR	4	5	2	Q13813-2;Q13813-3	N5(Deamidated)	1746.86	0	1.415e-05			2.95908	2.86356	2.60422	3.01253	1
			High	High	High	High	LIQSHPESAEDLQEK	4	5	2	Q13813-2;Q13813-3		1723.85	0	1.51e-05			2.92643	3.1544	3.41035	3.51201	0
			High	High		High	MNEVISLWK	3	6	2	Q13813-2;Q13813-3	M1(Oxidation)	1135.58	0	0.001494			2.745	1.74251		2.79772	0
			High	High	High	High	GNAMVEEGHFAAEDVK	4	6	2	Q13813-2;Q13813-3	M4(Oxidation)	1719.76	0	2.261e-05			2.65481	1.57217	2.73112	2.05491	0
			High	High	High	High	LIQEQHPEEELIK	4	6	2	Q13813-2;Q13813-3		1605.85	0	0.0001			2.57868	2.2065	3.14552	2.73544	0
			High	High	High	High	LQQSHPLSATQIQVK	4	6	2	Q13813-2;Q13813-3		1677.93	0	1.364e-05			2.57081	3.51735	2.94161	3.7832	0
			High	High		High	MQHNLEQQIQAR	6	5	2	Q13813-2;Q13813-3	M1(Oxidation)	1511.74	0	0.0001187			2.54181	3.30756		2.79572	0
			High	High	High	High	HQEHKGEIDAHEDSFK	4	6	2	Q13813-2;Q13813-3		1906.87	0	3.696e-05			2.42817	3.19951	1.9626	3.15015	1
			High				HQAFEAEVQANSGAIVK	1	6	2	Q13813-2;Q13813-3	N11(Deamidated)	1799.9	0	0.001561			2.42369				0
			High	High	High	High	LIQNNHYAMEDVATRR	8	6	2	Q13813-2;Q13813-3	N5(Deamidated)	1931.94	0	0.0005361			2.4044	2.83749	2.27427	1.74264	1
			High	High	High	High	DLMSWINGIR	9	5	2	Q13813-2;Q13813-3	N7(Deamidated)	1205.6	0	7.52e-05			2.30001	2.53366	2.67457	2.50872	0
			High	High	High	High	QFQDAGHFDAENIKK	8	6	2	Q13813-2;Q13813-3		1747.84	0	0.002424			2.15847	3.00055	2.57104	3.12111	1
			High	High		High	LIQNNHYAMEDVATRR	4	6	2	Q13813-2;Q13813-3		1930.95	0	6.996e-05			2.1149	3.39814		3.19212	1
			High				EQADYCVSHMKPYVDGK	1	5	2	Q13813-2;Q13813-3	C6(Carbamidomethyl); M10(Oxidation)	2042.9	0	0.001116			2.05258				0
			High	High		High	EQLMASDDFGRDLASVQALLR	3	6	2	Q13813-2;Q13813-3		2335.17	0	3.786e-06			2.05167	3.74893		4.08976	1
			High	High	High	High	YEALKEPMVAR	9	6	2	Q13813-2;Q13813-3	M8(Oxidation)	1322.68	0	0.003268			1.56022	1.7682	2.22738	1.80436	1
			High	High	High	High	ALCAEADRLQQSHPLSATQIQVK	8	6	2	Q13813-2;Q13813-3	C3(Carbamidomethyl); Q11(Deamidated)	2565.33	0	0.0008245			1.409	3.8087	3.34963	3.93845	1
			High		High	High	ALINADELASDVAGAEALLDR	3	6	2	Q13813-2;Q13813-3	N4(Deamidated)	2128.08	0	0.0001707			0.974586		1.43923	2.38487	0
				High			KHALLEADVAAHQDRIDGITIQAR	1	6	2	Q13813-2;Q13813-3	Q13(Deamidated)	2642.43	0	1.628e-08				6.62447			2
				High	High		KFEEFQTDMAAHEERVNEVNQFAAK	2	6	2	Q13813-2;Q13813-3		2968.4	0	1.172e-11				4.90267	6.68491		2
				High			YTEHSTVGLAQQWDQLDQLGMR	1	5	2	Q13813-2;Q13813-3		2576.22	0	4.97e-08				4.39791			0
				High	High		DCEQAENWMAAR	2	5	2	Q13813-2;Q13813-3	C2(Carbamidomethyl)	1480.59	0	2.526e-06				3.70355	3.63505		0
				High			QETFDAGLQAFQQEGIANITALKDQLLAAK	1	6	3	Q13813-2;Q13813-3;Q14917		3232.68	0	4.634e-07				3.59074			1
				High	High	High	HEDFDKAINVQEEK	3	5	2	Q13813-2;Q13813-3		1701.81	0	5.22e-05				3.31375	2.33124	2.63705	1
				High		High	QEQIDNQYHSLLELGEK	8	3	1	Q13813-3	Q3(Deamidated)	2045	0	0.0008097				3.089		2.92963	0
				High		High	LIQNNHYAMEDVATR	2	6	2	Q13813-2;Q13813-3		1774.86	0	1.493e-06				3.01824		2.6716	0
				High	High	High	KLLEAQSHFR	3	6	3	Q13813-2;Q13813-3;Q14917		1228.68	0	1.429e-06				2.99903	3.99831	2.18662	1
				High			MMLDQCLELQLFHR	1	5	2	Q13813-2;Q13813-3	C6(Carbamidomethyl)	1833.88	0	0.0001293				2.97302			0
				High			HQAFEAELSANQSR	2	6	2	Q13813-2;Q13813-3	N11(Deamidated)	1588.74	0	9.401e-05				2.80274			0
				High	High		GDILTLLNSTNKDWWK	2	6	2	Q13813-2;Q13813-3	N8(Deamidated)	1904.97	0	1.952e-05				2.7283	1.24692		1
				High	High	High	QEAFLLNEDLGDSLDSVEALLK	4	6	2	Q13813-2;Q13813-3		2419.22	0	1.147e-07				2.68449	3.71521	2.68285	0
				High	High	High	LLVGSEDYGR	3	6	3	Q13813-2;Q13813-3;Q14917		1108.56	0	0.0009555				2.51189	2.24638	2.61591	0
				High			VNEVNQFAAK	1	6	2	Q13813-2;Q13813-3	N2(Deamidated)	1120.56	0	0.0005542				2.46124			0
				High			EELYQNLTR	1	5	2	Q13813-2;Q13813-3		1165.59	0	0.00287				2.36194			0
				High	High		LIQNNHYAMEDVATRR	2	6	2	Q13813-2;Q13813-3	M9(Oxidation)	1946.95	0	0.003897				2.35602	1.43869		1
				High			EANELQQWINEKEAALTSEEVGADLEQVEVLQK	2	7	2	Q13813-2;Q13813-3	Q7(Deamidated); N10(Deamidated)	3742.85	0	6.952e-07				2.33564			1
				High			IAALQAFADQLIAAGHYAK	1	5	2	Q13813-2;Q13813-3	Q5(Deamidated)	1973.06	0	8.139e-06				2.04999			0
				High	High	High	DLIGVQNLLK	3	6	2	Q13813-2;Q13813-3		1112.67	0	0.003798				1.96768	2.24334	2.21955	0
				High			DADETKEWIEEK	1	5	2	Q13813-2;Q13813-3		1492.68	0	0.001253				1.90497			1
				High			QEAFLLNEDLGDSLDSVEALLK	1	6	2	Q13813-2;Q13813-3	N7(Deamidated)	2420.23	0	0.002258				1.41112			0
					High	High	RLEAELAAHEPAIQGVLDTGK	2	5	2	Q13813-2;Q13813-3		2218.18	0	6.34e-09					4.72613	5.67505	1
					High		KIEDLGAAMEEALILDNK	1	5	2	Q13813-2;Q13813-3		1973.02	0	1.255e-07					4.32902		1
					High		KLLVGSEDYGRDLTGVQNLR	1	6	3	Q13813-2;Q13813-3;Q14917		2233.19	0	0.0002394					4.18926		2
					High		EQLMASDDFGRDLASVQALLR	1	6	2	Q13813-2;Q13813-3	Q2(Deamidated)	2336.18	0	5.509e-07					3.42857		1
					High	High	VASNPYTWFTMEALEETWR	2	6	3	Q13813-2;Q13813-3;Q14917	N4(Deamidated); M11(Oxidation)	2348.07	0	1.21e-06					3.13188	2.55034	0
					High		HEALMSDLSAYGSSIQALR	1	6	2	Q13813-2;Q13813-3	Q16(Deamidated)	2050.01	0	4.231e-05					3.07912		0
					High	High	QEFAQHANAFHQWIQETR	2	6	3	Q13813-2;Q13813-3;Q14917		2241.05	0	0.0001726					3.07828	2.65975	0
					High		LKDLNSQADSLMTSSAFDTSQVK	1	5	2	Q13813-2;Q13813-3		2486.2	0	0.0009106					2.48182		1
					High		ASAFNSWFENAEEDLTDPVR	2	6	3	Q13813-2;Q13813-3;Q14917		2298.02	0	9.472e-06					2.40322		0
					High		KLSDDNTIGKEEIQQR	1	5	2	Q13813-2;Q13813-3		1873.96	0	0.001081					2.36166		2
					High		NTTGVTEEALKEFSMMFK	1	5	2	Q13813-2;Q13813-3	N1(Deamidated); M15(Oxidation)	2079.98	0	0.001398					2.34256		1
					High	High	DLMSWINGIR	2	5	2	Q13813-2;Q13813-3		1204.61	0	0.0006093					2.34037	2.46071	0
						High	YTEHSTVGLAQQWDQLDQLGMR	1	5	2	Q13813-2;Q13813-3	Q11(Deamidated)	2577.22	0	4.931e-06						4.63037	0
						High	EAFLNTEDKGDSLDSVEALIKK	1	5	2	Q13813-2;Q13813-3		2422.25	0	1.878e-05						3.91455	2
						High	SSLSSAQADFNQLAELDR	1	6	3	Q13813-2;Q13813-3;Q14917	Q7(Deamidated); N11(Deamidated)	1953.92	0	4.58e-07						3.56092	0
						High	LDENSAFLQFNWK	1	6	3	Q13813-2;Q13813-3;Q14917	N4(Deamidated)	1612.78	0	0.002253						3.36352	0
						High	EQADYCVSHMKPYVDGK	1	5	2	Q13813-2;Q13813-3	Q2(Deamidated); C6(Carbamidomethyl)	2027.9	0	8.35e-06						3.35336	0
						High	SADESGQALLAAGHYASDEVR	1	6	2	Q13813-2;Q13813-3		2146.99	0	3.353e-05						2.83562	0
						High	KFEEFQTDMAAHEER	1	6	2	Q13813-2;Q13813-3	Q6(Deamidated); M9(Oxidation)	1884.82	0	0.0008106						2.62536	1
						High	GKDLIGVQNLLK	1	6	2	Q13813-2;Q13813-3	Q8(Deamidated)	1298.77	0	0.001784						2.43499	1
						High	LEESLEYQQFVANVEEEEAWINEK	1	6	3	Q13813-2;Q13813-3;Q14917	N13(Deamidated)	2927.36	0	3.248e-05						2.18254	0
						High	SSLSSAQADFNQLAELDR	1	6	3	Q13813-2;Q13813-3;Q14917	Q7(Deamidated)	1952.93	0	1.763e-05						2.17818	0
						High	EANQQQQFNR	1	6	2	Q13813-2;Q13813-3		1262.59	0	0.002298						1.18157	0
	High				High	High	KFDDFQK	3	7	2	Q13813-2;Q13813-3		927.457	0.001	0.03278	0.784934				2.17034	1.70873	1
		High				High	HQAFEAELHANADRIR	2	5	2	Q13813-2;Q13813-3		1877.93	0.001	0.006453		2.37744				1.24148	1
		High					MTLVASEDYGDTLAAIQGLLK	1	6	3	Q13813-2;Q13813-3;Q14917	Q17(Deamidated)	2210.14	0.001	0.009184		1.61817					0
		High	High				MTLVASEDYGDTLAAIQGLLK	2	6	3	Q13813-2;Q13813-3;Q14917	M1(Oxidation); Q17(Deamidated)	2226.14	0.001	0.00398		1.20283	1.74223				0
			High				NTTGVTEEALKEFSMMFK	1	5	2	Q13813-2;Q13813-3	M15(Oxidation); M16(Oxidation)	2094.97	0.001	0.002125			2.59372				1
			High				EQLMASDDFGRDLASVQALLR	1	6	2	Q13813-2;Q13813-3	M4(Oxidation)	2351.15	0.001	0.001993			2.58904				1
			High	High			QKLDILDQER	2	5	2	Q13813-2;Q13813-3		1257.68	0.001	0.003601			2.49785	2.11693			1
			High				EKEQLMASDDFGRDLASVQALLR	1	6	2	Q13813-2;Q13813-3	M6(Oxidation)	2608.31	0.001	0.006852			2.38701				2
			High		High		LHQFFR	2	5	2	Q13813-2;Q13813-3		847.457	0.001	0.00928			2.06087		1.67493		0
			High		High		ERELELQKEQR	2	6	3	Q13813-2;Q13813-3;Q14917		1457.77	0.001	0.01044			1.60043		1.55473		2
				High	High	High	DLAALEDKVK	3	6	2	Q13813-2;Q13813-3		1101.61	0.001	0.01548				2.2815	2.35399	2.06465	1
				High	High		FHRDADETKEWIEEK	2	5	2	Q13813-2;Q13813-3		1932.91	0.001	0.02798				1.67703	1.86752		2
				High			QKLDILDQERADLEK	1	5	2	Q13813-2;Q13813-3	Q8(Deamidated)	1814.96	0.001	0.02837				1.36642			2
						High	FNRDVDETISWIK	1	6	2	Q13813-2;Q13813-3	N2(Deamidated)	1623.81	0.001	0.007602						2.4916	1
						High	EQLMASDDFGRDLASVQALLR	1	6	2	Q13813-2;Q13813-3	Q2(Deamidated); M4(Oxidation)	2352.17	0.001	0.01178						1.62608	1
	High	High	High	High	High	High	FQFFQR	6	6	2	Q13813-2;Q13813-3		872.44	0.002	0.05739	2.19385	2.05573	2.05313	2.04253	2.02832	1.98656	0
			High				LIQNNHYAMEDVATRR	2	6	2	Q13813-2;Q13813-3	Q3(Deamidated); M9(Oxidation)	1947.93	0.002	0.03581			2.23961				1
			High			High	NTTGVTEEALKEFSMMFK	3	5	2	Q13813-2;Q13813-3	M15(Oxidation)	2078.98	0.002	0.02306			1.95965			2.22378	1
					High	High	LIQNNHYAMEDVATRR	3	6	2	Q13813-2;Q13813-3	Q3(Deamidated); N4(Deamidated); M9(Oxidation)	1948.93	0.002	0.05355					1.76495	1.48118	1
						High	LAQFVEHWKELK	1	5	2	Q13813-2;Q13813-3		1527.83	0.004	0.11						1.58319	1
						High	DLASVQALLR	1	6	2	Q13813-2;Q13813-3	Q6(Deamidated)	1086.61	0.006	0.2024						1.26327	0
	High						HQAFEAEVQANSGAIVK	1	6	2	Q13813-2;Q13813-3	Q9(Deamidated); N11(Deamidated)	1800.89	0.007	0.1779	1.54528						0
						High	FNRDVDETISWIKEK	1	6	2	Q13813-2;Q13813-3		1879.95	0.009	0.2758						2.26846	2
Q3ZCM7	Tubulin beta-8 chain OS=Homo sapiens GN=TUBB8 PE=1 SV=2 - [TBB8_HUMAN]	273.152	27.7	12	117	301.905	27.7	12	108	340.118	28.38	13	132	470.53	28.15	12	181	462.478	29.5	13	179	462.814	29.5	13	177	444	49.7439	4.89404	nucleotide binding; catalytic activity; structural molecule activity	cytoplasm; cytoskeleton; membrane; extracellular	metabolic process; cellular component movement; cell organization and biogenesis
	A2	B2	C2	D2	E2	F2	Sequence	# PSMs	# Proteins	# Protein Groups	Protein Group Accessions	Modifications	MH+ [Da]	q-Value	PEP	XCorr A2	XCorr B2	XCorr C2	XCorr D2	XCorr E2	XCorr F2	# Missed Cleavages
	High	High	High	High	High	High	LHFFMPGFAPLTSR	99	42	7	Q13885;Q9BVA1;P04350;P07437;Q9BUF5;Q3ZCM7;Q8IWP6	M5(Oxidation)	1636.83	0	7.082e-06	4.80403	5.36283	5.20624	5.14463	5.15983	5.33854	0
	High	High			High		EAESCDCLQGFQLTHSLGGGTGSGMGTLLLSK	3	22	4	Q3ZCM7;P07437;Q8IWP6;P04350	C5(Carbamidomethyl); C7(Carbamidomethyl); M25(Oxidation)	3327.52	0	8.352e-12	4.78191	6.61489			6.87868		0
	High	High	High	High	High	High	LHFFMPGFAPLTSR	254	42	7	Q13885;Q9BVA1;P04350;P07437;Q9BUF5;Q3ZCM7;Q8IWP6		1620.83	0	7.433e-06	4.42349	4.68403	4.53266	4.75711	4.36738	4.48952	0
	High	High	High	High	High	High	AVLVDLEPGTMDSVR	27	16	3	P04350;Q3ZCM7;Q8IWP6		1601.82	0	6.138e-08	4.08466	4.21922	3.74418	4.20804	4.28555	4.16362	0
	High	High		High		High	KEAESCDCLQGFQLTHSLGGGTGSGMGTLLLSK	4	21	4	P04350;P07437;Q3ZCM7;Q8IWP6	C6(Carbamidomethyl); C8(Carbamidomethyl)	3439.62	0	1.385e-12	3.96787	6.53469		8.15295		4.50667	1
	High	High	High	High	High	High	EAESCDCLQGFQLTHSLGGGTGSGMGTLLLSK	6	22	4	Q3ZCM7;P07437;Q8IWP6;P04350	C5(Carbamidomethyl); C7(Carbamidomethyl)	3311.53	0	4.66e-14	3.70479	6.02131	6.17904	6.3252	6.69045	6.33244	0
	High	High	High	High	High	High	AVLVDLEPGTMDSVR	94	16	3	P04350;Q3ZCM7;Q8IWP6	M11(Oxidation)	1617.82	0	5.001e-06	3.30717	3.3914	3.26523	3.6107	3.41791	3.7556	0
	High	High	High	High	High	High	KLAVNMVPFPR	42	48	9	Q9H4B7;Q13885;Q9BVA1;Q13509;P04350;P07437;Q9BUF5;Q3ZCM7;Q8IWP6	M6(Oxidation)	1287.72	0	0.007148	3.05025	2.91744	2.95143	3.16661	3.07716	3.36863	1
	High	High	High	High	High	High	FPGQLNADLRK	17	54	9	Q9H4B7;Q13885;Q9BVA1;Q13509;P04350;P07437;Q9BUF5;Q3ZCM7;Q8IWP6	N6(Deamidated)	1259.67	0	1.988e-06	3.03518	3.12471	3.19045	3.58965	3.39085	3.20859	1
	High	High	High	High	High	High	LAVNMVPFPR	17	48	9	Q9H4B7;Q13885;Q9BVA1;Q13509;P04350;P07437;Q9BUF5;Q3ZCM7;Q8IWP6		1143.63	0	0.000287	3.01086	2.82154	3.14603	2.92357	2.93445	2.94392	0
	High	High	High	High	High	High	KLAVNMVPFPR	16	48	9	Q9H4B7;Q13885;Q9BVA1;Q13509;P04350;P07437;Q9BUF5;Q3ZCM7;Q8IWP6		1271.73	0	4.618e-06	2.94798	3.81339	3.81985	3.96085	3.22372	3.89755	1
	High	High	High	High	High	High	FPGQLNADLR	25	54	9	Q9H4B7;Q13885;Q9BVA1;Q13509;P04350;P07437;Q9BUF5;Q3ZCM7;Q8IWP6		1130.6	0	4.417e-05	2.9445	3.10573	3.19204	3.38009	3.2246	3.11026	0
	High	High	High	High	High	High	LAVNMVPFPR	76	48	9	Q9H4B7;Q13885;Q9BVA1;Q13509;P04350;P07437;Q9BUF5;Q3ZCM7;Q8IWP6	M5(Oxidation)	1159.63	0	5.701e-05	2.8812	2.84215	2.84681	3.07383	2.88879	3.06523	0
	High	High	High	High	High	High	LAVNMVPFPR	15	48	9	Q9H4B7;Q13885;Q9BVA1;Q13509;P04350;P07437;Q9BUF5;Q3ZCM7;Q8IWP6	N4(Deamidated)	1144.62	0	0.0001656	2.82642	2.5274	2.59392	2.53665	2.86951	2.83392	0
	High	High	High				KLAVNMVPFPR	4	48	9	Q9H4B7;Q13885;Q9BVA1;Q13509;P04350;P07437;Q9BUF5;Q3ZCM7;Q8IWP6	N5(Deamidated); M6(Oxidation)	1288.71	0	0.0007846	2.79625	2.72483	2.72838				1
	High	High	High	High	High	High	FPGQLNADLRK	30	54	9	Q9H4B7;Q13885;Q9BVA1;Q13509;P04350;P07437;Q9BUF5;Q3ZCM7;Q8IWP6		1258.7	0	2.567e-06	2.68233	2.76689	3.039	3.25077	3.45004	3.4006	1
	High	High	High	High	High	High	TAVCDIPPR	44	38	6	Q13885;Q9BVA1;P04350;P07437;Q3ZCM7;Q8IWP6	C4(Carbamidomethyl)	1028.52	0	0.0001322	2.27407	2.47236	2.59036	2.73062	2.51203	2.49962	0
	High	High	High			High	LHFFMPGFAPLTSRGSQQYR	4	41	7	Q13885;Q9BVA1;P04350;P07437;Q9BUF5;Q3ZCM7;Q8IWP6		2340.16	0	1.067e-05	2.25688	3.6514	4.36487			5.20269	1
	High	High	High	High	High	High	FPGQLNADLR	13	54	9	Q9H4B7;Q13885;Q9BVA1;Q13509;P04350;P07437;Q9BUF5;Q3ZCM7;Q8IWP6	N6(Deamidated)	1131.57	0	2.006e-05	2.21691	2.33823	3.1195	3.05581	3.3301	3.17181	0
	High	High	High		High	High	NMMAACDPR	5	48	8	Q13885;Q9BVA1;Q13509;P04350;P07437;Q9BUF5;Q3ZCM7;Q8IWP6	C6(Carbamidomethyl)	1065.43	0	0.001025	1.38763	1.72221	2.17141		1.87463	1.93561	0
	High	High	High	High	High	High	NMMAACDPR	25	48	8	Q13885;Q9BVA1;Q13509;P04350;P07437;Q9BUF5;Q3ZCM7;Q8IWP6	M2(Oxidation); C6(Carbamidomethyl)	1081.42	0	0.0007385	1.1187	1.73189	2.14065	2.31829	2.29386	2.0751	0
		High					KEAESCDCLQGFQLTHSLGGGTGSGMGTLLLSK	1	21	4	P04350;P07437;Q3ZCM7;Q8IWP6	C6(Carbamidomethyl); C8(Carbamidomethyl); Q10(Deamidated); Q13(Deamidated); M26(Oxidation)	3457.62	0	4.05e-08		4.57269					1
		High	High		High	High	LAVNMVPFPR	4	48	9	Q9H4B7;Q13885;Q9BVA1;Q13509;P04350;P07437;Q9BUF5;Q3ZCM7;Q8IWP6	N4(Deamidated); M5(Oxidation)	1160.61	0	0.0001135		2.58765	2.67188		2.87404	2.53368	0
			High	High	High		KEAESCDCLQGFQLTHSLGGGTGSGMGTLLLSK	3	21	4	P04350;P07437;Q3ZCM7;Q8IWP6	C6(Carbamidomethyl); C8(Carbamidomethyl); M26(Oxidation)	3455.62	0	2.175e-13			6.88621	8.03971	7.37998		1
			High				LHFFMPGFAPLTSRGSQQYR	2	41	7	Q13885;Q9BVA1;P04350;P07437;Q9BUF5;Q3ZCM7;Q8IWP6	M5(Oxidation); Q17(Deamidated)	2357.16	0	6.124e-05			3.87223				1
			High	High	High	High	NMMAACDPR	28	48	8	Q13885;Q9BVA1;Q13509;P04350;P07437;Q9BUF5;Q3ZCM7;Q8IWP6	M2(Oxidation); M3(Oxidation); C6(Carbamidomethyl)	1097.42	0	0.00181			1.2053	1.71455	1.63468	1.76003	0
				High		High	EAESCDCLQGFQLTHSLGGGTGSGMGTLLLSK	4	22	4	Q3ZCM7;P07437;Q8IWP6;P04350	C5(Carbamidomethyl); C7(Carbamidomethyl); Q9(Deamidated); M25(Oxidation)	3328.53	0	1.669e-12				6.25315		6.5489	0
				High	High	High	EAESCDCLQGFQLTHSLGGGTGSGMGTLLLSK	3	22	4	Q3ZCM7;P07437;Q8IWP6;P04350	C5(Carbamidomethyl); C7(Carbamidomethyl); Q9(Deamidated); Q12(Deamidated)	3313.54	0	2.11e-08				2.73464	3.15542	3.87206	0
				High			KEAESCDCLQGFQLTHSLGGGTGSGMGTLLLSK	2	21	4	P04350;P07437;Q3ZCM7;Q8IWP6	C6(Carbamidomethyl); C8(Carbamidomethyl); Q13(Deamidated)	3440.62	0	0.0003382				2.31813			1
					High		LHFFMPGFAPLTSRGSQQYR	2	41	7	Q13885;Q9BVA1;P04350;P07437;Q9BUF5;Q3ZCM7;Q8IWP6	Q17(Deamidated)	2341.17	0	6.996e-06					3.6106		1
					High		KEAESCDCLQGFQLTHSLGGGTGSGMGTLLLSK	1	21	4	P04350;P07437;Q3ZCM7;Q8IWP6	C6(Carbamidomethyl); C8(Carbamidomethyl); Q10(Deamidated); Q13(Deamidated)	3441.62	0	2.386e-06					2.95763		1
	High	High		High	High	High	INVYYNEASGGRYVPR	10	1	1	Q3ZCM7	N6(Deamidated)	1858.91	0.001	0.01849	1.50409	1.88054		2.31538	2.04857	2.16753	1
		High	High	High	High	High	KLAVNMVPFPR	8	48	9	Q9H4B7;Q13885;Q9BVA1;Q13509;P04350;P07437;Q9BUF5;Q3ZCM7;Q8IWP6	N5(Deamidated)	1272.71	0.001	0.01232		2.5388	2.04702	3.00596	2.88734	2.52232	1
				High	High	High	IREEYPDR	3	34	6	Q9H4B7;Q13885;Q9BVA1;P07437;Q3ZCM7;Q8IWP6		1077.53	0.001	0.01557				2.213	2.41433	2.51858	1
			High				TAVCDIPPRGLK	2	38	6	Q13885;Q9BVA1;P04350;P07437;Q3ZCM7;Q8IWP6	C4(Carbamidomethyl)	1326.72	0.002	0.02889			1.79221				1
			High				INVYYNEASGGRYVPR	1	1	1	Q3ZCM7		1857.91	0.004	0.1268			2.30832				1
P12277	Creatine kinase B-type OS=Homo sapiens GN=CKB PE=1 SV=1 - [KCRB_HUMAN]	182.677	73.23	21	89	300.918	74.28	22	109	323.21	76.9	23	113	402.501	74.02	22	126	407.25	76.9	23	146	411.399	75.07	23	154	381	42.6173	5.59229	nucleotide binding; catalytic activity; protein binding	cytoplasm; mitochondrion; cytosol; extracellular	metabolic process; development; cellular homeostasis
	A2	B2	C2	D2	E2	F2	Sequence	# PSMs	# Proteins	# Protein Groups	Protein Group Accessions	Modifications	MH+ [Da]	q-Value	PEP	XCorr A2	XCorr B2	XCorr C2	XCorr D2	XCorr E2	XCorr F2	# Missed Cleavages
	High	High	High	High	High	High	RGTGGVDTAAVGGVFDVSNADR	16	4	1	P12277		2121.03	0	1.516e-11	7.15219	6.78784	6.72596	7.15554	7.10281	6.74147	1
	High	High	High	High	High	High	GTGGVDTAAVGGVFDVSNADR	25	4	1	P12277		1964.94	0	3.862e-11	5.46255	5.9968	5.90744	6.57567	5.64362	6.25874	0
	High	High	High	High	High	High	HGGYKPSDEHKTDLNPDNLQGGDDLDPNYVLSSR	14	4	1	P12277		3753.74	0	7.635e-11	5.35157	7.02716	6.58545	8.23339	6.61747	6.25995	1
	High	High	High	High	High	High	LRFPAEDEFPDLSAHNNHMAK	41	4	1	P12277	N16(Deamidated); M19(Oxidation)	2456.13	0	6.03e-06	4.92956	5.24369	5.80594	5.12616	4.71207	4.49317	1
	High	High	High		High	High	LRFPAEDEFPDLSAHNNHMAK	7	4	1	P12277		2439.16	0	1.47e-06	4.90611	4.89851	5.77651		4.82189	5.12902	1
	High	High	High	High	High	High	LRFPAEDEFPDLSAHNNHMAK	48	4	1	P12277	N16(Deamidated)	2440.13	0	1.068e-05	4.89308	5.0282	5.11408	5.50929	5.87911	4.77785	1
	High	High	High	High			SKDYEFMWNPHLGYILTCPSNLGTGLR	5	5	1	P12277	C18(Carbamidomethyl)	3169.51	0	1.646e-09	4.76713	4.2333	4.61557	6.3627			1
	High		High		High		SKDYEFMWNPHLGYILTCPSNLGTGLR	3	5	1	P12277	M7(Oxidation); C18(Carbamidomethyl)	3185.51	0	8.67e-07	4.66204		5.6675		5.36665		1
	High	High	High	High	High	High	LAVEALSSLDGDLAGR	61	4	1	P12277		1586.84	0	3.571e-06	4.44052	4.57794	4.40546	4.17745	4.45551	4.71649	0
	High	High		High	High	High	SMTEAEQQQLIDDHFLFDKPVSPLLLASGMAR	6	4	1	P12277		3587.78	0	1.936e-10	3.85615	3.95515		5.71134	4.96646	5.11436	0
	High				High	High	TDLNPDNLQGGDDLDPNYVLSSR	12	4	1	P12277	Q9(Deamidated)	2519.17	0	9.201e-06	3.66486				4.37739	4.85204	0
	High	High	High	High	High	High	FCTGLTQIETLFK	14	2	1	P12277	C2(Carbamidomethyl)	1557.79	0	0.0006151	3.62021	3.35285	3.43827	3.1448	3.37201	3.25617	0
	High	High	High	High	High	High	LEQGQAIDDLMPAQK	16	4	1	P12277		1656.83	0	1.902e-08	3.56021	4.07045	4.20507	3.74815	4.26994	3.7326	0
	High	High	High	High	High	High	LRFPAEDEFPDLSAHNNHMAK	11	4	1	P12277	M19(Oxidation)	2455.15	0	5.272e-06	3.4527	5.28723	5.40911	5.08199	5.07045	4.97949	1
	High	High	High	High	High	High	VLTPELYAELR	29	5	1	P12277		1303.73	0	0.000162	3.07439	3.23581	3.31263	3.29655	3.32754	3.29737	0
	High				High	High	LLIEMEQRLEQGQAIDDLMPAQK	5	4	1	P12277	Q7(Deamidated)	2670.37	0	9.373e-06	3.04434				5.05311	3.76934	1
	High	High	High	High	High	High	LGFSEVELVQMVVDGVK	67	4	1	P12277		1848.98	0	2.728e-08	3.01878	3.06385	3.56613	4.04099	4.05742	4.47997	0
	High	High	High	High		High	LLIEMEQRLEQGQAIDDLMPAQK	5	4	1	P12277		2669.38	0	1.915e-09	2.85928	5.42002	4.18251	5.3017		4.48889	1
	High	High	High	High	High	High	GIWHNDNKTFLVWVNEEDHLR	14	4	1	P12277	N5(Deamidated)	2623.28	0	4.993e-07	2.78034	2.83769	2.61847	4.61216	4.5114	5.59518	1
	High	High	High	High	High	High	TFLVWVNEEDHLR	24	4	1	P12277		1657.83	0	1.233e-06	2.73741	3.15567	3.06585	3.48303	3.73119	3.41385	0
	High	High	High	High	High	High	LLIEMEQR	7	4	1	P12277		1031.56	0	0.001149	2.48462	2.43016	2.50503	2.5454	2.61303	2.37099	0
	High	High	High	High	High	High	GFCLPPHCSR	55	3	1	P12277	C3(Carbamidomethyl); C8(Carbamidomethyl)	1230.55	0	0.001651	2.31553	2.50218	2.41418	2.56869	2.45529	2.5276	0
	High	High	High	High	High	High	AGVHIKLPNLGKHEK	8	5	1	P12277		1640.96	0	4.071e-05	2.20432	3.07312	2.39059	2.84666	3.13727	2.82623	2
	High	High		High		High	FPAEDEFPDLSAHNNHMAK	9	4	1	P12277	N14(Deamidated)	2170.95	0	5.995e-07	2.09627	3.30178		3.73404		3.41921	0
	High			High	High	High	FPAEDEFPDLSAHNNHMAK	5	4	1	P12277		2169.96	0	5.834e-07	2.08276			2.5349	4.58274	2.99987	0
	High	High	High	High	High	High	LGFSEVELVQMVVDGVK	35	4	1	P12277	M11(Oxidation)	1864.97	0	6.719e-10	1.85159	3.03092	3.87769	3.87704	4.24181	4.0367	0
	High	High	High		High		FSEVLKR	4	5	1	P12277		878.511	0	0.002764	1.7587	1.80303	2.04045		1.46226		1
	High	High	High	High	High	High	LLIEMEQR	24	4	1	P12277	M5(Oxidation)	1047.55	0	0.0007628	1.66276	1.42233	1.66618	2.10892	2.27603	2.1321	0
	High	High	High	High	High	High	LEQGQAIDDLMPAQK	11	4	1	P12277	M11(Oxidation)	1672.82	0	3.117e-06	1.5512	3.27078	3.89386	3.86594	2.2445	3.75753	0
	High	High		High	High	High	LGFSEVELVQMVVDGVK	8	4	1	P12277	Q10(Deamidated)	1849.96	0	3.968e-07	1.12988	1.54093		1.59105	2.30819	1.8705	0
	High	High	High	High	High	High	DLFDPIIEDR	7	5	1	P12277		1232.62	0	0.0003438	0.942922	1.68228	2.34746	2.7114	2.67073	2.67695	0
	High	High	High	High	High	High	FCTGLTQIETLFK	7	2	1	P12277	C2(Carbamidomethyl); Q7(Deamidated)	1558.78	0	1.019e-05	0.698518	2.43529	2.17481	2.68766	2.9366	2.38821	0
		High	High		High	High	HGGYKPSDEHKTDLNPDNLQGGDDLDPNYVLSSR	14	4	1	P12277	Q20(Deamidated)	3754.73	0	1.322e-11		5.39627	4.96618		6.88172	6.81159	1
		High	High		High	High	AIEKLAVEALSSLDGDLAGR	8	3	1	P12277		2028.1	0	2.201e-07		5.13575	5.12872		4.40088	4.68619	1
		High	High	High	High		SMTEAEQQQLIDDHFLFDKPVSPLLLASGMAR	6	4	1	P12277	M2(Oxidation)	3603.78	0	2.371e-08		4.98954	5.88543	4.62287	4.14176		0
		High	High	High		High	TDLNPDNLQGGDDLDPNYVLSSR	4	4	1	P12277		2518.17	0	2.565e-08		4.88418	4.33097	4.20368		4.91981	0
		High		High	High	High	RGTGGVDTAAVGGVFDVSNADR	7	4	1	P12277	N19(Deamidated)	2122.01	0	1.382e-11		4.68922		5.82935	6.48762	5.85182	1
		High			High	High	SMTEAEQQQLIDDHFLFDKPVSPLLLASGMAR	21	4	1	P12277	Q7(Deamidated)	3588.8	0	1.113e-09		4.36102			6.4879	5.41007	0
		High	High	High	High	High	GIWHNDNKTFLVWVNEEDHLR	9	4	1	P12277		2622.29	0	3.275e-06		4.31488	5.08625	5.27738	5.48912	5.77773	1
		High					SKDYEFMWNPHLGYILTCPSNLGTGLR	1	5	1	P12277	M7(Oxidation); N9(Deamidated); C18(Carbamidomethyl)	3186.51	0	1.695e-07		4.13344					1
		High		High			SMTEAEQQQLIDDHFLFDKPVSPLLLASGMAR	5	4	1	P12277	Q8(Deamidated); Q9(Deamidated)	3589.78	0	5.055e-07		3.72607		5.66712			0
		High	High	High	High		GTGGVDTAAVGGVFDVSNADR	6	4	1	P12277	N18(Deamidated)	1965.92	0	5.599e-12		3.07061	4.26877	5.09172	4.36379		0
		High	High		High	High	FPAEDEFPDLSAHNNHMAK	4	4	1	P12277	M17(Oxidation)	2185.96	0	9.212e-07		2.27241	3.24182		3.68013	3.49251	0
			High	High		High	HGGYKPSDEHKTDLNPDNLQGGDDLDPNYVLSSR	8	4	1	P12277	N18(Deamidated); Q20(Deamidated)	3755.72	0	1.114e-09			5.79962	4.44134		4.6123	1
			High				LLIEMEQRLEQGQAIDDLMPAQK	2	4	1	P12277	M5(Oxidation); Q13(Deamidated); M19(Oxidation)	2702.35	0	4.217e-05			3.76719				1
			High				LLIEMEQRLEQGQAIDDLMPAQK	1	4	1	P12277	M5(Oxidation)	2685.35	0	0.0001163			3.42106				1
			High	High	High	High	GGNMKEVFTR	4	3	1	P12277		1138.57	0	0.0005762			2.23787	1.81965	2.34272	2.14718	1
			High		High	High	LGFSEVELVQMVVDGVK	5	4	1	P12277	Q10(Deamidated); M11(Oxidation)	1865.97	0	0.0001735			1.43039		2.0195	1.84207	0
				High	High	High	SMTEAEQQQLIDDHFLFDKPVSPLLLASGMAR	12	4	1	P12277	M2(Oxidation); Q7(Deamidated); Q9(Deamidated)	3605.78	0	2.171e-09				4.99744	4.64164	4.7998	0
				High		High	LRFPAEDEFPDLSAHNNHMAK	2	4	1	P12277	N16(Deamidated); N17(Deamidated)	2441.14	0	6.589e-06				3.99183		3.87803	1
				High			DYEFMWNPHLGYILTCPSNLGTGLR	1	5	1	P12277	M5(Oxidation); N7(Deamidated); C16(Carbamidomethyl)	2971.39	0	6.464e-05				2.55134			0
				High	High		LEQGQAIDDLMPAQK	4	4	1	P12277	Q5(Deamidated); M11(Oxidation)	1673.82	0	0.0007939				2.4349	3.44257		0
				High			TFLVWVNEEDHLR	1	4	1	P12277	N7(Deamidated)	1658.82	0	2.278e-05				2.30142			0
					High		SMTEAEQQQLIDDHFLFDKPVSPLLLASGMAR	1	4	1	P12277	M2(Oxidation); M30(Oxidation)	3619.79	0	1.068e-07					3.79594		0
						High	SKDYEFMWNPHLGYILTCPSNLGTGLR	1	5	1	P12277	N9(Deamidated); C18(Carbamidomethyl)	3170.52	0	8.745e-07						4.88623	1
						High	SMTEAEQQQLIDDHFLFDKPVSPLLLASGMAR	3	4	1	P12277	M2(Oxidation); Q8(Deamidated); Q9(Deamidated); M30(Oxidation)	3621.77	0	7.831e-08						4.39535	0
						High	DYEFMWNPHLGYILTCPSNLGTGLR	1	5	1	P12277	N7(Deamidated); C16(Carbamidomethyl)	2955.41	0	2.058e-09						3.58974	0
						High	GIWHNDNKTFLVWVNEEDHLR	1	4	1	P12277	N5(Deamidated); N7(Deamidated)	2624.27	0	5.338e-05						3.37401	1
						High	DYEFMWNPHLGYILTCPSNLGTGLR	1	5	1	P12277	M5(Oxidation); C16(Carbamidomethyl)	2970.39	0	0.0003052						1.76148	0
		High					FPAEDEFPDLSAHNNHMAK	1	4	1	P12277	N14(Deamidated); N15(Deamidated)	2171.95	0.001	0.03404		1.90932					0
K7EKH9	Glial fibrillary acidic protein (Fragment) OS=Homo sapiens GN=GFAP PE=2 SV=1 - [K7EKH9_HUMAN]	265.312	81.61	29	107	269.867	81.61	27	85	711.519	83.52	36	230	725.973	82.38	35	231	643.2	82.38	35	212	619.328	83.52	35	194	261	29.7914	8.33838	structural molecule activity	cytoskeleton
	A2	B2	C2	D2	E2	F2	Sequence	# PSMs	# Proteins	# Protein Groups	Protein Group Accessions	Modifications	MH+ [Da]	q-Value	PEP	XCorr A2	XCorr B2	XCorr C2	XCorr D2	XCorr E2	XCorr F2	# Missed Cleavages
	High	High	High	High	High	High	QQVHVELDVAKPDLTAALKEIR	11	7	2	P14136;K7EKH9		2473.38	0	1.992e-10	6.53958	7.67863	7.06214	6.58296	6.83824	6.47814	1
	High	High	High	High	High	High	VDFSLAGALNAGFKETR	35	9	2	P14136;K7EKH9		1795.94	0	6.051e-10	6.30263	5.63247	6.12386	5.52871	5.79602	5.39432	1
	High	High	High	High	High	High	QQVHVELDVAKPDLTAALK	24	7	2	P14136;K7EKH9		2075.15	0	6.172e-09	5.32248	5.29896	6.39122	5.80234	5.50949	5.38022	0
	High	High	High	High	High	High	TQYEAMASSNMHEAEEWYR	21	7	2	P14136;K7EKH9		2332.96	0	4.822e-11	5.20815	5.37981	5.81211	6.56524	5.95395	5.92191	0
	High	High	High	High	High	High	VDFSLAGALNAGFKETR	43	9	2	P14136;K7EKH9	N10(Deamidated)	1796.92	0	9.648e-11	5.11215	5.30413	5.50326	5.28344	6.19763	6.10995	1
	High	High	High	High	High	High	LEVERDNLAQDLATVR	15	9	2	P14136;K7EKH9	N7(Deamidated)	1842.96	0	3.749e-06	4.78572	4.36497	4.91575	4.0889	4.57114	4.54794	1
	High	High	High	High	High	High	LEVERDNLAQDLATVR	56	9	2	P14136;K7EKH9		1841.97	0	3.217e-08	4.55062	4.55041	4.87031	5.41496	4.95828	5.2038	1
	High	High	High	High	High	High	AEMMELNDRFASYIEK	18	9	2	P14136;K7EKH9	N7(Deamidated)	1947.89	0	1.4e-08	3.97368	4.22643	4.16524	4.07159	4.43038	4.42002	1
	High	High	High	High	High	High	SKFADLTDAAARNAELLR	11	8	2	P14136;K7EKH9	N13(Deamidated)	1963.02	0	0.0001467	3.91342	3.95163	4.68935	4.44478	4.4125	4.53056	2
	High	High	High	High	High	High	VDFSLAGALNAGFK	27	9	2	P14136;K7EKH9		1409.74	0	4.539e-07	3.84117	4.08057	4.11742	4.15579	3.93827	3.89979	0
	High	High	High	High		High	SYVSSGEMMVGGLAPGRR	7	8	2	P14136;K7EKH9		1853.9	0	1.332e-05	3.81378	3.7401	3.15058	3.15392		3.70438	1
	High	High	High	High	High	High	LRLDQLTANSAR	19	9	2	P14136;K7EKH9		1357.75	0	0.001391	3.79983	3.37227	3.95185	4.21064	3.4147	4.03823	1
	High		High	High	High	High	LQDETNLRLEAENNLAAYR	11	8	2	P14136;K7EKH9		2233.11	0	9.007e-07	3.77448		4.55946	3.19449	4.63685	4.94662	1
	High	High	High	High	High	High	AKEPTKLADVYQAELR	14	9	2	P14136;K7EKH9		1831.99	0	3.857e-07	3.70629	3.61877	5.71546	5.52188	5.42116	4.33198	2
	High		High	High	High	High	SYVSSGEMMVGGLAPGR	10	8	2	P14136;K7EKH9		1697.8	0	1.374e-10	3.49981		4.25974	4.41071	4.64924	4.39435	0
	High	High	High	High	High	High	AEMMELNDRFASYIEK	8	9	2	P14136;K7EKH9		1946.9	0	1.892e-05	3.38981	3.22124	3.65271	3.95106	3.77477	4.21174	1
	High	High	High	High	High	High	RSYVSSGEMMVGGLAPGR	6	8	2	P14136;K7EKH9		1853.9	0	6.672e-05	3.36196	4.39122	4.55757	4.6364	4.84806	5.03635	1
	High	High	High	High	High	High	TQYEAMASSNMHEAEEWYR	21	7	2	P14136;K7EKH9	N10(Deamidated)	2333.94	0	2.813e-10	3.30421	5.13588	5.1824	6.27272	5.9093	4.97577	0
	High	High	High	High	High	High	TQYEAMASSNMHEAEEWYR	47	7	2	P14136;K7EKH9	M6(Oxidation)	2348.95	0	1.463e-07	3.2811	5.7284	5.68694	5.49697	5.34611	5.44659	0
	High	High	High	High	High	High	ALAAELNQLR	14	9	2	P14136;K7EKH9		1098.63	0	0.003202	3.20347	3.14917	3.13663	3.17991	3.0754	3.06241	0
	High	High	High	High	High	High	FLEQQNKALAAELNQLR	9	9	2	P14136;K7EKH9	N6(Deamidated)	1987.06	0	1.104e-05	3.1632	3.25362	4.24673	3.31289	4.10027	4.09725	1
	High	High	High	High	High	High	LRLDQLTANSAR	19	9	2	P14136;K7EKH9	N9(Deamidated)	1358.74	0	2.598e-08	3.15001	3.23446	3.56442	3.95796	3.43263	3.23715	1
	High	High	High	High	High	High	LADVYQAELR	12	9	2	P14136;K7EKH9		1177.62	0	1.819e-05	3.13728	3.36732	3.30326	3.50656	3.31431	3.45881	0
	High	High	High	High	High	High	VDFSLAGALNAGFK	24	9	2	P14136;K7EKH9	N10(Deamidated)	1410.72	0	3.081e-07	3.06879	2.88298	3.52327	3.98412	3.7117	3.57641	0
	High	High	High	High	High	High	TQYEAMASSNMHEAEEWYR	32	7	2	P14136;K7EKH9	M6(Oxidation); N10(Deamidated)	2349.95	0	4.248e-09	3.05897	4.32837	4.676	4.29899	5.38666	4.38356	0
	High	High	High	High	High	High	FADLTDAAARNAELLR	26	8	2	P14136;K7EKH9	N11(Deamidated)	1747.9	0	0.0004689	2.92007	2.86	3.52794	3.30314	3.13918	3.09402	1
	High	High			High	High	FADLTDAAARNAELLR	4	8	2	P14136;K7EKH9		1746.91	0	0.0003476	2.91163	2.77498			3.14827	3.54427	1
	High		High	High	High	High	RSYVSSGEMMVGGLAPGR	13	8	2	P14136;K7EKH9	M10(Oxidation)	1869.89	0	5.541e-07	2.87018		3.91884	4.47966	4.17669	5.13181	1
	High	High	High	High	High	High	SKFADLTDAAAR	20	8	2	P14136;K7EKH9		1265.65	0	2.695e-05	2.83838	3.44054	3.68582	3.64189	3.45569	3.61258	1
	High	High	High	High	High	High	FADLTDAAAR	26	8	2	P14136;K7EKH9		1050.52	0	2.197e-05	2.80043	2.51684	2.94631	2.92546	2.97181	2.81077	0
	High	High	High	High	High	High	ALAAELNQLR	14	9	2	P14136;K7EKH9	N7(Deamidated)	1099.62	0	6.131e-05	2.7587	3.07901	2.79205	3.18554	3.20371	2.99554	0
	High	High	High	High	High	High	RSYVSSGEMMVGGLAPGRR	20	8	2	P14136;K7EKH9	M9(Oxidation)	2025.99	0	5.66e-05	2.72855	2.54047	3.13173	4.14912	4.9991	4.91259	2
	High	High	High	High	High	High	AEMMELNDRFASYIEK	21	9	2	P14136;K7EKH9	M4(Oxidation)	1962.89	0	5.042e-05	2.72794	2.84495	3.3604	3.59174	3.32557	1.99944	1
	High		High				ASERAEMMELNDRFASYIEK	2	9	2	P14136;K7EKH9	N11(Deamidated)	2391.09	0	6.273e-05	2.65358		4.23853				2
	High	High	High	High	High	High	RSYVSSGEMMVGGLAPGRR	10	8	2	P14136;K7EKH9		2010	0	6.611e-10	2.62199	3.61904	4.80933	4.58716	5.36327	5.21023	2
	High			High			QKLQDETNLRLEAENNLAAYR	4	7	2	P14136;K7EKH9	N15(Deamidated)	2490.27	0	0.0006736	2.56037			4.40185			2
	High		High	High	High	High	LEAENNLAAYR	9	8	2	P14136;K7EKH9	N5(Deamidated)	1264.62	0	3.095e-05	2.33631		3.25055	3.44615	3.22598	3.24709	0
	High	High	High	High	High	High	ELQEQLAR	8	7	2	P14136;K7EKH9		986.526	0	0.007335	2.29666	2.1802	2.43113	2.20319	2.47802	2.24571	0
	High	High	High	High	High	High	LDQLTANSAR	8	9	2	P14136;K7EKH9		1088.57	0	0.0001601	2.15618	2.9308	3.0723	3.20478	3.01883	3.07838	0
	High		High	High	High	High	SYVSSGEMMVGGLAPGR	9	8	2	P14136;K7EKH9	M9(Oxidation)	1713.8	0	6.29e-08	2.14985		3.91015	3.3064	3.63743	3.99876	0
	High	High	High	High	High	High	SYVSSGEMMVGGLAPGRR	21	8	2	P14136;K7EKH9	M8(Oxidation)	1869.89	0	0.0004532	2.1469	1.82706	2.82536	2.37752	2.5383	2.12039	1
	High	High	High		High	High	QKLQDETNLR	6	7	2	P14136;K7EKH9		1244.66	0	0.0006546	1.84988	3.03383	2.63973		3.00672	2.77579	1
	High		High	High	High		ASERAEMMELNDRFASYIEK	4	9	2	P14136;K7EKH9		2390.1	0	1.045e-05	1.79769		3.82443	3.79912	4.33175		2
	High	High	High	High	High	High	AEMMELNDRFASYIEK	29	9	2	P14136;K7EKH9	M3(Oxidation); N7(Deamidated)	1963.88	0	0.0001767	1.70474	3.23516	3.87944	4.00171	3.14776	3.34925	1
	High	High	High	High	High	High	AEMMELNDRFASYIEK	8	9	2	P14136;K7EKH9	M3(Oxidation); M4(Oxidation)	1978.89	0	4.879e-05	1.69988	1.18067	3.05634	3.09715	2.43034	3.27751	1
	High	High	High	High	High	High	LEAENNLAAYR	8	8	2	P14136;K7EKH9		1263.63	0	1.152e-05	1.62948	3.32653	2.70695	3.21565	1.8737	2.87836	0
	High	High					LQDETNLR	2	8	2	P14136;K7EKH9		988.505	0	0.0001848	1.61957	1.68133					0
	High		High	High	High	High	ELQEQLAR	5	7	2	P14136;K7EKH9	Q3(Deamidated)	987.511	0	0.001612	1.59433		1.90318	2.16339	1.97706	2.06141	0
	High		High	High	High	High	MPPPLPTR	11	10	2	P14136;K7EKH9		908.503	0	0.007399	1.52526		1.95005	2.12976	2.11313	1.99707	0
	High	High	High	High	High	High	MPPPLPTR	32	10	2	P14136;K7EKH9	M1(Oxidation)	924.497	0	0.001652	1.33522	1.42764	2.01667	1.82506	2.0835	2.15268	0
	High		High	High	High	High	SYVSSGEMMVGGLAPGRR	6	8	2	P14136;K7EKH9	M8(Oxidation); M9(Oxidation)	1885.89	0	0.003326	1.07794		2.30105	2.54291	2.17511	2.69024	1
		High	High	High	High	High	FLEQQNKALAAELNQLR	9	9	2	P14136;K7EKH9		1986.08	0	2.668e-11		4.33035	4.41201	5.07204	4.9385	4.93986	1
		High	High			High	TQYEAMASSNMHEAEEWYR	3	7	2	P14136;K7EKH9	Q2(Deamidated); N10(Deamidated)	2334.95	0	1.453e-07		3.36895	3.86925			3.70125	0
		High	High	High	High	High	RSYVSSGEMMVGGLAPGRR	7	8	2	P14136;K7EKH9	M9(Oxidation); M10(Oxidation)	2041.99	0	5.533e-09		2.38749	4.29735	3.90002	5.395	4.50805	2
		High	High	High	High	High	EPTKLADVYQAELR	5	9	2	P14136;K7EKH9		1632.86	0	0.001053		2.2747	3.07415	2.20538	2.71422	2.6239	1
		High	High	High	High		TQYEAMASSNMHEAEEWYR	6	7	2	P14136;K7EKH9	M6(Oxidation); N10(Deamidated); M11(Oxidation)	2365.94	0	8.479e-08		1.72562	5.49096	2.7426	3.1597		0
		High			High	High	TQYEAMASSNMHEAEEWYR	6	7	2	P14136;K7EKH9	Q2(Deamidated); N10(Deamidated); M11(Oxidation)	2350.94	0	1.062e-09		1.45143			3.50354	2.25649	0
			High	High			MPPPLPTRVDFSLAGALNAGFKETR	3	9	2	P14136;K7EKH9		2685.42	0	3.863e-08			5.73634	6.04017			2
			High	High	High	High	TQYEAMASSNMHEAEEWYR	19	7	2	P14136;K7EKH9	M6(Oxidation); M11(Oxidation)	2364.95	0	1.925e-07			5.52254	3.90096	4.08088	5.05549	0
			High				MPPPLPTRVDFSLAGALNAGFKETR	1	9	2	P14136;K7EKH9	M1(Oxidation)	2701.41	0	2.237e-06			5.23192				2
			High	High	High	High	RSYVSSGEMMVGGLAPGR	5	8	2	P14136;K7EKH9	M9(Oxidation); M10(Oxidation)	1885.89	0	1.377e-07			4.21086	4.31935	4.25374	3.77463	1
			High				ASERAEMMELNDRFASYIEK	2	9	2	P14136;K7EKH9	M8(Oxidation); N11(Deamidated)	2407.08	0	0.0001406			4.10493				2
			High	High	High	High	LQDETNLRLEAENNLAAYR	7	8	2	P14136;K7EKH9	N13(Deamidated)	2234.1	0	1.103e-06			3.92897	4.03435	2.58106	3.65018	1
			High				MPPPLPTRVDFSLAGALNAGFKETR	1	9	2	P14136;K7EKH9	N18(Deamidated)	2686.4	0	4.724e-05			3.57134				2
			High				AEMMELNDRFASYIEKVR	2	9	2	P14136;K7EKH9	M3(Oxidation); M4(Oxidation); N7(Deamidated)	2235.04	0	4.385e-05			3.5519				2
			High	High	High	High	QKLQDETNLRLEAENNLAAYR	9	7	2	P14136;K7EKH9		2489.27	0	0.0002493			3.53526	4.08205	4.21167	2.48071	2
			High	High	High	High	DNLAQDLATVR	6	9	2	P14136;K7EKH9		1215.63	0	0.0005496			3.37956	3.47299	3.27862	3.38703	0
			High	High	High	High	ASERAEMMELNDR	4	9	2	P14136;K7EKH9		1551.69	0	2.77e-05			3.36546	3.76255	3.66001	3.34264	1
			High	High	High	High	AEMMELNDRFASYIEKVR	5	9	2	P14136;K7EKH9	N7(Deamidated)	2203.05	0	0.0001316			3.26242	3.14458	2.88751	4.13497	2
			High	High	High	High	AEMMELNDRFASYIEKVR	4	9	2	P14136;K7EKH9		2202.07	0	4.954e-06			3.23682	4.10933	3.69355	3.91764	2
			High	High	High	High	SYVSSGEMMVGGLAPGR	5	8	2	P14136;K7EKH9	M8(Oxidation); M9(Oxidation)	1729.79	0	4.903e-07			3.13253	2.60334	3.02055	3.01457	0
			High			High	LADVYQAELRELR	2	9	2	P14136;K7EKH9		1575.85	0	0.0009692			3.12137			3.07586	1
			High	High	High		AEMMELNDRFASYIEK	5	9	2	P14136;K7EKH9	M3(Oxidation); M4(Oxidation); N7(Deamidated)	1979.87	0	0.000803			3.02899	3.7466	3.3817		1
			High		High	High	LADVYQAELR	3	9	2	P14136;K7EKH9	Q6(Deamidated)	1178.6	0	0.0002003			2.97643		3.19803	2.91023	0
			High	High			ASERAEMMELNDR	2	9	2	P14136;K7EKH9	M7(Oxidation); M8(Oxidation)	1583.68	0	0.0005192			2.9238	1.5212			1
			High	High	High	High	QQVHVELDVAKPDLTAALK	12	7	2	P14136;K7EKH9	Q1(Deamidated)	2076.14	0	1.693e-05			2.77685	3.83379	2.92243	3.99384	0
			High	High	High	High	ASERAEMMELNDR	12	9	2	P14136;K7EKH9	M8(Oxidation)	1567.68	0	0.0008887			2.70024	2.66324	2.85288	2.66178	1
			High	High	High	High	AEMMELNDR	4	9	2	P14136;K7EKH9		1108.48	0	0.0001821			2.38407	2.6386	2.85391	2.75757	0
			High	High	High	High	LDQLTANSAR	4	9	2	P14136;K7EKH9	N7(Deamidated)	1089.55	0	4.324e-05			2.34696	2.71918	2.574	3.00958	0
			High	High			FLEQQNKALAAELNQLR	5	9	2	P14136;K7EKH9	Q4(Deamidated); Q5(Deamidated)	1988.06	0	1.478e-05			2.19386	2.96187			1
			High	High	High	High	AEMMELNDR	11	9	2	P14136;K7EKH9	M3(Oxidation); M4(Oxidation)	1140.47	0	0.001391			1.63392	2.05185	1.82948	2.06938	0
				High			LEVERDNLAQDLATVR	1	9	2	P14136;K7EKH9	N7(Deamidated); Q10(Deamidated)	1843.95	0	0.001358				3.14845			1
				High		High	DNLAQDLATVR	2	9	2	P14136;K7EKH9	N2(Deamidated)	1216.62	0	6.67e-05				3.11841		2.96512	0
				High	High	High	AEMMELNDR	30	9	2	P14136;K7EKH9	M3(Oxidation)	1124.47	0	0.002774				2.48139	2.52025	2.57662	0
					High		QQVHVELDVAKPDLTAALKEIR	4	7	2	P14136;K7EKH9	Q2(Deamidated)	2474.38	0	8.014e-10					6.56054		1
					High		MPPPLPTRVDFSLAGALNAGFK	1	9	2	P14136;K7EKH9		2299.21	0	0.0002801					2.94235		1
					High		TQYEAMASSNMHEAEEWYR	1	7	2	P14136;K7EKH9	Q2(Deamidated); M6(Oxidation); N10(Deamidated); M11(Oxidation)	2366.94	0	0.0001649					2.24588		0
						High	FASYIEKVR	1	9	2	P14136;K7EKH9		1112.61	0	0.000539						2.31792	1
		High					QEVRELQEQLAR	1	1	1	K7EKH9		1498.79	0.001	0.01721		1.18194					1
					High		LQDETNLRLEAENNLAAYR	2	8	2	P14136;K7EKH9	Q2(Deamidated); N13(Deamidated)	2235.11	0.001	0.01346					2.47899		1
			High				LRLDQLTANSAR	1	9	2	P14136;K7EKH9	Q5(Deamidated); N9(Deamidated)	1359.73	0.002	0.02412			2.0614				1
			High	High	High	High	FASYIEK	5	9	2	P14136;K7EKH9		857.442	0.002	0.03243			1.8608	1.84649	1.7688	1.58282	0
				High			MPPPLPTRVDFSLAGALNAGFK	1	9	2	P14136;K7EKH9	N18(Deamidated)	2300.23	0.006	0.2222				1.71532			1
P04406	Glyceraldehyde-3-phosphate dehydrogenase OS=Homo sapiens GN=GAPDH PE=1 SV=3 - [G3P_HUMAN]	225.687	64.78	27	102	263.2	64.78	23	96	372.519	69.55	26	137	460.601	66.57	26	139	473.241	77.01	30	145	472.523	66.27	30	154	335	36.0304	8.45557	catalytic activity; protein binding; nucleotide binding	nucleus; cytoplasm; cytosol; cytoskeleton; membrane; extracellular	cell organization and biogenesis; metabolic process; regulation of biological process; cell death; defense response; response to stimulus
	A2	B2	C2	D2	E2	F2	Sequence	# PSMs	# Proteins	# Protein Groups	Protein Group Accessions	Modifications	MH+ [Da]	q-Value	PEP	XCorr A2	XCorr B2	XCorr C2	XCorr D2	XCorr E2	XCorr F2	# Missed Cleavages
	High	High				High	VIISAPSADAPMFVMGVNHEKYDNSLK	3	6	1	P04406		2933.45	0	3.171e-14	6.96281	6.05375				6.75008	1
	High	High	High	High	High	High	VIISAPSADAPMFVMGVNHEKYDNSLK	10	6	1	P04406	N18(Deamidated)	2934.43	0	4.387e-12	5.93363	5.11535	5.28374	4.28167	7.43914	7.12157	1
	High	High	High	High	High	High	VIHDNFGIVEGLMTTVHAITATQK	20	6	1	P04406	M13(Oxidation)	2611.35	0	2.517e-12	5.59264	7.36776	7.01508	6.46357	7.4025	7.67833	0
	High	High	High	High	High	High	AENGKLVINGNPITIFQERDPSK	60	5	1	P04406	N3(Deamidated); N9(Deamidated)	2542.31	0	1.27e-08	5.08094	5.95775	6.02001	6.51275	5.8004	6.54591	2
	High		High	High	High	High	VIISAPSADAPMFVMGVNHEKYDNSLK	7	6	1	P04406	M12(Oxidation)	2949.45	0	2.585e-10	5.0431		6.82153	7.8056	6.7851	7.00588	1
	High	High	High	High	High	High	VPTANVSVVDLTCR	17	7	1	P04406	C13(Carbamidomethyl)	1530.79	0	3.813e-11	4.79792	4.5469	4.53979	4.51543	4.60739	4.71142	0
	High	High	High	High	High	High	IKWGDAGAEYVVESTGVFTTMEK	12	6	1	P04406		2518.21	0	1.619e-07	4.77673	5.35301	5.23652	4.96827	4.34566	5.72231	1
	High	High	High	High	High	High	VIHDNFGIVEGLMTTVHAITATQK	34	6	1	P04406		2595.36	0	2.145e-18	4.50921	7.9685	7.3084	8.72427	8.76129	7.07254	0
	High	High	High	High	High		AENGKLVINGNPITIFQERDPSK	6	5	1	P04406	N3(Deamidated); N9(Deamidated); N11(Deamidated)	2543.31	0	2.608e-05	4.46155	4.69976	2.72659	3.36511	4.63073		2
	High	High	High	High	High	High	VIPELNGKLTGMAFR	29	7	1	P04406	N6(Deamidated)	1646.89	0	1.893e-06	4.17915	4.18808	4.2745	4.16183	3.95648	4.4488	1
	High	High	High	High	High	High	VPTANVSVVDLTCRLEKPAK	6	7	1	P04406	C13(Carbamidomethyl)	2197.2	0	1.932e-05	3.99155	3.15531	3.43709	4.80867	4.79652	3.52334	1
	High	High	High	High	High	High	WGDAGAEYVVESTGVFTTMEK	14	6	1	P04406		2277.05	0	5.189e-15	3.86303	4.64183	4.58492	5.25595	5.81056	5.59539	0
	High	High	High	High	High	High	VIISAPSADAPMFVMGVNHEK	12	6	1	P04406	M12(Oxidation)	2229.1	0	4.935e-09	3.81704	4.65819	4.65104	4.45571	4.95029	4.42595	0
	High	High	High	High	High	High	LISWYDNEFGYSNR	39	4	1	P04406		1763.8	0	8.069e-06	3.66266	3.89567	3.81727	3.4527	3.64504	3.70826	0
	High	High		High		High	VIISAPSADAPMFVMGVNHEKYDNSLK	6	6	1	P04406	M12(Oxidation); N24(Deamidated)	2950.44	0	1.099e-08	3.61441	3.99135		5.67254		6.43056	1
	High	High	High	High	High	High	AENGKLVINGNPITIFQER	36	5	1	P04406	N3(Deamidated); N9(Deamidated)	2115.11	0	1.214e-07	3.58405	4.01184	4.52909	5.03971	4.8672	4.89543	1
	High	High	High	High	High		LTGMAFRVPTANVSVVDLTCR	5	7	1	P04406	M4(Oxidation); C20(Carbamidomethyl)	2323.19	0	9.953e-08	3.48973	2.5373	4.66871	4.32987	4.33054		1
	High	High	High	High	High	High	LISWYDNEFGYSNR	39	4	1	P04406	N13(Deamidated)	1764.79	0	2.838e-07	3.42337	3.5494	3.80189	3.55354	3.96626	3.90503	0
	High	High	High	High	High	High	WGDAGAEYVVESTGVFTTMEK	12	6	1	P04406	M19(Oxidation)	2293.03	0	3.862e-07	3.3215	4.54141	5.71262	5.31128	4.89335	5.20398	0
	High		High		High		LTGMAFRVPTANVSVVDLTCR	3	7	1	P04406	C20(Carbamidomethyl)	2307.19	0	4.123e-10	3.29433		1.99698		5.7185		1
	High			High	High	High	LVINGNPITIFQERDPSK	9	5	1	P04406	N4(Deamidated)	2042.09	0	0.000184	3.22927			4.41264	4.2716	4.42805	1
	High	High	High	High			DGRGALQNIIPASTGAAK	4	7	1	P04406		1739.94	0	0.0002111	3.15744	3.61615	3.76632	3.24637			1
	High	High	High	High	High	High	GALQNIIPASTGAAKAVGK	6	7	1	P04406		1767.01	0	2.942e-05	3.09048	3.24106	3.77803	2.99276	3.33215	3.83692	1
	High	High	High	High	High	High	IISNASCTTNCLAPLAK	14	7	1	P04406	C7(Carbamidomethyl); C11(Carbamidomethyl)	1833.92	0	3.376e-05	3.05123	2.77797	3.30586	2.65365	3.16339	3.20977	0
	High	High	High	High	High	High	IISNASCTTNCLAPLAK	23	7	1	P04406	C7(Carbamidomethyl); N10(Deamidated); C11(Carbamidomethyl)	1834.9	0	1.1e-07	2.95138	2.73323	3.60579	3.49758	3.80479	3.59895	0
	High	High	High	High	High	High	VVDLMAHMASKE	87	5	1	P04406	M8(Oxidation)	1346.64	0	0.0001191	2.68763	2.20328	3.02789	3.19313	3.00765	3.69833	1
	High	High	High	High	High	High	GALQNIIPASTGAAK	31	7	1	P04406		1411.79	0	0.0001486	2.59966	2.31006	2.56602	2.73499	2.91625	2.73117	0
	High	High	High	High	High	High	TVDGPSGKLWR	6	6	1	P04406		1215.65	0	2.731e-05	2.41006	2.5443	3.18709	3.52722	3.24921	3.66782	1
	High	High	High	High	High	High	VGVNGFGR	22	3	1	P04406	N4(Deamidated)	806.416	0	0.0005749	2.37349	2.53499	2.4281	2.66773	2.71321	2.52234	0
	High	High	High	High	High	High	VVDLMAHMASKE	16	5	1	P04406		1330.65	0	8.459e-07	2.27811	2.95375	3.68643	3.8963	2.93948	3.56486	1
	High	High	High	High	High	High	VIISAPSADAPMFVMGVNHEK	6	6	1	P04406	M12(Oxidation); M15(Oxidation)	2245.1	0	8.008e-10	2.27633	3.59167	4.01971	4.41243	4.67657	4.39451	0
	High	High	High	High	High	High	LVINGNPITIFQER	13	5	1	P04406	N4(Deamidated)	1614.89	0	1.313e-06	2.03151	2.71205	3.04451	3.35782	3.19737	3.67849	0
	High	High	High	High	High	High	VIPELNGKLTGMAFR	15	7	1	P04406	N6(Deamidated); M12(Oxidation)	1662.88	0	0.001105	1.9605	2.63213	2.45437	2.58938	2.81819	2.59191	1
	High	High		High	High	High	VIISAPSADAPMFVMGVNHEK	5	6	1	P04406	N18(Deamidated)	2214.1	0	6.816e-09	1.91365	2.06327		3.79731	4.16505	3.80561	0
	High	High		High	High	High	RVIISAPSADAPMFVMGVNHEK	5	6	1	P04406		2369.22	0	1.419e-07	1.89334	3.94042		5.53178	4.29645	5.20745	1
	High						LWRDGRGALQNIIPASTGAAK	1	7	1	P04406		2195.21	0	1.309e-05	1.87481						2
	High	High	High	High	High	High	AVGKVIPELNGKLTGMAFR	7	7	1	P04406	N10(Deamidated)	2002.12	0	2.131e-08	1.86577	4.25563	5.0917	4.84666	5.50294	5.80489	2
	High		High	High	High	High	AVGKVIPELNGK	12	7	1	P04406	N10(Deamidated)	1225.72	0	0.003891	1.72171		2.94182	3.0844	2.81425	3.18724	1
		High			High		AENGKLVINGNPITIFQERDPSK	4	5	1	P04406	N3(Deamidated)	2541.33	0	2.673e-09		4.67586			5.67286		2
		High		High	High	High	VIISAPSADAPMFVMGVNHEKYDNSLK	4	6	1	P04406	M12(Oxidation); M15(Oxidation)	2965.44	0	4.079e-09		4.56456		5.7067	5.48067	5.65501	1
		High		High		High	LISWYDNEFGYSNR	4	4	1	P04406	N7(Deamidated); N13(Deamidated)	1765.77	0	1.057e-06		2.52888		3.29371		1.30696	0
		High		High			VIHDNFGIVEGLMTTVHAITATQK	2	6	1	P04406	N5(Deamidated); M13(Oxidation)	2612.35	0	1.054e-10		2.39115		5.03834			0
		High	High	High	High	High	VIHDNFGIVEGLMTTVHAITATQK	9	6	1	P04406	N5(Deamidated)	2596.35	0	3.44e-10		2.15233	2.00271	4.66475	5.40743	3.2866	0
		High	High	High	High	High	IKWGDAGAEYVVESTGVFTTMEK	9	6	1	P04406	M21(Oxidation)	2534.2	0	1.061e-06		1.70685	4.58428	2.35468	2.9785	5.57903	1
		High	High	High	High	High	VVDLMAHMASKE	31	5	1	P04406	M5(Oxidation); M8(Oxidation)	1362.64	0	4.432e-05		1.01344	3.12803	2.74846	3.64217	3.0397	1
			High				VIISAPSADAPMFVMGVNHEKYDNSLK	3	6	1	P04406	M12(Oxidation); M15(Oxidation); N18(Deamidated)	2966.44	0	7.222e-07			6.04539				1
			High		High		AVGKVIPELNGKLTGMAFR	3	7	1	P04406	N10(Deamidated); M16(Oxidation)	2018.12	0	4.588e-06			4.47613		3.70782		2
			High				LWRDGRGALQNIIPASTGAAK	1	7	1	P04406	N11(Deamidated)	2196.2	0	0.001047			3.06029				2
			High			High	LVINGNPITIFQERDPSK	2	5	1	P04406		2041.1	0	2.319e-06			2.95841			4.06731	1
			High	High	High	High	LEKPAKYDDIKK	4	5	1	P04406		1447.81	0	0.000102			2.63819	2.4275	2.2856	2.6826	2
			High	High		High	AENGKLVINGNPITIFQER	3	5	1	P04406	N3(Deamidated); N9(Deamidated); N11(Deamidated)	2116.11	0	0.0001008			1.93876	2.44315		3.36029	1
			High	High		High	IISNASCTTNCLAPLAK	4	7	1	P04406	N4(Deamidated); C7(Carbamidomethyl); N10(Deamidated); C11(Carbamidomethyl)	1835.89	0	8.209e-07			0.79827	2.83891		3.34635	0
				High		High	VIISAPSADAPMFVMGVNHEKYDNSLK	2	6	1	P04406	N18(Deamidated); N24(Deamidated)	2935.43	0	6.967e-10				4.47386		3.46295	1
				High	High		VIISAPSADAPMFVMGVNHEK	2	6	1	P04406		2213.11	0	1.168e-07				4.41405	4.46335		0
				High		High	LTGMAFRVPTANVSVVDLTCR	2	7	1	P04406	M4(Oxidation); N12(Deamidated); C20(Carbamidomethyl)	2324.19	0	3.69e-07				3.7776		3.29233	1
				High			VIHDNFGIVEGLMTTVHAITATQK	1	6	1	P04406	N5(Deamidated); Q23(Deamidated)	2597.35	0	6.016e-05				3.19683			0
					High		RVIISAPSADAPMFVMGVNHEKYDNSLK	1	6	1	P04406		3089.55	0	1.369e-11					5.8205		2
					High		VPTANVSVVDLTCRLEKPAKYDDIK	1	5	1	P04406	C13(Carbamidomethyl)	2831.5	0	4.69e-06					5.34297		2
					High		GILGYTEHQVVSSDFNSDTHSSTFDAGAGIALNDHFVK	1	4	1	P04406	N16(Deamidated)	4037.9	0	3.141e-11					4.56942		0
					High		VIISAPSADAPMFVMGVNHEKYDNSLK	1	6	1	P04406	M12(Oxidation); N18(Deamidated); N24(Deamidated)	2951.44	0	3.997e-08					4.00633		1
					High		VIPELNGKLTGMAFR	1	7	1	P04406		1645.91	0	2.985e-07					3.95119		1
					High		AENGKLVINGNPITIFQER	1	5	1	P04406	N3(Deamidated)	2114.13	0	0.0001735					3.38002		1
					High		VPTANVSVVDLTCR	2	7	1	P04406	N5(Deamidated); C13(Carbamidomethyl)	1531.77	0	2.147e-06					3.33688		0
					High		VIHDNFGIVEGLMTTVHAITATQKTVDGPSGK	1	6	1	P04406		3336.72	0	1.894e-05					3.25677		1
					High		RVIISAPSADAPMFVMGVNHEK	1	6	1	P04406	N19(Deamidated)	2370.21	0	0.0004505					2.78638		1
					High		GALQNIIPASTGAAK	1	7	1	P04406	N5(Deamidated)	1412.77	0	3.64e-05					2.38958		0
					High	High	LEKPAKYDDIK	2	5	1	P04406		1319.72	0	0.0008389					1.64693	2.64902	1
						High	RVIISAPSADAPMFVMGVNHEKYDNSLK	1	6	1	P04406	N19(Deamidated)	3090.56	0	6.649e-09						4.06598	2
						High	VKVGVNGFGR	1	3	1	P04406	N6(Deamidated)	1033.58	0	0.00533						2.42958	1
	High	High		High	High	High	LTGMAFR	10	7	1	P04406	M4(Oxidation)	811.414	0.001	0.01117	1.17044	1.19427		1.57529	1.93012	2.01272	0
			High				VIISAPSADAPMFVMGVNHEK	1	6	1	P04406	M12(Oxidation); M15(Oxidation); N18(Deamidated)	2246.07	0.001	0.00193			2.45141				0
			High				KVVKQASEGPLK	1	5	1	P04406		1283.77	0.001	0.01254			0.885972				2
						High	VVDLMAHMASK	1	5	1	P04406	M5(Oxidation)	1217.6	0.003	0.09122						1.10649	0
	High					High	VIPELNGK	3	7	1	P04406	N6(Deamidated)	870.492	0.006	0.2058	1.37533					1.33627	0
Q00610-2	Isoform 2 of Clathrin heavy chain 1 OS=Homo sapiens GN=CLTC - [CLH1_HUMAN]	180.314	33.62	47	79	259.248	43.44	58	101	279.068	42.46	63	94	391.624	50.4	69	126	399.099	48.93	69	118	374.316	51.37	72	115	1639	187.771	5.69385	RNA binding; structural molecule activity; protein binding	cytoplasm; mitochondrion; cytoskeleton; cytosol; membrane; Golgi; extracellular	cell differentiation; transport; cell division; cell organization and biogenesis; cell communication; regulation of biological process; response to stimulus; cellular component movement; development; metabolic process
	A2	B2	C2	D2	E2	F2	Sequence	# PSMs	# Proteins	# Protein Groups	Protein Group Accessions	Modifications	MH+ [Da]	q-Value	PEP	XCorr A2	XCorr B2	XCorr C2	XCorr D2	XCorr E2	XCorr F2	# Missed Cleavages
	High	High	High	High	High	High	ISGETIFVTAPHEATAGIIGVNR	6	2	1	Q00610-2		2353.25	0	1.081e-11	5.80067	6.86847	7.17229	7.35282	7.10749	7.08255	0
	High	High	High	High	High	High	LASTLVHLGEYQAAVDGAR	19	3	1	Q00610-2		1971.03	0	2.145e-12	5.05594	5.37903	5.20452	5.61646	6.36816	5.33397	0
	High	High	High	High	High	High	TSIDAYDNFDNISLAQR	15	4	1	Q00610-2		1942.91	0	1.846e-09	4.68639	5.11251	5.07312	4.71147	5.1892	5.42777	0
	High	High	High	High	High	High	KFDVNTSAVQVLIEHIGNLDR	12	2	1	Q00610-2		2368.26	0	2.21555e-20	4.64423	5.86741	6.52505	8.25745	8.97507	8.66661	1
	High		High	High	High	High	RKDPELWGSVLLESNPYR	9	2	1	Q00610-2		2159.12	0	1.159e-09	4.16654		5.49134	5.51049	4.84323	5.35078	2
	High	High	High	High	High	High	GQFSTDELVAEVEKR	8	5	1	Q00610-2		1707.85	0	2.971e-08	4.14891	4.63342	4.4551	4.93662	4.99642	4.56897	1
	High	High	High	High	High	High	LAELEEFINGPNNAHIQQVGDR	10	3	1	Q00610-2	N9(Deamidated)	2465.2	0	4.267e-10	4.07286	4.43761	4.78284	5.92001	5.81508	6.45986	0
	High		High	High	High	High	MAVRNNLAGAEELFAR	6	2	1	Q00610-2	N5(Deamidated)	1762.89	0	1.455e-06	4.05933		4.40485	4.63313	4.46495	4.9324	1
	High	High	High	High	High	High	KDPELWGSVLLESNPYR	6	2	1	Q00610-2		2003.02	0	3.889e-10	4.04227	3.28299	4.51154	4.40652	5.31193	4.83253	1
	High	High	High	High	High	High	LHIIEVGTPPTGNQPFPK	6	2	1	Q00610-2		1945.06	0	0.001212	3.99439	4.55461	4.30465	3.63966	4.12204	4.21742	0
	High	High	High	High		High	ALEHFTDLYDIKR	8	2	1	Q00610-2		1620.84	0	2.941e-08	3.88902	3.60992	3.86838	4.4291		3.96764	1
	High	High	High	High	High	High	SVNESLNNLFITEEDYQALR	11	4	1	Q00610-2		2355.14	0	9.146e-11	3.78306	4.32078	5.03666	5.73006	5.91621	5.76465	0
	High	High	High	High	High		GQCDLELINVCNENSLFK	7	2	1	Q00610-2	C3(Carbamidomethyl); C11(Carbamidomethyl)	2153.01	0	1.998e-11	3.77979	4.49396	4.99985	5.64034	5.70322		0
	High	High	High	High	High	High	SVNESLNNLFITEEDYQALR	58	4	1	Q00610-2	N7(Deamidated)	2356.13	0	2.225e-07	3.4201	3.17339	4.3647	4.28232	4.70952	4.61461	0
	High	High	High	High	High	High	SVDPTLALSVYLR	13	2	1	Q00610-2		1433.8	0	1.888e-07	3.37672	3.73479	3.59961	3.77627	3.94543	3.85917	0
	High	High	High	High	High		CNEPAVWSQLAK	5	2	1	Q00610-2	C1(Carbamidomethyl)	1402.68	0	1.658e-05	3.351	2.67547	2.93106	3.00844	2.85587		0
	High	High	High	High	High	High	IVLDNSVFSEHR	8	5	1	Q00610-2		1415.73	0	8.815e-05	3.28993	3.43173	2.97994	2.64339	3.31307	3.39936	0
	High				High	High	VGEQAQVVIIDMNDPSNPIR	4	5	1	Q00610-2		2195.12	0	3.392e-07	3.182				5.28596	5.39914	0
	High	High	High	High	High	High	GQFSTDELVAEVEK	6	5	1	Q00610-2		1551.75	0	2.347e-06	3.09258	3.6065	3.50607	4.04126	4.09588	3.97489	0
	High	High	High	High	High		HSSLAGCQIINYR	5	2	1	Q00610-2	C7(Carbamidomethyl)	1518.75	0	7.555e-06	3.05573	3.95048	3.32193	3.37398	4.10536		0
	High	High		High	High	High	RPLIDQVVQTALSETQDPEEVSVTVK	8	2	1	Q00610-2		2881.51	0	9.156e-16	3.0277	3.58691		7.68447	5.23654	3.68167	0
	High	High	High	High	High	High	VSQPIEGHAASFAQFK	6	2	1	Q00610-2		1716.87	0	6.062e-06	2.96121	3.75575	4.54661	3.84929	4.46328	3.89228	0
	High	High	High		High	High	NLQNLLILTAIK	5	5	1	Q00610-2		1353.85	0	1.485e-05	2.95789	3.27434	2.9577		3.42783	3.20014	0
	High	High	High	High	High	High	VGYTPDWIFLLR	6	6	1	Q00610-2		1479.8	0	8.686e-06	2.89367	3.3546	3.11054	3.85378	3.42277	3.30439	0
	High					High	GQCDLELINVCNENSLFK	4	2	1	Q00610-2	C3(Carbamidomethyl); N9(Deamidated); C11(Carbamidomethyl)	2154	0	4.382e-06	2.80596					4.2569	0
	High	High	High	High	High	High	ALEHFTDLYDIK	6	2	1	Q00610-2		1464.74	0	3.334e-05	2.79476	3.28551	2.92934	3.82758	3.46726	3.2794	0
	High	High	High	High	High	High	LLYNNVSNFGR	7	3	1	Q00610-2		1296.67	0	1.936e-06	2.78938	3.11166	2.77719	2.82634	3.28189	3.16303	0
	High	High	High	High	High	High	LKLLLPWLEAR	6	2	1	Q00610-2		1351.84	0	0.0001876	2.74727	3.48416	3.46177	3.39799	3.48045	3.72207	1
	High	High	High	High	High	High	RDPHLACVAYER	7	5	1	Q00610-2	C7(Carbamidomethyl)	1486.72	0	5.937e-07	2.72036	2.83949	4.07154	4.25967	4.13039	4.68766	1
	High	High	High	High	High	High	EHLELFWSR	8	3	1	Q00610-2		1216.61	0	0.008623	2.68565	2.76099	2.79176	2.8403	2.93763	2.92072	0
	High	High	High	High	High	High	KFNALFAQGNYSEAAK	9	2	1	Q00610-2		1758.88	0	0.0004471	2.53376	2.44745	3.33121	2.67034	2.73939	2.95017	1
	High	High	High	High	High		LLYNNVSNFGR	10	3	1	Q00610-2	N4(Deamidated)	1297.65	0	0.0002332	2.52199	2.59186	2.89439	2.94194	2.78527		0
	High	High	High	High	High	High	NNLAGAEELFAR	12	2	1	Q00610-2	N2(Deamidated)	1305.64	0	1.483e-05	2.51777	3.01876	3.11585	2.61095	2.89723	3.47099	0
	High	High	High	High	High	High	LEKHELIEFR	6	5	1	Q00610-2		1313.72	0	2.734e-06	2.50474	3.28941	2.9219	3.2316	3.56504	3.41416	1
	High	High		High			LAELEEFINGPNNAHIQQVGDR	3	3	1	Q00610-2		2464.21	0	6.255e-08	2.44724	4.53081		4.87949			0
	High		High		High	High	VVGAMQLYSVDRK	4	5	1	Q00610-2		1465.78	0	0.00394	2.29483		2.56132		2.44282	2.56364	1
	High		High				ARESYVETELIFALAK	2	3	1	Q00610-2		1839.99	0	0.004553	2.18747		2.51147				1
	High		High			High	ESYVETELIFALAKTNR	3	3	1	Q00610-2		1984.04	0	2.061e-06	2.1643		2.95827			4.04901	1
	High	High	High	High	High	High	IYIDSNNNPER	6	2	1	Q00610-2		1334.63	0	1.401e-05	2.15981	2.335	2.84203	2.86247	2.669	2.72693	0
	High	High	High	High	High	High	LLLPWLEAR	8	2	1	Q00610-2		1110.67	0	0.002884	2.10738	2.16891	2.10325	2.29058	2.3975	2.45873	0
	High	High	High		High	High	KFNALFAQGNYSEAAK	8	2	1	Q00610-2	N10(Deamidated)	1759.86	0	0.0002573	1.99676	2.60847	2.59004		3.14925	2.8468	1
	High	High	High	High	High		FLRENPYYDSR	10	2	1	Q00610-2		1459.7	0	0.00011	1.88938	2.84091	3.44549	3.21471	3.42019		1
	High	High					ADDPSSYMEVVQAANTSGNWEELVK	4	2	1	Q00610-2	Q12(Deamidated); N15(Deamidated)	2742.23	0	1.378e-06	1.83641	4.28138					0
	High	High	High	High	High	High	ESYVETELIFALAK	6	3	1	Q00610-2		1612.84	0	1.571e-05	1.80149	2.93597	2.5352	2.5129	2.93981	3.24232	0
	High	High	High	High	High	High	FDVNTSAVQVLIEHIGNLDR	6	2	1	Q00610-2		2240.16	0	3.475e-09	1.68527	2.78309	2.52828	4.24805	3.47827	2.88167	0
	High	High		High	High	High	IYIDSNNNPER	5	2	1	Q00610-2	N6(Deamidated)	1335.62	0	0.0006356	1.60081	1.6097		2.62343	2.88538	2.40693	0
	High	High	High	High		High	NNRPSEGPLQTR	5	2	1	Q00610-2		1368.7	0	6.679e-07	1.47946	2.01754	3.52671	4.13408		4.26474	0
	High	High		High	High	High	WLLLTGISAQQNR	6	2	1	Q00610-2		1499.83	0	1.084e-06	1.47764	3.08218		3.0895	3.10603	3.7802	0
	High				High	High	FNALFAQGNYSEAAK	3	2	1	Q00610-2		1630.78	0	1.17e-05	1.2867				2.62857	3.05082	0
	High	High	High		High	High	ENPYYDSR	5	2	1	Q00610-2		1043.44	0	0.003962	1.16457	1.95382	1.6271		2.1018	2.0647	0
		High			High		ISGETIFVTAPHEATAGIIGVNRK	2	2	1	Q00610-2		2481.35	0	1.879e-07		4.43546			4.32623		1
		High	High	High		High	RPLIDQVVQTALSETQDPEEVSVTVK	5	2	1	Q00610-2	Q16(Deamidated)	2882.51	0	7.153e-11		4.26305	4.41976	3.16098		5.97285	0
		High	High	High			VGEQAQVVIIDMNDPSNPIR	9	5	1	Q00610-2	Q6(Deamidated)	2196.12	0	4.651e-07		3.85648	2.74149	4.46698			0
		High					RKDPELWGSVLLESNPYR	2	2	1	Q00610-2	N15(Deamidated)	2160.13	0	0.001115		3.70719					2
		High	High	High	High	High	QLPLVKPYLR	5	3	1	Q00610-2		1226.76	0	0.0001118		3.57754	3.67929	3.42724	3.35097	2.81747	0
		High		High	High		SVNESLNNLFITEEDYQALR	5	4	1	Q00610-2	N7(Deamidated); N8(Deamidated)	2357.13	0	3.257e-05		3.41609		1.88168	1.31371		0
		High			High	High	LLEMNLMHAPQVADAILGNQMFTHYDR	3	2	1	Q00610-2		3128.5	0	2.482e-11		3.39646			5.95996	6.46705	0
		High	High	High	High	High	LAELEEFINGPNNAHIQQVGDR	11	3	1	Q00610-2	N9(Deamidated); N12(Deamidated)	2466.19	0	6.114e-11		3.18763	4.7646	6.17174	5.84479	5.44228	0
		High	High	High	High	High	NNLAGAEELFAR	5	2	1	Q00610-2		1304.66	0	0.0004691		3.17194	2.55981	2.89795	3.16024	2.56157	0
		High	High				TSIDAYDNFDNISLAQR	2	4	1	Q00610-2	N8(Deamidated)	1943.91	0	1.234e-07		3.13261	2.29326				0
		High	High	High	High	High	WLKEDKLECSEELGDLVK	6	6	1	Q00610-2	C9(Carbamidomethyl)	2191.08	0	1.952e-08		3.10715	2.84387	4.65617	4.30413	3.71974	2
		High	High	High	High	High	VKQLPLVKPYLR	5	3	1	Q00610-2		1453.93	0	1.669e-06		3.07044	2.67264	3.36021	3.73553	3.71092	1
		High		High	High		ANVPNKVIQCFAETGQVQK	3	2	1	Q00610-2	C10(Carbamidomethyl)	2131.1	0	2.903e-06		2.91716		3.04553	3.77422		1
		High	High	High		High	KVSQPIEGHAASFAQFK	4	2	1	Q00610-2		1844.96	0	1.355e-08		2.91482	2.74978	5.27071		5.49715	1
		High		High	High	High	VVGAMQLYSVDR	4	5	1	Q00610-2		1337.69	0	4.243e-07		2.79771		3.38143	3.04483	3.19726	0
		High	High			High	EVCFACVDGKEFR	3	3	1	Q00610-2	C3(Carbamidomethyl); C6(Carbamidomethyl)	1616.72	0	3.229e-05		2.63109	2.77804			3.25288	1
		High			High	High	TLQIFNIEMK	3	7	1	Q00610-2		1236.66	0	0.002376		2.52014			2.70881	2.80898	0
		High		High	High	High	VANVELYYR	4	3	1	Q00610-2		1126.59	0	0.0006413		2.47462		2.83338	2.8942	2.94854	0
		High	High	High	High	High	KFDVNTSAVQVLIEHIGNLDR	5	2	1	Q00610-2	N5(Deamidated)	2369.24	0	9.855e-10		1.82837	1.78588	4.18924	4.6604	4.01035	1
		High	High	High			AFMTADLPNELIELLEK	3	5	1	Q00610-2	M3(Oxidation); N9(Deamidated)	1964.01	0	0.0004836		1.69746	1.2348	1.58258			0
		High			High	High	ESNCYDPER	3	2	1	Q00610-2	C4(Carbamidomethyl)	1169.45	0	0.0002595		1.48531			2.1364	1.16814	0
		High		High			ADDPSSYMEVVQAANTSGNWEELVK	2	2	1	Q00610-2	M8(Oxidation); Q12(Deamidated)	2757.24	0	2.48e-10		1.37096		4.12767			0
		High	High	High	High	High	AHIAQLCEK	5	6	1	Q00610-2	C7(Carbamidomethyl)	1069.55	0	0.001955		1.33884	2.44897	2.43011	2.26958	2.77249	0
		High		High	High	High	AFMTADLPNELIELLEK	7	5	1	Q00610-2		1947.01	0	4.042e-06		1.15019		3.05493	2.32699	2.66291	0
		High		High	High	High	LPVVIGGLLDVDCSEDVIK	5	2	1	Q00610-2	C13(Carbamidomethyl)	2041.09	0	2.375e-09		1.07089		4.03388	3.52998	4.1273	0
			High	High	High	High	YCEKRDPHLACVAYER	4	5	1	Q00610-2	C2(Carbamidomethyl); C11(Carbamidomethyl)	2066.95	0	9.164e-06			4.53917	4.86873	4.6183	3.74358	2
			High	High	High	High	IHEGCEEPATHNALAK	4	2	1	Q00610-2	C5(Carbamidomethyl)	1776.83	0	2.694e-05			4.38962	2.77984	3.95107	2.69245	0
			High			High	ADDPSSYMEVVQAANTSGNWEELVK	2	2	1	Q00610-2	M8(Oxidation)	2756.23	0	1.317e-05			4.06363			2.82136	0
			High	High	High	High	ADDPSSYMEVVQAANTSGNWEELVK	4	2	1	Q00610-2		2740.23	0	1.682e-10			3.61939	4.81969	5.72929	5.58482	0
			High		High	High	RPISADSAIMNPASK	3	5	1	Q00610-2		1557.81	0	3.052e-08			3.58294		4.01653	3.89176	0
			High				LLEMNLMHAPQVADAILGNQMFTHYDR	1	2	1	Q00610-2	M4(Oxidation); M7(Oxidation)	3160.51	0	9.899e-06			3.28204				0
			High	High	High	High	NLQNLLILTAIKADR	4	5	1	Q00610-2		1696.01	0	9.023e-07			3.15604	4.34903	2.8555	3.60183	1
			High	High			KFNALFAQGNYSEAAK	2	2	1	Q00610-2	Q8(Deamidated); N10(Deamidated)	1760.86	0	0.003735			3.03755	3.15077			1
			High				IHEGCEEPATHNALAK	1	2	1	Q00610-2	C5(Carbamidomethyl); N12(Deamidated)	1777.81	0	0.001189			2.80408				0
			High				VVGAMQLYSVDR	1	5	1	Q00610-2	M5(Oxidation)	1353.68	0	3.575e-05			2.78992				0
			High	High			TWKEVCFACVDGKEFR	2	3	1	Q00610-2	C6(Carbamidomethyl); C9(Carbamidomethyl)	2031.95	0	0.001172			2.65585	2.76447			2
			High	High			LEKHELIEFRR	2	5	1	Q00610-2		1469.83	0	0.002628			2.47999	2.52224			2
			High				TSIDAYDNFDNISLAQRLEK	1	4	1	Q00610-2		2313.14	0	0.000205			2.42891				1
			High	High	High	High	VIQCFAETGQVQK	4	2	1	Q00610-2	C4(Carbamidomethyl)	1507.76	0	2.748e-05			1.54359	2.97909	2.83223	3.0651	0
				High		High	FQEHLQLQNLGINPANIGFSTLTMESDKFICIR	2	5	1	Q00610-2	C31(Carbamidomethyl)	3834.93	0	2.9e-13				7.02946		5.61795	1
				High			LLEMNLMHAPQVADAILGNQMFTHYDR	2	2	1	Q00610-2	N5(Deamidated)	3129.52	0	1.835e-10				5.67723			0
				High			LLEMNLMHAPQVADAILGNQMFTHYDR	2	2	1	Q00610-2	M7(Oxidation); Q11(Deamidated); N19(Deamidated)	3146.49	0	5.763e-06				4.18851			0
				High	High		AHIAQLCEKAGLLQR	2	2	1	Q00610-2	C7(Carbamidomethyl)	1707.93	0	1.696e-06				3.90802	3.40508		1
				High	High	High	KVGYTPDWIFLLR	3	6	1	Q00610-2		1607.9	0	0.001231				3.5744	3.19362	3.14981	1
				High			SVQNHNNKSVNESLNNLFITEEDYQALR	6	4	1	Q00610-2	N6(Deamidated); N16(Deamidated)	3278.58	0	1.482e-07				3.51397			1
				High	High	High	AFMTADLPNELIELLEK	4	5	1	Q00610-2	M3(Oxidation)	1963.01	0	1.58e-05				3.09192	3.08633	1.68426	0
				High	High		AHMGMFTELAILYSK	3	5	1	Q00610-2	M3(Oxidation)	1727.85	0	0.000378				3.06321	3.08437		0
				High		High	RPISADSAIMNPASK	4	5	1	Q00610-2	M10(Oxidation)	1573.8	0	5.649e-06				3.00151		4.49346	0
				High		High	IVLDNSVFSEHR	2	5	1	Q00610-2	N5(Deamidated)	1416.71	0	4.323e-06				2.76006		3.18874	0
				High			MREHLELFWSR	1	3	1	Q00610-2	M1(Oxidation)	1519.76	0	0.001337				2.58228			1
				High			ADDPSSYMEVVQAANTSGNWEELVK	1	2	1	Q00610-2	N15(Deamidated)	2741.23	0	1.802e-05				2.4499			0
				High	High	High	EAIDSYIKADDPSSYMEVVQAANTSGNWEELVK	3	2	1	Q00610-2	Q20(Deamidated)	3660.7	0	5.34e-11				2.43538	4.68624	2.7834	1
				High			HNIMDFAMPYFIQVMK	1	5	1	Q00610-2	N2(Deamidated)	1985.95	0	0.003186				2.37151			0
					High		FQEHLQLQNLGINPANIGFSTLTMESDKFICIR	1	5	1	Q00610-2	N13(Deamidated); N16(Deamidated); C31(Carbamidomethyl)	3836.93	0	1.046e-17					7.22457		1
					High	High	AHMGMFTELAILYSK	2	5	1	Q00610-2		1711.86	0	1.256e-05					4.06448	4.00403	0
					High		LLEMNLMHAPQVADAILGNQMFTHYDR	1	2	1	Q00610-2	M7(Oxidation); Q11(Deamidated)	3145.5	0	4.275e-06					3.56216		0
					High		LLEMNLMHAPQVADAILGNQMFTHYDR	2	2	1	Q00610-2	M7(Oxidation)	3144.52	0	4.707e-07					3.55081		0
					High	High	AHTMTDDVTFWK	2	3	1	Q00610-2		1451.66	0	0.0007016					2.70907	2.48013	0
					High		ISGETIFVTAPHEATAGIIGVNR	1	2	1	Q00610-2	N22(Deamidated)	2354.23	0	0.001386					2.27197		0
						High	KFDVNTSAVQVLIEHIGNLDR	1	2	1	Q00610-2	N5(Deamidated); Q10(Deamidated)	2370.23	0	3.943e-06						4.49046	1
						High	HNIMDFAMPYFIQVMK	1	5	1	Q00610-2		1984.95	0	2.488e-05						3.14863	0
						High	ANVPNKVIQCFAETGQVQK	2	2	1	Q00610-2	N2(Deamidated); C10(Carbamidomethyl)	2132.1	0	0.002054						2.81235	1
						High	FQSVPAQPGQTSPLLQYFGILLDQGQLNK	2	2	1	Q00610-2	Q16(Deamidated)	3188.68	0	4.171e-06						1.91457	0
	High	High	High	High	High	High	EAIDSYIK	6	2	1	Q00610-2		938.483	0.001	0.01896	2.03088	2.10082	1.63154	2.00387	2.07205	1.87568	0
[truncated: 14,790 more rows]

## Sheet: All Proteins
Alzheimer's associated protein	Neuronal (more stringent database)	Neuronal (less stringent database)	Accession	Description
Yes	Yes	Yes	P68371	Tubulin beta-4B chain OS=Homo sapiens GN=TUBB4B PE=1 SV=1 - [TBB4B_HUMAN]
No	Yes	Yes	Q13885	Tubulin beta-2A chain OS=Homo sapiens GN=TUBB2A PE=1 SV=1 - [TBB2A_HUMAN]
Yes	Yes	Yes	P04350	Tubulin beta-4A chain OS=Homo sapiens GN=TUBB4A PE=1 SV=2 - [TBB4A_HUMAN]
Yes	Yes	Yes	Q9BVA1	Tubulin beta-2B chain OS=Homo sapiens GN=TUBB2B PE=1 SV=1 - [TBB2B_HUMAN]
Yes	Yes	Yes	P07437	Tubulin beta chain OS=Homo sapiens GN=TUBB PE=1 SV=2 - [TBB5_HUMAN]
No	No	No	Q8IWP6	Class IVb beta tubulin OS=Homo sapiens PE=2 SV=1 - [Q8IWP6_HUMAN]
Yes	Yes	Yes	P14136	Glial fibrillary acidic protein OS=Homo sapiens GN=GFAP PE=1 SV=1 - [GFAP_HUMAN]
Yes	Yes	Yes	Q13509	Tubulin beta-3 chain OS=Homo sapiens GN=TUBB3 PE=1 SV=2 - [TBB3_HUMAN]
Yes	Yes	Yes	A8MUB1;P68366-2	Tubulin alpha-4A chain OS=Homo sapiens GN=TUBA4A PE=2 SV=1 - [A8MUB1_HUMAN]
No	No	Yes	Q9BQE3	Tubulin alpha-1C chain OS=Homo sapiens GN=TUBA1C PE=1 SV=1 - [TBA1C_HUMAN]
No	No	No	Q59GB4	Dihydropyrimidinase-like 2 variant (Fragment) OS=Homo sapiens PE=2 SV=1 - [Q59GB4_HUMAN]
No	Yes	Yes	Q9BUF5	Tubulin beta-6 chain OS=Homo sapiens GN=TUBB6 PE=1 SV=1 - [TBB6_HUMAN]
No	Yes	Yes	Q13748	Tubulin alpha-3C/D chain OS=Homo sapiens GN=TUBA3C PE=1 SV=3 - [TBA3C_HUMAN]
Yes	Yes	Yes	P60709	Actin, cytoplasmic 1 OS=Homo sapiens GN=ACTB PE=1 SV=1 - [ACTB_HUMAN]
Yes	Yes	Yes	Q13813-2	Isoform 2 of Spectrin alpha chain, non-erythrocytic 1 OS=Homo sapiens GN=SPTAN1 - [SPTN1_HUMAN]
Yes	Yes	Yes	Q13813-3	Isoform 3 of Spectrin alpha chain, non-erythrocytic 1 OS=Homo sapiens GN=SPTAN1 - [SPTN1_HUMAN]
No	No	Yes	Q3ZCM7	Tubulin beta-8 chain OS=Homo sapiens GN=TUBB8 PE=1 SV=2 - [TBB8_HUMAN]
Yes	Yes	Yes	P12277	Creatine kinase B-type OS=Homo sapiens GN=CKB PE=1 SV=1 - [KCRB_HUMAN]
No	No	No	K7EKH9	Glial fibrillary acidic protein (Fragment) OS=Homo sapiens GN=GFAP PE=2 SV=1 - [K7EKH9_HUMAN]
Yes	Yes	Yes	P04406	Glyceraldehyde-3-phosphate dehydrogenase OS=Homo sapiens GN=GAPDH PE=1 SV=3 - [G3P_HUMAN]
Yes	Yes	Yes	Q00610-2	Isoform 2 of Clathrin heavy chain 1 OS=Homo sapiens GN=CLTC - [CLH1_HUMAN]
Yes	Yes	Yes	Q01082	Spectrin beta chain, non-erythrocytic 1 OS=Homo sapiens GN=SPTBN1 PE=1 SV=2 - [SPTB2_HUMAN]
Yes	Yes	Yes	Q9NY65	Tubulin alpha-8 chain OS=Homo sapiens GN=TUBA8 PE=1 SV=1 - [TBA8_HUMAN]
Yes	Yes	Yes	P14618-2	Isoform M1 of Pyruvate kinase PKM OS=Homo sapiens GN=PKM - [KPYM_HUMAN]
Yes	Yes	Yes	P14618	Pyruvate kinase PKM OS=Homo sapiens GN=PKM PE=1 SV=4 - [KPYM_HUMAN]
Yes	Yes	Yes	P06576	ATP synthase subunit beta, mitochondrial OS=Homo sapiens GN=ATP5B PE=1 SV=3 - [ATPB_HUMAN]
Yes	Yes	Yes	P06733	Alpha-enolase OS=Homo sapiens GN=ENO1 PE=1 SV=2 - [ENOA_HUMAN]
Yes	Yes	Yes	P25705	ATP synthase subunit alpha, mitochondrial OS=Homo sapiens GN=ATP5A1 PE=1 SV=1 - [ATPA_HUMAN]
No	Yes	Yes	P13637	Sodium/potassium-transporting ATPase subunit alpha-3 OS=Homo sapiens GN=ATP1A3 PE=1 SV=3 - [AT1A3_HUMAN]
Yes	Yes	Yes	P09104	Gamma-enolase OS=Homo sapiens GN=ENO2 PE=1 SV=3 - [ENOG_HUMAN]
No	Yes	Yes	P05023-3	Isoform 3 of Sodium/potassium-transporting ATPase subunit alpha-1 OS=Homo sapiens GN=ATP1A1 - [AT1A1_HUMAN]
No	Yes	Yes	P04264	Keratin, type II cytoskeletal 1 OS=Homo sapiens GN=KRT1 PE=1 SV=6 - [K2C1_HUMAN]
Yes	Yes	Yes	P07196	Neurofilament light polypeptide OS=Homo sapiens GN=NEFL PE=1 SV=3 - [NFL_HUMAN]
Yes	Yes	Yes	Q15149-7	Isoform 7 of Plectin OS=Homo sapiens GN=PLEC - [PLEC_HUMAN]
Yes	Yes	Yes	P04075	Fructose-bisphosphate aldolase A OS=Homo sapiens GN=ALDOA PE=1 SV=2 - [ALDOA_HUMAN]
No	No	No	P68032	Actin, alpha cardiac muscle 1 OS=Homo sapiens GN=ACTC1 PE=1 SV=1 - [ACTC_HUMAN]
Yes	Yes	Yes	P09543	2',3'-cyclic-nucleotide 3'-phosphodiesterase OS=Homo sapiens GN=CNP PE=1 SV=2 - [CN37_HUMAN]
Yes	Yes	Yes	P09972	Fructose-bisphosphate aldolase C OS=Homo sapiens GN=ALDOC PE=1 SV=2 - [ALDOC_HUMAN]
No	Yes	Yes	P50993	Sodium/potassium-transporting ATPase subunit alpha-2 OS=Homo sapiens GN=ATP1A2 PE=1 SV=1 - [AT1A2_HUMAN]
Yes	Yes	Yes	P07197	Neurofilament medium polypeptide OS=Homo sapiens GN=NEFM PE=1 SV=3 - [NFM_HUMAN]
No	Yes	Yes	P62736	Actin, aortic smooth muscle OS=Homo sapiens GN=ACTA2 PE=1 SV=1 - [ACTA_HUMAN]
Yes	Yes	Yes	P17600	Synapsin-1 OS=Homo sapiens GN=SYN1 PE=1 SV=3 - [SYN1_HUMAN]
No	No	No	P13645	Keratin, type I cytoskeletal 10 OS=Homo sapiens GN=KRT10 PE=1 SV=6 - [K1C10_HUMAN]
Yes	Yes	Yes	Q05193-2	Isoform 2 of Dynamin-1 OS=Homo sapiens GN=DNM1 - [DYN1_HUMAN]
No	Yes	Yes	P46459	Vesicle-fusing ATPase OS=Homo sapiens GN=NSF PE=1 SV=3 - [NSF_HUMAN]
Yes	Yes	Yes	P61764	Syntaxin-binding protein 1 OS=Homo sapiens GN=STXBP1 PE=1 SV=1 - [STXB1_HUMAN]
Yes	Yes	Yes	Q05193-4	Isoform 4 of Dynamin-1 OS=Homo sapiens GN=DNM1 - [DYN1_HUMAN]
Yes	Yes	Yes	Q16352	Alpha-internexin OS=Homo sapiens GN=INA PE=1 SV=2 - [AINX_HUMAN]
Yes	No	No	P62873	Guanine nucleotide-binding protein G(I)/G(S)/G(T) subunit beta-1 OS=Homo sapiens GN=GNB1 PE=1 SV=3 - [GBB1_HUMAN]
Yes	Yes	Yes	P19367	Hexokinase-1 OS=Homo sapiens GN=HK1 PE=1 SV=3 - [HXK1_HUMAN]
No	No	No	B3KW93	cDNA FLJ42590 fis, clone BRACE3009708, highly similar to Sodium/potassium-transporting ATPase alpha-2chain (EC 3.6.3.9) OS=Homo sapiens PE=2 SV=1 - [B3KW93_HUMAN]
Yes	Yes	Yes	P11142	Heat shock cognate 71 kDa protein OS=Homo sapiens GN=HSPA8 PE=1 SV=1 - [HSP7C_HUMAN]
Yes	Yes	Yes	Q01484	Ankyrin-2 OS=Homo sapiens GN=ANK2 PE=1 SV=4 - [ANK2_HUMAN]
No	Yes	Yes	Q99798	Aconitate hydratase, mitochondrial OS=Homo sapiens GN=ACO2 PE=1 SV=2 - [ACON_HUMAN]
No	Yes	Yes	P09471	Guanine nucleotide-binding protein G(o) subunit alpha OS=Homo sapiens GN=GNAO1 PE=1 SV=4 - [GNAO_HUMAN]
Yes	Yes	Yes	P07900	Heat shock protein HSP 90-alpha OS=Homo sapiens GN=HSP90AA1 PE=1 SV=5 - [HS90A_HUMAN]
Yes	Yes	Yes	B7Z1R5;P38606-2	V-type proton ATPase catalytic subunit A OS=Homo sapiens GN=ATP6V1A PE=2 SV=1 - [B7Z1R5_HUMAN]
No	Yes	Yes	P00367	Glutamate dehydrogenase 1, mitochondrial OS=Homo sapiens GN=GLUD1 PE=1 SV=2 - [DHE3_HUMAN]
Yes	Yes	Yes	Q92752	Tenascin-R OS=Homo sapiens GN=TNR PE=1 SV=3 - [TENR_HUMAN]
Yes	Yes	Yes	P08238	Heat shock protein HSP 90-beta OS=Homo sapiens GN=HSP90AB1 PE=1 SV=4 - [HS90B_HUMAN]
No	Yes	Yes	Q9H4B7	Tubulin beta-1 chain OS=Homo sapiens GN=TUBB1 PE=1 SV=1 - [TBB1_HUMAN]
Yes	Yes	Yes	P21281	V-type proton ATPase subunit B, brain isoform OS=Homo sapiens GN=ATP6V1B2 PE=1 SV=3 - [VATB2_HUMAN]
No	No	No	I6L894	Ankyrin-2 OS=Homo sapiens GN=ANK2 PE=2 SV=1 - [I6L894_HUMAN]
Yes	Yes	Yes	P08670	Vimentin OS=Homo sapiens GN=VIM PE=1 SV=4 - [VIME_HUMAN]
Yes	Yes	Yes	P40926	Malate dehydrogenase, mitochondrial OS=Homo sapiens GN=MDH2 PE=1 SV=3 - [MDHM_HUMAN]
Yes	Yes	Yes	Q14204	Cytoplasmic dynein 1 heavy chain 1 OS=Homo sapiens GN=DYNC1H1 PE=1 SV=5 - [DYHC1_HUMAN]
No	No	No	P62937	Peptidyl-prolyl cis-trans isomerase A OS=Homo sapiens GN=PPIA PE=1 SV=2 [PPIA_HUMAN]
No	Yes	Yes	F5GX05;Q9Y2J2-4	Band 4.1-like protein 3 OS=Homo sapiens GN=EPB41L3 PE=2 SV=1 - [F5GX05_HUMAN]
No	No	No	Q9BYX7	Putative beta-actin-like protein 3 OS=Homo sapiens GN=POTEKP PE=5 SV=1 - [ACTBM_HUMAN]
Yes	Yes	Yes	P30086	Phosphatidylethanolamine-binding protein 1 OS=Homo sapiens GN=PEBP1 PE=1 SV=3 - [PEBP1_HUMAN]
No	Yes	Yes	P35527	Keratin, type I cytoskeletal 9 OS=Homo sapiens GN=KRT9 PE=1 SV=3 - [K1C9_HUMAN]
Yes	Yes	Yes	P08107	Heat shock 70 kDa protein 1A/1B OS=Homo sapiens GN=HSPA1A PE=1 SV=5 - [HSP71_HUMAN]
Yes	Yes	Yes	P12532	Creatine kinase U-type, mitochondrial OS=Homo sapiens GN=CKMT1A PE=1 SV=1 - [KCRU_HUMAN]
No	No	No	Q71UF1	Aconitase OS=Homo sapiens GN=ACO2 PE=4 SV=1 - [Q71UF1_HUMAN]
Yes	Yes	Yes	P31150	Rab GDP dissociation inhibitor alpha OS=Homo sapiens GN=GDI1 PE=1 SV=2 - [GDIA_HUMAN]
Yes	Yes	Yes	Q14194	Dihydropyrimidinase-related protein 1 OS=Homo sapiens GN=CRMP1 PE=1 SV=1 - [DPYL1_HUMAN]
No	Yes	Yes	Q562R1	Beta-actin-like protein 2 OS=Homo sapiens GN=ACTBL2 PE=1 SV=2 - [ACTBL_HUMAN]
Yes	Yes	Yes	P00558	Phosphoglycerate kinase 1 OS=Homo sapiens GN=PGK1 PE=1 SV=3 - [PGK1_HUMAN]
Yes	Yes	Yes	P61266-2	Isoform 2 of Syntaxin-1B OS=Homo sapiens GN=STX1B - [STX1B_HUMAN]
No	No	No	P68871	Hemoglobin subunit beta OS=Homo sapiens GN=HBB PE=1 SV=2 [HBB_HUMAN]
Yes	Yes	Yes	Q9UQM7	Calcium/calmodulin-dependent protein kinase type II subunit alpha OS=Homo sapiens GN=CAMK2A PE=1 SV=2 - [KCC2A_HUMAN]
Yes	Yes	Yes	Q969P0-3	Isoform 3 of Immunoglobulin superfamily member 8 OS=Homo sapiens GN=IGSF8 - [IGSF8_HUMAN]
Yes	Yes	Yes	P22314	Ubiquitin-like modifier-activating enzyme 1 OS=Homo sapiens GN=UBA1 PE=1 SV=3 - [UBA1_HUMAN]
Yes	Yes	Yes	O94856-4	Isoform 4 of Neurofascin OS=Homo sapiens GN=NFASC - [NFASC_HUMAN]
Yes	Yes	Yes	O94856-11	Isoform 11 of Neurofascin OS=Homo sapiens GN=NFASC - [NFASC_HUMAN]
Yes	Yes	Yes	P63104	14-3-3 protein zeta/delta OS=Homo sapiens GN=YWHAZ PE=1 SV=1 - [1433Z_HUMAN]
No	Yes	Yes	Q12860	Contactin-1 OS=Homo sapiens GN=CNTN1 PE=1 SV=1 - [CNTN1_HUMAN]
No	Yes	Yes	P35908	Keratin, type II cytoskeletal 2 epidermal OS=Homo sapiens GN=KRT2 PE=1 SV=2 - [K22E_HUMAN]
Yes	Yes	Yes	P46821	Microtubule-associated protein 1B OS=Homo sapiens GN=MAP1B PE=1 SV=2 - [MAP1B_HUMAN]
Yes	Yes	Yes	P32119	Peroxiredoxin-2 OS=Homo sapiens GN=PRDX2 PE=1 SV=5 - [PRDX2_HUMAN]
Yes	Yes	Yes	P11216	Glycogen phosphorylase, brain form OS=Homo sapiens GN=PYGB PE=1 SV=5 - [PYGB_HUMAN]
Yes	Yes	Yes	P60174-1	Isoform 2 of Triosephosphate isomerase OS=Homo sapiens GN=TPI1 - [TPIS_HUMAN]
Yes	Yes	Yes	P10809	60 kDa heat shock protein, mitochondrial OS=Homo sapiens GN=HSPD1 PE=1 SV=2 - [CH60_HUMAN]
Yes	Yes	Yes	P15104	Glutamine synthetase OS=Homo sapiens GN=GLUL PE=1 SV=4 - [GLNA_HUMAN]
No	No	No	B4DI06	cDNA FLJ52954, highly similar to 2',3'-cyclic-nucleotide 3'-phosphodiesterase(EC 3.1.4.37) OS=Homo sapiens PE=2 SV=1 - [B4DI06_HUMAN]
Yes	Yes	Yes	P62258	14-3-3 protein epsilon OS=Homo sapiens GN=YWHAE PE=1 SV=1 - [1433E_HUMAN]
Yes	Yes	Yes	P02686-5	Isoform 5 of Myelin basic protein OS=Homo sapiens GN=MBP - [MBP_HUMAN]
Yes	Yes	Yes	P54652	Heat shock-related 70 kDa protein 2 OS=Homo sapiens GN=HSPA2 PE=1 SV=1 - [HSP72_HUMAN]
Yes	Yes	Yes	P17174	Aspartate aminotransferase, cytoplasmic OS=Homo sapiens GN=GOT1 PE=1 SV=3 - [AATC_HUMAN]
No	Yes	Yes	P55072	Transitional endoplasmic reticulum ATPase OS=Homo sapiens GN=VCP PE=1 SV=4 - [TERA_HUMAN]
Yes	Yes	Yes	P31930	Cytochrome b-c1 complex subunit 1, mitochondrial OS=Homo sapiens GN=UQCRC1 PE=1 SV=3 - [QCR1_HUMAN]
Yes	Yes	Yes	P16152	Carbonyl reductase [NADPH] 1 OS=Homo sapiens GN=CBR1 PE=1 SV=3 - [CBR1_HUMAN]
Yes	Yes	Yes	Q01814-4	Isoform ZA of Plasma membrane calcium-transporting ATPase 2 OS=Homo sapiens GN=ATP2B2 - [AT2B2_HUMAN]
Yes	Yes	Yes	O94811	Tubulin polymerization-promoting protein OS=Homo sapiens GN=TPPP PE=1 SV=1 - [TPPP_HUMAN]
Yes	No	No	P20020-4	Isoform C of Plasma membrane calcium-transporting ATPase 1 OS=Homo sapiens GN=ATP2B1 - [AT2B1_HUMAN]
Yes	Yes	Yes	P02686-6	Isoform 6 of Myelin basic protein OS=Homo sapiens GN=MBP - [MBP_HUMAN]
Yes	No	No	P06753-4	Isoform 4 of Tropomyosin alpha-3 chain OS=Homo sapiens GN=TPM3 - [TPM3_HUMAN]
Yes	No	No	P06753-5	Isoform 5 of Tropomyosin alpha-3 chain OS=Homo sapiens GN=TPM3 - [TPM3_HUMAN]
Yes	No	No	Q5VU58;P06753-6	Tropomyosin 3, isoform CRA_b OS=Homo sapiens GN=TPM3 PE=2 SV=1 - [Q5VU58_HUMAN]
No	No	No	P35908	Keratin, type II cytoskeletal 2 epidermal OS=Homo sapiens GN=KRT2 PE=1 SV=2 [K22E_HUMAN]
Yes	Yes	Yes	P12036-2	Isoform 2 of Neurofilament heavy polypeptide OS=Homo sapiens GN=NEFH - [NFH_HUMAN]
Yes	Yes	Yes	P29401	Transketolase OS=Homo sapiens GN=TKT PE=1 SV=3 - [TKT_HUMAN]
No	No	No	P69905	Hemoglobin subunit alpha OS=Homo sapiens GN=HBA1 PE=1 SV=2 [HBA_HUMAN]
No	No	No	Q562M5	Actin-like protein (Fragment) OS=Homo sapiens GN=ACT PE=3 SV=1 - [Q562M5_HUMAN]
No	Yes	Yes	P23634-5	Isoform ZK of Plasma membrane calcium-transporting ATPase 4 OS=Homo sapiens GN=ATP2B4 - [AT2B4_HUMAN]
No	Yes	Yes	Q14195-2	Isoform LCRMP-4 of Dihydropyrimidinase-related protein 3 OS=Homo sapiens GN=DPYSL3 - [DPYL3_HUMAN]
Yes	Yes	Yes	P55809	Succinyl-CoA:3-ketoacid coenzyme A transferase 1, mitochondrial OS=Homo sapiens GN=OXCT1 PE=1 SV=1 - [SCOT1_HUMAN]
Yes	Yes	Yes	Q06830	Peroxiredoxin-1 OS=Homo sapiens GN=PRDX1 PE=1 SV=1 [PRDX1_HUMAN]
No	Yes	Yes	Q13733	Sodium/potassium-transporting ATPase subunit alpha-4 OS=Homo sapiens GN=ATP1A4 PE=1 SV=3 - [AT1A4_HUMAN]
Yes	Yes	Yes	P62158	Calmodulin OS=Homo sapiens GN=CALM1 PE=1 SV=2 - [CALM_HUMAN]
Yes	Yes	Yes	P62879	Guanine nucleotide-binding protein G(I)/G(S)/G(T) subunit beta-2 OS=Homo sapiens GN=GNB2 PE=1 SV=3 - [GBB2_HUMAN]
No	Yes	Yes	P04899	Guanine nucleotide-binding protein G(i) subunit alpha-2 OS=Homo sapiens GN=GNAI2 PE=1 SV=3 - [GNAI2_HUMAN]
Yes	Yes	Yes	P62805	Histone H4 OS=Homo sapiens GN=HIST1H4A PE=1 SV=2 - [H4_HUMAN]
Yes	Yes	Yes	P09936	Ubiquitin carboxyl-terminal hydrolase isozyme L1 OS=Homo sapiens GN=UCHL1 PE=1 SV=2 - [UCHL1_HUMAN]
Yes	Yes	Yes	P18669;Q6FHU2	Phosphoglycerate mutase 1 OS=Homo sapiens GN=PGAM1 PE=1 SV=2 - [PGAM1_HUMAN]
No	Yes	Yes	Q13554-2	Isoform 1 of Calcium/calmodulin-dependent protein kinase type II subunit beta OS=Homo sapiens GN=CAMK2B - [KCC2B_HUMAN]
No	No	No	P0CG38	POTE ankyrin domain family member I OS=Homo sapiens GN=POTEI PE=3 SV=1 - [POTEI_HUMAN]
Yes	Yes	Yes	Q16181-2	Isoform 2 of Septin-7 OS=Homo sapiens GN=SEPT7 - [SEPT7_HUMAN]
Yes	Yes	Yes	P28331-4	Isoform 4 of NADH-ubiquinone oxidoreductase 75 kDa subunit, mitochondrial OS=Homo sapiens GN=NDUFS1 - [NDUS1_HUMAN]
No	No	No	Q86VA8	Synapsin II OS=Homo sapiens GN=SYN2 PE=2 SV=1 - [Q86VA8_HUMAN]
Yes	Yes	Yes	Q99962	Endophilin-A1 OS=Homo sapiens GN=SH3GL2 PE=1 SV=1 - [SH3G2_HUMAN]
Yes	No	No	P78324	Tyrosine-protein phosphatase non-receptor type substrate 1 OS=Homo sapiens GN=SIRPA PE=1 SV=2 - [SHPS1_HUMAN]
Yes	No	No	P09493-5	Isoform 5 of Tropomyosin alpha-1 chain OS=Homo sapiens GN=TPM1 - [TPM1_HUMAN]
Yes	Yes	Yes	Q93050-1	Isoform 2 of V-type proton ATPase 116 kDa subunit a isoform 1 OS=Homo sapiens GN=ATP6V0A1 - [VPP1_HUMAN]
Yes	No	No	P00505	Aspartate aminotransferase, mitochondrial OS=Homo sapiens GN=GOT2 PE=1 SV=3 - [AATM_HUMAN]
Yes	No	No	P50395-2	Isoform 2 of Rab GDP dissociation inhibitor beta OS=Homo sapiens GN=GDI2 - [GDIB_HUMAN]
Yes	Yes	Yes	P78559	Microtubule-associated protein 1A OS=Homo sapiens GN=MAP1A PE=1 SV=6 - [MAP1A_HUMAN]
No	No	No	L8B4J3	Ubiquitin C OS=Homo sapiens GN=UbC PE=4 SV=1 - [L8B4J3_HUMAN]
Yes	Yes	Yes	P02768	Serum albumin OS=Homo sapiens GN=ALB PE=1 SV=2 [ALBU_HUMAN]
No	No	No	Q59GM1	Synapsin II isoform IIb variant (Fragment) OS=Homo sapiens PE=2 SV=1 - [Q59GM1_HUMAN]
Yes	Yes	Yes	Q08209	Serine/threonine-protein phosphatase 2B catalytic subunit alpha isoform OS=Homo sapiens GN=PPP3CA PE=1 SV=1 - [PP2BA_HUMAN]
Yes	Yes	Yes	P11021	78 kDa glucose-regulated protein OS=Homo sapiens GN=HSPA5 PE=1 SV=2 - [GRP78_HUMAN]
Yes	No	No	O75891	Cytosolic 10-formyltetrahydrofolate dehydrogenase OS=Homo sapiens GN=ALDH1L1 PE=1 SV=2 - [AL1L1_HUMAN]
Yes	Yes	Yes	P05091	Aldehyde dehydrogenase, mitochondrial OS=Homo sapiens GN=ALDH2 PE=1 SV=2 - [ALDH2_HUMAN]
No	Yes	Yes	P13591	Neural cell adhesion molecule 1 OS=Homo sapiens GN=NCAM1 PE=1 SV=3 - [NCAM1_HUMAN]
Yes	No	No	Q96GW7	Brevican core protein OS=Homo sapiens GN=BCAN PE=1 SV=2 - [PGCB_HUMAN]
Yes	Yes	Yes	P62987	Ubiquitin-60S ribosomal protein L40 OS=Homo sapiens GN=UBA52 PE=1 SV=2 - [RL40_HUMAN]
No	Yes	Yes	P34931	Heat shock 70 kDa protein 1-like OS=Homo sapiens GN=HSPA1L PE=1 SV=2 - [HS71L_HUMAN]
Yes	Yes	Yes	P60880	Synaptosomal-associated protein 25 OS=Homo sapiens GN=SNAP25 PE=1 SV=1 - [SNP25_HUMAN]
Yes	Yes	Yes	P67936	Tropomyosin alpha-4 chain OS=Homo sapiens GN=TPM4 PE=1 SV=3 - [TPM4_HUMAN]
Yes	Yes	Yes	Q01813	6-phosphofructokinase type C OS=Homo sapiens GN=PFKP PE=1 SV=2 - [K6PP_HUMAN]
No	No	Yes	Q13557-12	Isoform Delta 12 of Calcium/calmodulin-dependent protein kinase type II subunit delta OS=Homo sapiens GN=CAMK2D - [KCC2D_HUMAN]
Yes	Yes	Yes	Q16623	Syntaxin-1A OS=Homo sapiens GN=STX1A PE=1 SV=1 - [STX1A_HUMAN]
Yes	No	No	O95782-2	Isoform B of AP-2 complex subunit alpha-1 OS=Homo sapiens GN=AP2A1 - [AP2A1_HUMAN]
No	Yes	Yes	P62807	Histone H2B type 1-C/E/F/G/I OS=Homo sapiens GN=HIST1H2BC PE=1 SV=4 - [H2B1C_HUMAN]
No	Yes	Yes	P63096	Guanine nucleotide-binding protein G(i) subunit alpha-1 OS=Homo sapiens GN=GNAI1 PE=1 SV=2 - [GNAI1_HUMAN]
No	Yes	Yes	P63027	Vesicle-associated membrane protein 2 OS=Homo sapiens GN=VAMP2 PE=1 SV=3 - [VAMP2_HUMAN]
Yes	Yes	Yes	P38646	Stress-70 protein, mitochondrial OS=Homo sapiens GN=HSPA9 PE=1 SV=2 - [GRP75_HUMAN]
No	Yes	Yes	A6NHL2-2	Isoform 2 of Tubulin alpha chain-like 3 OS=Homo sapiens GN=TUBAL3 - [TBAL3_HUMAN]
Yes	Yes	Yes	P05026	Sodium/potassium-transporting ATPase subunit beta-1 OS=Homo sapiens GN=ATP1B1 PE=1 SV=1 - [AT1B1_HUMAN]
Yes	No	Yes	P20336	Ras-related protein Rab-3A OS=Homo sapiens GN=RAB3A PE=1 SV=1 - [RAB3A_HUMAN]
Yes	Yes	Yes	P12814	Alpha-actinin-1 OS=Homo sapiens GN=ACTN1 PE=1 SV=2 - [ACTN1_HUMAN]
Yes	Yes	Yes	P55786	Puromycin-sensitive aminopeptidase OS=Homo sapiens GN=NPEPPS PE=1 SV=2 - [PSA_HUMAN]
Yes	No	No	P09493	Tropomyosin alpha-1 chain OS=Homo sapiens GN=TPM1 PE=1 SV=2 - [TPM1_HUMAN]
Yes	No	No	P09493-4	Isoform 4 of Tropomyosin alpha-1 chain OS=Homo sapiens GN=TPM1 - [TPM1_HUMAN]
Yes	Yes	Yes	P07195	L-lactate dehydrogenase B chain OS=Homo sapiens GN=LDHB PE=1 SV=2 - [LDHB_HUMAN]
Yes	Yes	Yes	P08133-2	Isoform 2 of Annexin A6 OS=Homo sapiens GN=ANXA6 - [ANXA6_HUMAN]
Yes	Yes	Yes	P43004-2	Isoform 2 of Excitatory amino acid transporter 2 OS=Homo sapiens GN=SLC1A2 - [EAA2_HUMAN]
No	No	Yes	Q13555-6	Isoform 6 of Calcium/calmodulin-dependent protein kinase type II subunit gamma OS=Homo sapiens GN=CAMK2G - [KCC2G_HUMAN]
No	Yes	Yes	P13929-2	Isoform 2 of Beta-enolase OS=Homo sapiens GN=ENO3 - [ENOB_HUMAN]
No	No	No	Q9UQ16-2	Isoform 2 of Dynamin-3 OS=Homo sapiens GN=DNM3 - [DYN3_HUMAN]
Yes	Yes	Yes	P06396-2	Isoform 2 of Gelsolin OS=Homo sapiens GN=GSN - [GELS_HUMAN]
Yes	Yes	Yes	P61981	14-3-3 protein gamma OS=Homo sapiens GN=YWHAG PE=1 SV=2 - [1433G_HUMAN]
No	No	Yes	O14594	Neurocan core protein OS=Homo sapiens GN=NCAN PE=1 SV=3 - [NCAN_HUMAN]
Yes	Yes	Yes	P04792	Heat shock protein beta-1 OS=Homo sapiens GN=HSPB1 PE=1 SV=2 - [HSPB1_HUMAN]
No	Yes	Yes	P04908	Histone H2A type 1-B/E OS=Homo sapiens GN=HIST1H2AB PE=1 SV=2 - [H2A1B_HUMAN]
Yes	Yes	Yes	P06744	Glucose-6-phosphate isomerase OS=Homo sapiens GN=GPI PE=1 SV=4 - [G6PI_HUMAN]
No	Yes	Yes	O75746	Calcium-binding mitochondrial carrier protein Aralar1 OS=Homo sapiens GN=SLC25A12 PE=1 SV=2 - [CMC1_HUMAN]
Yes	Yes	Yes	P02511	Alpha-crystallin B chain OS=Homo sapiens GN=CRYAB PE=1 SV=2 - [CRYAB_HUMAN]
Yes	Yes	Yes	O43426-4	Isoform 3 of Synaptojanin-1 OS=Homo sapiens GN=SYNJ1 - [SYNJ1_HUMAN]
Yes	No	Yes	O15020-2	Isoform 2 of Spectrin beta chain, non-erythrocytic 2 OS=Homo sapiens GN=SPTBN2 - [SPTN2_HUMAN]
No	No	No	P49821-2	Isoform 2 of NADH dehydrogenase [ubiquinone] flavoprotein 1, mitochondrial OS=Homo sapiens GN=NDUFV1 - [NDUV1_HUMAN]
No	No	No	P02042	Hemoglobin subunit delta OS=Homo sapiens GN=HBD PE=1 SV=2 - [HBD_HUMAN]
No	No	No	A8K482	Aspartate aminotransferase OS=Homo sapiens PE=2 SV=1 - [A8K482_HUMAN]
Yes	Yes	Yes	P68104	Elongation factor 1-alpha 1 OS=Homo sapiens GN=EEF1A1 PE=1 SV=1 - [EF1A1_HUMAN]
No	No	No	P06899	Histone H2B type 1-J OS=Homo sapiens GN=HIST1H2BJ PE=1 SV=3 - [H2B1J_HUMAN]
Yes	Yes	Yes	Q9BY11	Protein kinase C and casein kinase substrate in neurons protein 1 OS=Homo sapiens GN=PACSIN1 PE=1 SV=1 - [PACN1_HUMAN]
No	No	No	Q71UA2	H+-ATPase beta 1 subunit (Fragment) OS=Homo sapiens GN=ATP6B1 PE=2 SV=1 - [Q71UA2_HUMAN]
Yes	Yes	Yes	Q05639	Elongation factor 1-alpha 2 OS=Homo sapiens GN=EEF1A2 PE=1 SV=1 - [EF1A2_HUMAN]
No	No	No	G3XAH0	HCG2002594, isoform CRA_c OS=Homo sapiens GN=SEPT5 PE=2 SV=1 - [G3XAH0_HUMAN]
Yes	Yes	Yes	P35222	Catenin beta-1 OS=Homo sapiens GN=CTNNB1 PE=1 SV=1 - [CTNB1_HUMAN]
Yes	Yes	Yes	P22695	Cytochrome b-c1 complex subunit 2, mitochondrial OS=Homo sapiens GN=UQCRC2 PE=1 SV=3 - [QCR2_HUMAN]
Yes	No	No	Q16720-8	Isoform ZG of Plasma membrane calcium-transporting ATPase 3 OS=Homo sapiens GN=ATP2B3 - [AT2B3_HUMAN]
Yes	No	Yes	Q96JE9	Microtubule-associated protein 6 OS=Homo sapiens GN=MAP6 PE=1 SV=2 - [MAP6_HUMAN]
No	Yes	Yes	P78357	Contactin-associated protein 1 OS=Homo sapiens GN=CNTNAP1 PE=1 SV=1 - [CNTP1_HUMAN]
No	Yes	Yes	O94973	AP-2 complex subunit alpha-2 OS=Homo sapiens GN=AP2A2 PE=1 SV=2 - [AP2A2_HUMAN]
No	Yes	Yes	B7Z647	Discs, large homolog 4 (Drosophila), isoform CRA_b OS=Homo sapiens GN=DLG4 PE=2 SV=1 - [B7Z647_HUMAN]
Yes	Yes	Yes	P80404	4-aminobutyrate aminotransferase, mitochondrial OS=Homo sapiens GN=ABAT PE=1 SV=3 - [GABT_HUMAN]
No	Yes	Yes	Q99623	Prohibitin-2 OS=Homo sapiens GN=PHB2 PE=1 SV=2 - [PHB2_HUMAN]
Yes	Yes	Yes	P40925	Malate dehydrogenase, cytoplasmic OS=Homo sapiens GN=MDH1 PE=1 SV=4 - [MDHC_HUMAN]
Yes	Yes	Yes	P49418-2	Isoform 2 of Amphiphysin OS=Homo sapiens GN=AMPH - [AMPH_HUMAN]
No	Yes	Yes	Q99497	Protein DJ-1 OS=Homo sapiens GN=PARK7 PE=1 SV=2 - [PARK7_HUMAN]
No	No	No	B4DRW6	Phosphorylase OS=Homo sapiens PE=2 SV=1 - [B4DRW6_HUMAN]
Yes	Yes	Yes	P45880-2	Isoform 2 of Voltage-dependent anion-selective channel protein 2 OS=Homo sapiens GN=VDAC2 - [VDAC2_HUMAN]
Yes	Yes	Yes	P11137-3	Isoform 3 of Microtubule-associated protein 2 OS=Homo sapiens GN=MAP2 - [MTAP2_HUMAN]
No	No	Yes	Q9H4G0	Band 4.1-like protein 1 OS=Homo sapiens GN=EPB41L1 PE=1 SV=2 - [E41L1_HUMAN]
Yes	Yes	Yes	Q04917	14-3-3 protein eta OS=Homo sapiens GN=YWHAH PE=1 SV=4 - [1433F_HUMAN]
No	No	No	Q14917	SPTAN1 protein (Fragment) OS=Homo sapiens GN=SPTAN1 PE=2 SV=1 - [Q14917_HUMAN]
Yes	Yes	Yes	P13611-4	Isoform V3 of Versican core protein OS=Homo sapiens GN=VCAN - [CSPG2_HUMAN]
Yes	Yes	Yes	Q13526	Peptidyl-prolyl cis-trans isomerase NIMA-interacting 1 OS=Homo sapiens GN=PIN1 PE=1 SV=1 - [PIN1_HUMAN]
No	Yes	Yes	Q92599	Septin-8 OS=Homo sapiens GN=SEPT8 PE=1 SV=4 - [SEPT8_HUMAN]
Yes	Yes	Yes	B4DFL2;P48735-2	Isocitrate dehydrogenase [NADP] OS=Homo sapiens GN=IDH2 PE=2 SV=1 - [B4DFL2_HUMAN]
No	Yes	Yes	Q12765	Secernin-1 OS=Homo sapiens GN=SCRN1 PE=1 SV=2 - [SCRN1_HUMAN]
Yes	Yes	Yes	O94819	Kelch repeat and BTB domain-containing protein 11 OS=Homo sapiens GN=KBTBD11 PE=1 SV=1 - [KBTBB_HUMAN]
No	Yes	Yes	Q96CW1	AP-2 complex subunit mu OS=Homo sapiens GN=AP2M1 PE=1 SV=2 - [AP2M1_HUMAN]
No	Yes	Yes	P35232	Prohibitin OS=Homo sapiens GN=PHB PE=1 SV=1 - [PHB_HUMAN]
Yes	Yes	Yes	P80723	Brain acid soluble protein 1 OS=Homo sapiens GN=BASP1 PE=1 SV=2 - [BASP1_HUMAN]
Yes	Yes	Yes	P21796	Voltage-dependent anion-selective channel protein 1 OS=Homo sapiens GN=VDAC1 PE=1 SV=2 - [VDAC1_HUMAN]
Yes	Yes	Yes	Q6FI13	Histone H2A type 2-A OS=Homo sapiens GN=HIST2H2AA3 PE=1 SV=3 - [H2A2A_HUMAN]
Yes	Yes	Yes	Q8IXJ6-2	Isoform 2 of NAD-dependent protein deacetylase sirtuin-2 OS=Homo sapiens GN=SIRT2 - [SIR2_HUMAN]
No	No	No	P16298	Serine/threonine-protein phosphatase 2B catalytic subunit beta isoform OS=Homo sapiens GN=PPP3CB PE=1 SV=2 - [PP2BB_HUMAN]
Yes	Yes	Yes	Q59EI9	ADP,ATP carrier protein, liver isoform T2 variant (Fragment) OS=Homo sapiens PE=2 SV=1 - [Q59EI9_HUMAN]
No	Yes	Yes	P00441	Superoxide dismutase [Cu-Zn] OS=Homo sapiens GN=SOD1 PE=1 SV=2 - [SODC_HUMAN]
Yes	Yes	Yes	Q9Y4I1-2	Isoform 2 of Unconventional myosin-Va OS=Homo sapiens GN=MYO5A - [MYO5A_HUMAN]
Yes	Yes	Yes	O43301	Heat shock 70 kDa protein 12A OS=Homo sapiens GN=HSPA12A PE=1 SV=2 - [HS12A_HUMAN]
Yes	Yes	Yes	P49327	Fatty acid synthase OS=Homo sapiens GN=FASN PE=1 SV=3 - [FAS_HUMAN]
Yes	No	No	Q96GD0	Pyridoxal phosphate phosphatase OS=Homo sapiens GN=PDXP PE=1 SV=2 - [PLPP_HUMAN]
Yes	Yes	Yes	P16615	Sarcoplasmic/endoplasmic reticulum calcium ATPase 2 OS=Homo sapiens GN=ATP2A2 PE=1 SV=1 - [AT2A2_HUMAN]
Yes	Yes	Yes	P50213	Isocitrate dehydrogenase [NAD] subunit alpha, mitochondrial OS=Homo sapiens GN=IDH3A PE=1 SV=1 - [IDH3A_HUMAN]
Yes	Yes	Yes	P63010	AP-2 complex subunit beta OS=Homo sapiens GN=AP2B1 PE=1 SV=1 - [AP2B1_HUMAN]
No	No	No	P0CG39	POTE ankyrin domain family member J OS=Homo sapiens GN=POTEJ PE=3 SV=1 - [POTEJ_HUMAN]
Yes	Yes	Yes	P78371	T-complex protein 1 subunit beta OS=Homo sapiens GN=CCT2 PE=1 SV=4 - [TCPB_HUMAN]
Yes	No	Yes	Q9UMF0	Intercellular adhesion molecule 5 OS=Homo sapiens GN=ICAM5 PE=1 SV=3 - [ICAM5_HUMAN]
No	No	No	P09211	Glutathione S-transferase P OS=Homo sapiens GN=GSTP1 PE=1 SV=2 [GSTP1_HUMAN]
No	Yes	Yes	Q9NZN3	EH domain-containing protein 3 OS=Homo sapiens GN=EHD3 PE=1 SV=2 - [EHD3_HUMAN]
No	Yes	Yes	P04216	Thy-1 membrane glycoprotein OS=Homo sapiens GN=THY1 PE=1 SV=2 - [THY1_HUMAN]
Yes	Yes	Yes	P48047	ATP synthase subunit O, mitochondrial OS=Homo sapiens GN=ATP5O PE=1 SV=1 - [ATPO_HUMAN]
Yes	No	No	P08237	6-phosphofructokinase, muscle type OS=Homo sapiens GN=PFKM PE=1 SV=2 - [K6PF_HUMAN]
No	No	Yes	Q9GZV7	Hyaluronan and proteoglycan link protein 2 OS=Homo sapiens GN=HAPLN2 PE=1 SV=1 - [HPLN2_HUMAN]
No	No	Yes	Q53SW3	Putative uncharacterized protein DPYSL5 (Fragment) OS=Homo sapiens GN=DPYSL5 PE=2 SV=1 - [Q53SW3_HUMAN]
Yes	No	No	O75489	NADH dehydrogenase [ubiquinone] iron-sulfur protein 3, mitochondrial OS=Homo sapiens GN=NDUFS3 PE=1 SV=1 - [NDUS3_HUMAN]
Yes	No	No	Q13423	NAD(P) transhydrogenase, mitochondrial OS=Homo sapiens GN=NNT PE=1 SV=3 - [NNTM_HUMAN]
No	No	No	O75828	Carbonyl reductase [NADPH] 3 OS=Homo sapiens GN=CBR3 PE=1 SV=3 - [CBR3_HUMAN]
No	Yes	Yes	Q12955-5	Isoform 3 of Ankyrin-3 OS=Homo sapiens GN=ANK3 - [ANK3_HUMAN]
No	Yes	Yes	Q14894	Ketimine reductase mu-crystallin OS=Homo sapiens GN=CRYM PE=1 SV=1 - [CRYM_HUMAN]
Yes	Yes	Yes	O60641-4	Isoform 4 of Clathrin coat assembly protein AP180 OS=Homo sapiens GN=SNAP91 - [AP180_HUMAN]
No	No	No	V5YQL4	Adenosylhomocysteinase OS=Homo sapiens GN=FGFR2-AHCYL1 PE=2 SV=1 - [V5YQL4_HUMAN]
Yes	No	No	P67775	Serine/threonine-protein phosphatase 2A catalytic subunit alpha isoform OS=Homo sapiens GN=PPP2CA PE=1 SV=1 - [PP2AA_HUMAN]
No	Yes	Yes	P30153	Serine/threonine-protein phosphatase 2A 65 kDa regulatory subunit A alpha isoform OS=Homo sapiens GN=PPP2R1A PE=1 SV=4 - [2AAA_HUMAN]
Yes	Yes	Yes	P60201	Myelin proteolipid protein OS=Homo sapiens GN=PLP1 PE=1 SV=2 - [MYPR_HUMAN]
Yes	Yes	Yes	P27338	Amine oxidase [flavin-containing] B OS=Homo sapiens GN=MAOB PE=1 SV=3 - [AOFB_HUMAN]
No	Yes	Yes	P84077	ADP-ribosylation factor 1 OS=Homo sapiens GN=ARF1 PE=1 SV=2 - [ARF1_HUMAN]
No	Yes	Yes	P30044-2	Isoform Cytoplasmic+peroxisomal of Peroxiredoxin-5, mitochondrial OS=Homo sapiens GN=PRDX5 - [PRDX5_HUMAN]
Yes	Yes	Yes	P02792	Ferritin light chain OS=Homo sapiens GN=FTL PE=1 SV=2 - [FRIL_HUMAN]
Yes	Yes	Yes	P23528	Cofilin-1 OS=Homo sapiens GN=CFL1 PE=1 SV=3 - [COF1_HUMAN]
No	Yes	Yes	P08559	Pyruvate dehydrogenase E1 component subunit alpha, somatic form, mitochondrial OS=Homo sapiens GN=PDHA1 PE=1 SV=3 - [ODPA_HUMAN]
Yes	Yes	Yes	P61978-3	Isoform 3 of Heterogeneous nuclear ribonucleoprotein K OS=Homo sapiens GN=HNRNPK - [HNRPK_HUMAN]
No	No	No	P61106	Ras-related protein Rab-14 OS=Homo sapiens GN=RAB14 PE=1 SV=4 - [RAB14_HUMAN]
Yes	Yes	Yes	P13073	Cytochrome c oxidase subunit 4 isoform 1, mitochondrial OS=Homo sapiens GN=COX4I1 PE=1 SV=1 - [COX41_HUMAN]
Yes	Yes	Yes	P07339	Cathepsin D OS=Homo sapiens GN=CTSD PE=1 SV=1 [CATD_HUMAN]
Yes	Yes	Yes	P08758	Annexin A5 OS=Homo sapiens GN=ANXA5 PE=1 SV=2 - [ANXA5_HUMAN]
Yes	Yes	Yes	P30101	Protein disulfide-isomerase A3 OS=Homo sapiens GN=PDIA3 PE=1 SV=4 - [PDIA3_HUMAN]
No	No	No	O75955	Flotillin-1 OS=Homo sapiens GN=FLOT1 PE=1 SV=3 - [FLOT1_HUMAN]
Yes	Yes	Yes	P31946-2	Isoform Short of 14-3-3 protein beta/alpha OS=Homo sapiens GN=YWHAB - [1433B_HUMAN]
Yes	Yes	Yes	P62760	Visinin-like protein 1 OS=Homo sapiens GN=VSNL1 PE=1 SV=2 - [VISL1_HUMAN]
Yes	No	No	O60313	Dynamin-like 120 kDa protein, mitochondrial OS=Homo sapiens GN=OPA1 PE=1 SV=3 - [OPA1_HUMAN]
Yes	Yes	Yes	Q9UBB6-2	Isoform 2 of Neurochondrin OS=Homo sapiens GN=NCDN - [NCDN_HUMAN]
Yes	Yes	Yes	P37840	Alpha-synuclein OS=Homo sapiens GN=SNCA PE=1 SV=1 - [SYUA_HUMAN]
No	Yes	Yes	O43707	Alpha-actinin-4 OS=Homo sapiens GN=ACTN4 PE=1 SV=2 - [ACTN4_HUMAN]
No	No	No	P35612-2	Isoform 2 of Beta-adducin OS=Homo sapiens GN=ADD2 - [ADDB_HUMAN]
Yes	No	No	Q16795	NADH dehydrogenase [ubiquinone] 1 alpha subcomplex subunit 9, mitochondrial OS=Homo sapiens GN=NDUFA9 PE=1 SV=2 - [NDUA9_HUMAN]
No	Yes	Yes	P13639	Elongation factor 2 OS=Homo sapiens GN=EEF2 PE=1 SV=4 - [EF2_HUMAN]
No	Yes	Yes	P30038-3	Isoform 3 of Delta-1-pyrroline-5-carboxylate dehydrogenase, mitochondrial OS=Homo sapiens GN=ALDH4A1 - [AL4A1_HUMAN]
Yes	Yes	Yes	Q16658	Fascin OS=Homo sapiens GN=FSCN1 PE=1 SV=3 - [FSCN1_HUMAN]
Yes	Yes	Yes	P00568	Adenylate kinase isoenzyme 1 OS=Homo sapiens GN=AK1 PE=1 SV=3 - [KAD1_HUMAN]
No	Yes	Yes	Q92598-2	Isoform Beta of Heat shock protein 105 kDa OS=Homo sapiens GN=HSPH1 - [HS105_HUMAN]
Yes	Yes	Yes	P10636-4	Isoform Tau-B of Microtubule-associated protein tau OS=Homo sapiens GN=MAPT - [TAU_HUMAN]
Yes	Yes	Yes	P10636-5	Isoform Tau-C of Microtubule-associated protein tau OS=Homo sapiens GN=MAPT - [TAU_HUMAN]
Yes	Yes	Yes	P36543	V-type proton ATPase subunit E 1 OS=Homo sapiens GN=ATP6V1E1 PE=1 SV=1 - [VATE1_HUMAN]
Yes	Yes	Yes	Q9H115	Beta-soluble NSF attachment protein OS=Homo sapiens GN=NAPB PE=1 SV=2 - [SNAB_HUMAN]
Yes	No	No	Q02252	Methylmalonate-semialdehyde dehydrogenase [acylating], mitochondrial OS=Homo sapiens GN=ALDH6A1 PE=1 SV=2 - [MMSA_HUMAN]
Yes	Yes	Yes	P30041	Peroxiredoxin-6 OS=Homo sapiens GN=PRDX6 PE=1 SV=3 - [PRDX6_HUMAN]
No	No	No	Q8TBT6	Putative uncharacterized protein (Fragment) OS=Homo sapiens PE=2 SV=1 - [Q8TBT6_HUMAN]
Yes	Yes	Yes	O00499	Myc box-dependent-interacting protein 1 OS=Homo sapiens GN=BIN1 PE=1 SV=1 - [BIN1_HUMAN]
No	Yes	Yes	P12235	ADP/ATP translocase 1 OS=Homo sapiens GN=SLC25A4 PE=1 SV=4 - [ADT1_HUMAN]
Yes	Yes	Yes	P40227	T-complex protein 1 subunit zeta OS=Homo sapiens GN=CCT6A PE=1 SV=3 - [TCPZ_HUMAN]
Yes	Yes	Yes	O94760	N(G),N(G)-dimethylarginine dimethylaminohydrolase 1 OS=Homo sapiens GN=DDAH1 PE=1 SV=3 - [DDAH1_HUMAN]
Yes	No	No	B4DXY7;P49189-2	4-trimethylaminobutyraldehyde dehydrogenase OS=Homo sapiens GN=ALDH9A1 PE=2 SV=1 - [B4DXY7_HUMAN]
No	No	No	P27361	Mitogen-activated protein kinase 3 OS=Homo sapiens GN=MAPK3 PE=1 SV=4 - [MK03_HUMAN]
Yes	Yes	Yes	Q9UI12-2	Isoform 2 of V-type proton ATPase subunit H OS=Homo sapiens GN=ATP6V1H - [VATH_HUMAN]
Yes	Yes	Yes	P15311	Ezrin OS=Homo sapiens GN=EZR PE=1 SV=4 - [EZRI_HUMAN]
Yes	Yes	Yes	Q99719-2	Isoform 2 of Septin-5 OS=Homo sapiens GN=SEPT5 - [SEPT5_HUMAN]
No	Yes	Yes	P17858	6-phosphofructokinase, liver type OS=Homo sapiens GN=PFKL PE=1 SV=6 - [K6PL_HUMAN]
Yes	Yes	Yes	P11177-2	Isoform 2 of Pyruvate dehydrogenase E1 component subunit beta, mitochondrial OS=Homo sapiens GN=PDHB - [ODPB_HUMAN]
Yes	Yes	Yes	P04179-4	Isoform 4 of Superoxide dismutase [Mn], mitochondrial OS=Homo sapiens GN=SOD2 - [SODM_HUMAN]
No	Yes	Yes	P49411	Elongation factor Tu, mitochondrial OS=Homo sapiens GN=TUFM PE=1 SV=2 - [EFTU_HUMAN]
Yes	Yes	Yes	P49368	T-complex protein 1 subunit gamma OS=Homo sapiens GN=CCT3 PE=1 SV=4 - [TCPG_HUMAN]
Yes	Yes	Yes	O94925	Glutaminase kidney isoform, mitochondrial OS=Homo sapiens GN=GLS PE=1 SV=1 - [GLSK_HUMAN]
No	No	No	B4DJ60	cDNA FLJ55072, highly similar to Succinate dehydrogenase (ubiquinone) flavoprotein subunit, mitochondrial (EC1.3.5.1) OS=Homo sapiens PE=2 SV=1 - [B4DJ60_HUMAN]
No	No	Yes	B7Z337;Q9NRW1-2	Ras-related protein Rab-6B OS=Homo sapiens GN=RAB6B PE=2 SV=1 - [B7Z337_HUMAN]
No	No	No	P51649	Succinate-semialdehyde dehydrogenase, mitochondrial OS=Homo sapiens GN=ALDH5A1 PE=1 SV=2 - [SSDH_HUMAN]
Yes	Yes	Yes	P22061	Protein-L-isoaspartate(D-aspartate) O-methyltransferase OS=Homo sapiens GN=PCMT1 PE=1 SV=4 - [PIMT_HUMAN]
Yes	No	Yes	Q9UH03-2	Isoform 2 of Neuronal-specific septin-3 OS=Homo sapiens GN=SEPT3 - [SEPT3_HUMAN]
Yes	Yes	Yes	P17677	Neuromodulin OS=Homo sapiens GN=GAP43 PE=1 SV=1 - [NEUM_HUMAN]
No	No	No	Q9BWM7	Sideroflexin-3 OS=Homo sapiens GN=SFXN3 PE=1 SV=2 - [SFXN3_HUMAN]
No	Yes	Yes	Q9NVA2	Septin-11 OS=Homo sapiens GN=SEPT11 PE=1 SV=3 - [SEP11_HUMAN]
Yes	Yes	Yes	J3KPI2;O00429-8	Dynamin-1-like protein OS=Homo sapiens GN=DNM1L PE=2 SV=1 - [J3KPI2_HUMAN]
Yes	Yes	Yes	P36957	Dihydrolipoyllysine-residue succinyltransferase component of 2-oxoglutarate dehydrogenase complex, mitochondrial OS=Homo sapiens GN=DLST PE=1 SV=4 - [ODO2_HUMAN]
No	Yes	Yes	P35611-2	Isoform 2 of Alpha-adducin OS=Homo sapiens GN=ADD1 - [ADDA_HUMAN]
No	Yes	Yes	Q86XM2;P35611-4	ADD1 protein OS=Homo sapiens GN=ADD1 PE=2 SV=1 - [Q86XM2_HUMAN]
No	Yes	Yes	O14949	Cytochrome b-c1 complex subunit 8 OS=Homo sapiens GN=UQCRQ PE=1 SV=4 - [QCR8_HUMAN]
No	Yes	Yes	P22626	Heterogeneous nuclear ribonucleoproteins A2/B1 OS=Homo sapiens GN=HNRNPA2B1 PE=1 SV=2 - [ROA2_HUMAN]
Yes	Yes	Yes	P10636-7	Isoform Tau-E of Microtubule-associated protein tau OS=Homo sapiens GN=MAPT - [TAU_HUMAN]
Yes	Yes	Yes	Q96KP4	Cytosolic non-specific dipeptidase OS=Homo sapiens GN=CNDP2 PE=1 SV=2 - [CNDP2_HUMAN]
Yes	Yes	Yes	P10606	Cytochrome c oxidase subunit 5B, mitochondrial OS=Homo sapiens GN=COX5B PE=1 SV=2 - [COX5B_HUMAN]
Yes	Yes	Yes	O43175	D-3-phosphoglycerate dehydrogenase OS=Homo sapiens GN=PHGDH PE=1 SV=4 - [SERA_HUMAN]
Yes	Yes	Yes	Q16891-2	Isoform 2 of Mitochondrial inner membrane protein OS=Homo sapiens GN=IMMT - [IMMT_HUMAN]
Yes	Yes	Yes	Q15019	Septin-2 OS=Homo sapiens GN=SEPT2 PE=1 SV=1 - [SEPT2_HUMAN]
No	No	No	Q14141-2	Isoform I of Septin-6 OS=Homo sapiens GN=SEPT6 - [SEPT6_HUMAN]
No	Yes	Yes	Q92823-3	Isoform 3 of Neuronal cell adhesion molecule OS=Homo sapiens GN=NRCAM - [NRCAM_HUMAN]
No	Yes	Yes	Q15365	Poly(rC)-binding protein 1 OS=Homo sapiens GN=PCBP1 PE=1 SV=2 - [PCBP1_HUMAN]
No	Yes	Yes	P13647	Keratin, type II cytoskeletal 5 OS=Homo sapiens GN=KRT5 PE=1 SV=3 - [K2C5_HUMAN]
No	No	Yes	B7Z3I0	cDNA FLJ56812, highly similar to Solute carrier family 12 member 5 OS=Homo sapiens PE=2 SV=1 - [B7Z3I0_HUMAN]
Yes	Yes	Yes	P32004-3	Isoform 3 of Neural cell adhesion molecule L1 OS=Homo sapiens GN=L1CAM - [L1CAM_HUMAN]
Yes	No	No	P26038	Moesin OS=Homo sapiens GN=MSN PE=1 SV=3 - [MOES_HUMAN]
No	Yes	Yes	P21579	Synaptotagmin-1 OS=Homo sapiens GN=SYT1 PE=1 SV=1 - [SYT1_HUMAN]
No	Yes	Yes	P30084	Enoyl-CoA hydratase, mitochondrial OS=Homo sapiens GN=ECHS1 PE=1 SV=4 - [ECHM_HUMAN]
No	Yes	Yes	P09651-3	Isoform 2 of Heterogeneous nuclear ribonucleoprotein A1 OS=Homo sapiens GN=HNRNPA1 - [ROA1_HUMAN]
No	Yes	Yes	P05141	ADP/ATP translocase 2 OS=Homo sapiens GN=SLC25A5 PE=1 SV=7 - [ADT2_HUMAN]
No	Yes	Yes	Q96E17	Ras-related protein Rab-3C OS=Homo sapiens GN=RAB3C PE=2 SV=1 - [RAB3C_HUMAN]
Yes	Yes	Yes	Q02218-2	Isoform 2 of 2-oxoglutarate dehydrogenase, mitochondrial OS=Homo sapiens GN=OGDH - [ODO1_HUMAN]
No	No	No	P20340-4	Isoform 4 of Ras-related protein Rab-6A OS=Homo sapiens GN=RAB6A - [RAB6A_HUMAN]
No	No	No	B7Z5Z9	cDNA FLJ51066, highly similar to Ras-related protein Rab-6A OS=Homo sapiens PE=2 SV=1 - [B7Z5Z9_HUMAN]
Yes	No	No	P61019	Ras-related protein Rab-2A OS=Homo sapiens GN=RAB2A PE=1 SV=1 - [RAB2A_HUMAN]
Yes	Yes	Yes	P10909-4	Isoform 4 of Clusterin OS=Homo sapiens GN=CLU - [CLUS_HUMAN]
Yes	Yes	Yes	P31323	cAMP-dependent protein kinase type II-beta regulatory subunit OS=Homo sapiens GN=PRKAR2B PE=1 SV=3 - [KAP3_HUMAN]
No	Yes	Yes	P43003-2	Isoform 2 of Excitatory amino acid transporter 1 OS=Homo sapiens GN=SLC1A3 - [EAA1_HUMAN]
No	No	No	B2R5B6	Histone H2A OS=Homo sapiens PE=2 SV=1 - [B2R5B6_HUMAN]
No	Yes	Yes	O75947-2	Isoform 2 of ATP synthase subunit d, mitochondrial OS=Homo sapiens GN=ATP5H - [ATP5H_HUMAN]
No	Yes	Yes	O14994	Synapsin-3 OS=Homo sapiens GN=SYN3 PE=1 SV=2 - [SYN3_HUMAN]
Yes	Yes	Yes	O00154-6	Isoform 6 of Cytosolic acyl coenzyme A thioester hydrolase OS=Homo sapiens GN=ACOT7 - [BACH_HUMAN]
Yes	Yes	Yes	P24752	Acetyl-CoA acetyltransferase, mitochondrial OS=Homo sapiens GN=ACAT1 PE=1 SV=1 - [THIL_HUMAN]
Yes	Yes	Yes	P00918	Carbonic anhydrase 2 OS=Homo sapiens GN=CA2 PE=1 SV=2 - [CAH2_HUMAN]
Yes	Yes	Yes	Q9NZR1	Tropomodulin-2 OS=Homo sapiens GN=TMOD2 PE=1 SV=1 - [TMOD2_HUMAN]
No	Yes	Yes	B4DHG0;P09622-2	Dihydrolipoyl dehydrogenase, mitochondrial OS=Homo sapiens GN=DLD PE=2 SV=1 - [B4DHG0_HUMAN]
No	Yes	Yes	P27824	Calnexin OS=Homo sapiens GN=CANX PE=1 SV=2 - [CALX_HUMAN]
No	Yes	Yes	P45974-2	Isoform Short of Ubiquitin carboxyl-terminal hydrolase 5 OS=Homo sapiens GN=USP5 - [UBP5_HUMAN]
No	Yes	Yes	O00764	Pyridoxal kinase OS=Homo sapiens GN=PDXK PE=1 SV=1 - [PDXK_HUMAN]
Yes	Yes	Yes	P47985	Cytochrome b-c1 complex subunit Rieske, mitochondrial OS=Homo sapiens GN=UQCRFS1 PE=1 SV=2 - [UCRI_HUMAN]
No	Yes	Yes	Q9UK22	F-box only protein 2 OS=Homo sapiens GN=FBXO2 PE=1 SV=2 - [FBX2_HUMAN]
Yes	No	No	P08195-2	Isoform 2 of 4F2 cell-surface antigen heavy chain OS=Homo sapiens GN=SLC3A2 - [4F2_HUMAN]
No	Yes	Yes	P23763-2	Isoform 3 of Vesicle-associated membrane protein 1 OS=Homo sapiens GN=VAMP1 - [VAMP1_HUMAN]
Yes	Yes	Yes	P51674-3	Isoform 3 of Neuronal membrane glycoprotein M6-a OS=Homo sapiens GN=GPM6A - [GPM6A_HUMAN]
No	No	No	O75306	NADH dehydrogenase [ubiquinone] iron-sulfur protein 2, mitochondrial OS=Homo sapiens GN=NDUFS2 PE=1 SV=2 - [NDUS2_HUMAN]
No	No	No	P02533	Keratin, type I cytoskeletal 14 OS=Homo sapiens GN=KRT14 PE=1 SV=4 - [K1C14_HUMAN]
No	Yes	Yes	P08779	Keratin, type I cytoskeletal 16 OS=Homo sapiens GN=KRT16 PE=1 SV=4 - [K1C16_HUMAN]
No	Yes	Yes	Q13449	Limbic system-associated membrane protein OS=Homo sapiens GN=LSAMP PE=1 SV=2 - [LSAMP_HUMAN]
Yes	No	No	P14415	Sodium/potassium-transporting ATPase subunit beta-2 OS=Homo sapiens GN=ATP1B2 PE=1 SV=3 - [AT1B2_HUMAN]
No	Yes	Yes	P58107	Epiplakin OS=Homo sapiens GN=EPPK1 PE=1 SV=2 - [EPIPL_HUMAN]
No	Yes	Yes	P07737	Profilin-1 OS=Homo sapiens GN=PFN1 PE=1 SV=2 - [PROF1_HUMAN]
No	Yes	Yes	O75390	Citrate synthase, mitochondrial OS=Homo sapiens GN=CS PE=1 SV=2 - [CISY_HUMAN]
Yes	Yes	Yes	P30042	ES1 protein homolog, mitochondrial OS=Homo sapiens GN=C21orf33 PE=1 SV=3 - [ES1_HUMAN]
Yes	No	Yes	Q9Y2Q0-2	Isoform 2 of Probable phospholipid-transporting ATPase IA OS=Homo sapiens GN=ATP8A1 - [AT8A1_HUMAN]
No	No	No	Q9ULU8-2	Isoform 2 of Calcium-dependent secretion activator 1 OS=Homo sapiens GN=CADPS - [CAPS1_HUMAN]
Yes	Yes	Yes	P19404	NADH dehydrogenase [ubiquinone] flavoprotein 2, mitochondrial OS=Homo sapiens GN=NDUFV2 PE=1 SV=2 - [NDUV2_HUMAN]
No	Yes	Yes	Q9Y639-4	Isoform 4 of Neuroplastin OS=Homo sapiens GN=NPTN - [NPTN_HUMAN]
No	Yes	Yes	P63000	Ras-related C3 botulinum toxin substrate 1 OS=Homo sapiens GN=RAC1 PE=1 SV=1 - [RAC1_HUMAN]
No	No	No	Q8N126	Cell adhesion molecule 3 OS=Homo sapiens GN=CADM3 PE=1 SV=1 - [CADM3_HUMAN]
Yes	Yes	Yes	P20916-3	Isoform 3 of Myelin-associated glycoprotein OS=Homo sapiens GN=MAG - [MAG_HUMAN]
Yes	Yes	Yes	P28482	Mitogen-activated protein kinase 1 OS=Homo sapiens GN=MAPK1 PE=1 SV=3 - [MK01_HUMAN]
No	No	No	B4DRR0	cDNA FLJ53910, highly similar to Keratin, type II cytoskeletal 6A OS=Homo sapiens PE=2 SV=1 - [B4DRR0_HUMAN]
Yes	Yes	Yes	Q7L0J3-2	Isoform 2 of Synaptic vesicle glycoprotein 2A OS=Homo sapiens GN=SV2A - [SV2A_HUMAN]
No	No	No	Q53T76	Putative uncharacterized protein GPD2 (Fragment) OS=Homo sapiens GN=GPD2 PE=2 SV=1 - [Q53T76_HUMAN]
No	Yes	Yes	Q9UI15	Transgelin-3 OS=Homo sapiens GN=TAGLN3 PE=1 SV=2 - [TAGL3_HUMAN]
Yes	No	No	Q13228	Selenium-binding protein 1 OS=Homo sapiens GN=SELENBP1 PE=1 SV=2 - [SBP1_HUMAN]
Yes	No	No	B4DF76;Q9P0J0-2	NADH dehydrogenase [ubiquinone] 1 alpha subcomplex subunit 13 OS=Homo sapiens GN=NDUFA13 PE=2 SV=1 - [B4DF76_HUMAN]
No	Yes	Yes	P08865	40S ribosomal protein SA OS=Homo sapiens GN=RPSA PE=1 SV=4 - [RSSA_HUMAN]
No	No	No	Q13424	Alpha-1-syntrophin OS=Homo sapiens GN=SNTA1 PE=1 SV=1 - [SNTA1_HUMAN]
No	No	No	Q9UPV7	Protein KIAA1045 OS=Homo sapiens GN=KIAA1045 PE=1 SV=2 - [K1045_HUMAN]
No	No	No	P16389-2	Isoform 2 of Potassium voltage-gated channel subfamily A member 2 OS=Homo sapiens GN=KCNA2 - [KCNA2_HUMAN]
No	Yes	Yes	Q8TAS0	ATP synthase subunit gamma (Fragment) OS=Homo sapiens PE=2 SV=1 - [Q8TAS0_HUMAN]
Yes	No	No	Q9Y2J8	Protein-arginine deiminase type-2 OS=Homo sapiens GN=PADI2 PE=1 SV=2 - [PADI2_HUMAN]
No	Yes	Yes	P35579	Myosin-9 OS=Homo sapiens GN=MYH9 PE=1 SV=4 - [MYH9_HUMAN]
Yes	Yes	Yes	Q16143	Beta-synuclein OS=Homo sapiens GN=SNCB PE=1 SV=1 - [SYUB_HUMAN]
Yes	Yes	Yes	P17252	Protein kinase C alpha type OS=Homo sapiens GN=PRKCA PE=1 SV=4 - [KPCA_HUMAN]
Yes	Yes	Yes	P43243	Matrin-3 OS=Homo sapiens GN=MATR3 PE=1 SV=2 - [MATR3_HUMAN]
No	Yes	Yes	P01116-2	Isoform 2B of GTPase KRas OS=Homo sapiens GN=KRAS - [RASK_HUMAN]
No	Yes	Yes	O95757	Heat shock 70 kDa protein 4L OS=Homo sapiens GN=HSPA4L PE=1 SV=3 - [HS74L_HUMAN]
No	No	No	Q567R0	UQCRH protein OS=Homo sapiens GN=UQCRH PE=4 SV=1 - [Q567R0_HUMAN]
Yes	Yes	Yes	Q7Z3B1	Neuronal growth regulator 1 OS=Homo sapiens GN=NEGR1 PE=1 SV=3 - [NEGR1_HUMAN]
Yes	Yes	Yes	P16949	Stathmin OS=Homo sapiens GN=STMN1 PE=1 SV=3 - [STMN1_HUMAN]
No	Yes	Yes	P20674	Cytochrome c oxidase subunit 5A, mitochondrial OS=Homo sapiens GN=COX5A PE=1 SV=2 - [COX5A_HUMAN]
No	No	No	H0YNE9	Ras-related protein Rab-8B (Fragment) OS=Homo sapiens GN=RAB8B PE=2 SV=1 - [H0YNE9_HUMAN]
Yes	Yes	Yes	Q9UN36-5	Isoform 5 of Protein NDRG2 OS=Homo sapiens GN=NDRG2 - [NDRG2_HUMAN]
Yes	Yes	Yes	Q9UHG2	ProSAAS OS=Homo sapiens GN=PCSK1N PE=1 SV=1 - [PCSK1_HUMAN]
No	Yes	Yes	Q14240	Eukaryotic initiation factor 4A-II OS=Homo sapiens GN=EIF4A2 PE=1 SV=2 - [IF4A2_HUMAN]
No	No	No	Q6NVJ2	ATP6V1G2 protein (Fragment) OS=Homo sapiens GN=ATP6V1G2 PE=2 SV=1 - [Q6NVJ2_HUMAN]
No	No	No	A9CQZ4	Dihydropyrimidinase-like 2 long form (Fragment) OS=Homo sapiens GN=DPYSL2 PE=2 SV=1 - [A9CQZ4_HUMAN]
No	Yes	Yes	Q16774	Guanylate kinase OS=Homo sapiens GN=GUK1 PE=1 SV=2 - [KGUA_HUMAN]
Yes	No	No	Q9Y6M9	NADH dehydrogenase [ubiquinone] 1 beta subcomplex subunit 9 OS=Homo sapiens GN=NDUFB9 PE=1 SV=3 - [NDUB9_HUMAN]
Yes	Yes	Yes	P50991	T-complex protein 1 subunit delta OS=Homo sapiens GN=CCT4 PE=1 SV=4 - [TCPD_HUMAN]
Yes	Yes	Yes	P11498	Pyruvate carboxylase, mitochondrial OS=Homo sapiens GN=PC PE=1 SV=2 - [PYC_HUMAN]
Yes	Yes	Yes	P50148	Guanine nucleotide-binding protein G(q) subunit alpha OS=Homo sapiens GN=GNAQ PE=1 SV=4 - [GNAQ_HUMAN]
Yes	Yes	Yes	P61026	Ras-related protein Rab-10 OS=Homo sapiens GN=RAB10 PE=1 SV=1 - [RAB10_HUMAN]
No	No	No	P05771-2	Isoform Beta-II of Protein kinase C beta type OS=Homo sapiens GN=PRKCB - [KPCB_HUMAN]
No	Yes	Yes	Q92561	Phytanoyl-CoA hydroxylase-interacting protein OS=Homo sapiens GN=PHYHIP PE=1 SV=1 - [PHYIP_HUMAN]
No	Yes	Yes	Q9H9B4	Sideroflexin-1 OS=Homo sapiens GN=SFXN1 PE=1 SV=4 - [SFXN1_HUMAN]
No	Yes	Yes	P11233	Ras-related protein Ral-A OS=Homo sapiens GN=RALA PE=1 SV=1 - [RALA_HUMAN]
Yes	No	No	Q6PIU2	Neutral cholesterol ester hydrolase 1 OS=Homo sapiens GN=NCEH1 PE=1 SV=3 - [NCEH1_HUMAN]
Yes	Yes	Yes	P07954-2	Isoform Cytoplasmic of Fumarate hydratase, mitochondrial OS=Homo sapiens GN=FH - [FUMH_HUMAN]
Yes	No	No	P00338	L-lactate dehydrogenase A chain OS=Homo sapiens GN=LDHA PE=1 SV=2 - [LDHA_HUMAN]
No	No	No	P63092	Guanine nucleotide-binding protein G(s) subunit alpha isoforms short OS=Homo sapiens GN=GNAS PE=1 SV=1 - [GNAS2_HUMAN]
No	Yes	Yes	P17987	T-complex protein 1 subunit alpha OS=Homo sapiens GN=TCP1 PE=1 SV=1 - [TCPA_HUMAN]
No	Yes	Yes	Q00577	Transcriptional activator protein Pur-alpha OS=Homo sapiens GN=PURA PE=1 SV=2 - [PURA_HUMAN]
Yes	Yes	Yes	P10412	Histone H1.4 OS=Homo sapiens GN=HIST1H1E PE=1 SV=2 - [H14_HUMAN]
Yes	Yes	Yes	Q96F07-2	Isoform 2 of Cytoplasmic FMR1-interacting protein 2 OS=Homo sapiens GN=CYFIP2 - [CYFP2_HUMAN]
No	No	Yes	P51149	Ras-related protein Rab-7a OS=Homo sapiens GN=RAB7A PE=1 SV=1 - [RAB7A_HUMAN]
Yes	Yes	Yes	Q9UBQ7	Glyoxylate reductase/hydroxypyruvate reductase OS=Homo sapiens GN=GRHPR PE=1 SV=1 - [GRHPR_HUMAN]
No	Yes	Yes	Q00325-2	Isoform B of Phosphate carrier protein, mitochondrial OS=Homo sapiens GN=SLC25A3 - [MPCP_HUMAN]
Yes	Yes	Yes	P09417	Dihydropteridine reductase OS=Homo sapiens GN=QDPR PE=1 SV=2 - [DHPR_HUMAN]
No	Yes	Yes	Q9Y281-3	Isoform 3 of Cofilin-2 OS=Homo sapiens GN=CFL2 - [COF2_HUMAN]
Yes	Yes	Yes	Q9UPA5	Protein bassoon OS=Homo sapiens GN=BSN PE=2 SV=4 - [BSN_HUMAN]
Yes	Yes	Yes	P49773	Histidine triad nucleotide-binding protein 1 OS=Homo sapiens GN=HINT1 PE=1 SV=2 - [HINT1_HUMAN]
Yes	No	Yes	O76070	Gamma-synuclein OS=Homo sapiens GN=SNCG PE=1 SV=2 - [SYUG_HUMAN]
No	Yes	Yes	Q02790	Peptidyl-prolyl cis-trans isomerase FKBP4 OS=Homo sapiens GN=FKBP4 PE=1 SV=3 - [FKBP4_HUMAN]
No	Yes	Yes	P81605	Dermcidin OS=Homo sapiens GN=DCD PE=1 SV=2 - [DCD_HUMAN]
No	No	No	O95248	Myotubularin-related protein 5 OS=Homo sapiens GN=SBF1 PE=1 SV=3 - [MTMR5_HUMAN]
No	No	No	Q9BUB1	PRKAR2A protein OS=Homo sapiens GN=PRKAR2A PE=2 SV=1 - [Q9BUB1_HUMAN]
No	No	No	O95168-2	Isoform 2 of NADH dehydrogenase [ubiquinone] 1 beta subcomplex subunit 4 OS=Homo sapiens GN=NDUFB4 - [NDUB4_HUMAN]
No	No	No	Q9ULD0	2-oxoglutarate dehydrogenase-like, mitochondrial OS=Homo sapiens GN=OGDHL PE=1 SV=3 - [OGDHL_HUMAN]
Yes	Yes	Yes	P52565	Rho GDP-dissociation inhibitor 1 OS=Homo sapiens GN=ARHGDIA PE=1 SV=3 - [GDIR1_HUMAN]
Yes	Yes	Yes	P27348	14-3-3 protein theta OS=Homo sapiens GN=YWHAQ PE=1 SV=1 - [1433T_HUMAN]
No	Yes	Yes	O14773-2	Isoform 2 of Tripeptidyl-peptidase 1 OS=Homo sapiens GN=TPP1 - [TPP1_HUMAN]
No	Yes	Yes	O94826	Mitochondrial import receptor subunit TOM70 OS=Homo sapiens GN=TOMM70A PE=1 SV=1 - [TOM70_HUMAN]
No	No	No	B2RCS5	Actinin, alpha 2, isoform CRA_b OS=Homo sapiens GN=ACTN2 PE=2 SV=1 - [B2RCS5_HUMAN]
Yes	Yes	Yes	P02794	Ferritin heavy chain OS=Homo sapiens GN=FTH1 PE=1 SV=2 - [FRIH_HUMAN]
No	No	No	F5H6L7	Sodium/calcium exchanger 2 OS=Homo sapiens GN=SLC8A2 PE=2 SV=1 - [F5H6L7_HUMAN]
Yes	No	No	P49419-2	Isoform 2 of Alpha-aminoadipic semialdehyde dehydrogenase OS=Homo sapiens GN=ALDH7A1 - [AL7A1_HUMAN]
No	Yes	Yes	Q16653	Myelin-oligodendrocyte glycoprotein OS=Homo sapiens GN=MOG PE=1 SV=2 - [MOG_HUMAN]
No	No	No	H7C1W2	Isocitrate dehydrogenase [NAD] subunit gamma, mitochondrial (Fragment) OS=Homo sapiens GN=IDH3G PE=2 SV=1 - [H7C1W2_HUMAN]
No	No	No	P09669	Cytochrome c oxidase subunit 6C OS=Homo sapiens GN=COX6C PE=1 SV=2 - [COX6C_HUMAN]
Yes	Yes	Yes	P35580	Myosin-10 OS=Homo sapiens GN=MYH10 PE=1 SV=3 - [MYH10_HUMAN]
No	No	No	B2RDI5	cDNA, FLJ96627, highly similar to Homo sapiens calpain 1, (mu/I) large subunit (CAPN1), mRNA OS=Homo sapiens PE=2 SV=1 - [B2RDI5_HUMAN]
Yes	Yes	Yes	Q99832	T-complex protein 1 subunit eta OS=Homo sapiens GN=CCT7 PE=1 SV=2 - [TCPH_HUMAN]
No	Yes	Yes	Q9NR46-2	Isoform 2 of Endophilin-B2 OS=Homo sapiens GN=SH3GLB2 - [SHLB2_HUMAN]
Yes	Yes	Yes	E9PH29;P30048-2	Thioredoxin-dependent peroxide reductase, mitochondrial OS=Homo sapiens GN=PRDX3 PE=2 SV=1 - [E9PH29_HUMAN]
No	No	No	O95336	6-phosphogluconolactonase OS=Homo sapiens GN=PGLS PE=1 SV=2 - [6PGL_HUMAN]
No	Yes	Yes	S4R3J4;O43390-4	Heterogeneous nuclear ribonucleoprotein R OS=Homo sapiens GN=HNRNPR PE=4 SV=1 - [S4R3J4_HUMAN]
Yes	Yes	Yes	O43813	LanC-like protein 1 OS=Homo sapiens GN=LANCL1 PE=1 SV=1 - [LANC1_HUMAN]
Yes	Yes	Yes	P01112	GTPase HRas OS=Homo sapiens GN=HRAS PE=1 SV=1 [RASH_HUMAN]
Yes	Yes	Yes	Q14203-2	Isoform p135 of Dynactin subunit 1 OS=Homo sapiens GN=DCTN1 - [DCTN1_HUMAN]
No	No	No	A8K766	cDNA FLJ77343, highly similar to Homo sapiens electron-transfer-flavoprotein, beta polypeptide(ETFB), mRNA OS=Homo sapiens PE=2 SV=1 - [A8K766_HUMAN]
Yes	No	No	P35241	Radixin OS=Homo sapiens GN=RDX PE=1 SV=1 - [RADI_HUMAN]
No	No	No	P84085	ADP-ribosylation factor 5 OS=Homo sapiens GN=ARF5 PE=1 SV=2 - [ARF5_HUMAN]
Yes	Yes	Yes	Q7L576	Cytoplasmic FMR1-interacting protein 1 OS=Homo sapiens GN=CYFIP1 PE=1 SV=1 - [CYFP1_HUMAN]
Yes	No	No	P34932	Heat shock 70 kDa protein 4 OS=Homo sapiens GN=HSPA4 PE=1 SV=4 - [HSP74_HUMAN]
No	No	No	Q7Z3C9	Putative uncharacterized protein DKFZp451F1711 (Fragment) OS=Homo sapiens GN=DKFZp451F1711 PE=2 SV=1 - [Q7Z3C9_HUMAN]
No	No	No	A8K4W7	cDNA FLJ76284, highly similar to Homo sapiens succinate-CoA ligase, GDP-forming, alpha subunit (SUCLG1), mRNA OS=Homo sapiens PE=2 SV=1 - [A8K4W7_HUMAN]
No	No	No	P61020	Ras-related protein Rab-5B OS=Homo sapiens GN=RAB5B PE=1 SV=1 - [RAB5B_HUMAN]
Yes	Yes	Yes	P31146	Coronin-1A OS=Homo sapiens GN=CORO1A PE=1 SV=4 - [COR1A_HUMAN]
No	Yes	Yes	Q14697	Neutral alpha-glucosidase AB OS=Homo sapiens GN=GANAB PE=1 SV=3 - [GANAB_HUMAN]
Yes	No	No	B4DFK9	cDNA FLJ57964, highly similar to Heterogeneous nuclear ribonucleoprotein H' OS=Homo sapiens PE=2 SV=1 - [B4DFK9_HUMAN]
No	Yes	Yes	Q9NQC3	Reticulon-4 OS=Homo sapiens GN=RTN4 PE=1 SV=2 - [RTN4_HUMAN]
Yes	No	No	P23526	Adenosylhomocysteinase OS=Homo sapiens GN=AHCY PE=1 SV=4 - [SAHH_HUMAN]
Yes	Yes	Yes	P35080	Profilin-2 OS=Homo sapiens GN=PFN2 PE=1 SV=3 - [PROF2_HUMAN]
Yes	Yes	Yes	P36578	60S ribosomal protein L4 OS=Homo sapiens GN=RPL4 PE=1 SV=5 - [RL4_HUMAN]
No	Yes	Yes	P56134-4	Isoform 4 of ATP synthase subunit f, mitochondrial OS=Homo sapiens GN=ATP5J2 - [ATPK_HUMAN]
No	Yes	Yes	P68402	Platelet-activating factor acetylhydrolase IB subunit beta OS=Homo sapiens GN=PAFAH1B2 PE=1 SV=1 - [PA1B2_HUMAN]
No	Yes	Yes	P48643	T-complex protein 1 subunit epsilon OS=Homo sapiens GN=CCT5 PE=1 SV=1 - [TCPE_HUMAN]
Yes	No	No	P10515	Dihydrolipoyllysine-residue acetyltransferase component of pyruvate dehydrogenase complex, mitochondrial OS=Homo sapiens GN=DLAT PE=1 SV=3 - [ODP2_HUMAN]
Yes	No	No	Q7Z6L0-3	Isoform 3 of Proline-rich transmembrane protein 2 OS=Homo sapiens GN=PRRT2 - [PRRT2_HUMAN]
No	Yes	Yes	Q04837	Single-stranded DNA-binding protein, mitochondrial OS=Homo sapiens GN=SSBP1 PE=1 SV=1 - [SSBP_HUMAN]
No	No	No	Q96FC7	Phytanoyl-CoA hydroxylase-interacting protein-like OS=Homo sapiens GN=PHYHIPL PE=1 SV=3 - [PHIPL_HUMAN]
No	No	No	B4DEJ3	cDNA FLJ51798, highly similar to Guanine nucleotide-binding protein G(z) subunit alpha OS=Homo sapiens PE=2 SV=1 - [B4DEJ3_HUMAN]
No	No	No	O43837	Isocitrate dehydrogenase [NAD] subunit beta, mitochondrial OS=Homo sapiens GN=IDH3B PE=1 SV=2 - [IDH3B_HUMAN]
No	Yes	Yes	P84243	Histone H3.3 OS=Homo sapiens GN=H3F3A PE=1 SV=2 - [H33_HUMAN]
No	Yes	Yes	Q15121	Astrocytic phosphoprotein PEA-15 OS=Homo sapiens GN=PEA15 PE=1 SV=2 - [PEA15_HUMAN]
No	No	No	O75340-2	Isoform 2 of Programmed cell death protein 6 OS=Homo sapiens GN=PDCD6 - [PDCD6_HUMAN]
Yes	Yes	Yes	P09382	Galectin-1 OS=Homo sapiens GN=LGALS1 PE=1 SV=2 - [LEG1_HUMAN]
Yes	Yes	Yes	Q16799	Reticulon-1 OS=Homo sapiens GN=RTN1 PE=1 SV=1 - [RTN1_HUMAN]
Yes	No	No	P10768	S-formylglutathione hydrolase OS=Homo sapiens GN=ESD PE=1 SV=2 - [ESTD_HUMAN]
No	No	No	Q5W145	NADH dehydrogenase (Ubiquinone) 1 beta subcomplex, 8, 19kDa, isoform CRA_a OS=Homo sapiens GN=NDUFB8 PE=2 SV=1 - [Q5W145_HUMAN]
No	Yes	Yes	O75061-4	Isoform 4 of Putative tyrosine-protein phosphatase auxilin OS=Homo sapiens GN=DNAJC6 - [AUXI_HUMAN]
No	Yes	Yes	P54289-4	Isoform 4 of Voltage-dependent calcium channel subunit alpha-2/delta-1 OS=Homo sapiens GN=CACNA2D1 - [CA2D1_HUMAN]
No	No	Yes	P61006	Ras-related protein Rab-8A OS=Homo sapiens GN=RAB8A PE=1 SV=1 - [RAB8A_HUMAN]
No	Yes	Yes	O75781	Paralemmin-1 OS=Homo sapiens GN=PALM PE=1 SV=2 - [PALM_HUMAN]
Yes	Yes	Yes	Q8N1G4	Leucine-rich repeat-containing protein 47 OS=Homo sapiens GN=LRRC47 PE=1 SV=1 - [LRC47_HUMAN]
No	Yes	Yes	O00264	Membrane-associated progesterone receptor component 1 OS=Homo sapiens GN=PGRMC1 PE=1 SV=3 - [PGRC1_HUMAN]
Yes	No	Yes	G3XHN7;Q8N3J6-4	Cell adhesion molecule 2 isoform 5 OS=Homo sapiens GN=CADM2 PE=2 SV=1 - [G3XHN7_HUMAN]
Yes	Yes	Yes	O15394	Neural cell adhesion molecule 2 OS=Homo sapiens GN=NCAM2 PE=1 SV=2 - [NCAM2_HUMAN]
Yes	Yes	Yes	P22392-2	Isoform 3 of Nucleoside diphosphate kinase B OS=Homo sapiens GN=NME2 - [NDKB_HUMAN]
No	No	No	Q96HN2-3	Isoform 3 of Putative adenosylhomocysteinase 3 OS=Homo sapiens GN=AHCYL2 - [SAHH3_HUMAN]
Yes	Yes	Yes	P10915	Hyaluronan and proteoglycan link protein 1 OS=Homo sapiens GN=HAPLN1 PE=2 SV=2 - [HPLN1_HUMAN]
No	Yes	Yes	P60842	Eukaryotic initiation factor 4A-I OS=Homo sapiens GN=EIF4A1 PE=1 SV=1 - [IF4A1_HUMAN]
No	Yes	Yes	P26641	Elongation factor 1-gamma OS=Homo sapiens GN=EEF1G PE=1 SV=3 - [EF1G_HUMAN]
No	No	No	Q96DA2	Ras-related protein Rab-39B OS=Homo sapiens GN=RAB39B PE=1 SV=1 - [RB39B_HUMAN]
Yes	No	No	Q9UHD8-7	Isoform 7 of Septin-9 OS=Homo sapiens GN=SEPT9 - [SEPT9_HUMAN]
No	Yes	Yes	P61088	Ubiquitin-conjugating enzyme E2 N OS=Homo sapiens GN=UBE2N PE=1 SV=1 - [UBE2N_HUMAN]
Yes	No	No	O43491-4	Isoform 4 of Band 4.1-like protein 2 OS=Homo sapiens GN=EPB41L2 - [E41L2_HUMAN]
Yes	No	No	Q9Y5K8	V-type proton ATPase subunit D OS=Homo sapiens GN=ATP6V1D PE=1 SV=1 - [VATD_HUMAN]
No	Yes	Yes	P61421	V-type proton ATPase subunit d 1 OS=Homo sapiens GN=ATP6V0D1 PE=1 SV=1 - [VA0D1_HUMAN]
No	No	Yes	O15540	Fatty acid-binding protein, brain OS=Homo sapiens GN=FABP7 PE=1 SV=3 - [FABP7_HUMAN]
No	Yes	Yes	Q96QK1	Vacuolar protein sorting-associated protein 35 OS=Homo sapiens GN=VPS35 PE=1 SV=2 - [VPS35_HUMAN]
No	Yes	Yes	P62820	Ras-related protein Rab-1A OS=Homo sapiens GN=RAB1A PE=1 SV=3 - [RAB1A_HUMAN]
No	No	No	Q9H0U4	Ras-related protein Rab-1B OS=Homo sapiens GN=RAB1B PE=1 SV=1 - [RAB1B_HUMAN]
No	No	No	Q5T123	SH3 domain-binding glutamic acid-rich-like protein 3 OS=Homo sapiens GN=SH3BGRL3 PE=2 SV=1 - [Q5T123_HUMAN]
No	Yes	Yes	P11908	Ribose-phosphate pyrophosphokinase 2 OS=Homo sapiens GN=PRPS2 PE=1 SV=2 - [PRPS2_HUMAN]
No	Yes	Yes	P31942-3	Isoform 3 of Heterogeneous nuclear ribonucleoprotein H3 OS=Homo sapiens GN=HNRNPH3 - [HNRH3_HUMAN]
No	Yes	Yes	P49588	Alanine--tRNA ligase, cytoplasmic OS=Homo sapiens GN=AARS PE=1 SV=2 - [SYAC_HUMAN]
No	Yes	Yes	P31943	Heterogeneous nuclear ribonucleoprotein H OS=Homo sapiens GN=HNRNPH1 PE=1 SV=4 - [HNRH1_HUMAN]
Yes	No	No	Q9H936	Mitochondrial glutamate carrier 1 OS=Homo sapiens GN=SLC25A22 PE=1 SV=1 - [GHC1_HUMAN]
No	Yes	Yes	B7Z254;Q15084-3	Protein disulfide-isomerase A6 OS=Homo sapiens GN=PDIA6 PE=2 SV=1 - [B7Z254_HUMAN]
No	Yes	Yes	Q86VP6	Cullin-associated NEDD8-dissociated protein 1 OS=Homo sapiens GN=CAND1 PE=1 SV=2 - [CAND1_HUMAN]
No	Yes	Yes	P11940-2	Isoform 2 of Polyadenylate-binding protein 1 OS=Homo sapiens GN=PABPC1 - [PABP1_HUMAN]
No	No	No	B4DJ44	cDNA FLJ54716, highly similar to Target of Myb protein 1 OS=Homo sapiens PE=2 SV=1 - [B4DJ44_HUMAN]
No	Yes	Yes	P31948	Stress-induced-phosphoprotein 1 OS=Homo sapiens GN=STIP1 PE=1 SV=1 - [STIP1_HUMAN]
No	Yes	Yes	O60506-4	Isoform 4 of Heterogeneous nuclear ribonucleoprotein Q OS=Homo sapiens GN=SYNCRIP - [HNRPQ_HUMAN]
No	Yes	Yes	P62333	26S protease regulatory subunit 10B OS=Homo sapiens GN=PSMC6 PE=1 SV=1 - [PRS10_HUMAN]
No	Yes	Yes	P29992	Guanine nucleotide-binding protein subunit alpha-11 OS=Homo sapiens GN=GNA11 PE=1 SV=2 - [GNA11_HUMAN]
No	Yes	Yes	O75347	Tubulin-specific chaperone A OS=Homo sapiens GN=TBCA PE=1 SV=3 - [TBCA_HUMAN]
No	Yes	Yes	P30085	UMP-CMP kinase OS=Homo sapiens GN=CMPK1 PE=1 SV=3 - [KCY_HUMAN]
Yes	No	No	P13804-2	Isoform 2 of Electron transfer flavoprotein subunit alpha, mitochondrial OS=Homo sapiens GN=ETFA - [ETFA_HUMAN]
Yes	Yes	Yes	Q14982-3	Isoform 3 of Opioid-binding protein/cell adhesion molecule OS=Homo sapiens GN=OPCML - [OPCM_HUMAN]
No	No	No	B4DY23	cDNA FLJ61188, highly similar to Basigin OS=Homo sapiens PE=2 SV=1 - [B4DY23_HUMAN]
No	No	No	Q15435-2	Isoform 2 of Protein phosphatase 1 regulatory subunit 7 OS=Homo sapiens GN=PPP1R7 - [PP1R7_HUMAN]
No	No	No	Q16798	NADP-dependent malic enzyme, mitochondrial OS=Homo sapiens GN=ME3 PE=2 SV=2 - [MAON_HUMAN]
No	Yes	Yes	G3V0E8;Q15366-7	Poly(RC) binding protein 2, isoform CRA_f OS=Homo sapiens GN=PCBP2 PE=2 SV=1 - [G3V0E8_HUMAN]
Yes	No	No	Q8NBX0	Saccharopine dehydrogenase-like oxidoreductase OS=Homo sapiens GN=SCCPDH PE=1 SV=1 - [SCPDL_HUMAN]
No	No	No	O60888-3	Isoform C of Protein CutA OS=Homo sapiens GN=CUTA - [CUTA_HUMAN]
No	Yes	Yes	O43236-5	Isoform 5 of Septin-4 OS=Homo sapiens GN=SEPT4 - [SEPT4_HUMAN]
No	Yes	Yes	P00492	Hypoxanthine-guanine phosphoribosyltransferase OS=Homo sapiens GN=HPRT1 PE=1 SV=2 - [HPRT_HUMAN]
No	Yes	Yes	P30626-2	Isoform 2 of Sorcin OS=Homo sapiens GN=SRI - [SORCN_HUMAN]
No	Yes	Yes	Q08211	ATP-dependent RNA helicase A OS=Homo sapiens GN=DHX9 PE=1 SV=4 - [DHX9_HUMAN]
Yes	No	No	Q9HDC9-2	Isoform 2 of Adipocyte plasma membrane-associated protein OS=Homo sapiens GN=APMAP - [APMAP_HUMAN]
Yes	Yes	Yes	Q99536	Synaptic vesicle membrane protein VAT-1 homolog OS=Homo sapiens GN=VAT1 PE=1 SV=2 - [VAT1_HUMAN]
No	No	No	P20337	Ras-related protein Rab-3B OS=Homo sapiens GN=RAB3B PE=1 SV=2 - [RAB3B_HUMAN]
No	Yes	Yes	Q9C040-2	Isoform 2 of Tripartite motif-containing protein 2 OS=Homo sapiens GN=TRIM2 - [TRIM2_HUMAN]
Yes	Yes	Yes	Q99714	3-hydroxyacyl-CoA dehydrogenase type-2 OS=Homo sapiens GN=HSD17B10 PE=1 SV=3 - [HCD2_HUMAN]
Yes	Yes	Yes	Q02978;Q6IBH0	Mitochondrial 2-oxoglutarate/malate carrier protein OS=Homo sapiens GN=SLC25A11 PE=1 SV=3 - [M2OM_HUMAN]
No	No	No	B3KUF6	cDNA FLJ39748 fis, clone SMINT2017436, highly similar to Homo sapiens haloacid dehalogenase-like hydrolase domain containing 3 (HDHD3), mRNA OS=Homo sapiens PE=2 SV=1 - [B3KUF6_HUMAN]
No	No	No	Q08722	Leukocyte surface antigen CD47 OS=Homo sapiens GN=CD47 PE=1 SV=1 - [CD47_HUMAN]
No	No	No	H7C3I1	Hsc70-interacting protein (Fragment) OS=Homo sapiens GN=ST13 PE=4 SV=1 - [H7C3I1_HUMAN]
Yes	Yes	Yes	P60983	Glia maturation factor beta OS=Homo sapiens GN=GMFB PE=1 SV=2 - [GMFB_HUMAN]
No	Yes	Yes	P52943	Cysteine-rich protein 2 OS=Homo sapiens GN=CRIP2 PE=1 SV=1 - [CRIP2_HUMAN]
No	No	No	Q53QE9	Putative uncharacterized protein UGP2 (Fragment) OS=Homo sapiens GN=UGP2 PE=2 SV=1 - [Q53QE9_HUMAN]
Yes	Yes	Yes	P35080-2	Isoform IIb of Profilin-2 OS=Homo sapiens GN=PFN2 - [PROF2_HUMAN]
No	Yes	Yes	P14854	Cytochrome c oxidase subunit 6B1 OS=Homo sapiens GN=COX6B1 PE=1 SV=2 - [CX6B1_HUMAN]
No	No	No	O75380	NADH dehydrogenase [ubiquinone] iron-sulfur protein 6, mitochondrial OS=Homo sapiens GN=NDUFS6 PE=1 SV=1 - [NDUS6_HUMAN]
No	Yes	Yes	P11586	C-1-tetrahydrofolate synthase, cytoplasmic OS=Homo sapiens GN=MTHFD1 PE=1 SV=3 - [C1TC_HUMAN]
No	No	No	P42704	Leucine-rich PPR motif-containing protein, mitochondrial OS=Homo sapiens GN=LRPPRC PE=1 SV=3 - [LPPRC_HUMAN]
No	No	Yes	Q14254	Flotillin-2 OS=Homo sapiens GN=FLOT2 PE=1 SV=2 - [FLOT2_HUMAN]
No	Yes	Yes	O75915	PRA1 family protein 3 OS=Homo sapiens GN=ARL6IP5 PE=1 SV=1 - [PRAF3_HUMAN]
No	No	No	B7Z6B8	2,4-dienoyl-CoA reductase, mitochondrial OS=Homo sapiens GN=DECR1 PE=2 SV=1 - [B7Z6B8_HUMAN]
Yes	Yes	Yes	B7Z8Q0;P05129-2	Protein kinase C gamma type OS=Homo sapiens GN=PRKCG PE=2 SV=1 - [B7Z8Q0_HUMAN]
No	Yes	Yes	P43155-2	Isoform 2 of Carnitine O-acetyltransferase OS=Homo sapiens GN=CRAT - [CACP_HUMAN]
Yes	Yes	Yes	P18124	60S ribosomal protein L7 OS=Homo sapiens GN=RPL7 PE=1 SV=1 - [RL7_HUMAN]
No	Yes	Yes	Q15555-4	Isoform 4 of Microtubule-associated protein RP/EB family member 2 OS=Homo sapiens GN=MAPRE2 - [MARE2_HUMAN]
No	Yes	Yes	B4DGX2;P48426-2	Phosphatidylinositol 5-phosphate 4-kinase type-2 alpha OS=Homo sapiens GN=PIP4K2A PE=2 SV=1 - [B4DGX2_HUMAN]
No	Yes	Yes	O75083	WD repeat-containing protein 1 OS=Homo sapiens GN=WDR1 PE=1 SV=4 - [WDR1_HUMAN]
Yes	Yes	Yes	Q15056-2	Isoform Short of Eukaryotic translation initiation factor 4H OS=Homo sapiens GN=EIF4H - [IF4H_HUMAN]
No	Yes	Yes	P08247	Synaptophysin OS=Homo sapiens GN=SYP PE=1 SV=3 - [SYPH_HUMAN]
Yes	Yes	Yes	Q9UPY8	Microtubule-associated protein RP/EB family member 3 OS=Homo sapiens GN=MAPRE3 PE=1 SV=1 - [MARE3_HUMAN]
No	No	No	A8K4W5	cDNA FLJ76813, highly similar to Homo sapiens acetyl-Coenzyme A acetyltransferase 2 (acetoacetyl Coenzyme A thiolase), mRNA OS=Homo sapiens PE=2 SV=1 - [A8K4W5_HUMAN]
No	Yes	Yes	P30049	ATP synthase subunit delta, mitochondrial OS=Homo sapiens GN=ATP5D PE=1 SV=2 - [ATPD_HUMAN]
No	Yes	Yes	P09496-2	Isoform Non-brain of Clathrin light chain A OS=Homo sapiens GN=CLTA - [CLCA_HUMAN]
No	Yes	Yes	Q04760-2	Isoform 2 of Lactoylglutathione lyase OS=Homo sapiens GN=GLO1 - [LGUL_HUMAN]
No	No	No	Q5T0D9-2	Isoform 2 of Tumor protein p63-regulated gene 1-like protein OS=Homo sapiens GN=TPRG1L - [TPRGL_HUMAN]
No	No	No	Q9BSV4	SFPQ protein (Fragment) OS=Homo sapiens GN=SFPQ PE=2 SV=2 - [Q9BSV4_HUMAN]
No	Yes	Yes	Q02750-2	Isoform 2 of Dual specificity mitogen-activated protein kinase kinase 1 OS=Homo sapiens GN=MAP2K1 - [MP2K1_HUMAN]
No	Yes	Yes	B7ZKR7;Q13367-3	AP-3 complex subunit beta-2 OS=Homo sapiens GN=AP3B2 PE=2 SV=1 - [B7ZKR7_HUMAN]
No	Yes	Yes	O15075-2	Isoform 1 of Serine/threonine-protein kinase DCLK1 OS=Homo sapiens GN=DCLK1 - [DCLK1_HUMAN]
No	No	No	B4DMJ8	cDNA FLJ52116, highly similar to Rho-related GTP-binding protein RhoB OS=Homo sapiens PE=2 SV=1 - [B4DMJ8_HUMAN]
No	No	No	P27144	Adenylate kinase 4, mitochondrial OS=Homo sapiens GN=AK4 PE=1 SV=1 - [KAD4_HUMAN]
No	Yes	Yes	Q86WG3	Caytaxin OS=Homo sapiens GN=ATCAY PE=1 SV=2 - [ATCAY_HUMAN]
Yes	Yes	Yes	Q8WUM4	Programmed cell death 6-interacting protein OS=Homo sapiens GN=PDCD6IP PE=1 SV=1 - [PDC6I_HUMAN]
Yes	Yes	Yes	P61604	10 kDa heat shock protein, mitochondrial OS=Homo sapiens GN=HSPE1 PE=1 SV=2 - [CH10_HUMAN]
No	No	No	B3KY56	cDNA FLJ46898 fis, clone UTERU3022168, highly similar to Protein FAM62A OS=Homo sapiens PE=2 SV=1 - [B3KY56_HUMAN]
Yes	No	No	P21283	V-type proton ATPase subunit C 1 OS=Homo sapiens GN=ATP6V1C1 PE=1 SV=4 - [VATC1_HUMAN]
Yes	No	Yes	Q8WXG6-7	Isoform 7 of MAP kinase-activating death domain protein OS=Homo sapiens GN=MADD - [MADD_HUMAN]
No	No	No	P56556	NADH dehydrogenase [ubiquinone] 1 alpha subcomplex subunit 6 OS=Homo sapiens GN=NDUFA6 PE=1 SV=3 - [NDUA6_HUMAN]
Yes	No	No	C9JFM0;P23471-3	Receptor-type tyrosine-protein phosphatase zeta OS=Homo sapiens GN=PTPRZ1 PE=2 SV=1 - [C9JFM0_HUMAN]
Yes	Yes	Yes	P50990	T-complex protein 1 subunit theta OS=Homo sapiens GN=CCT8 PE=1 SV=4 - [TCPQ_HUMAN]
Yes	Yes	Yes	Q16543	Hsp90 co-chaperone Cdc37 OS=Homo sapiens GN=CDC37 PE=1 SV=1 - [CDC37_HUMAN]
No	Yes	Yes	O75145-2	Isoform 2 of Liprin-alpha-3 OS=Homo sapiens GN=PPFIA3 - [LIPA3_HUMAN]
No	Yes	Yes	P14625	Endoplasmin OS=Homo sapiens GN=HSP90B1 PE=1 SV=1 - [ENPL_HUMAN]
No	Yes	Yes	Q15700-3	Isoform 3 of Disks large homolog 2 OS=Homo sapiens GN=DLG2 - [DLG2_HUMAN]
No	Yes	Yes	Q9C0H9-2	Isoform 2 of SRC kinase signaling inhibitor 1 OS=Homo sapiens GN=SRCIN1 - [SRCN1_HUMAN]
Yes	Yes	Yes	Q13153	Serine/threonine-protein kinase PAK 1 OS=Homo sapiens GN=PAK1 PE=1 SV=2 - [PAK1_HUMAN]
No	No	No	Q9H313-5	Isoform 5 of Protein tweety homolog 1 OS=Homo sapiens GN=TTYH1 - [TTYH1_HUMAN]
Yes	Yes	Yes	P62701	40S ribosomal protein S4, X isoform OS=Homo sapiens GN=RPS4X PE=1 SV=2 - [RS4X_HUMAN]
No	Yes	Yes	O95292	Vesicle-associated membrane protein-associated protein B/C OS=Homo sapiens GN=VAPB PE=1 SV=3 - [VAPB_HUMAN]
No	Yes	Yes	Q9H4M9	EH domain-containing protein 1 OS=Homo sapiens GN=EHD1 PE=1 SV=2 - [EHD1_HUMAN]
No	Yes	Yes	Q8IY17-5	Isoform 5 of Neuropathy target esterase OS=Homo sapiens GN=PNPLA6 - [PLPL6_HUMAN]
Yes	No	No	P99999	Cytochrome c OS=Homo sapiens GN=CYCS PE=1 SV=2 - [CYC_HUMAN]
No	Yes	Yes	Q8WXF1-2	Isoform 2 of Paraspeckle component 1 OS=Homo sapiens GN=PSPC1 - [PSPC1_HUMAN]
No	Yes	Yes	B1AHC8;P12956-2	X-ray repair complementing defective repair in Chinese hamster cells 6 (Ku autoantigen, 70kDa), isoform CRA_b OS=Homo sapiens GN=XRCC6 PE=2 SV=1 - [B1AHC8_HUMAN]
No	Yes	Yes	P60981-2	Isoform 2 of Destrin OS=Homo sapiens GN=DSTN - [DEST_HUMAN]
Yes	Yes	Yes	P06241	Tyrosine-protein kinase Fyn OS=Homo sapiens GN=FYN PE=1 SV=3 - [FYN_HUMAN]
No	No	No	Q07960	Rho GTPase-activating protein 1 OS=Homo sapiens GN=ARHGAP1 PE=1 SV=1 - [RHG01_HUMAN]
No	No	No	Q9Y277	Voltage-dependent anion-selective channel protein 3 OS=Homo sapiens GN=VDAC3 PE=1 SV=1 - [VDAC3_HUMAN]
No	Yes	Yes	P22694	cAMP-dependent protein kinase catalytic subunit beta OS=Homo sapiens GN=PRKACB PE=1 SV=2 - [KAPCB_HUMAN]
Yes	Yes	Yes	P61586	Transforming protein RhoA OS=Homo sapiens GN=RHOA PE=1 SV=1 - [RHOA_HUMAN]
No	Yes	Yes	Q96PV0	Ras/Rap GTPase-activating protein SynGAP OS=Homo sapiens GN=SYNGAP1 PE=1 SV=4 - [SYGP1_HUMAN]
No	No	No	B4E364	cDNA FLJ54954, highly similar to Ras-related protein Ral-B OS=Homo sapiens PE=4 SV=1 - [B4E364_HUMAN]
No	No	No	B4DQI7	cDNA FLJ58042, highly similar to Protein NipSnap1 OS=Homo sapiens PE=2 SV=1 - [B4DQI7_HUMAN]
No	No	Yes	Q7Z406-5	Isoform 5 of Myosin-14 OS=Homo sapiens GN=MYH14 - [MYH14_HUMAN]
No	Yes	Yes	P14550	Alcohol dehydrogenase [NADP(+)] OS=Homo sapiens GN=AKR1A1 PE=1 SV=3 - [AK1A1_HUMAN]
No	No	No	Q9HAV0	Guanine nucleotide-binding protein subunit beta-4 OS=Homo sapiens GN=GNB4 PE=1 SV=3 - [GBB4_HUMAN]
No	Yes	Yes	P28838-2	Isoform 2 of Cytosol aminopeptidase OS=Homo sapiens GN=LAP3 - [AMPL_HUMAN]
No	Yes	Yes	O94967-2	Isoform 2 of WD repeat-containing protein 47 OS=Homo sapiens GN=WDR47 - [WDR47_HUMAN]
Yes	Yes	Yes	O95741	Copine-6 OS=Homo sapiens GN=CPNE6 PE=1 SV=3 - [CPNE6_HUMAN]
Yes	No	No	O96000	NADH dehydrogenase [ubiquinone] 1 beta subcomplex subunit 10 OS=Homo sapiens GN=NDUFB10 PE=1 SV=3 - [NDUBA_HUMAN]
No	Yes	Yes	P31939-2	Isoform 2 of Bifunctional purine biosynthesis protein PURH OS=Homo sapiens GN=ATIC - [PUR9_HUMAN]
Yes	No	No	P61225	Ras-related protein Rap-2b OS=Homo sapiens GN=RAP2B PE=1 SV=1 - [RAP2B_HUMAN]
No	No	Yes	P25686	DnaJ homolog subfamily B member 2 OS=Homo sapiens GN=DNAJB2 PE=1 SV=3 - [DNJB2_HUMAN]
No	No	No	K7ER15	Haloacid dehalogenase-like hydrolase domain-containing protein 2 (Fragment) OS=Homo sapiens GN=HDHD2 PE=2 SV=1 - [K7ER15_HUMAN]
No	No	No	Q584P1	Putative uncharacterized protein PCYOX1 (Fragment) OS=Homo sapiens GN=PCYOX1 PE=2 SV=1 - [Q584P1_HUMAN]
No	No	No	Q658V6	Putative uncharacterized protein DKFZp666G172 (Fragment) OS=Homo sapiens GN=DKFZp666G172 PE=2 SV=1 - [Q658V6_HUMAN]
No	No	No	Q8TDJ6	DmX-like protein 2 OS=Homo sapiens GN=DMXL2 PE=1 SV=2 - [DMXL2_HUMAN]
No	Yes	Yes	P14406	Cytochrome c oxidase subunit 7A2, mitochondrial OS=Homo sapiens GN=COX7A2 PE=1 SV=1 - [CX7A2_HUMAN]
No	No	No	D3DVH3	Inositol polyphosphate-4-phosphatase, type I, 107kDa, isoform CRA_c OS=Homo sapiens GN=INPP4A PE=2 SV=1 - [D3DVH3_HUMAN]
No	Yes	Yes	Q9NSD9	Phenylalanine--tRNA ligase beta subunit OS=Homo sapiens GN=FARSB PE=1 SV=3 - [SYFB_HUMAN]
No	No	No	P11277-3	Isoform 3 of Spectrin beta chain, erythrocytic OS=Homo sapiens GN=SPTB - [SPTB1_HUMAN]
Yes	No	Yes	Q15907	Ras-related protein Rab-11B OS=Homo sapiens GN=RAB11B PE=1 SV=4 - [RB11B_HUMAN]
No	No	Yes	P41250	Glycine--tRNA ligase OS=Homo sapiens GN=GARS PE=1 SV=3 - [SYG_HUMAN]
No	No	No	Q9HCM2	Plexin-A4 OS=Homo sapiens GN=PLXNA4 PE=1 SV=4 - [PLXA4_HUMAN]
No	Yes	Yes	B5MCC7;P24666-4	Low molecular weight phosphotyrosine protein phosphatase OS=Homo sapiens GN=ACP1 PE=2 SV=1 - [B5MCC7_HUMAN]
Yes	Yes	Yes	Q9UPN3	Microtubule-actin cross-linking factor 1, isoforms 1/2/3/5 OS=Homo sapiens GN=MACF1 PE=1 SV=4 - [MACF1_HUMAN]
No	No	Yes	Q6PUV4	Complexin-2 OS=Homo sapiens GN=CPLX2 PE=1 SV=2 - [CPLX2_HUMAN]
Yes	No	No	P0C0L4-2	Isoform 2 of Complement C4-A OS=Homo sapiens GN=C4A - [CO4A_HUMAN]
No	Yes	Yes	P62081	40S ribosomal protein S7 OS=Homo sapiens GN=RPS7 PE=1 SV=1 - [RS7_HUMAN]
No	Yes	Yes	Q7L099	Protein RUFY3 OS=Homo sapiens GN=RUFY3 PE=1 SV=1 - [RUFY3_HUMAN]
No	Yes	Yes	P09497	Clathrin light chain B OS=Homo sapiens GN=CLTB PE=1 SV=1 - [CLCB_HUMAN]
No	No	No	B4DH12	cDNA FLJ60514, highly similar to Fructosamine-3-kinase (EC 2.7.1.-) OS=Homo sapiens PE=2 SV=1 - [B4DH12_HUMAN]
Yes	No	No	P00390-5	Isoform 4 of Glutathione reductase, mitochondrial OS=Homo sapiens GN=GSR - [GSHR_HUMAN]
No	No	No	Q8N608-4	Isoform 4 of Inactive dipeptidyl peptidase 10 OS=Homo sapiens GN=DPP10 - [DPP10_HUMAN]
No	Yes	Yes	P23588	Eukaryotic translation initiation factor 4B OS=Homo sapiens GN=EIF4B PE=1 SV=2 - [IF4B_HUMAN]
Yes	Yes	Yes	P60953	Cell division control protein 42 homolog OS=Homo sapiens GN=CDC42 PE=1 SV=2 - [CDC42_HUMAN]
Yes	Yes	Yes	P60953-1	Isoform 1 of Cell division control protein 42 homolog OS=Homo sapiens GN=CDC42 - [CDC42_HUMAN]
No	Yes	Yes	Q8N573-8	Isoform 8 of Oxidation resistance protein 1 OS=Homo sapiens GN=OXR1 - [OXR1_HUMAN]
No	Yes	Yes	Q96FW1	Ubiquitin thioesterase OTUB1 OS=Homo sapiens GN=OTUB1 PE=1 SV=2 - [OTUB1_HUMAN]
No	No	No	P40939	Trifunctional enzyme subunit alpha, mitochondrial OS=Homo sapiens GN=HADHA PE=1 SV=2 - [ECHA_HUMAN]
Yes	No	No	Q10567-3	Isoform C of AP-1 complex subunit beta-1 OS=Homo sapiens GN=AP1B1 - [AP1B1_HUMAN]
No	Yes	Yes	P38159	RNA-binding motif protein, X chromosome OS=Homo sapiens GN=RBMX PE=1 SV=3 - [RBMX_HUMAN]
No	No	No	Q9Y6R1-3	Isoform 3 of Electrogenic sodium bicarbonate cotransporter 1 OS=Homo sapiens GN=SLC4A4 - [S4A4_HUMAN]
No	Yes	Yes	P59998	Actin-related protein 2/3 complex subunit 4 OS=Homo sapiens GN=ARPC4 PE=1 SV=3 - [ARPC4_HUMAN]
No	Yes	Yes	Q99250	Sodium channel protein type 2 subunit alpha OS=Homo sapiens GN=SCN2A PE=1 SV=3 - [SCN2A_HUMAN]
No	Yes	Yes	P37235	Hippocalcin-like protein 1 OS=Homo sapiens GN=HPCAL1 PE=1 SV=3 - [HPCL1_HUMAN]
No	No	No	P0C0S5	Histone H2A.Z OS=Homo sapiens GN=H2AFZ PE=1 SV=2 - [H2AZ_HUMAN]
No	No	No	D3DX33	HCG1999854, isoform CRA_a OS=Homo sapiens GN=hCG_1999854 PE=4 SV=1 - [D3DX33_HUMAN]
No	No	No	B4DRV2	cDNA FLJ53646, highly similar to Succinyl-CoA ligase (ADP-forming) beta-chain, mitochondrial (EC 6.2.1.5) OS=Homo sapiens PE=2 SV=1 - [B4DRV2_HUMAN]
No	No	No	B4DL48	cDNA FLJ53382, highly similar to ADAM 23 (A disintegrin and metalloproteinase domain 23) OS=Homo sapiens PE=2 SV=1 - [B4DL48_HUMAN]
No	Yes	Yes	Q9NYI0-3	Isoform 3 of PH and SEC7 domain-containing protein 3 OS=Homo sapiens GN=PSD3 - [PSD3_HUMAN]
Yes	No	No	Q96C19	EF-hand domain-containing protein D2 OS=Homo sapiens GN=EFHD2 PE=1 SV=1 - [EFHD2_HUMAN]
No	Yes	Yes	O00217	NADH dehydrogenase [ubiquinone] iron-sulfur protein 8, mitochondrial OS=Homo sapiens GN=NDUFS8 PE=1 SV=1 - [NDUS8_HUMAN]
No	No	No	E9PCG9	D-beta-hydroxybutyrate dehydrogenase, mitochondrial OS=Homo sapiens GN=BDH1 PE=2 SV=1 - [E9PCG9_HUMAN]
No	Yes	Yes	Q92974-3	Isoform 3 of Rho guanine nucleotide exchange factor 2 OS=Homo sapiens GN=ARHGEF2 - [ARHG2_HUMAN]
Yes	Yes	Yes	Q00535	Cyclin-dependent kinase 5 OS=Homo sapiens GN=CDK5 PE=1 SV=3 - [CDK5_HUMAN]
No	No	Yes	P07602	Prosaposin OS=Homo sapiens GN=PSAP PE=1 SV=2 - [SAP_HUMAN]
No	Yes	Yes	Q02246	Contactin-2 OS=Homo sapiens GN=CNTN2 PE=1 SV=1 - [CNTN2_HUMAN]
No	No	No	Q9BQ69	O-acetyl-ADP-ribose deacetylase MACROD1 OS=Homo sapiens GN=MACROD1 PE=1 SV=2 - [MACD1_HUMAN]
No	Yes	Yes	P52272-2	Isoform 2 of Heterogeneous nuclear ribonucleoprotein M OS=Homo sapiens GN=HNRNPM - [HNRPM_HUMAN]
No	No	No	O43674-2	Isoform 2 of NADH dehydrogenase [ubiquinone] 1 beta subcomplex subunit 5, mitochondrial OS=Homo sapiens GN=NDUFB5 - [NDUB5_HUMAN]
Yes	No	No	P63098	Calcineurin subunit B type 1 OS=Homo sapiens GN=PPP3R1 PE=1 SV=2 - [CANB1_HUMAN]
Yes	Yes	Yes	P10114	Ras-related protein Rap-2a OS=Homo sapiens GN=RAP2A PE=1 SV=1 - [RAP2A_HUMAN]
Yes	Yes	Yes	B7Z1C4;P40123-2	Adenylyl cyclase-associated protein OS=Homo sapiens GN=CAP2 PE=2 SV=1 - [B7Z1C4_HUMAN]
Yes	Yes	Yes	Q14974	Importin subunit beta-1 OS=Homo sapiens GN=KPNB1 PE=1 SV=2 - [IMB1_HUMAN]
No	Yes	Yes	P50897	Palmitoyl-protein thioesterase 1 OS=Homo sapiens GN=PPT1 PE=1 SV=1 - [PPT1_HUMAN]
Yes	Yes	Yes	P53041	Serine/threonine-protein phosphatase 5 OS=Homo sapiens GN=PPP5C PE=1 SV=1 - [PPP5_HUMAN]
Yes	Yes	Yes	P21266	Glutathione S-transferase Mu 3 OS=Homo sapiens GN=GSTM3 PE=1 SV=3 - [GSTM3_HUMAN]
No	No	No	Q9GZP4-2	Isoform 2 of PITH domain-containing protein 1 OS=Homo sapiens GN=PITHD1 - [PITH1_HUMAN]
Yes	Yes	Yes	P23396	40S ribosomal protein S3 OS=Homo sapiens GN=RPS3 PE=1 SV=2 - [RS3_HUMAN]
No	Yes	Yes	E7EW34;Q13200-3	26S proteasome non-ATPase regulatory subunit 2 OS=Homo sapiens GN=PSMD2 PE=2 SV=1 - [E7EW34_HUMAN]
No	Yes	Yes	Q9UHC6	Contactin-associated protein-like 2 OS=Homo sapiens GN=CNTNAP2 PE=1 SV=1 - [CNTP2_HUMAN]
Yes	Yes	Yes	B4DFC9;Q99747-2	Gamma-soluble NSF attachment protein OS=Homo sapiens GN=NAPG PE=2 SV=1 - [B4DFC9_HUMAN]
No	Yes	Yes	P78356	Phosphatidylinositol 5-phosphate 4-kinase type-2 beta OS=Homo sapiens GN=PIP4K2B PE=1 SV=1 - [PI42B_HUMAN]
No	Yes	Yes	P23284	Peptidyl-prolyl cis-trans isomerase B OS=Homo sapiens GN=PPIB PE=1 SV=2 - [PPIB_HUMAN]
No	Yes	Yes	B3KM80	Nucleolin, isoform CRA_c OS=Homo sapiens GN=NCL PE=2 SV=1 - [B3KM80_HUMAN]
No	Yes	Yes	O75110	Probable phospholipid-transporting ATPase IIA OS=Homo sapiens GN=ATP9A PE=1 SV=3 - [ATP9A_HUMAN]
No	Yes	Yes	Q9BYB0-3	Isoform 2 of SH3 and multiple ankyrin repeat domains protein 3 OS=Homo sapiens GN=SHANK3 - [SHAN3_HUMAN]
No	No	Yes	P62993	Growth factor receptor-bound protein 2 OS=Homo sapiens GN=GRB2 PE=1 SV=1 - [GRB2_HUMAN]
Yes	Yes	Yes	P27816-5	Isoform 5 of Microtubule-associated protein 4 OS=Homo sapiens GN=MAP4 - [MAP4_HUMAN]
Yes	Yes	Yes	P02545-2	Isoform C of Prelamin-A/C OS=Homo sapiens GN=LMNA - [LMNA_HUMAN]
Yes	No	Yes	O94985-2	Isoform 2 of Calsyntenin-1 OS=Homo sapiens GN=CLSTN1 - [CSTN1_HUMAN]
No	Yes	Yes	Q13491-4	Isoform 4 of Neuronal membrane glycoprotein M6-b OS=Homo sapiens GN=GPM6B - [GPM6B_HUMAN]
Yes	Yes	Yes	P43034	Platelet-activating factor acetylhydrolase IB subunit alpha OS=Homo sapiens GN=PAFAH1B1 PE=1 SV=2 - [LIS1_HUMAN]
No	Yes	Yes	Q8IU85-2	Isoform 2 of Calcium/calmodulin-dependent protein kinase type 1D OS=Homo sapiens GN=CAMK1D - [KCC1D_HUMAN]
No	No	No	P55268	Laminin subunit beta-2 OS=Homo sapiens GN=LAMB2 PE=1 SV=2 - [LAMB2_HUMAN]
No	Yes	Yes	P36405	ADP-ribosylation factor-like protein 3 OS=Homo sapiens GN=ARL3 PE=1 SV=2 - [ARL3_HUMAN]
No	No	No	Q5TEC6	Histone H3 OS=Homo sapiens GN=HIST2H3PS2 PE=1 SV=1 - [Q5TEC6_HUMAN]
Yes	Yes	Yes	Q9H008	Phospholysine phosphohistidine inorganic pyrophosphate phosphatase OS=Homo sapiens GN=LHPP PE=1 SV=2 - [LHPP_HUMAN]
Yes	Yes	Yes	J3KQN6;Q16537-3	Serine/threonine-protein phosphatase 2A 56 kDa regulatory subunit epsilon isoform OS=Homo sapiens GN=PPP2R5E PE=2 SV=1 - [J3KQN6_HUMAN]
No	No	No	Q8NHG7	Small VCP/p97-interacting protein OS=Homo sapiens GN=SVIP PE=3 SV=1 - [SVIP_HUMAN]
No	No	No	Q9GZM7-3	Isoform 3 of Tubulointerstitial nephritis antigen-like OS=Homo sapiens GN=TINAGL1 - [TINAL_HUMAN]
No	Yes	Yes	P62241	40S ribosomal protein S8 OS=Homo sapiens GN=RPS8 PE=1 SV=2 - [RS8_HUMAN]
Yes	No	No	P28161-2	Isoform 2 of Glutathione S-transferase Mu 2 OS=Homo sapiens GN=GSTM2 - [GSTM2_HUMAN]
No	No	No	Q13332-7	Isoform 3 of Receptor-type tyrosine-protein phosphatase S OS=Homo sapiens GN=PTPRS - [PTPRS_HUMAN]
Yes	Yes	Yes	P24539	ATP synthase F(0) complex subunit B1, mitochondrial OS=Homo sapiens GN=ATP5F1 PE=1 SV=2 - [AT5F1_HUMAN]
Yes	Yes	Yes	P14927	Cytochrome b-c1 complex subunit 7 OS=Homo sapiens GN=UQCRB PE=1 SV=2 - [QCR7_HUMAN]
No	Yes	Yes	P07237	Protein disulfide-isomerase OS=Homo sapiens GN=P4HB PE=1 SV=3 - [PDIA1_HUMAN]
No	No	Yes	P42658-2	Isoform DPPX-S of Dipeptidyl aminopeptidase-like protein 6 OS=Homo sapiens GN=DPP6 - [DPP6_HUMAN]
No	Yes	Yes	P49591	Serine--tRNA ligase, cytoplasmic OS=Homo sapiens GN=SARS PE=1 SV=3 - [SYSC_HUMAN]
No	Yes	Yes	Q02878	60S ribosomal protein L6 OS=Homo sapiens GN=RPL6 PE=1 SV=3 - [RL6_HUMAN]
No	Yes	Yes	P53680	AP-2 complex subunit sigma OS=Homo sapiens GN=AP2S1 PE=1 SV=2 - [AP2S1_HUMAN]
No	Yes	Yes	B4DSS5;O60268-3	Uncharacterized protein KIAA0513 OS=Homo sapiens GN=KIAA0513 PE=2 SV=1 - [B4DSS5_HUMAN]
No	No	No	Q68D91	Metallo-beta-lactamase domain-containing protein 2 OS=Homo sapiens GN=MBLAC2 PE=1 SV=3 - [MBLC2_HUMAN]
No	Yes	Yes	P62854	40S ribosomal protein S26 OS=Homo sapiens GN=RPS26 PE=1 SV=3 - [RS26_HUMAN]
No	Yes	Yes	Q9UKU0	Long-chain-fatty-acid--CoA ligase 6 OS=Homo sapiens GN=ACSL6 PE=2 SV=4 - [ACSL6_HUMAN]
No	Yes	Yes	O00148	ATP-dependent RNA helicase DDX39A OS=Homo sapiens GN=DDX39A PE=1 SV=2 - [DX39A_HUMAN]
Yes	Yes	Yes	Q93045-2	Isoform 2 of Stathmin-2 OS=Homo sapiens GN=STMN2 - [STMN2_HUMAN]
No	No	Yes	Q9GZQ8	Microtubule-associated proteins 1A/1B light chain 3B OS=Homo sapiens GN=MAP1LC3B PE=1 SV=3 - [MLP3B_HUMAN]
Yes	Yes	Yes	Q9ULV4	Coronin-1C OS=Homo sapiens GN=CORO1C PE=1 SV=1 - [COR1C_HUMAN]
No	Yes	Yes	P51148	Ras-related protein Rab-5C OS=Homo sapiens GN=RAB5C PE=1 SV=2 - [RAB5C_HUMAN]
No	No	No	P26232-2	Isoform 2 of Catenin alpha-2 OS=Homo sapiens GN=CTNNA2 - [CTNA2_HUMAN]
No	Yes	Yes	P60660	Myosin light polypeptide 6 OS=Homo sapiens GN=MYL6 PE=1 SV=2 - [MYL6_HUMAN]
No	No	No	Q7Z518	NADH dehydrogenase OS=Homo sapiens PE=2 SV=1 - [Q7Z518_HUMAN]
No	No	No	P06732	Creatine kinase M-type OS=Homo sapiens GN=CKM PE=1 SV=2 [ KCRM_HUMAN]
No	Yes	Yes	Q9BT78	COP9 signalosome complex subunit 4 OS=Homo sapiens GN=COPS4 PE=1 SV=1 - [CSN4_HUMAN]
No	Yes	Yes	O14910	Protein lin-7 homolog A OS=Homo sapiens GN=LIN7A PE=1 SV=2 - [LIN7A_HUMAN]
No	Yes	Yes	Q9NUP9	Protein lin-7 homolog C OS=Homo sapiens GN=LIN7C PE=1 SV=1 - [LIN7C_HUMAN]
No	Yes	Yes	Q99733	Nucleosome assembly protein 1-like 4 OS=Homo sapiens GN=NAP1L4 PE=1 SV=1 - [NP1L4_HUMAN]
No	Yes	Yes	P62269	40S ribosomal protein S18 OS=Homo sapiens GN=RPS18 PE=1 SV=3 - [RS18_HUMAN]
No	Yes	Yes	Q12959-8	Isoform 8 of Disks large homolog 1 OS=Homo sapiens GN=DLG1 - [DLG1_HUMAN]
Yes	No	No	Q8N8K8;P36776-2	Lon protease homolog, mitochondrial OS=Homo sapiens GN=LONP1 PE=2 SV=1 - [Q8N8K8_HUMAN]
No	No	No	Q6PKD5	RPH3A protein (Fragment) OS=Homo sapiens GN=RPH3A PE=2 SV=1 - [Q6PKD5_HUMAN]
No	No	No	I6L975	Hydroxysteroid dehydrogenase like 1 OS=Homo sapiens GN=HSDL1 PE=2 SV=1 - [I6L975_HUMAN]
No	No	No	B2RB23	cDNA, FLJ95265, highly similar to Homo sapiens acetyl-Coenzyme A acyltransferase 2 (mitochondrial 3-oxoacyl-Coenzyme A thiolase) (ACAA2), nuclear gene encoding mitochondrial protein, mRNA OS=Homo sapiens PE=2 SV=1 - [B2RB23_HUMAN]
Yes	No	No	P52209	6-phosphogluconate dehydrogenase, decarboxylating OS=Homo sapiens GN=PGD PE=1 SV=3 - [6PGD_HUMAN]
No	Yes	Yes	Q9UEY8	Gamma-adducin OS=Homo sapiens GN=ADD3 PE=1 SV=1 - [ADDG_HUMAN]
Yes	Yes	Yes	Q9Y4W6	AFG3-like protein 2 OS=Homo sapiens GN=AFG3L2 PE=1 SV=2 - [AFG32_HUMAN]
Yes	Yes	Yes	P04083	Annexin A1 OS=Homo sapiens GN=ANXA1 PE=1 SV=2 - [ANXA1_HUMAN]
No	No	No	P21397	Amine oxidase [flavin-containing] A OS=Homo sapiens GN=MAOA PE=1 SV=1 - [AOFA_HUMAN]
No	No	No	O43488	Aflatoxin B1 aldehyde reductase member 2 OS=Homo sapiens GN=AKR7A2 PE=1 SV=3 - [ARK72_HUMAN]
No	Yes	Yes	P18859	ATP synthase-coupling factor 6, mitochondrial OS=Homo sapiens GN=ATP5J PE=1 SV=1 - [ATP5J_HUMAN]
No	Yes	Yes	Q9UQB8-3	Isoform 3 of Brain-specific angiogenesis inhibitor 1-associated protein 2 OS=Homo sapiens GN=BAIAP2 - [BAIP2_HUMAN]
No	No	No	Q8NFZ8	Cell adhesion molecule 4 OS=Homo sapiens GN=CADM4 PE=1 SV=1 - [CADM4_HUMAN]
No	Yes	Yes	P47756-2	Isoform 2 of F-actin-capping protein subunit beta OS=Homo sapiens GN=CAPZB - [CAPZB_HUMAN]
Yes	Yes	Yes	P52907	F-actin-capping protein subunit alpha-1 OS=Homo sapiens GN=CAPZA1 PE=1 SV=3 - [CAZA1_HUMAN]
Yes	No	No	P16870-2	Isoform 2 of Carboxypeptidase E OS=Homo sapiens GN=CPE - [CBPE_HUMAN]
No	Yes	Yes	Q9HCH3	Copine-5 OS=Homo sapiens GN=CPNE5 PE=1 SV=2 - [CPNE5_HUMAN]
Yes	Yes	Yes	P04080	Cystatin-B OS=Homo sapiens GN=CSTB PE=1 SV=2 - [CYTB_HUMAN]
Yes	Yes	Yes	Q13561	Dynactin subunit 2 OS=Homo sapiens GN=DCTN2 PE=1 SV=4 - [DCTN2_HUMAN]
No	Yes	Yes	P21912	Succinate dehydrogenase [ubiquinone] iron-sulfur subunit, mitochondrial OS=Homo sapiens GN=SDHB PE=1 SV=3 - [SDHB_HUMAN]
No	Yes	Yes	O14531	Dihydropyrimidinase-related protein 4 OS=Homo sapiens GN=DPYSL4 PE=1 SV=2 - [DPYL4_HUMAN]
No	Yes	Yes	Q13011	Delta(3,5)-Delta(2,4)-dienoyl-CoA isomerase, mitochondrial OS=Homo sapiens GN=ECH1 PE=1 SV=2 - [ECH1_HUMAN]
No	No	No	O94919	Endonuclease domain-containing 1 protein OS=Homo sapiens GN=ENDOD1 PE=1 SV=2 - [ENDD1_HUMAN]
Yes	Yes	Yes	Q01469	Fatty acid-binding protein, epidermal OS=Homo sapiens GN=FABP5 PE=1 SV=3 - [FABP5_HUMAN]
No	Yes	Yes	P48637	Glutathione synthetase OS=Homo sapiens GN=GSS PE=1 SV=1 - [GSHB_HUMAN]
No	Yes	Yes	O75367-2	Isoform 1 of Core histone macro-H2A.1 OS=Homo sapiens GN=H2AFY - [H2AY_HUMAN]
No	No	No	Q14CZ8	Hepatocyte cell adhesion molecule OS=Homo sapiens GN=HEPACAM PE=1 SV=1 - [HECAM_HUMAN]
No	No	No	O14979-3	Isoform 3 of Heterogeneous nuclear ribonucleoprotein D-like OS=Homo sapiens GN=HNRNPDL - [HNRDL_HUMAN]
No	Yes	Yes	P07910-2	Isoform C1 of Heterogeneous nuclear ribonucleoproteins C1/C2 OS=Homo sapiens GN=HNRNPC - [HNRPC_HUMAN]
Yes	Yes	Yes	Q14103-3	Isoform 3 of Heterogeneous nuclear ribonucleoprotein D0 OS=Homo sapiens GN=HNRNPD - [HNRPD_HUMAN]
No	No	No	P01876	Ig alpha-1 chain C region OS=Homo sapiens GN=IGHA1 PE=1 SV=2 - [IGHA1_HUMAN]
No	No	No	Q9Y6K8-3	Isoform 3 of Adenylate kinase isoenzyme 5 OS=Homo sapiens GN=AK5 - [KAD5_HUMAN]
No	Yes	Yes	O00139-2	Isoform 2 of Kinesin-like protein KIF2A OS=Homo sapiens GN=KIF2A - [KIF2A_HUMAN]
No	No	No	Q03252	Lamin-B2 OS=Homo sapiens GN=LMNB2 PE=1 SV=3 - [LMNB2_HUMAN]
No	Yes	Yes	P31153	S-adenosylmethionine synthase isoform type-2 OS=Homo sapiens GN=MAT2A PE=1 SV=1 - [METK2_HUMAN]
No	No	No	Q9H492	Microtubule-associated proteins 1A/1B light chain 3A OS=Homo sapiens GN=MAP1LC3A PE=1 SV=2 - [MLP3A_HUMAN]
No	No	No	O43678	NADH dehydrogenase [ubiquinone] 1 alpha subcomplex subunit 2 OS=Homo sapiens GN=NDUFA2 PE=1 SV=3 - [NDUA2_HUMAN]
No	No	No	Q8NC96	Adaptin ear-binding coat-associated protein 1 OS=Homo sapiens GN=NECAP1 PE=1 SV=2 - [NECP1_HUMAN]
Yes	No	No	Q9NQ66-2	Isoform B of 1-phosphatidylinositol 4,5-bisphosphate phosphodiesterase beta-1 OS=Homo sapiens GN=PLCB1 - [PLCB1_HUMAN]
Yes	Yes	Yes	P25786	Proteasome subunit alpha type-1 OS=Homo sapiens GN=PSMA1 PE=1 SV=1 - [PSA1_HUMAN]
No	Yes	Yes	P62826	GTP-binding nuclear protein Ran OS=Homo sapiens GN=RAN PE=1 SV=3 - [RAN_HUMAN]
No	Yes	Yes	P62834	Ras-related protein Rap-1A OS=Homo sapiens GN=RAP1A PE=1 SV=1 - [RAP1A_HUMAN]
No	Yes	Yes	P13489	Ribonuclease inhibitor OS=Homo sapiens GN=RNH1 PE=1 SV=2 - [RINI_HUMAN]
No	Yes	Yes	P62424	60S ribosomal protein L7a OS=Homo sapiens GN=RPL7A PE=1 SV=2 - [RL7A_HUMAN]
Yes	Yes	Yes	P54920	Alpha-soluble NSF attachment protein OS=Homo sapiens GN=NAPA PE=1 SV=3 - [SNAA_HUMAN]
No	Yes	Yes	Q7KZF4	Staphylococcal nuclease domain-containing protein 1 OS=Homo sapiens GN=SND1 PE=1 SV=1 - [SND1_HUMAN]
Yes	Yes	Yes	Q8N3V7-2	Isoform 2 of Synaptopodin OS=Homo sapiens GN=SYNPO - [SYNPO_HUMAN]
No	Yes	Yes	Q8TBG9	Synaptoporin OS=Homo sapiens GN=SYNPR PE=2 SV=1 - [SYNPR_HUMAN]
Yes	Yes	Yes	P37837	Transaldolase OS=Homo sapiens GN=TALDO1 PE=1 SV=2 - [TALDO_HUMAN]
Yes	Yes	Yes	Q9Y4G6	Talin-2 OS=Homo sapiens GN=TLN2 PE=1 SV=4 - [TLN2_HUMAN]
No	Yes	Yes	Q9H0E2	Toll-interacting protein OS=Homo sapiens GN=TOLLIP PE=1 SV=1 - [TOLIP_HUMAN]
No	Yes	Yes	Q9P0L0	Vesicle-associated membrane protein-associated protein A OS=Homo sapiens GN=VAPA PE=1 SV=3 - [VAPA_HUMAN]
No	Yes	Yes	B4E2W0;P55084-2	3-ketoacyl-CoA thiolase OS=Homo sapiens GN=HADHB PE=2 SV=1 - [B4E2W0_HUMAN]
No	No	No	B4DT77	Annexin OS=Homo sapiens GN=ANXA7 PE=2 SV=1 - [B4DT77_HUMAN]
No	Yes	Yes	B4DR63;P62191-2	26S protease regulatory subunit 4 OS=Homo sapiens GN=PSMC1 PE=2 SV=1 - [B4DR63_HUMAN]
No	No	No	Q9NVI7-3	Isoform 3 of ATPase family AAA domain-containing protein 3A OS=Homo sapiens GN=ATAD3A - [ATD3A_HUMAN]
No	Yes	Yes	B4DG46;Q9P2U7-3	Vesicular glutamate transporter 1 OS=Homo sapiens GN=SLC17A7 PE=2 SV=1 - [B4DG46_HUMAN]
No	No	No	Q13363-2	Isoform 2 of C-terminal-binding protein 1 OS=Homo sapiens GN=CTBP1 - [CTBP1_HUMAN]
No	No	Yes	B4DJA5;P20339-2	Ras-related protein Rab-5A OS=Homo sapiens GN=RAB5A PE=2 SV=1 - [B4DJA5_HUMAN]
Yes	Yes	Yes	P47755-2	Isoform 2 of F-actin-capping protein subunit alpha-2 OS=Homo sapiens GN=CAPZA2 - [CAZA2_HUMAN]
No	Yes	Yes	Q7Z4S6-6	Isoform 6 of Kinesin-like protein KIF21A OS=Homo sapiens GN=KIF21A - [KI21A_HUMAN]
No	No	No	E7EUY3	Propionyl-CoA carboxylase beta chain, mitochondrial OS=Homo sapiens GN=PCCB PE=2 SV=1 - [E7EUY3_HUMAN]
No	No	No	P28074-3	Isoform 3 of Proteasome subunit beta type-5 OS=Homo sapiens GN=PSMB5 - [PSB5_HUMAN]
No	No	No	F8W1I5	Myosin light chain 6B OS=Homo sapiens GN=MYL6B PE=2 SV=1 - [F8W1I5_HUMAN]
Yes	Yes	Yes	P54578-2	Isoform 2 of Ubiquitin carboxyl-terminal hydrolase 14 OS=Homo sapiens GN=USP14 - [UBP14_HUMAN]
No	Yes	Yes	Q14108-2	Isoform 2 of Lysosome membrane protein 2 OS=Homo sapiens GN=SCARB2 - [SCRB2_HUMAN]
No	Yes	Yes	F5H897;Q12931-2	Heat shock protein 75 kDa, mitochondrial OS=Homo sapiens GN=TRAP1 PE=2 SV=1 - [F5H897_HUMAN]
No	No	No	Q6PJF2	IGK@ protein OS=Homo sapiens GN=IGK@ PE=1 SV=1 - [Q6PJF2_HUMAN]
No	No	No	P00387-2	Isoform 2 of NADH-cytochrome b5 reductase 3 OS=Homo sapiens GN=CYB5R3 - [NB5R3_HUMAN]
No	No	No	D3DVQ1	Leucine zipper-EF-hand containing transmembrane protein 1, isoform CRA_a OS=Homo sapiens GN=LETM1 PE=2 SV=1 - [D3DVQ1_HUMAN]
No	Yes	Yes	B4DY28	cDNA FLJ61189, highly similar to Cysteine and glycine-rich protein 1 OS=Homo sapiens PE=2 SV=1 - [B4DY28_HUMAN]
No	Yes	Yes	I1SRC5	UBE2L3/KRAS fusion protein OS=Homo sapiens PE=2 SV=1 - [I1SRC5_HUMAN]
No	No	No	H7BZJ3	Thioredoxin (Fragment) OS=Homo sapiens GN=PDIA3 PE=2 SV=1 - [H7BZJ3_HUMAN]
No	No	No	A9LSU1	Type IV collagen alpha 1 (Fragment) OS=Homo sapiens PE=2 SV=1 - [A9LSU1_HUMAN]
No	No	No	H3BSM5	Gamma-aminobutyric acid receptor-associated protein-like 2 OS=Homo sapiens GN=GABARAPL2 PE=2 SV=1 - [H3BSM5_HUMAN]
No	No	No	B4DGE9	cDNA FLJ50493, highly similar to MAGUK p55 subfamily member 2 OS=Homo sapiens PE=2 SV=1 - [B4DGE9_HUMAN]
No	Yes	Yes	D3DWK1	Eukaryotic translation elongation factor 1 delta (Guanine nucleotide exchange protein), isoform CRA_b OS=Homo sapiens GN=EEF1D PE=3 SV=1 - [D3DWK1_HUMAN]
No	No	No	B4DV94	cDNA FLJ58285, highly similar to Homo sapiens pre-B-cell leukemia transcription factor interacting protein 1 (PBXIP1), mRNA OS=Homo sapiens PE=2 SV=1 - [B4DV94_HUMAN]
Yes	No	No	Q15843	NEDD8 OS=Homo sapiens GN=NEDD8 PE=1 SV=1 [NEDD8_HUMAN]
No	Yes	Yes	Q14738-3	Isoform Delta-3 of Serine/threonine-protein phosphatase 2A 56 kDa regulatory subunit delta isoform OS=Homo sapiens GN=PPP2R5D - [2A5D_HUMAN]
Yes	Yes	Yes	P63151	Serine/threonine-protein phosphatase 2A 55 kDa regulatory subunit B alpha isoform OS=Homo sapiens GN=PPP2R2A PE=1 SV=1 - [2ABA_HUMAN]
No	No	No	Q9NUJ1	Mycophenolic acid acyl-glucuronide esterase, mitochondrial OS=Homo sapiens GN=ABHD10 PE=1 SV=1 - [ABHDA_HUMAN]
No	Yes	Yes	P07108	Acyl-CoA-binding protein OS=Homo sapiens GN=DBI PE=1 SV=2 - [ACBP_HUMAN]
Yes	No	No	P49753	Acyl-coenzyme A thioesterase 2, mitochondrial OS=Homo sapiens GN=ACOT2 PE=1 SV=6 - [ACOT2_HUMAN]
Yes	Yes	Yes	P42025	Beta-centractin OS=Homo sapiens GN=ACTR1B PE=1 SV=1 - [ACTY_HUMAN]
No	Yes	Yes	P61163	Alpha-centractin OS=Homo sapiens GN=ACTR1A PE=1 SV=1 - [ACTZ_HUMAN]
Yes	No	Yes	Q09666	Neuroblast differentiation-associated protein AHNAK OS=Homo sapiens GN=AHNAK PE=1 SV=2 - [AHNK_HUMAN]
Yes	No	No	Q02952-3	Isoform 3 of A-kinase anchor protein 12 OS=Homo sapiens GN=AKAP12 - [AKA12_HUMAN]
No	Yes	Yes	P27695;Q5TZP7	DNA-(apurinic or apyrimidinic site) lyase OS=Homo sapiens GN=APEX1 PE=1 SV=2 - [APEX1_HUMAN]
Yes	Yes	Yes	P02649	Apolipoprotein E OS=Homo sapiens GN=APOE PE=1 SV=1 - [APOE_HUMAN]
No	No	No	P62330	ADP-ribosylation factor 6 OS=Homo sapiens GN=ARF6 PE=1 SV=2 - [ARF6_HUMAN]
No	Yes	Yes	P61158	Actin-related protein 3 OS=Homo sapiens GN=ACTR3 PE=1 SV=3 - [ARP3_HUMAN]
No	No	No	P49407-2	Isoform 1B of Beta-arrestin-1 OS=Homo sapiens GN=ARRB1 - [ARRB1_HUMAN]
Yes	No	No	Q13825-2	Isoform 2 of Methylglutaconyl-CoA hydratase, mitochondrial OS=Homo sapiens GN=AUH - [AUHM_HUMAN]
Yes	Yes	Yes	P55290	Cadherin-13 OS=Homo sapiens GN=CDH13 PE=1 SV=1 - [CAD13_HUMAN]
Yes	Yes	Yes	Q8NCB2-3	Isoform 3 of CaM kinase-like vesicle-associated protein OS=Homo sapiens GN=CAMKV - [CAMKV_HUMAN]
No	No	No	Q8IW45-4	Isoform 4 of ATP-dependent (S)-NAD(P)H-hydrate dehydratase OS=Homo sapiens GN=CARKD - [NNRD_HUMAN]
No	No	No	Q9NV96-3	Isoform 3 of Cell cycle control protein 50A OS=Homo sapiens GN=TMEM30A - [CC50A_HUMAN]
Yes	Yes	Yes	Q8N111	Cell cycle exit and neuronal differentiation protein 1 OS=Homo sapiens GN=CEND1 PE=2 SV=1 - [CEND_HUMAN]
No	No	No	Q9NX63	Coiled-coil-helix-coiled-coil-helix domain-containing protein 3, mitochondrial OS=Homo sapiens GN=CHCHD3 PE=1 SV=1 - [CHCH3_HUMAN]
No	No	Yes	Q9UQ03-2	Isoform 2 of Coronin-2B OS=Homo sapiens GN=CORO2B - [COR2B_HUMAN]
No	Yes	Yes	O75131	Copine-3 OS=Homo sapiens GN=CPNE3 PE=1 SV=1 - [CPNE3_HUMAN]
Yes	No	No	O95865	N(G),N(G)-dimethylarginine dimethylaminohydrolase 2 OS=Homo sapiens GN=DDAH2 PE=1 SV=1 - [DDAH2_HUMAN]
No	Yes	Yes	Q16531	DNA damage-binding protein 1 OS=Homo sapiens GN=DDB1 PE=1 SV=1 - [DDB1_HUMAN]
No	Yes	Yes	Q92841-1	Isoform 2 of Probable ATP-dependent RNA helicase DDX17 OS=Homo sapiens GN=DDX17 - [DDX17_HUMAN]
No	Yes	Yes	P26196	Probable ATP-dependent RNA helicase DDX6 OS=Homo sapiens GN=DDX6 PE=1 SV=2 - [DDX6_HUMAN]
No	Yes	Yes	Q9UKG1	DCC-interacting protein 13-alpha OS=Homo sapiens GN=APPL1 PE=1 SV=1 - [DP13A_HUMAN]
Yes	No	Yes	Q9Y4J8-8	Isoform 8 of Dystrobrevin alpha OS=Homo sapiens GN=DTNA - [DTNA_HUMAN]
No	Yes	Yes	Q96FJ2	Dynein light chain 2, cytoplasmic OS=Homo sapiens GN=DYNLL2 PE=1 SV=1 - [DYL2_HUMAN]
No	Yes	Yes	Q9Y6I3-3	Isoform 3 of Epsin-1 OS=Homo sapiens GN=EPN1 - [EPN1_HUMAN]
No	No	No	Q9Y4F1	FERM, RhoGEF and pleckstrin domain-containing protein 1 OS=Homo sapiens GN=FARP1 PE=1 SV=1 - [FARP1_HUMAN]
No	Yes	Yes	Q13642-1	Isoform 1 of Four and a half LIM domains protein 1 OS=Homo sapiens GN=FHL1 - [FHL1_HUMAN]
Yes	Yes	Yes	P62942	Peptidyl-prolyl cis-trans isomerase FKBP1A OS=Homo sapiens GN=FKBP1A PE=1 SV=2 - [FKB1A_HUMAN]
No	Yes	Yes	P59768	Guanine nucleotide-binding protein G(I)/G(S)/G(O) subunit gamma-2 OS=Homo sapiens GN=GNG2 PE=1 SV=2 - [GBG2_HUMAN]
Yes	Yes	Yes	P63244	Guanine nucleotide-binding protein subunit beta-2-like 1 OS=Homo sapiens GN=GNB2L1 PE=1 SV=3 - [GBLP_HUMAN]
No	No	No	Q9Y2X7	ARF GTPase-activating protein GIT1 OS=Homo sapiens GN=GIT1 PE=1 SV=2 - [GIT1_HUMAN]
Yes	No	No	Q16775-2	Isoform 2 of Hydroxyacylglutathione hydrolase, mitochondrial OS=Homo sapiens GN=HAGH - [GLO2_HUMAN]
No	No	No	Q14344	Guanine nucleotide-binding protein subunit alpha-13 OS=Homo sapiens GN=GNA13 PE=1 SV=2 - [GNA13_HUMAN]
No	No	No	Q9Y2T3	Guanine deaminase OS=Homo sapiens GN=GDA PE=1 SV=1 - [GUAD_HUMAN]
No	Yes	Yes	P16401	Histone H1.5 OS=Homo sapiens GN=HIST1H1B PE=1 SV=3 - [H15_HUMAN]
No	No	No	Q8IUE6	Histone H2A type 2-B OS=Homo sapiens GN=HIST2H2AB PE=1 SV=3 - [H2A2B_HUMAN]
No	Yes	Yes	Q9P035	Very-long-chain (3R)-3-hydroxyacyl-[acyl-carrier protein] dehydratase 3 OS=Homo sapiens GN=PTPLAD1 PE=1 SV=2 - [HACD3_HUMAN]
Yes	No	No	P13716	Delta-aminolevulinic acid dehydratase OS=Homo sapiens GN=ALAD PE=1 SV=1 - [HEM2_HUMAN]
Yes	Yes	Yes	P09429	High mobility group protein B1 OS=Homo sapiens GN=HMGB1 PE=1 SV=3 - [HMGB1_HUMAN]
No	Yes	Yes	P52597	Heterogeneous nuclear ribonucleoprotein F OS=Homo sapiens GN=HNRNPF PE=1 SV=3 - [HNRPF_HUMAN]
Yes	Yes	Yes	Q00839-2	Isoform Short of Heterogeneous nuclear ribonucleoprotein U OS=Homo sapiens GN=HNRNPU - [HNRPU_HUMAN]
Yes	Yes	Yes	Q86YZ3	Hornerin OS=Homo sapiens GN=HRNR PE=1 SV=2 - [HORN_HUMAN]
No	Yes	Yes	Q5SSJ5-2	Isoform 2 of Heterochromatin protein 1-binding protein 3 OS=Homo sapiens GN=HP1BP3 - [HP1B3_HUMAN]
Yes	No	No	P07099	Epoxide hydrolase 1 OS=Homo sapiens GN=EPHX1 PE=1 SV=1 - [HYEP_HUMAN]
No	Yes	Yes	P38919	Eukaryotic initiation factor 4A-III OS=Homo sapiens GN=EIF4A3 PE=1 SV=4 - [IF4A3_HUMAN]
No	No	No	Q96ID5	Immunoglobulin superfamily member 21 OS=Homo sapiens GN=IGSF21 PE=2 SV=1 - [IGS21_HUMAN]
No	No	No	P29218	Inositol monophosphatase 1 OS=Homo sapiens GN=IMPA1 PE=1 SV=1 - [IMPA1_HUMAN]
No	Yes	Yes	P10644	cAMP-dependent protein kinase type I-alpha regulatory subunit OS=Homo sapiens GN=PRKAR1A PE=1 SV=1 - [KAP0_HUMAN]
No	No	No	P17612	cAMP-dependent protein kinase catalytic subunit alpha OS=Homo sapiens GN=PRKACA PE=1 SV=2 - [KAPCA_HUMAN]
No	No	No	Q15334	Lethal(2) giant larvae protein homolog 1 OS=Homo sapiens GN=LLGL1 PE=1 SV=3 - [L2GL1_HUMAN]
Yes	Yes	Yes	P20700	Lamin-B1 OS=Homo sapiens GN=LMNB1 PE=1 SV=2 - [LMNB1_HUMAN]
Yes	No	No	P29966	Myristoylated alanine-rich C-kinase substrate OS=Homo sapiens GN=MARCKS PE=1 SV=4 - [MARCS_HUMAN]
Yes	Yes	Yes	Q15691	Microtubule-associated protein RP/EB family member 1 OS=Homo sapiens GN=MAPRE1 PE=1 SV=3 - [MARE1_HUMAN]
No	No	Yes	Q8N4C8-3	Isoform 2 of Misshapen-like kinase 1 OS=Homo sapiens GN=MINK1 - [MINK1_HUMAN]
No	Yes	Yes	P45985	Dual specificity mitogen-activated protein kinase kinase 4 OS=Homo sapiens GN=MAP2K4 PE=1 SV=1 - [MP2K4_HUMAN]
No	Yes	Yes	Q9Y5S2	Serine/threonine-protein kinase MRCK beta OS=Homo sapiens GN=CDC42BPB PE=1 SV=2 - [MRCKB_HUMAN]
Yes	No	No	Q9Y6C9	Mitochondrial carrier homolog 2 OS=Homo sapiens GN=MTCH2 PE=1 SV=1 - [MTCH2_HUMAN]
Yes	Yes	Yes	Q92614-3	Isoform 3 of Unconventional myosin-XVIIIa OS=Homo sapiens GN=MYO18A - [MY18A_HUMAN]
No	No	No	Q4G0N4-3	Isoform 3 of NAD kinase 2, mitochondrial OS=Homo sapiens GN=NADK2 - [NAKD2_HUMAN]
No	No	No	P61601	Neurocalcin-delta OS=Homo sapiens GN=NCALD PE=2 SV=2 - [NCALD_HUMAN]
Yes	No	No	Q9Y2A7	Nck-associated protein 1 OS=Homo sapiens GN=NCKAP1 PE=1 SV=1 - [NCKP1_HUMAN]
No	No	No	P51970	NADH dehydrogenase [ubiquinone] 1 alpha subcomplex subunit 8 OS=Homo sapiens GN=NDUFA8 PE=1 SV=3 - [NDUA8_HUMAN]
No	No	Yes	Q7Z6G3	N-terminal EF-hand calcium-binding protein 2 OS=Homo sapiens GN=NECAB2 PE=1 SV=1 - [NECA2_HUMAN]
No	Yes	Yes	Q8NFW8-2	Isoform 2 of N-acylneuraminate cytidylyltransferase OS=Homo sapiens GN=CMAS - [NEUA_HUMAN]
Yes	No	No	Q9Y697-2	Isoform Cytoplasmic of Cysteine desulfurase, mitochondrial OS=Homo sapiens GN=NFS1 - [NFS1_HUMAN]
Yes	Yes	Yes	O14745	Na(+)/H(+) exchange regulatory cofactor NHE-RF1 OS=Homo sapiens GN=SLC9A3R1 PE=1 SV=4 - [NHRF1_HUMAN]
No	Yes	Yes	Q15818	Neuronal pentraxin-1 OS=Homo sapiens GN=NPTX1 PE=2 SV=2 - [NPTX1_HUMAN]
No	Yes	Yes	Q9UNZ2-6	Isoform 4 of NSFL1 cofactor p47 OS=Homo sapiens GN=NSFL1C - [NSF1C_HUMAN]
Yes	Yes	Yes	Q9NTK5	Obg-like ATPase 1 OS=Homo sapiens GN=OLA1 PE=1 SV=2 - [OLA1_HUMAN]
No	Yes	Yes	Q15102	Platelet-activating factor acetylhydrolase IB subunit gamma OS=Homo sapiens GN=PAFAH1B3 PE=1 SV=1 - [PA1B3_HUMAN]
No	Yes	Yes	P98160	Basement membrane-specific heparan sulfate proteoglycan core protein OS=Homo sapiens GN=HSPG2 PE=1 SV=4 - [PGBM_HUMAN]
No	No	No	O15173	Membrane-associated progesterone receptor component 2 OS=Homo sapiens GN=PGRMC2 PE=1 SV=1 - [PGRC2_HUMAN]
No	Yes	Yes	P51805	Plexin-A3 OS=Homo sapiens GN=PLXNA3 PE=1 SV=2 - [PLXA3_HUMAN]
Yes	Yes	Yes	P62140	Serine/threonine-protein phosphatase PP1-beta catalytic subunit OS=Homo sapiens GN=PPP1CB PE=1 SV=3 - [PP1B_HUMAN]
No	No	No	P28072	Proteasome subunit beta type-6 OS=Homo sapiens GN=PSMB6 PE=1 SV=4 - [PSB6_HUMAN]
Yes	Yes	Yes	Q9UNM6	26S proteasome non-ATPase regulatory subunit 13 OS=Homo sapiens GN=PSMD13 PE=1 SV=2 - [PSD13_HUMAN]
Yes	No	No	Q06124-3	Isoform 3 of Tyrosine-protein phosphatase non-receptor type 11 OS=Homo sapiens GN=PTPN11 - [PTN11_HUMAN]
No	No	No	O00194	Ras-related protein Rab-27B OS=Homo sapiens GN=RAB27B PE=1 SV=4 - [RB27B_HUMAN]
No	Yes	Yes	P08134	Rho-related GTP-binding protein RhoC OS=Homo sapiens GN=RHOC PE=1 SV=1 - [RHOC_HUMAN]
Yes	Yes	Yes	P30050	60S ribosomal protein L12 OS=Homo sapiens GN=RPL12 PE=1 SV=1 - [RL12_HUMAN]
No	Yes	Yes	P61313	60S ribosomal protein L15 OS=Homo sapiens GN=RPL15 PE=1 SV=2 - [RL15_HUMAN]
Yes	Yes	Yes	P51991	Heterogeneous nuclear ribonucleoprotein A3 OS=Homo sapiens GN=HNRNPA3 PE=1 SV=2 - [ROA3_HUMAN]
Yes	Yes	Yes	P62277	40S ribosomal protein S13 OS=Homo sapiens GN=RPS13 PE=1 SV=2 - [RS13_HUMAN]
No	Yes	Yes	P62249	40S ribosomal protein S16 OS=Homo sapiens GN=RPS16 PE=1 SV=2 - [RS16_HUMAN]
No	Yes	Yes	P39019	40S ribosomal protein S19 OS=Homo sapiens GN=RPS19 PE=1 SV=2 - [RS19_HUMAN]
No	Yes	Yes	P15880	40S ribosomal protein S2 OS=Homo sapiens GN=RPS2 PE=1 SV=2 - [RS2_HUMAN]
No	Yes	Yes	P62753	40S ribosomal protein S6 OS=Homo sapiens GN=RPS6 PE=1 SV=1 - [RS6_HUMAN]
No	Yes	Yes	P46781	40S ribosomal protein S9 OS=Homo sapiens GN=RPS9 PE=1 SV=3 - [RS9_HUMAN]
No	Yes	Yes	Q9Y3I0	tRNA-splicing ligase RtcB homolog OS=Homo sapiens GN=RTCB PE=1 SV=1 - [RTCB_HUMAN]
No	No	No	Q9H1V8	Sodium-dependent neutral amino acid transporter SLC6A17 OS=Homo sapiens GN=SLC6A17 PE=2 SV=3 - [S6A17_HUMAN]
No	No	No	P13521	Secretogranin-2 OS=Homo sapiens GN=SCG2 PE=1 SV=2 - [SCG2_HUMAN]
Yes	No	No	Q9Y617	Phosphoserine aminotransferase OS=Homo sapiens GN=PSAT1 PE=1 SV=2 - [SERC_HUMAN]
No	Yes	Yes	Q9UMY4-2;Q3SYF1	Isoform 2 of Sorting nexin-12 OS=Homo sapiens GN=SNX12 - [SNX12_HUMAN]
No	Yes	Yes	O60493-3	Isoform 3 of Sorting nexin-3 OS=Homo sapiens GN=SNX3 - [SNX3_HUMAN]
Yes	No	No	Q9NZQ3-2	Isoform 2 of NCK-interacting protein with SH3 domain OS=Homo sapiens GN=NCKIPSD - [SPN90_HUMAN]
Yes	No	No	Q9NZQ3-3	Isoform 3 of NCK-interacting protein with SH3 domain OS=Homo sapiens GN=NCKIPSD - [SPN90_HUMAN]
Yes	Yes	Yes	Q9Y3F4	Serine-threonine kinase receptor-associated protein OS=Homo sapiens GN=STRAP PE=1 SV=1 - [STRAP_HUMAN]
No	No	No	P23381-2	Isoform 2 of Tryptophan--tRNA ligase, cytoplasmic OS=Homo sapiens GN=WARS - [SYWC_HUMAN]
No	Yes	Yes	Q9ULP9-2	Isoform 2 of TBC1 domain family member 24 OS=Homo sapiens GN=TBC1D24 - [TBC24_HUMAN]
Yes	Yes	Yes	P24821-4	Isoform 4 of Tenascin OS=Homo sapiens GN=TNC - [TENA_HUMAN]
Yes	Yes	Yes	Q9Y490	Talin-1 OS=Homo sapiens GN=TLN1 PE=1 SV=3 - [TLN1_HUMAN]
No	No	No	Q6PI78	Transmembrane protein 65 OS=Homo sapiens GN=TMEM65 PE=1 SV=2 - [TMM65_HUMAN]
No	No	No	P52758	Ribonuclease UK114 OS=Homo sapiens GN=HRSP12 PE=1 SV=1 - [UK114_HUMAN]
Yes	Yes	Yes	P18206-2	Isoform 1 of Vinculin OS=Homo sapiens GN=VCL - [VINC_HUMAN]
No	No	No	Q9UN37	Vacuolar protein sorting-associated protein 4A OS=Homo sapiens GN=VPS4A PE=1 SV=1 - [VPS4A_HUMAN]
No	No	No	Q92558	Wiskott-Aldrich syndrome protein family member 1 OS=Homo sapiens GN=WASF1 PE=1 SV=1 - [WASF1_HUMAN]
Yes	Yes	Yes	Q8WXF7-2	Isoform 2 of Atlastin-1 OS=Homo sapiens GN=ATL1 - [ATLA1_HUMAN]
No	No	No	B4E2V5	Erythrocyte band 7 integral membrane protein OS=Homo sapiens GN=STOM PE=2 SV=1 - [B4E2V5_HUMAN]
No	Yes	Yes	B4E3P0;P53396-3	ATP-citrate synthase OS=Homo sapiens GN=ACLY PE=2 SV=1 - [B4E3P0_HUMAN]
No	Yes	Yes	Q8TBX8-3	Isoform 3 of Phosphatidylinositol 5-phosphate 4-kinase type-2 gamma OS=Homo sapiens GN=PIP4K2C - [PI42C_HUMAN]
No	Yes	Yes	Q68CR9;P14868-2	Aspartate--tRNA ligase, cytoplasmic OS=Homo sapiens GN=DKFZp781B11202 PE=2 SV=1 - [Q68CR9_HUMAN]
No	No	No	D6RF62	Phosphoribosylaminoimidazole carboxylase OS=Homo sapiens GN=PAICS PE=2 SV=1 - [D6RF62_HUMAN]
No	Yes	Yes	P10599-2	Isoform 2 of Thioredoxin OS=Homo sapiens GN=TXN - [THIO_HUMAN]
No	No	No	Q9UMU8	DnaJ homolog subfamily C member 11 OS=Homo sapiens GN=DNAJC11 PE=2 SV=1 - [Q9UMU8_HUMAN]
No	Yes	Yes	Q5T8H6	Ciliary neurotrophic factor receptor subunit alpha (Fragment) OS=Homo sapiens GN=CNTFR PE=2 SV=1 - [Q5T8H6_HUMAN]
No	Yes	Yes	B4E241;P84103-2	Serine/arginine-rich-splicing factor 3 OS=Homo sapiens GN=SFRS3 PE=2 SV=1 - [B4E241_HUMAN]
No	No	No	Q6F5E8-2	Isoform 2 of Leucine-rich repeat-containing protein 16C OS=Homo sapiens GN=RLTPR - [LR16C_HUMAN]
No	Yes	Yes	B4E1K7;Q9UJZ1-2	Stomatin-like protein 2, mitochondrial OS=Homo sapiens GN=STOML2 PE=2 SV=1 - [B4E1K7_HUMAN]
No	No	No	C9JGM0	Fumarylacetoacetate hydrolase domain-containing protein 2A (Fragment) OS=Homo sapiens GN=FAHD2A PE=2 SV=1 - [C9JGM0_HUMAN]
Yes	Yes	Yes	P05165-3	Isoform 3 of Propionyl-CoA carboxylase alpha chain, mitochondrial OS=Homo sapiens GN=PCCA - [PCCA_HUMAN]
No	Yes	Yes	F8VWC5;Q07020-2	60S ribosomal protein L18 OS=Homo sapiens GN=RPL18 PE=2 SV=1 - [F8VWC5_HUMAN]
No	No	No	F8VSZ4	Plexin-A1 OS=Homo sapiens GN=PLXNA1 PE=2 SV=1 - [F8VSZ4_HUMAN]
No	No	No	Q08257-3	Isoform 3 of Quinone oxidoreductase OS=Homo sapiens GN=CRYZ - [QOR_HUMAN]
No	No	No	E5RJY1	Protein NDRG1 OS=Homo sapiens GN=NDRG1 PE=2 SV=1 - [E5RJY1_HUMAN]
No	No	No	C9JJV6	Myeloid-associated differentiation marker (Fragment) OS=Homo sapiens GN=MYADM PE=2 SV=1 - [C9JJV6_HUMAN]
Yes	No	No	P26440-2	Isoform 2 of Isovaleryl-CoA dehydrogenase, mitochondrial OS=Homo sapiens GN=IVD - [IVD_HUMAN]
No	No	No	B2RCZ7	Ethylmalonic encephalopathy 1, isoform CRA_a OS=Homo sapiens GN=ETHE1 PE=2 SV=1 - [B2RCZ7_HUMAN]
No	Yes	Yes	Q6FGY5;Q99426-2	CKAP1 protein OS=Homo sapiens GN=CKAP1 PE=2 SV=1 - [Q6FGY5_HUMAN]
No	Yes	Yes	D3DPU2	Adenylyl cyclase-associated protein OS=Homo sapiens GN=CAP1 PE=3 SV=1 - [D3DPU2_HUMAN]
No	No	No	B3KPA6	Acyl-Coenzyme A dehydrogenase, very long chain, isoform CRA_e OS=Homo sapiens GN=ACADVL PE=2 SV=1 - [B3KPA6_HUMAN]
No	No	No	B4DSZ1	cDNA FLJ54877, highly similar to Syntaxin-12 OS=Homo sapiens PE=2 SV=1 - [B4DSZ1_HUMAN]
No	No	No	B4DDF8	cDNA FLJ51786, highly similar to Retinal dehydrogenase 1 (EC 1.2.1.36) OS=Homo sapiens PE=2 SV=1 - [B4DDF8_HUMAN]
No	No	No	Q86TY5	Galectin OS=Homo sapiens PE=2 SV=1 - [Q86TY5_HUMAN]
No	No	No	B0AZV6	cDNA, FLJ79546, highly similar to SH3 domain-binding glutamic acid-rich-likeprotein OS=Homo sapiens PE=2 SV=1 - [B0AZV6_HUMAN]
No	Yes	Yes	B4DG82	cDNA FLJ61094, highly similar to Rap guanine nucleotide exchange factor 2 (Fragment) OS=Homo sapiens PE=2 SV=1 - [B4DG82_HUMAN]
No	No	No	J3KSM3	Proteasome subunit beta type-3 OS=Homo sapiens GN=PSMB3 PE=2 SV=1 - [J3KSM3_HUMAN]
No	No	No	A8K5W7	cDNA FLJ75180, highly similar to Homo sapiens mitochondrial isoleucine tRNA synthetase, mRNA OS=Homo sapiens PE=2 SV=1 - [A8K5W7_HUMAN]
No	No	No	B3KY04	cDNA FLJ46506 fis, clone THYMU3030752, highly similar to BTB/POZ domain-containing protein KCTD12 OS=Homo sapiens PE=2 SV=1 - [B3KY04_HUMAN]
No	No	No	B4E2J2	cDNA FLJ51755, highly similar to Glutathione S-transferase Mu 3 (EC 2.5.1.18) OS=Homo sapiens PE=2 SV=1 - [B4E2J2_HUMAN]
No	No	No	B2R983	cDNA, FLJ94267, highly similar to Homo sapiens glutathione S-transferase omega 1 (GSTO1), mRNA OS=Homo sapiens PE=2 SV=1 - [B2R983_HUMAN]
No	No	No	B4DPJ2	Annexin OS=Homo sapiens PE=2 SV=1 - [B4DPJ2_HUMAN]
No	No	No	B4DH43	cDNA FLJ56433, highly similar to Collagen alpha-2(IV) chain OS=Homo sapiens PE=2 SV=1 - [B4DH43_HUMAN]
No	Yes	Yes	B4DYK6	cDNA FLJ56887, highly similar to Homo sapiens guanine nucleotide binding protein-like 1 (GNL1), mRNA OS=Homo sapiens PE=2 SV=1 - [B4DYK6_HUMAN]
No	No	No	H3BN14	Calretinin (Fragment) OS=Homo sapiens GN=CALB2 PE=4 SV=2 - [H3BN14_HUMAN]
No	No	No	A8K8W2	cDNA FLJ77188, highly similar to Homo sapiens potassium channel tetramerisation domain containing 16 (KCTD16), mRNA OS=Homo sapiens PE=2 SV=1 - [A8K8W2_HUMAN]
No	No	No	H7C131	3-ketoacyl-CoA thiolase, peroxisomal (Fragment) OS=Homo sapiens GN=ACAA1 PE=3 SV=1 - [H7C131_HUMAN]
No	No	No	B4DM73	cDNA FLJ60078, highly similar to CLIP-associating protein 2 (Fragment) OS=Homo sapiens PE=2 SV=1 - [B4DM73_HUMAN]
No	No	No	B7Z1X1	cDNA FLJ54067, highly similar to Membrane protein MLC1 OS=Homo sapiens PE=2 SV=1 - [B7Z1X1_HUMAN]
Yes	Yes	Yes	P05067-10	Isoform APP639 of Amyloid beta A4 protein OS=Homo sapiens GN=APP - [A4_HUMAN]
No	No	Yes	Q2M2I8	AP2-associated protein kinase 1 OS=Homo sapiens GN=AAK1 PE=1 SV=3 - [AAK1_HUMAN]
No	No	No	P21399	Cytoplasmic aconitate hydratase OS=Homo sapiens GN=ACO1 PE=1 SV=3 - [ACOC_HUMAN]
Yes	No	No	Q9Y305-3	Isoform 3 of Acyl-coenzyme A thioesterase 9, mitochondrial OS=Homo sapiens GN=ACOT9 - [ACOT9_HUMAN]
No	No	No	Q96P47-3	Isoform 3 of Arf-GAP with GTPase, ANK repeat and PH domain-containing protein 3 OS=Homo sapiens GN=AGAP3 - [AGAP3_HUMAN]
No	Yes	Yes	P15121	Aldose reductase OS=Homo sapiens GN=AKR1B1 PE=1 SV=3 - [ALDR_HUMAN]
No	No	No	Q01433-3	Isoform Ex1A-3 of AMP deaminase 2 OS=Homo sapiens GN=AMPD2 - [AMPD2_HUMAN]
No	No	Yes	Q7Z6G8-7	Isoform 7 of Ankyrin repeat and sterile alpha motif domain-containing protein 1B OS=Homo sapiens GN=ANKS1B - [ANS1B_HUMAN]
No	Yes	Yes	P09525	Annexin A4 OS=Homo sapiens GN=ANXA4 PE=1 SV=4 - [ANXA4_HUMAN]
No	Yes	Yes	O14617-4	Isoform 4 of AP-3 complex subunit delta-1 OS=Homo sapiens GN=AP3D1 - [AP3D1_HUMAN]
Yes	No	No	Q92747	Actin-related protein 2/3 complex subunit 1A OS=Homo sapiens GN=ARPC1A PE=1 SV=2 - [ARC1A_HUMAN]
Yes	Yes	Yes	P61160	Actin-related protein 2 OS=Homo sapiens GN=ACTR2 PE=1 SV=1 - [ARP2_HUMAN]
No	Yes	Yes	O15144	Actin-related protein 2/3 complex subunit 2 OS=Homo sapiens GN=ARPC2 PE=1 SV=1 - [ARPC2_HUMAN]
Yes	Yes	Yes	Q07021	Complement component 1 Q subcomponent-binding protein, mitochondrial OS=Homo sapiens GN=C1QBP PE=1 SV=1 - [C1QBP_HUMAN]
Yes	Yes	Yes	P27797	Calreticulin OS=Homo sapiens GN=CALR PE=1 SV=1 - [CALR_HUMAN]
Yes	Yes	Yes	Q8NCB2	CaM kinase-like vesicle-associated protein OS=Homo sapiens GN=CAMKV PE=1 SV=2 - [CAMKV_HUMAN]
No	No	No	Q9P1Y5	Calmodulin-regulated spectrin-associated protein 3 OS=Homo sapiens GN=CAMSAP3 PE=1 SV=2 - [CAMP3_HUMAN]
Yes	Yes	Yes	P17655	Calpain-2 catalytic subunit OS=Homo sapiens GN=CAPN2 PE=1 SV=6 - [CAN2_HUMAN]
Yes	Yes	Yes	Q01518	Adenylyl cyclase-associated protein 1 OS=Homo sapiens GN=CAP1 PE=1 SV=5 - [CAP1_HUMAN]
Yes	No	No	P04040	Catalase OS=Homo sapiens GN=CAT PE=1 SV=3 - [CATA_HUMAN]
No	Yes	Yes	Q9UNE7-2	Isoform 2 of E3 ubiquitin-protein ligase CHIP OS=Homo sapiens GN=STUB1 - [CHIP_HUMAN]
No	Yes	Yes	Q9H444	Charged multivesicular body protein 4b OS=Homo sapiens GN=CHMP4B PE=1 SV=1 - [CHM4B_HUMAN]
Yes	Yes	Yes	Q9NZ45	CDGSH iron-sulfur domain-containing protein 1 OS=Homo sapiens GN=CISD1 PE=1 SV=1 - [CISD1_HUMAN]
No	Yes	Yes	Q96F85	CB1 cannabinoid receptor-interacting protein 1 OS=Homo sapiens GN=CNRIP1 PE=1 SV=1 - [CNRP1_HUMAN]
No	No	No	Q9BR76	Coronin-1B OS=Homo sapiens GN=CORO1B PE=1 SV=1 - [COR1B_HUMAN]
No	Yes	Yes	P68400	Casein kinase II subunit alpha OS=Homo sapiens GN=CSNK2A1 PE=1 SV=1 - [CSK21_HUMAN]
No	Yes	Yes	Q8N568-2	Isoform 2 of Serine/threonine-protein kinase DCLK2 OS=Homo sapiens GN=DCLK2 - [DCLK2_HUMAN]
No	Yes	Yes	Q9H3Z4-2	Isoform 2 of DnaJ homolog subfamily C member 5 OS=Homo sapiens GN=DNAJC5 - [DNJC5_HUMAN]
No	Yes	Yes	P30046	D-dopachrome decarboxylase OS=Homo sapiens GN=DDT PE=1 SV=3 - [DOPD_HUMAN]
No	Yes	Yes	Q16643	Drebrin OS=Homo sapiens GN=DBN1 PE=1 SV=4 - [DREB_HUMAN]
No	No	No	A8MVW0	Protein FAM171A2 OS=Homo sapiens GN=FAM171A2 PE=1 SV=1 - [F1712_HUMAN]
No	No	No	Q9NUQ9	Protein FAM49B OS=Homo sapiens GN=FAM49B PE=1 SV=1 - [FA49B_HUMAN]
No	Yes	Yes	Q14289	Protein-tyrosine kinase 2-beta OS=Homo sapiens GN=PTK2B PE=1 SV=2 - [FAK2_HUMAN]
No	No	No	O60262	Guanine nucleotide-binding protein G(I)/G(S)/G(O) subunit gamma-7 OS=Homo sapiens GN=GNG7 PE=1 SV=1 - [GBG7_HUMAN]
No	No	No	Q8N335	Glycerol-3-phosphate dehydrogenase 1-like protein OS=Homo sapiens GN=GPD1L PE=1 SV=1 - [GPD1L_HUMAN]
No	Yes	Yes	P42262	Glutamate receptor 2 OS=Homo sapiens GN=GRIA2 PE=1 SV=3 - [GRIA2_HUMAN]
Yes	No	Yes	P49840	Glycogen synthase kinase-3 alpha OS=Homo sapiens GN=GSK3A PE=1 SV=2 - [GSK3A_HUMAN]
Yes	Yes	Yes	P49841	Glycogen synthase kinase-3 beta OS=Homo sapiens GN=GSK3B PE=1 SV=2 - [GSK3B_HUMAN]
No	No	No	P46439	Glutathione S-transferase Mu 5 OS=Homo sapiens GN=GSTM5 PE=1 SV=3 - [GSTM5_HUMAN]
No	No	Yes	P11169	Solute carrier family 2, facilitated glucose transporter member 3 OS=Homo sapiens GN=SLC2A3 PE=1 SV=1 - [GTR3_HUMAN]
No	Yes	Yes	P07305-2	Isoform 2 of Histone H1.0 OS=Homo sapiens GN=H1F0 - [H10_HUMAN]
No	Yes	Yes	P63241	Eukaryotic translation initiation factor 5A-1 OS=Homo sapiens GN=EIF5A PE=1 SV=2 - [IF5A1_HUMAN]
Yes	Yes	Yes	Q12905	Interleukin enhancer-binding factor 2 OS=Homo sapiens GN=ILF2 PE=1 SV=2 - [ILF2_HUMAN]
No	Yes	Yes	Q6DN90-2	Isoform 2 of IQ motif and SEC7 domain-containing protein 1 OS=Homo sapiens GN=IQSEC1 - [IQEC1_HUMAN]
[truncated: 215 more rows]
