# Supplementary material for: Proteomic analysis of neurons microdissected from formalin-fixed, paraffin-embedded Alzheimer’s disease brain tissue
Source: Sci Rep. 2015 Oct 21;5:15456. doi: 10.1038/srep15456 (PMC4614382; doi:10.1038/srep15456)
Supplement: Supplementary Table S4 [file srep15456-s5.xls]

## Sheet: All Proteins - With Peptides
Accession	Description	Score A2 (0.5mm2)	Coverage A2	# Peptides A2	# PSM A2	Score B2 (1mm2)	Coverage B2	# Peptides B2	# PSM B2	Score C2 (1.5mm2)	Coverage C2	# Peptides C2	# PSM C2	Score D2 (2mm2)	Coverage D2	# Peptides D2	# PSM D2	Score E2 (2.5mm2)	Coverage E2	# Peptides E2	# PSM E2	# AAs	MW [kDa]	calc. pI	Molecular Function	Cellular Component	Biological Process
P14136	Glial fibrillary acidic protein OS=Homo sapiens GN=GFAP PE=1 SV=1 - [GFAP_HUMAN]	212.874	75.23	36	81	399.139	77.78	48	161	175.34	74.07	39	92	531.178	81.71	58	180	635.947	79.4	49	209	432	49.8496	5.51611	catalytic activity; motor activity; protein binding; structural molecule activity	cytoplasm; cytosol; cytoskeleton; membrane	response to stimulus; cell differentiation; cell proliferation; development; regulation of biological process; cell organization and biogenesis; cell communication; transport
	A2	B2	C2	D2	E2	Sequence	# PSMs	# Proteins	# Protein Groups	Protein Group Accessions	Modifications	MH+ [Da]	q-Value	PEP	XCorr A2	XCorr B2	XCorr C2	XCorr D2	XCorr E2	# Missed Cleavages
	High	High		High	High	EAASYQEALARLEEEGQSLKDEMAR	4	7	1	P14136	M23(Oxidation)	2840.34	0	7.456e-09	6.69923	6.20461		5.9113	5.54641	2
	High			High	High	EAASYQEALARLEEEGQSLKDEMAR	3	7	1	P14136		2824.35	0	1.231e-10	6.64465			6.36617	6.46394	2
	High	High	High	High	High	QQVHVELDVAKPDLTAALKEIR	23	7	1	P14136		2473.38	0	1.462e-09	6.2301	6.70862	5.97746	8.03838	7.1591	1
	High					LLEGEENRITIPVQTFSNLQIRETSLDTK	1	4	1	P14136		3344.77	0	1.084e-07	5.80829					2
	High	High	High	High	High	MPPPLPTRVDFSLAGALNAGFKETR	12	9	1	P14136	M1(Oxidation)	2701.41	0	2.942e-10	5.52373	6.05646	1.6989	7.29548	7.62031	2
	High	High	High	High	High	VDFSLAGALNAGFKETR	40	9	1	P14136	N10(Deamidated)	1796.92	0	1.094e-11	5.21654	5.59238	3.17039	5.81705	6.08156	1
	High	High	High	High	High	VDFSLAGALNAGFKETR	59	9	1	P14136		1795.93	0	2.999e-08	5.07067	6.18747	4.37304	5.6751	6.15306	1
	High	High	High	High	High	KIHEEEVRELQEQLAR	19	5	1	P14136		2007.06	0	0.003209	4.59464	4.00668	3.79276	5.41856	5.56852	2
	High	High	High	High	High	LEVERDNLAQDLATVR	24	9	1	P14136		1841.97	0	2.824e-08	4.35183	5.01439	5.23101	5.67735	5.48524	1
	High	High	High	High	High	AKEPTKLADVYQAELR	15	9	1	P14136		1831.99	0	1.566e-07	4.28803	3.04341	2.84543	4.47215	4.27542	2
	High	High		High	High	KLLEGEENRITIPVQTFSNLQIR	10	6	1	P14136		2698.49	0	1.038e-08	4.27519	4.61367		5.75446	5.57404	2
	High	High	High	High	High	QLQSLTCDLESLRGTNESLER	11	6	1	P14136	C7(Carbamidomethyl)	2449.19	0	5.851e-07	3.99779	3.3314	3.52294	2.6254	4.07385	1
	High			High	High	TQYEAMASSNMHEAEEWYR	3	7	1	P14136		2332.96	0	8.93e-11	3.96173			5.1135	5.39688	0
	High	High		High	High	KLLEGEENRITIPVQTFSNLQIR	6	6	1	P14136	N8(Deamidated)	2699.48	0	1.207e-07	3.92956	4.63768		5.08178	5.19305	2
	High	High		High	High	LLEGEENRITIPVQTFSNLQIR	9	6	1	P14136	Q14(Deamidated)	2571.4	0	9.358e-05	3.59354	3.64762		2.60182	4.34721	1
	High		High	High	High	LEVERDNLAQDLATVR	7	9	1	P14136	N7(Deamidated)	1842.95	0	1.616e-07	3.41791		4.51718	5.17999	4.91803	1
	High	High		High	High	QLQSLTCDLESLRGTNESLER	9	6	1	P14136	Q1(Deamidated); Q3(Deamidated); C7(Carbamidomethyl)	2451.18	0	0.00616	3.40845	2.21253		3.31416	2.78614	1
	High		High	High	High	IHEEEVRELQEQLAR	5	5	1	P14136		1878.97	0	0.0003817	3.35946		2.7518	3.90221	3.44875	1
	High	High	High	High	High	QLQSLTCDLESLRGTNESLER	15	6	1	P14136	C7(Carbamidomethyl); N16(Deamidated)	2450.17	0	7.218e-06	3.25386	3.25872	3.02898	4.25504	4.29295	1
	High			High	High	AEMMELNDRFASYIEKVR	3	9	1	P14136		2202.07	0	1.835e-06	3.23295			3.93851	3.89706	2
	High	High		High	High	QLQSLTCDLESLR	5	7	1	P14136	C7(Carbamidomethyl)	1562.78	0	1.346e-06	3.12793	2.93562		3.16774	3.28119	0
	High	High	High	High	High	LLEGEENRITIPVQTFSNLQIR	7	6	1	P14136		2570.39	0	1.409e-09	3.12583	5.46353	2.78212	6.41759	6.27562	1
	High	High		High	High	VRFLEQQNKALAAELNQLR	5	9	1	P14136		2241.25	0	6.966e-09	3.07864	4.69474		4.80321	4.80081	2
	High	High		High	High	KIESLEEEIRFLR	26	6	1	P14136		1661.92	0	0.0004072	3.06274	3.20818		3.36508	3.75577	2
	High	High	High	High	High	LALDIEIATYR	17	32	3	P14136;Q6KB66-2;H6VRF8		1277.71	0	0.001349	2.96296	3.08001	3.5536	3.2828	3.42386	0
	High	High	High		High	FLEQQNKALAAELNQLR	14	9	1	P14136	N6(Deamidated)	1987.06	0	5.274e-09	2.86811	3.53451	1.81973		4.2414	1
	High	High	High	High	High	LRLDQLTANSAR	9	9	1	P14136		1357.75	0	7.328e-05	2.81935	3.07239	2.31321	3.20954	3.80472	1
	High	High		High	High	LADVYQAELR	5	9	1	P14136		1177.62	0	8.023e-06	2.74786	3.03826		3.26389	3.08486	0
	High	High	High	High	High	ALAAELNQLR	10	9	1	P14136		1098.63	0	9.713e-05	2.74169	2.62672	2.84959	3.0865	2.23498	0
	High	High		High	High	MPPPLPTRVDFSLAGALNAGFKETR	30	9	1	P14136	M1(Oxidation); N18(Deamidated)	2702.41	0	2.132e-11	2.73617	6.44384		5.97671	7.30194	2
	High	High	High	High	High	FLEQQNKALAAELNQLR	6	9	1	P14136		1986.07	0	2.342e-09	2.71575	4.07886	3.0067	4.73965	5.08342	1
	High	High	High			LADVYQAELRELR	3	9	1	P14136		1575.85	0	2.326e-05	2.50302	2.23574	3.33721			1
	High	High	High	High	High	EAASYQEALAR	5	7	1	P14136		1208.59	0	5.196e-05	2.45348	1.83995	2.11637	2.89294	2.62579	0
	High	High	High	High	High	FADLTDAAAR	10	8	1	P14136		1050.52	0	1.628e-05	2.43872	2.62682	2.11797	2.63775	2.89259	0
	High	High		High	High	FADLTDAAARNAELLR	5	8	1	P14136		1746.92	0	0.002323	2.43444	3.06244		2.95454	3.09955	1
	High	High	High	High	High	FADLTDAAARNAELLR	12	8	1	P14136	N11(Deamidated)	1747.9	0	9.737e-05	2.32005	3.20271	2.36586	3.34983	3.38566	1
	High	High		High	High	EPTKLADVYQAELRELR	4	9	1	P14136		2031.09	0	0.000739	2.31726	2.47607		3.07193	3.00304	2
	High	High	High	High	High	LALDIEIATYRK	14	24	2	P14136;Q6KB66-2		1405.8	0	7.512e-05	2.30498	2.81287	2.6569	2.78588	3.49127	1
	High	High	High	High	High	LRLDQLTANSAR	7	9	1	P14136	N9(Deamidated)	1358.74	0	0.00957	2.15065	2.09812	2.92591	2.89704	2.90765	1
	High	High		High		ASERAEMMELNDRFASYIEK	6	9	1	P14136	M7(Oxidation)	2406.11	0	0.001291	2.12825	2.7801		3.33008		2
	High	High		High	High	LADVYQAELRELRLR	4	9	1	P14136		1845.03	0	3.005e-05	2.05545	2.37821		2.46157	2.86611	2
	High				High	TQYEAMASSNMHEAEEWYR	3	7	1	P14136	Q2(Deamidated); M6(Oxidation)	2349.95	0	3.158e-07	2.02946				3.21767	0
	High	High	High	High	High	SKFADLTDAAAR	13	8	1	P14136		1265.65	0	0.00088	2.01979	3.14157	2.66431	2.99584	2.49411	1
	High			High	High	ELQEQLAR	3	7	1	P14136		986.526	0	0.005371	1.69229			2.05823	2.16744	0
	High	High		High	High	LLEGEENR	7	7	1	P14136	N7(Deamidated)	960.463	0	0.003809	1.48699	1.56276		1.60311	1.79306	0
	High	High	High	High	High	KIESLEEEIR	8	6	1	P14136		1245.67	0	0.004784	1.45177	1.85584	2.5168	1.82449	1.72238	1
	High	High		High	High	LLEGEENR	7	7	1	P14136		959.479	0	0.002932	1.45076	1.77245		2.0033	1.91645	0
	High	High	High	High	High	LEAENNLAAYRQEADEATLAR	5	6	1	P14136		2348.14	0	1.519e-07	1.25436	1.50356	1.86297	4.27382	1.1338	1
		High	High	High	High	EAASYQEALARLEEEGQSLKDEMAR	4	7	1	P14136	Q6(Deamidated); M23(Oxidation)	2841.34	0	3.057e-08		4.56616	3.27283	5.14118	6.90629	2
		High				SKFADLTDAAARNAELLR	1	8	1	P14136		1962.04	0	0.0002744		3.71305				2
		High		High		LEVERDNLAQDLATVR	2	9	1	P14136	N7(Deamidated); Q10(Deamidated)	1843.96	0	0.00095		3.62745		2.87627		1
		High		High		LDLERKIESLEEEIR	3	6	1	P14136		1872.01	0	7.525e-06		3.62157		3.17227		2
		High		High	High	MPPPLPTRVDFSLAGALNAGFKETR	3	9	1	P14136		2685.42	0	6.556e-10		3.58422		6.11443	6.75234	2
		High			High	SKFADLTDAAARNAELLR	4	8	1	P14136	N13(Deamidated)	1963.03	0	0.0001112		3.34441			3.4118	2
		High		High	High	LDQLTANSARLEVERDNLAQDLATVR	5	9	1	P14136	N7(Deamidated)	2912.51	0	0.00019		3.23682		3.17005	4.14238	2
		High		High	High	VRFLEQQNKALAAELNQLR	8	9	1	P14136	Q6(Deamidated)	2242.23	0	0.0003112		3.13619		2.80427	3.30441	2
		High	High	High	High	DNLAQDLATVR	4	9	1	P14136		1215.63	0	0.0001171		3.11445	2.94347	3.13379	3.14766	0
		High				IHEEEVRELQEQLAR	1	5	1	P14136	Q10(Deamidated)	1879.97	0	0.004309		3.07992				1
		High	High	High	High	ITIPVQTFSNLQIR	8	6	1	P14136		1629.93	0	1.349e-05		3.02392	3.14028	3.76113	3.69938	0
		High				VDFSLAGALNAGFKETRASER	1	9	1	P14136		2239.14	0	0.001775		2.99893				2
		High			High	ASERAEMMELNDRFASYIEK	2	9	1	P14136	M7(Oxidation); M8(Oxidation)	2422.1	0	0.005134		2.65218			2.779	2
		High		High	High	TQYEAMASSNMHEAEEWYR	5	7	1	P14136	Q2(Deamidated)	2333.96	0	1.109e-10		2.63574		5.57698	3.78451	0
		High	High	High	High	HLQEYQDLLNVK	8	7	1	P14136		1499.79	0	2.738e-10		2.46456	2.68954	3.8354	2.08523	0
		High		High	High	MPPPLPTRVDFSLAGALNAGFKETR	4	9	1	P14136	N18(Deamidated)	2686.42	0	1.469e-06		2.46097		4.61762	4.90386	2
		High	High			AEMMELNDRFASYIEKVR	4	9	1	P14136	M3(Oxidation); M4(Oxidation); N7(Deamidated)	2235.04	0	3.142e-06		2.37597	2.44043			2
		High	High	High	High	ALAAELNQLR	7	9	1	P14136	N7(Deamidated)	1099.61	0	0.0003301		2.31822	2.642	2.59106	2.70461	0
		High			High	LEAENNLAAYRQEADEATLARLDLER	4	6	1	P14136	N6(Deamidated)	2975.49	0	0.001405		2.28851			3.33305	2
		High		High		ASERAEMMELNDRFASYIEK	2	9	1	P14136		2390.11	0	0.0004146		2.14413		4.32158		2
		High		High		ELRLRLDQLTANSAR	2	9	1	P14136		1755.98	0	0.003655		2.12416		1.96067		2
		High	High	High	High	QQVHVELDVAKPDLTAALK	5	7	1	P14136		2075.15	0	3.823e-05		2.08804	4.10768	4.51858	4.03474	0
		High	High			RSYVSSGEMMVGGLAPGRR	3	8	1	P14136	M9(Oxidation); M10(Oxidation)	2041.99	0	0.0005616		1.93649	2.83041			2
		High	High	High	High	VDFSLAGALNAGFK	6	9	1	P14136		1409.74	0	9.631e-07		1.92469	2.30931	3.28562	3.40708	0
		High		High		QEADEATLAR	2	6	1	P14136		1103.53	0	0.000459		1.33412		2.20572		0
		High	High			LEAENNLAAYRQEADEATLAR	5	6	1	P14136	N6(Deamidated)	2349.14	0	0.0004756		0.953209	1.46945			1
			High	High		LEEEGQSLKDEMAR	2	7	1	P14136		1634.77	0	1.072e-07			2.64654	4.67132		1
			High	High	High	SYVSSGEMMVGGLAPGRR	3	8	1	P14136		1853.9	0	5.171e-05			2.45711	3.16031	2.9158	1
			High	High	High	AEMMELNDRFASYIEKVR	3	9	1	P14136	M3(Oxidation); M4(Oxidation)	2234.06	0	5.495e-07			2.39468	3.88024	3.44621	2
			High			RSYVSSGEMMVGGLAPGR	1	8	1	P14136	M10(Oxidation)	1869.9	0	0.01404			2.08807			1
			High			RSYVSSGEMMVGGLAPGR	1	8	1	P14136	M9(Oxidation); M10(Oxidation)	1885.89	0	6.844e-05			1.9971			1
			High			QEADEATLARLDLER	1	6	1	P14136		1729.87	0	0.003007			1.90531			1
			High	High	High	AEMMELNDRFASYIEK	6	9	1	P14136	M3(Oxidation)	1962.89	0	0.01228			1.63173	2.14318	1.52785	1
			High	High		QKLQDETNLR	2	7	1	P14136		1244.66	0	0.0119			1.51814	0.996967		1
			High	High		LEEEGQSLKDEMAR	3	7	1	P14136	M12(Oxidation)	1650.77	0	0.00109			1.32803	2.42107		1
				High	High	QQVHVELDVAKPDLTAALKEIR	6	7	1	P14136	Q1(Deamidated)	2474.38	0	1.823e-09				4.49112	5.49087	1
				High		TQYEAMASSNMHEAEEWYR	1	7	1	P14136	M6(Oxidation)	2348.96	0	1.211e-10				4.38617		0
				High		TQYEAMASSNMHEAEEWYR	1	7	1	P14136	Q2(Deamidated); N10(Deamidated)	2334.95	0	1.571e-09				4.1376		0
				High		LLEGEENRITIPVQTFSNLQIRETSLDTK	2	4	1	P14136	N7(Deamidated); Q14(Deamidated)	3346.75	0	1.319e-05				4.1044		2
				High	High	AEMMELNDRFASYIEKVR	4	9	1	P14136	M4(Oxidation)	2218.07	0	0.0001055				4.08433	2.71107	2
				High	High	AEMMELNDRFASYIEK	2	9	1	P14136		1946.9	0	5.943e-06				3.8649	4.09918	1
				High	High	RSYVSSGEMMVGGLAPGRR	3	8	1	P14136		2010.01	0	4.924e-05				3.74546	1.82944	2
				High	High	ITIPVQTFSNLQIRETSLDTK	2	4	1	P14136		2404.31	0	1.713e-07				3.45561	4.01104	1
				High		LQDETNLRLEAENNLAAYRQEADEATLAR	1	6	1	P14136		3317.64	0	1.291e-05				3.38601		2
				High		AEMMELNDRFASYIEK	1	9	1	P14136	N7(Deamidated)	1947.88	0	0.001089				3.11383		1
				High	High	KIHEEEVRELQEQLAR	3	5	1	P14136	Q13(Deamidated)	2008.06	0	0.001154				2.61241	2.41278	2
				High	High	IESLEEEIRFLR	2	6	1	P14136		1533.83	0	0.0004431				2.58607	3.23025	1
				High		TQYEAMASSNMHEAEEWYR	1	7	1	P14136	Q2(Deamidated); M6(Oxidation); N10(Deamidated)	2350.95	0	1.891e-07				2.31383		0
				High		LEAENNLAAYRQEADEATLAR	1	6	1	P14136	N5(Deamidated); N6(Deamidated)	2350.12	0	5.36e-05				2.23332		1
				High		LQDETNLRLEAENNLAAYRQEADEATLAR	2	6	1	P14136	Q2(Deamidated); N13(Deamidated)	3319.62	0	0.0004501				2.15521		2
				High		LDQLTANSAR	1	9	1	P14136		1088.57	0	3.093e-05				2.14928		0
				High		EAASYQEALAR	1	7	1	P14136	Q6(Deamidated)	1209.58	0	8.478e-05				2.0238		0
				High	High	ASERAEMMELNDRFASYIEK	3	9	1	P14136	N11(Deamidated)	2391.1	0	0.0004491				1.98684	2.38154	2
				High		LEAENNLAAYR	1	8	1	P14136		1263.63	0	6.213e-05				1.78567		0
					High	AEMMELNDRFASYIEKVR	1	9	1	P14136	N7(Deamidated)	2203.05	0	1.021e-05					3.93309	2
					High	ASERAEMMELNDRFASYIEK	2	9	1	P14136	M8(Oxidation); N11(Deamidated)	2407.11	0	0.002144					3.40365	2
					High	TQYEAMASSNMHEAEEWYRSK	1	7	1	P14136		2548.09	0	0.0002896					2.72742	1
					High	TQYEAMASSNMHEAEEWYR	1	7	1	P14136	M6(Oxidation); N10(Deamidated); M11(Oxidation)	2365.96	0	0.001434					1.63231	0
	High		High			SYVSSGEMMVGGLAPGRR	4	8	1	P14136	M9(Oxidation)	1869.89	0.001	0.01828	1.92286		2.0275			1
			High		High	AEMMELNDRFASYIEK	2	9	1	P14136	M3(Oxidation); M4(Oxidation)	1978.88	0.001	0.01011			1.49019		2.0076	1
			High	High		FLEQQNK	3	39	10	P14136;Q01546;P12035;P13647;P04259;P48668;Q8N1N4-2;P08670;B4E1T1;		906.468	0.001	0.02455			1.14698	1.60906		0
				High		MPPPLPTR	1	10	1	P14136		908.502	0.001	0.01907				2.04594		0
				High		LDQLTANSAR	1	9	1	P14136	N7(Deamidated)	1089.56	0.001	0.008164				1.82049		0
					High	RSYVSSGEMMVGGLAPGR	1	8	1	P14136		1853.9	0.001	0.02106					2.11008	1
		High	High		High	SYVSSGEMMVGGLAPGRR	3	8	1	P14136	M8(Oxidation); M9(Oxidation)	1885.89	0.002	0.03859		1.72282	2.00287		1.98516	1
				High		AEMMELNDR	1	9	1	P14136		1108.48	0.003	0.03912				1.51717		0
		High				QLQSLTCDLESLRGTNESLER	1	6	1	P14136	Q1(Deamidated); Q3(Deamidated); C7(Carbamidomethyl); N16(Deamidated)	2452.17	0.004	0.0729		1.06395				1
				High		LQDETNLR	1	8	1	P14136		988.506	0.005	0.07642				1.17265		0
			High			SYVSSGEMMVGGLAPGR	1	8	1	P14136	M8(Oxidation); M9(Oxidation)	1729.79	0.006	0.07689			1.59793			0
				High		FASYIEK	1	9	1	P14136		857.44	0.006	0.09046				1.54649		0
		High			High	EPTKLADVYQAELR	2	9	1	P14136		1632.86	0.007	0.1335		1.45069			1.74572	1
			High			AEMMELNDRFASYIEK	2	9	1	P14136	M4(Oxidation); N7(Deamidated)	1963.88	0.007	0.08774			1.05416			1
			High			LQDETNLRLEAENNLAAYR	1	8	1	P14136		2233.13	0.008	0.1207			1.27929			1
			High	High		MPPPLPTR	2	10	1	P14136	M1(Oxidation)	924.497	0.009	0.1229			1.31027	1.26136		0
H6VRF8	Keratin 1 OS=Homo sapiens GN=KRT1 PE=3 SV=1 - [H6VRF8_HUMAN]	507.556	62.58	43	238	229.999	42.08	27	99	195.497	47.36	37	102	403.334	48.45	37	140	256.32	44.88	32	96	644	66.013	8.11865	catalytic activity; motor activity; receptor activity; structural molecule activity; protein binding; transporter activity	extracellular; nucleus; cytoskeleton; membrane	defense response; metabolic process; regulation of biological process; response to stimulus; development; transport; coagulation
	A2	B2	C2	D2	E2	Sequence	# PSMs	# Proteins	# Protein Groups	Protein Group Accessions	Modifications	MH+ [Da]	q-Value	PEP	XCorr A2	XCorr B2	XCorr C2	XCorr D2	XCorr E2	# Missed Cleavages
	High	High	High	High	High	SKAEAESLYQSKYEELQITAGR	17	8	1	H6VRF8		2501.25	0	3.247e-07	6.54164	3.35758	7.14106	5.55372	4.8512	2
	High	High		High	High	SLDLDSIIAEVKAQYEDIAQK	14	6	1	H6VRF8		2349.22	0	1.299e-08	6.37724	4.26031		5.58253	5.07596	1
	High	High	High	High	High	TNAENEFVTIKKDVDGAYMTK	6	8	1	H6VRF8		2374.16	0	2.984e-07	6.14549	1.95414	3.31804	5.07303	4.91936	2
	High	High	High	High	High	FLEQQNQVLQTKWELLQQVDTSTR	17	8	1	H6VRF8		2932.51	0	8.685e-08	5.91288	4.61281	5.3443	6.31239	5.48366	1
	High	High	High	High	High	TNAENEFVTIKKDVDGAYMTK	9	8	1	H6VRF8	M19(Oxidation)	2390.16	0	1.792e-06	5.87722	5.28243	5.0837	4.33688	3.92093	2
	High	High		High	High	THNLEPYFESFINNLR	35	8	1	H6VRF8		1993.98	0	2.008e-08	5.69875	5.24288		5.42899	5.15765	0
	High	High	High	High	High	FLEQQNQVLQTKWELLQQVDTSTR	69	8	1	H6VRF8	Q7(Deamidated)	2933.5	0	2.871e-10	5.63372	3.87422	1.94032	5.25427	5.68741	1
	High	High	High	High	High	NKLNDLEDALQQAKEDLAR	17	8	1	H6VRF8	N4(Deamidated)	2185.11	0	4.294e-11	5.60721	4.55896	3.38579	6.85272	5.58292	2
	High	High		High	High	THNLEPYFESFINNLRR	45	8	1	H6VRF8	N13(Deamidated)	2151.06	0	1.258e-06	4.79187	4.76966		4.91935	4.32773	1
	High	High	High	High	High	SLVNLGGSKSISISVAR	10	7	1	H6VRF8		1687.97	0	1.871e-09	4.76511	4.97114	4.54765	3.9268	4.89379	1
	High	High	High	High	High	QISNLQQSISDAEQRGENALKDAK	6	8	1	H6VRF8		2643.33	0	1.212e-05	4.68376	4.2135	3.45797	5.13566	5.93019	2
	High	High		High	High	THNLEPYFESFINNLRR	43	8	1	H6VRF8		2150.08	0	0.0001635	4.6667	4.19314		4.64046	4.4928	1
	High	High	High	High	High	AEAESLYQSKYEELQITAGR	6	8	1	H6VRF8		2286.12	0	7.731e-12	4.20054	2.88204	3.83455	5.17539	4.59276	1
	High	High				TLLEGEESRMSGECAPNVSVSVSTSHTTISGGGSR	2	8	1	H6VRF8	M10(Oxidation); C14(Carbamidomethyl); N17(Deamidated)	3596.66	0	2.453e-08	4.14863	2.93094				1
	High	High	High	High	High	SLNNQFASFIDKVR	35	8	1	H6VRF8	N4(Deamidated)	1639.84	0	7.572e-06	4.14717	3.31822	3.59716	4.25226	3.92317	1
	High			High	High	FLEQQNQVLQTKWELLQQVDTSTR	23	8	1	H6VRF8	Q7(Deamidated); Q10(Deamidated)	2934.5	0	0.0004982	4.13393			3.61599	3.72182	1
	High		High	High	High	NKLNDLEDALQQAKEDLAR	7	8	1	H6VRF8		2184.12	0	1.153e-12	4.09425		2.57942	7.32064	7.00352	2
	High	High	High	High	High	THNLEPYFESFINNLR	17	8	1	H6VRF8	N13(Deamidated)	1994.96	0	2.745e-07	3.98714	4.01576	3.09654	4.85142	3.93548	0
	High	High		High	High	LLRDYQELMNTKLALDLEIATYR	5	8	1	H6VRF8	M9(Oxidation)	2798.48	0	0.0001091	3.97226	4.09668		3.18804	3.53685	2
	High	High		High		EQIKSLNNQFASFIDKVR	4	8	1	H6VRF8		2137.14	0	7.868e-05	3.80919	4.49155		3.9183		2
	High	High	High	High	High	SLNNQFASFIDKVR	28	8	1	H6VRF8		1638.86	0	2.678e-06	3.78012	3.43534	3.80196	3.90954	3.98566	1
	High					LLRDYQELMNTKLALDLEIATYR	3	8	1	H6VRF8	M9(Oxidation); N10(Deamidated)	2799.48	0	1.929e-05	3.75844					2
	High	High	High	High	High	TNAENEFVTIKK	10	8	1	H6VRF8		1393.73	0	1.134e-05	3.75096	3.13156	3.6765	3.68535	2.67721	1
	High		High	High	High	FSSCGGGGGSFGAGGGFGSR	6	7	1	H6VRF8	C4(Carbamidomethyl)	1765.73	0	4.36e-07	3.69757		3.21033	3.72448	3.43112	0
	High			High		QISNLQQSISDAEQRGENALKDAK	2	8	1	H6VRF8	N18(Deamidated)	2644.33	0	0.00457	3.47478			3.42539		2
	High					SKAEAESLYQSKYEELQITAGR	1	8	1	H6VRF8	Q10(Deamidated)	2502.25	0	3.193e-06	3.42052					2
	High				High	TNAENEFVTIKKDVDGAYMTK	5	8	1	H6VRF8	N5(Deamidated); M19(Oxidation)	2391.15	0	4.823e-05	3.27674				3.80647	2
	High	High			High	LALDLEIATYRTLLEGEESR	3	8	1	H6VRF8		2292.21	0	3.59e-05	3.27463	1.96533			2.95421	1
	High	High	High	High	High	SLDLDSIIAEVK	28	7	1	H6VRF8		1302.72	0	0.002881	3.25589	3.28715	3.25119	3.22884	3.31155	0
	High		High	High		WELLQQVDTSTR	3	8	1	H6VRF8		1475.75	0	6.955e-08	3.23669		3.3399	3.56541		0
	High	High				EQIKSLNNQFASFIDKVR	9	8	1	H6VRF8	Q9(Deamidated)	2138.14	0	0.0001283	3.2201	3.50421				2
	High		High			YEELQITAGR	3	9	2	H6VRF8;P04259		1179.6	0	1.716e-05	3.16411		2.95779			0
	High					LLRDYQELMNTKLALDLEIATYR	1	8	1	H6VRF8	N10(Deamidated)	2783.48	0	7.407e-06	3.15555					2
	High					GSYGSGGSSYGSGGGSYGSGGGGGGHGSYGSGSSSGGYR	1	7	1	H6VRF8		3312.31	0	0.001256	3.07695					0
	High	High	High	High	High	LALDLEIATYR	17	32	3	P14136;Q6KB66-2;H6VRF8		1277.71	0	0.001349	2.96296	3.08001	3.5536	3.2828	3.42386	0
	High					THNLEPYFESFINNLRRR	1	8	1	H6VRF8		2306.18	0	0.0003228	2.94914					2
	High		High	High	High	QISNLQQSISDAEQRGENALK	4	8	1	H6VRF8		2329.17	0	5.136e-09	2.8796		2.5085	4.72804	3.2804	1
	High	High		High	High	SLDLDSIIAEVKAQYEDIAQKSK	6	6	1	H6VRF8		2564.35	0	2.293e-05	2.86437	3.31962		2.26095	2.75584	2
	High	High	High	High		SLNNQFASFIDKVR	13	8	1	H6VRF8	N3(Deamidated); N4(Deamidated)	1640.84	0	1.861e-06	2.7457	2.58264	1.8645	3.79621		1
	High		High	High	High	LLRDYQELMNTK	5	8	1	H6VRF8		1523.79	0	0.003026	2.74019		2.76714	2.50959	2.24577	1
	High				High	NSKIEISELNRVIQR	2	8	1	H6VRF8		1799.01	0	0.001854	2.73858				2.19775	2
	High					GGGGGGYGSGGSSYGSGGGSYGSGGGGGGGR	1	8	1	H6VRF8		2383.95	0	0.01144	2.64564					0
	High	High				MSGECAPNVSVSVSTSHTTISGGGSR	2	8	1	H6VRF8	M1(Oxidation); C5(Carbamidomethyl)	2581.16	0	1.502e-07	2.60446	3.57081				0
	High	High		High	High	THNLEPYFESFINNLRR	11	8	1	H6VRF8	N3(Deamidated); N13(Deamidated)	2152.07	0	0.0005935	2.56693	2.80993		2.66331	3.06287	1
	High					QISNLQQSISDAEQRGENALKDAK	1	8	1	H6VRF8	N4(Deamidated); Q7(Deamidated)	2645.32	0	0.0007345	2.40543					2
	High	High	High		High	IEISELNRVIQR	4	10	3	;H6VRF8;P35908		1469.84	0	0.006591	2.2201	2.11563	1.66539		2.13542	1
	High	High	High	High	High	TLLEGEESR	7	8	1	H6VRF8		1033.52	0	0.01249	2.11287	1.79039	2.30926	2.17681	2.07923	0
	High					FLEQQNQVLQTKWELLQQVDTSTR	3	8	1	H6VRF8	Q4(Deamidated); Q5(Deamidated); Q10(Deamidated)	2935.48	0	3.763e-05	2.09261					1
	High			High	High	MSGECAPNVSVSVSTSHTTISGGGSR	3	8	1	H6VRF8	C5(Carbamidomethyl)	2565.17	0	0.001207	1.99834			0.860738	1.95796	0
	High					NKLNDLEDALQQAKEDLAR	2	8	1	H6VRF8	N4(Deamidated); Q11(Deamidated)	2186.11	0	9.261e-05	1.99094					2
	High		High		High	SLNNQFASFIDK	3	8	1	H6VRF8		1383.69	0	0.002457	1.9185		3.14532		3.09397	0
	High		High	High		AEAESLYQSK	3	8	1	H6VRF8		1125.54	0	0.008729	1.91169		1.68899	1.90565		0
	High			High	High	SLDLDSIIAEVKAQYEDIAQK	5	6	1	H6VRF8	Q14(Deamidated)	2350.22	0	2.007e-06	1.51467			3.89822	3.15979	1
	High		High	High		THNLEPYFESFINNLR	6	8	1	H6VRF8	N3(Deamidated); N13(Deamidated)	1995.96	0	6.661e-05	1.46612		2.10766	2.26571		0
	High		High	High	High	TNAENEFVTIK	4	8	1	H6VRF8		1265.64	0	2.797e-05	1.38056		1.15422	2.02059	2.36858	0
	High		High	High		FLEQQNQVLQTK	3	12	4	;H6VRF8;P35908;Q0IIN1		1475.79	0	0.0004193	1.10326		1.55632	2.0545		0
	High		High	High		AQYEDIAQK	3	7	1	H6VRF8		1065.52	0	0.009404	1.08801		1.50654	1.10213		0
	High		High	High		NKYEDEINKR	4	25	5	H6VRF8;P13647;P04259;P48668;B4E1T1		1308.66	0	0.0007413	0.669777		2.24245	1.41027		2
		High	High			AEAESLYQSKYEELQITAGR	2	8	1	H6VRF8	Q8(Deamidated)	2287.13	0	1.145e-09		3.93138	3.10156			1
		High		High	High	LNDLEDALQQAKEDLAR	3	8	1	H6VRF8		1941.99	0	1.743e-11		3.89203		6.79497	6.03507	1
		High				TNAENEFVTIKKDVDGAYMTK	3	8	1	H6VRF8	N5(Deamidated)	2375.16	0	0.006735		3.27884				2
		High	High	High	High	SGGGFSSGSAGIINYQR	5	8	1	H6VRF8		1657.79	0	1.466e-06		2.01191	2.61319	2.17502	2.80298	0
		High	High			SGGGFSSGSAGIINYQRR	2	8	1	H6VRF8		1813.9	0	0.009091		1.37256	1.46121			1
			High			LNDLEDALQQAKEDLAR	1	8	1	H6VRF8	N2(Deamidated)	1942.99	0	0.0001309			3.2087			1
			High			SKAEAESLYQSK	2	8	1	H6VRF8		1340.67	0	0.0005371			2.33519			1
			High	High		NKLNDLEDALQQAK	2	8	1	H6VRF8		1599.83	0	0.0005676			2.30953	3.87884		1
			High			SGGGFSSGSAGIINYQR	1	8	1	H6VRF8	N14(Deamidated)	1658.77	0	0.0001405			2.20353			0
			High			DVDGAYMTKVDLQAK	1	8	1	H6VRF8	M7(Oxidation)	1669.81	0	0.0001394			2.08487			1
			High	High		QISNLQQSISDAEQR	4	8	1	H6VRF8		1716.85	0	0.0001008			2.07475	3.51353		0
			High			LRSEIDNVKK	1	8	1	H6VRF8		1201.69	0	0.01431			2.02459			2
			High			NSKIEISELNR	1	8	1	H6VRF8		1302.7	0	0.007837			1.95858			1
			High			LLRDYQELMNTK	2	8	1	H6VRF8	M9(Oxidation)	1539.78	0	0.001897			1.93695			1
			High			LDSELKNMQDMVEDYR	1	8	1	H6VRF8	M8(Oxidation); M11(Oxidation)	2017.88	0	0.001379			1.73244			1
			High			LDSELKNMQDMVEDYR	3	8	1	H6VRF8	M8(Oxidation)	2001.89	0	0.001668			1.52253			1
				High		LDSELKNMQDMVEDYR	1	8	1	H6VRF8		1985.9	0	7.62e-08				4.32729		1
				High		SKAEAESLYQSKYEELQITAGR	1	8	1	H6VRF8	Q10(Deamidated); Q17(Deamidated)	2503.24	0	0.001922				2.78931		2
					High	WELLQQVDTSTR	1	8	1	H6VRF8	Q5(Deamidated)	1476.75	0	0.002238					2.8465	0
					High	LLRDYQELMNTKLALDLEIATYR	1	8	1	H6VRF8	Q6(Deamidated); N10(Deamidated)	2784.48	0	7.049e-06					2.58696	2
					High	SLDLDSIIAEVKAQYEDIAQKSK	1	6	1	H6VRF8	Q14(Deamidated)	2565.35	0	0.002084					1.98291	2
	High			High		IEISELNR	2	10	3	;H6VRF8;P35908		973.53	0.001	0.006601	1.69083			2.33237		0
	High	High	High	High	High	TNAENEFVTIKK	6	8	1	H6VRF8	N2(Deamidated)	1394.72	0.001	0.01086	1.39101	1.1152	1.20376	1.47929	1.04173	1
		High	High			DVDGAYMTK	2	8	1	H6VRF8		999.445	0.001	0.0243		1.45538	1.65338			0
				High		LNDLEDALQQAK	1	8	1	H6VRF8		1357.69	0.001	0.008861				2.01959		0
	High					GGSGGGGGGSSGGRGSGGGSSGGSIGGR	1	8	1	H6VRF8		2079.91	0.002	0.05634	2.8134					1
	High		High	High	High	SLVNLGGSK	10	7	1	H6VRF8		874.497	0.002	0.09547	2.19411		1.70204	1.85561	1.9004	0
	High	High		High	High	SISISVAR	7	8	1	H6VRF8		832.489	0.002	0.1214	1.8787	1.62299		1.73269	1.84021	0
	High					DVDGAYMTK	1	8	1	H6VRF8	M7(Oxidation)	1015.44	0.002	0.1014	1.25728					0
	High					SGGGFSSGSAGIINYQRR	1	8	1	H6VRF8	N14(Deamidated)	1814.88	0.003	0.1377	1.11788					1
					High	FLEQQNQVLQTK	2	12	4	;H6VRF8;P35908;Q0IIN1	Q4(Deamidated)	1476.78	0.003	0.05299					1.53732	0
Q13885	Tubulin beta-2A chain OS=Homo sapiens GN=TUBB2A PE=1 SV=1 - [TBB2A_HUMAN]	166.882	55.73	19	61	175.221	58.88	21	67	162.523	50.56	21	79	485.314	79.1	35	159	418.412	69.21	29	125	445	49.875	4.89404	nucleotide binding; catalytic activity; structural molecule activity	nucleus; cytoplasm; cytoskeleton; membrane; extracellular	metabolic process; cellular component movement; cell division; cell organization and biogenesis; cell differentiation; development
	A2	B2	C2	D2	E2	Sequence	# PSMs	# Proteins	# Protein Groups	Protein Group Accessions	Modifications	MH+ [Da]	q-Value	PEP	XCorr A2	XCorr B2	XCorr C2	XCorr D2	XCorr E2	# Missed Cleavages
	High	High		High	High	SGPFGQIFRPDNFVFGQSGAGNNWAK	14	27	5	Q13885;Q9BVA1;P04350;P07437;Q8IWP6		2798.34	0	7.137e-13	6.96632	7.81509		6.71207	8.2122	0
	High	High	High	High	High	MSATFIGNSTAIQELFKR	10	11	2	Q13885;Q9BVA1		2014.04	0	3.886e-09	5.91825	4.61434	3.92786	5.62575	5.44186	1
	High	High		High	High	SGPFGQIFRPDNFVFGQSGAGNNWAK	33	27	5	Q13885;Q9BVA1;P04350;P07437;Q8IWP6	N22(Deamidated)	2799.32	0	2.873e-11	5.64153	6.17134		7.45051	8.00564	0
	High		High	High	High	GHYTEGAELVDSVLDVVRK	15	27	5	Q13885;Q9BVA1;Q13509;P07437;Q8IWP6		2087.08	0	9.939e-11	5.27231		3.62725	7.13074	7.37301	1
	High	High	High	High	High	INVYYNEAAGNKYVPR	7	4	1	Q13885		1870.95	0	3.125e-09	5.21618	3.90545	3.2122	3.73719	4.02919	1
	High	High	High	High	High	MSATFIGNSTAIQELFKR	10	11	2	Q13885;Q9BVA1	M1(Oxidation)	2030.04	0	1.371e-09	5.05932	5.48693	3.59301	4.77533	4.90718	1
	High	High	High	High	High	GHYTEGAELVDSVLDVVR	19	27	5	Q13885;Q9BVA1;Q13509;P07437;Q8IWP6		1958.98	0	3.109e-13	4.95814	5.19864	4.28854	5.38569	5.15508	0
	High	High	High	High	High	LHFFMPGFAPLTSR	47	42	7	Q13885;Q9BVA1;P04350;P07437;B3KS31;Q3ZCM7;Q8IWP6	M5(Oxidation)	1636.83	0	4.226e-06	4.91878	4.88219	4.56246	5.06099	4.83497	0
	High	High	High	High	High	IREEYPDRIMNTFSVMPSPK	7	11	2	Q13885;Q9BVA1	M10(Oxidation); M16(Oxidation)	2442.18	0	9.378e-05	3.99943	5.01394	5.02925	5.01743	4.66001	2
	High	High	High	High	High	LHFFMPGFAPLTSR	34	42	7	Q13885;Q9BVA1;P04350;P07437;B3KS31;Q3ZCM7;Q8IWP6		1620.84	0	2.318e-05	3.88479	4.18558	3.56594	4.60338	4.74732	0
	High	High	High	High		IREEYPDRIMNTFSVMPSPK	5	11	2	Q13885;Q9BVA1	M16(Oxidation)	2426.18	0	5.213e-06	3.81126	2.13488	1.98851	5.70994		2
	High	High	High	High	High	AILVDLEPGTMDSVR	12	20	4	Q13885;Q9BVA1;Q13509;P07437		1615.84	0	7.831e-07	3.75923	3.7553	3.62605	3.75485	3.95354	0
	High	High	High	High	High	AILVDLEPGTMDSVR	19	20	4	Q13885;Q9BVA1;Q13509;P07437	M11(Oxidation)	1631.83	0	0.0001457	3.11907	3.52677	3.25204	3.1862	3.49097	0
	High	High	High	High	High	LAVNMVPFPR	11	48	9	Q9H4B7;Q13885;Q9BVA1;Q13509;P04350;P07437;B3KS31;Q3ZCM7;Q8IWP6	M5(Oxidation)	1159.63	0	0.0004708	2.98601	2.86164	2.92249	3.08439	3.08904	0
	High	High		High	High	IREEYPDRIMNTFSVMPSPK	4	11	2	Q13885;Q9BVA1		2410.18	0	1.419e-05	2.95212	2.12405		3.85514	5.13745	2
	High	High	High	High	High	LAVNMVPFPR	6	48	9	Q9H4B7;Q13885;Q9BVA1;Q13509;P04350;P07437;B3KS31;Q3ZCM7;Q8IWP6		1143.63	0	0.000105	2.85979	2.79348	2.70904	3.29972	2.68111	0
	High				High	IREEYPDRIMNTFSVMPSPK	3	11	2	Q13885;Q9BVA1	N11(Deamidated); M16(Oxidation)	2427.19	0	5.584e-05	2.79468				4.56145	2
	High	High	High	High	High	YLTVAAIFR	12	6	2	Q13885;Q9BVA1		1053.61	0	0.004626	2.75661	2.87941	2.88532	2.63574	2.83725	0
	High	High	High	High	High	NSSYFVEWIPNNVK	10	42	7	Q13885;Q9BVA1;Q13509;P04350;P07437;B3KS31;Q8IWP6		1696.83	0	4.345e-06	2.68075	2.24583	2.30036	3.92645	2.70599	0
	High			High	High	FWEVISDEHGIDPTGSYHGDSDLQLER	5	3	2	Q13885;Q9BVA1	Q24(Deamidated)	3103.41	0	0.0004782	2.66371			2.49005	2.44934	0
	High		High	High	High	ISEQFTAMFR	4	37	6	Q13885;Q9BVA1;Q13509;P04350;P07437;Q8IWP6		1229.6	0	5.767e-05	2.55119		3.22102	3.18116	3.22549	0
	High	High		High	High	LTTPTYGDLNHLVSATMSGVTTCLR	5	29	5	Q13885;Q9BVA1;P04350;P07437;Q8IWP6	N10(Deamidated); M17(Oxidation); C23(Carbamidomethyl)	2725.34	0	1.61e-07	2.15447	1.54272		3.81907	3.14588	0
	High	High	High		High	LAVNMVPFPR	5	48	9	Q9H4B7;Q13885;Q9BVA1;Q13509;P04350;P07437;B3KS31;Q3ZCM7;Q8IWP6	N4(Deamidated); M5(Oxidation)	1160.61	0	0.002122	2.13781	2.09553	2.40336		2.47564	0
	High	High		High	High	MSATFIGNSTAIQELFKR	14	11	2	Q13885;Q9BVA1	N8(Deamidated)	2015.03	0	1.192e-09	2.12625	4.54624		5.67066	5.61796	1
	High	High	High	High	High	YLTVAAIFRGR	5	6	2	Q13885;Q9BVA1		1266.73	0	0.0001002	2.12394	1.4275	1.65737	2.93705	2.35657	1
	High	High	High	High	High	KLAVNMVPFPR	7	48	9	Q9H4B7;Q13885;Q9BVA1;Q13509;P04350;P07437;B3KS31;Q3ZCM7;Q8IWP6	M6(Oxidation)	1287.72	0	0.0105	2.04682	2.4073	2.03571	2.47603	2.64431	1
	High	High	High	High	High	NSSYFVEWIPNNVK	8	42	7	Q13885;Q9BVA1;Q13509;P04350;P07437;B3KS31;Q8IWP6	N11(Deamidated)	1697.81	0	0.0001507	2.00626	2.51742	1.31869	2.67491	1.3148	0
	High	High		High	High	ISEQFTAMFRR	4	37	6	Q13885;Q9BVA1;Q13509;P04350;P07437;Q8IWP6		1385.7	0	0.0001641	1.93725	1.44819		2.67549	2.42555	1
	High			High	High	SGPFGQIFRPDNFVFGQSGAGNNWAK	13	27	5	Q13885;Q9BVA1;P04350;P07437;Q8IWP6	Q17(Deamidated); N22(Deamidated)	2800.32	0	0.0001692	1.86896			3.76059	2.76379	0
	High	High	High	High	High	ALTVPELTQQMFDSK	9	5	2	Q13885;Q9BVA1		1707.86	0	0.0001518	1.82106	1.59562	2.20903	3.4851	3.28481	0
	High	High	High	High	High	KLAVNMVPFPR	7	48	9	Q9H4B7;Q13885;Q9BVA1;Q13509;P04350;P07437;B3KS31;Q3ZCM7;Q8IWP6		1271.73	0	0.00257	1.37114	2.11109	2.1056	1.47486	2.41655	1
		High	High		High	FWEVISDEHGIDPTGSYHGDSDLQLER	3	3	2	Q13885;Q9BVA1		3102.4	0	1.163e-10		4.93345	2.51564		6.37282	0
		High		High	High	GLKMSATFIGNSTAIQELFKR	3	11	2	Q13885;Q9BVA1	M4(Oxidation)	2328.24	0	7.989e-07		3.97192		4.7102	4.37197	2
		High	High	High	High	MSATFIGNSTAIQELFKR	10	11	2	Q13885;Q9BVA1	M1(Oxidation); N8(Deamidated)	2031.02	0	1.537e-09		3.50411	1.38085	5.51333	6.13006	1
		High		High		LHFFMPGFAPLTSRGSQQYR	2	41	7	Q13885;Q9BVA1;P04350;P07437;B3KS31;Q3ZCM7;Q8IWP6	M5(Oxidation)	2356.17	0	9.503e-06		2.99879		4.70967		1
		High		High	High	MSATFIGNSTAIQELFKR	3	11	2	Q13885;Q9BVA1	N8(Deamidated); Q13(Deamidated)	2016.03	0	1.737e-06		2.59511		3.07494	3.29341	1
		High	High	High	High	MSATFIGNSTAIQELFK	6	11	2	Q13885;Q9BVA1	M1(Oxidation)	1873.94	0	1.35e-07		2.03609	1.38811	3.16055	3.45272	0
		High		High	High	HGRYLTVAAIFR	3	6	2	Q13885;Q9BVA1		1403.79	0	3.704e-10		1.82419		3.52839	4.00307	1
		High		High		TAVCDIPPR	15	38	6	Q13885;Q9BVA1;P04350;P07437;Q3ZCM7;Q8IWP6	C4(Carbamidomethyl)	1028.52	0	3.949e-05		1.78676		2.34438		0
		High	High	High	High	INVYYNEAAGNKYVPR	9	4	1	Q13885	N6(Deamidated)	1871.93	0	1.283e-07		1.3654	3.42739	4.0987	3.81159	1
			High	High	High	ISEQFTAMFR	3	37	6	Q13885;Q9BVA1;Q13509;P04350;P07437;Q8IWP6	M8(Oxidation)	1245.59	0	0.002469			3.10088	2.82785	2.60018	0
			High	High		ALTVPELTQQMFDSK	3	5	2	Q13885;Q9BVA1	M11(Oxidation)	1723.85	0	0.002133			2.95245	2.46693		0
			High	High	High	FPGQLNADLR	7	54	9	Q9H4B7;Q13885;Q9BVA1;Q13509;P04350;P07437;B3KS31;Q3ZCM7;Q8IWP6		1130.6	0	0.000145			2.75527	2.40107	1.45364	0
			High		High	LTTPTYGDLNHLVSATMSGVTTCLR	2	29	5	Q13885;Q9BVA1;P04350;P07437;Q8IWP6	M17(Oxidation); C23(Carbamidomethyl)	2724.33	0	0.0003035			2.28627		1.68384	0
			High			RISEQFTAMFR	1	37	6	Q13885;Q9BVA1;Q13509;P04350;P07437;Q8IWP6	M9(Oxidation)	1401.69	0	0.002508			2.09716			1
			High	High		IMNTFSVMPSPK	3	17	3	Q13885;Q9BVA1;B3KS31	M2(Oxidation)	1367.67	0	0.00234			1.57241	1.37376		0
			High		High	MSATFIGNSTAIQELFK	2	11	2	Q13885;Q9BVA1		1857.94	0	0.0001455			0.88734		3.04445	0
				High		KESESCDCLQGFQLTHSLGGGTGSGMGTLLISK	1	9	2	Q13885;Q9BVA1	C6(Carbamidomethyl); C8(Carbamidomethyl); Q13(Deamidated)	3456.62	0	2.443e-08				6.15423		1
				High	High	LTTPTYGDLNHLVSATMSGVTTCLR	2	29	5	Q13885;Q9BVA1;P04350;P07437;Q8IWP6	C23(Carbamidomethyl)	2708.34	0	4.561e-09				4.62162	4.73635	0
				High	High	ESESCDCLQGFQLTHSLGGGTGSGMGTLLISK	4	9	2	Q13885;Q9BVA1	C5(Carbamidomethyl); C7(Carbamidomethyl); Q9(Deamidated)	3328.53	0	4.617e-09				4.07561	3.19759	0
				High		GLKMSATFIGNSTAIQELFKR	1	11	2	Q13885;Q9BVA1		2312.25	0	1.715e-06				3.99236		2
				High		LTTPTYGDLNHLVSATMSGVTTCLR	2	29	5	Q13885;Q9BVA1;P04350;P07437;Q8IWP6	N10(Deamidated); C23(Carbamidomethyl)	2709.31	0	7.112e-07				3.90013		0
				High		TLKLTTPTYGDLNHLVSATMSGVTTCLR	1	28	5	Q13885;Q9BVA1;P04350;P07437;Q8IWP6	N13(Deamidated); M20(Oxidation); C26(Carbamidomethyl)	3067.56	0	2.415e-05				3.82196		1
				High	High	MSATFIGNSTAIQELFK	2	11	2	Q13885;Q9BVA1	N8(Deamidated)	1858.94	0	4.226e-05				3.46796	2.28944	0
				High		LHFFMPGFAPLTSRGSQQYR	2	41	7	Q13885;Q9BVA1;P04350;P07437;B3KS31;Q3ZCM7;Q8IWP6	Q17(Deamidated)	2341.17	0	0.0007131				3.39642		1
				High		FPGQLNADLRK	1	54	9	Q9H4B7;Q13885;Q9BVA1;Q13509;P04350;P07437;B3KS31;Q3ZCM7;Q8IWP6		1258.69	0	2.985e-05				3.39251		1
				High		MREIVHIQAGQCGNQIGAK	1	34	6	P04350;Q8IWP6;Q13885;Q9BVA1;Q13509;P07437	M1(Oxidation); C12(Carbamidomethyl)	2126.06	0	0.0001253				3.03255		1
				High		MREIVHIQAGQCGNQIGAK	2	34	6	P04350;Q8IWP6;Q13885;Q9BVA1;Q13509;P07437	M1(Oxidation); Q11(Deamidated); C12(Carbamidomethyl)	2127.06	0	0.003662				1.89678		1
				High		SGPFGQIFRPDNFVFGQSGAGNNWAK	1	27	5	Q13885;Q9BVA1;P04350;P07437;Q8IWP6	Q6(Deamidated); N12(Deamidated); N22(Deamidated)	2801.3	0	0.003814				1.68729		0
				High	High	HGRYLTVAAIFRGR	3	6	2	Q13885;Q9BVA1		1616.91	0	3.734e-05				1.64414	1.83779	2
				High	High	IREEYPDRIMNTFSVMPSPK	3	11	2	Q13885;Q9BVA1	N11(Deamidated)	2411.18	0	0.001039				1.58222	4.03237	2
					High	LHFFMPGFAPLTSRGSQQYR	1	41	7	Q13885;Q9BVA1;P04350;P07437;B3KS31;Q3ZCM7;Q8IWP6		2340.17	0	1.133e-06					4.56148	1
					High	KESESCDCLQGFQLTHSLGGGTGSGMGTLLISK	1	9	2	Q13885;Q9BVA1	C6(Carbamidomethyl); C8(Carbamidomethyl)	3455.61	0	4.51e-07					4.21977	1
					High	TLKLTTPTYGDLNHLVSATMSGVTTCLR	1	28	5	Q13885;Q9BVA1;P04350;P07437;Q8IWP6	C26(Carbamidomethyl)	3050.59	0	8.916e-06					4.153	1
					High	TLKLTTPTYGDLNHLVSATMSGVTTCLR	1	28	5	Q13885;Q9BVA1;P04350;P07437;Q8IWP6	M20(Oxidation); C26(Carbamidomethyl)	3066.57	0	3.258e-05					3.92079	1
					High	LAVNMVPFPRLHFFMPGFAPLTSR	1	40	7	Q13885;Q9BVA1;P04350;P07437;B3KS31;Q3ZCM7;Q8IWP6	N4(Deamidated); M5(Oxidation); M15(Oxidation)	2778.44	0	4.754e-07					3.29738	1
					High	ALTVPELTQQMFDSKNMMAACDPR	2	5	2	Q13885;Q9BVA1	Q10(Deamidated); C21(Carbamidomethyl)	2755.28	0	6.944e-05					3.05143	1
					High	ESESCDCLQGFQLTHSLGGGTGSGMGTLLISK	2	9	2	Q13885;Q9BVA1	C5(Carbamidomethyl); C7(Carbamidomethyl); Q9(Deamidated); M25(Oxidation)	3344.52	0	1.288e-05					2.67557	0
					High	IREEYPDRIMNTFSVMPSPK	1	11	2	Q13885;Q9BVA1	M10(Oxidation); N11(Deamidated); M16(Oxidation)	2443.18	0	0.0007609					1.80383	2
			High	High		INVYYNEAAGNK	2	4	1	Q13885		1355.66	0.001	0.02204			1.48713	1.29223		0
				High		NMMAACDPR	3	48	8	Q13885;Q9BVA1;Q13509;P04350;P07437;B3KS31;Q3ZCM7;Q8IWP6	M2(Oxidation); C6(Carbamidomethyl)	1081.42	0.001	0.01518				1.79309		0
				High		MSMKEVDEQMLNVQNK	1	28	4	Q13885;Q9BVA1;P07437;Q8IWP6		1923.9	0.001	0.009546				1.75961		1
				High		SGPFGQIFRPDNFVFGQSGAGNNWAK	1	27	5	Q13885;Q9BVA1;P04350;P07437;Q8IWP6	Q6(Deamidated); N12(Deamidated); Q17(Deamidated); N22(Deamidated)	2802.31	0.001	0.01745				1.71071		0
				High		EVDEQMLNVQNK	1	29	4	Q13885;Q9BVA1;P07437;Q8IWP6		1446.69	0.001	0.004523				1.68378		0
	High					LHFFMPGFAPLTSRGSQQYR	2	41	7	Q13885;Q9BVA1;P04350;P07437;B3KS31;Q3ZCM7;Q8IWP6	M5(Oxidation); Q18(Deamidated)	2357.17	0.002	0.03677	1.86652					1
				High	High	KLAVNMVPFPR	2	48	9	Q9H4B7;Q13885;Q9BVA1;Q13509;P04350;P07437;B3KS31;Q3ZCM7;Q8IWP6	N5(Deamidated)	1272.71	0.002	0.02759				2.13566	1.77795	1
				High		NMMAACDPR	1	48	8	Q13885;Q9BVA1;Q13509;P04350;P07437;B3KS31;Q3ZCM7;Q8IWP6	C6(Carbamidomethyl)	1065.43	0.003	0.03583				1.74039		0
		High				GLKMSATFIGNSTAIQELFKR	1	11	2	Q13885;Q9BVA1	N11(Deamidated)	2313.24	0.004	0.06693		1.44671				2
			High			KLAVNMVPFPR	1	48	9	Q9H4B7;Q13885;Q9BVA1;Q13509;P04350;P07437;B3KS31;Q3ZCM7;Q8IWP6	N5(Deamidated); M6(Oxidation)	1288.71	0.005	0.065			2.13708			1
		High				ISEQFTAMFRR	1	37	6	Q13885;Q9BVA1;Q13509;P04350;P07437;Q8IWP6	M8(Oxidation)	1401.7	0.007	0.1255		0.888504				1
Q9BVA1	Tubulin beta-2B chain OS=Homo sapiens GN=TUBB2B PE=1 SV=1 - [TBB2B_HUMAN]	161.666	52.13	18	60	170.777	58.88	21	65	158.004	50.56	20	76	471.587	75.51	33	154	410.201	69.21	29	123	445	49.9209	4.89404	nucleotide binding; catalytic activity; structural molecule activity; protein binding	nucleus; cytoplasm; cytoskeleton; membrane	cell differentiation; cellular component movement; development; metabolic process; cell division; cell organization and biogenesis
	A2	B2	C2	D2	E2	Sequence	# PSMs	# Proteins	# Protein Groups	Protein Group Accessions	Modifications	MH+ [Da]	q-Value	PEP	XCorr A2	XCorr B2	XCorr C2	XCorr D2	XCorr E2	# Missed Cleavages
	High	High		High	High	SGPFGQIFRPDNFVFGQSGAGNNWAK	14	27	5	Q13885;Q9BVA1;P04350;P07437;Q8IWP6		2798.34	0	7.137e-13	6.96632	7.81509		6.71207	8.2122	0
	High	High	High	High	High	MSATFIGNSTAIQELFKR	10	11	2	Q13885;Q9BVA1		2014.04	0	3.886e-09	5.91825	4.61434	3.92786	5.62575	5.44186	1
	High	High		High	High	SGPFGQIFRPDNFVFGQSGAGNNWAK	33	27	5	Q13885;Q9BVA1;P04350;P07437;Q8IWP6	N22(Deamidated)	2799.32	0	2.873e-11	5.64153	6.17134		7.45051	8.00564	0
	High		High	High	High	GHYTEGAELVDSVLDVVRK	15	27	5	Q13885;Q9BVA1;Q13509;P07437;Q8IWP6		2087.08	0	9.939e-11	5.27231		3.62725	7.13074	7.37301	1
	High	High	High	High	High	MSATFIGNSTAIQELFKR	10	11	2	Q13885;Q9BVA1	M1(Oxidation)	2030.04	0	1.371e-09	5.05932	5.48693	3.59301	4.77533	4.90718	1
	High	High	High	High	High	GHYTEGAELVDSVLDVVR	19	27	5	Q13885;Q9BVA1;Q13509;P07437;Q8IWP6		1958.98	0	3.109e-13	4.95814	5.19864	4.28854	5.38569	5.15508	0
	High	High	High	High	High	LHFFMPGFAPLTSR	47	42	7	Q13885;Q9BVA1;P04350;P07437;B3KS31;Q3ZCM7;Q8IWP6	M5(Oxidation)	1636.83	0	4.226e-06	4.91878	4.88219	4.56246	5.06099	4.83497	0
	High	High	High	High	High	IREEYPDRIMNTFSVMPSPK	7	11	2	Q13885;Q9BVA1	M10(Oxidation); M16(Oxidation)	2442.18	0	9.378e-05	3.99943	5.01394	5.02925	5.01743	4.66001	2
	High	High	High	High	High	LHFFMPGFAPLTSR	34	42	7	Q13885;Q9BVA1;P04350;P07437;B3KS31;Q3ZCM7;Q8IWP6		1620.84	0	2.318e-05	3.88479	4.18558	3.56594	4.60338	4.74732	0
	High	High	High	High		IREEYPDRIMNTFSVMPSPK	5	11	2	Q13885;Q9BVA1	M16(Oxidation)	2426.18	0	5.213e-06	3.81126	2.13488	1.98851	5.70994		2
	High	High	High	High	High	AILVDLEPGTMDSVR	12	20	4	Q13885;Q9BVA1;Q13509;P07437		1615.84	0	7.831e-07	3.75923	3.7553	3.62605	3.75485	3.95354	0
	High	High	High	High	High	AILVDLEPGTMDSVR	19	20	4	Q13885;Q9BVA1;Q13509;P07437	M11(Oxidation)	1631.83	0	0.0001457	3.11907	3.52677	3.25204	3.1862	3.49097	0
	High	High	High	High	High	LAVNMVPFPR	11	48	9	Q9H4B7;Q13885;Q9BVA1;Q13509;P04350;P07437;B3KS31;Q3ZCM7;Q8IWP6	M5(Oxidation)	1159.63	0	0.0004708	2.98601	2.86164	2.92249	3.08439	3.08904	0
	High	High		High	High	IREEYPDRIMNTFSVMPSPK	4	11	2	Q13885;Q9BVA1		2410.18	0	1.419e-05	2.95212	2.12405		3.85514	5.13745	2
	High	High	High	High	High	LAVNMVPFPR	6	48	9	Q9H4B7;Q13885;Q9BVA1;Q13509;P04350;P07437;B3KS31;Q3ZCM7;Q8IWP6		1143.63	0	0.000105	2.85979	2.79348	2.70904	3.29972	2.68111	0
	High				High	IREEYPDRIMNTFSVMPSPK	3	11	2	Q13885;Q9BVA1	N11(Deamidated); M16(Oxidation)	2427.19	0	5.584e-05	2.79468				4.56145	2
	High	High	High	High	High	YLTVAAIFR	12	6	2	Q13885;Q9BVA1		1053.61	0	0.004626	2.75661	2.87941	2.88532	2.63574	2.83725	0
	High	High	High	High	High	NSSYFVEWIPNNVK	10	42	7	Q13885;Q9BVA1;Q13509;P04350;P07437;B3KS31;Q8IWP6		1696.83	0	4.345e-06	2.68075	2.24583	2.30036	3.92645	2.70599	0
	High			High	High	FWEVISDEHGIDPTGSYHGDSDLQLER	5	3	2	Q13885;Q9BVA1	Q24(Deamidated)	3103.41	0	0.0004782	2.66371			2.49005	2.44934	0
	High		High	High	High	ISEQFTAMFR	4	37	6	Q13885;Q9BVA1;Q13509;P04350;P07437;Q8IWP6		1229.6	0	5.767e-05	2.55119		3.22102	3.18116	3.22549	0
	High	High		High	High	LTTPTYGDLNHLVSATMSGVTTCLR	5	29	5	Q13885;Q9BVA1;P04350;P07437;Q8IWP6	N10(Deamidated); M17(Oxidation); C23(Carbamidomethyl)	2725.34	0	1.61e-07	2.15447	1.54272		3.81907	3.14588	0
	High	High	High		High	LAVNMVPFPR	5	48	9	Q9H4B7;Q13885;Q9BVA1;Q13509;P04350;P07437;B3KS31;Q3ZCM7;Q8IWP6	N4(Deamidated); M5(Oxidation)	1160.61	0	0.002122	2.13781	2.09553	2.40336		2.47564	0
	High	High		High	High	MSATFIGNSTAIQELFKR	14	11	2	Q13885;Q9BVA1	N8(Deamidated)	2015.03	0	1.192e-09	2.12625	4.54624		5.67066	5.61796	1
	High	High	High	High	High	YLTVAAIFRGR	5	6	2	Q13885;Q9BVA1		1266.73	0	0.0001002	2.12394	1.4275	1.65737	2.93705	2.35657	1
	High	High	High	High	High	KLAVNMVPFPR	7	48	9	Q9H4B7;Q13885;Q9BVA1;Q13509;P04350;P07437;B3KS31;Q3ZCM7;Q8IWP6	M6(Oxidation)	1287.72	0	0.0105	2.04682	2.4073	2.03571	2.47603	2.64431	1
	High	High	High	High	High	NSSYFVEWIPNNVK	8	42	7	Q13885;Q9BVA1;Q13509;P04350;P07437;B3KS31;Q8IWP6	N11(Deamidated)	1697.81	0	0.0001507	2.00626	2.51742	1.31869	2.67491	1.3148	0
	High	High		High	High	ISEQFTAMFRR	4	37	6	Q13885;Q9BVA1;Q13509;P04350;P07437;Q8IWP6		1385.7	0	0.0001641	1.93725	1.44819		2.67549	2.42555	1
	High			High	High	SGPFGQIFRPDNFVFGQSGAGNNWAK	13	27	5	Q13885;Q9BVA1;P04350;P07437;Q8IWP6	Q17(Deamidated); N22(Deamidated)	2800.32	0	0.0001692	1.86896			3.76059	2.76379	0
	High	High	High	High	High	ALTVPELTQQMFDSK	9	5	2	Q13885;Q9BVA1		1707.86	0	0.0001518	1.82106	1.59562	2.20903	3.4851	3.28481	0
	High	High	High	High	High	KLAVNMVPFPR	7	48	9	Q9H4B7;Q13885;Q9BVA1;Q13509;P04350;P07437;B3KS31;Q3ZCM7;Q8IWP6		1271.73	0	0.00257	1.37114	2.11109	2.1056	1.47486	2.41655	1
		High	High		High	FWEVISDEHGIDPTGSYHGDSDLQLER	3	3	2	Q13885;Q9BVA1		3102.4	0	1.163e-10		4.93345	2.51564		6.37282	0
		High		High	High	GLKMSATFIGNSTAIQELFKR	3	11	2	Q13885;Q9BVA1	M4(Oxidation)	2328.24	0	7.989e-07		3.97192		4.7102	4.37197	2
		High	High	High	High	MSATFIGNSTAIQELFKR	10	11	2	Q13885;Q9BVA1	M1(Oxidation); N8(Deamidated)	2031.02	0	1.537e-09		3.50411	1.38085	5.51333	6.13006	1
		High		High		LHFFMPGFAPLTSRGSQQYR	2	41	7	Q13885;Q9BVA1;P04350;P07437;B3KS31;Q3ZCM7;Q8IWP6	M5(Oxidation)	2356.17	0	9.503e-06		2.99879		4.70967		1
		High		High	High	MSATFIGNSTAIQELFKR	3	11	2	Q13885;Q9BVA1	N8(Deamidated); Q13(Deamidated)	2016.03	0	1.737e-06		2.59511		3.07494	3.29341	1
		High	High		High	INVYYNEATGNKYVPR	4	1	1	Q9BVA1		1900.96	0	1.324e-07		2.1138	2.44614		2.90853	1
		High	High	High	High	MSATFIGNSTAIQELFK	6	11	2	Q13885;Q9BVA1	M1(Oxidation)	1873.94	0	1.35e-07		2.03609	1.38811	3.16055	3.45272	0
		High		High	High	HGRYLTVAAIFR	3	6	2	Q13885;Q9BVA1		1403.79	0	3.704e-10		1.82419		3.52839	4.00307	1
		High		High		TAVCDIPPR	15	38	6	Q13885;Q9BVA1;P04350;P07437;Q3ZCM7;Q8IWP6	C4(Carbamidomethyl)	1028.52	0	3.949e-05		1.78676		2.34438		0
			High	High	High	ISEQFTAMFR	3	37	6	Q13885;Q9BVA1;Q13509;P04350;P07437;Q8IWP6	M8(Oxidation)	1245.59	0	0.002469			3.10088	2.82785	2.60018	0
			High	High		ALTVPELTQQMFDSK	3	5	2	Q13885;Q9BVA1	M11(Oxidation)	1723.85	0	0.002133			2.95245	2.46693		0
			High	High	High	FPGQLNADLR	7	54	9	Q9H4B7;Q13885;Q9BVA1;Q13509;P04350;P07437;B3KS31;Q3ZCM7;Q8IWP6		1130.6	0	0.000145			2.75527	2.40107	1.45364	0
			High		High	LTTPTYGDLNHLVSATMSGVTTCLR	2	29	5	Q13885;Q9BVA1;P04350;P07437;Q8IWP6	M17(Oxidation); C23(Carbamidomethyl)	2724.33	0	0.0003035			2.28627		1.68384	0
			High			RISEQFTAMFR	1	37	6	Q13885;Q9BVA1;Q13509;P04350;P07437;Q8IWP6	M9(Oxidation)	1401.69	0	0.002508			2.09716			1
			High	High		IMNTFSVMPSPK	3	17	3	Q13885;Q9BVA1;B3KS31	M2(Oxidation)	1367.67	0	0.00234			1.57241	1.37376		0
			High		High	MSATFIGNSTAIQELFK	2	11	2	Q13885;Q9BVA1		1857.94	0	0.0001455			0.88734		3.04445	0
				High		KESESCDCLQGFQLTHSLGGGTGSGMGTLLISK	1	9	2	Q13885;Q9BVA1	C6(Carbamidomethyl); C8(Carbamidomethyl); Q13(Deamidated)	3456.62	0	2.443e-08				6.15423		1
				High	High	LTTPTYGDLNHLVSATMSGVTTCLR	2	29	5	Q13885;Q9BVA1;P04350;P07437;Q8IWP6	C23(Carbamidomethyl)	2708.34	0	4.561e-09				4.62162	4.73635	0
				High	High	ESESCDCLQGFQLTHSLGGGTGSGMGTLLISK	4	9	2	Q13885;Q9BVA1	C5(Carbamidomethyl); C7(Carbamidomethyl); Q9(Deamidated)	3328.53	0	4.617e-09				4.07561	3.19759	0
				High		GLKMSATFIGNSTAIQELFKR	1	11	2	Q13885;Q9BVA1		2312.25	0	1.715e-06				3.99236		2
				High		LTTPTYGDLNHLVSATMSGVTTCLR	2	29	5	Q13885;Q9BVA1;P04350;P07437;Q8IWP6	N10(Deamidated); C23(Carbamidomethyl)	2709.31	0	7.112e-07				3.90013		0
				High		TLKLTTPTYGDLNHLVSATMSGVTTCLR	1	28	5	Q13885;Q9BVA1;P04350;P07437;Q8IWP6	N13(Deamidated); M20(Oxidation); C26(Carbamidomethyl)	3067.56	0	2.415e-05				3.82196		1
				High	High	MSATFIGNSTAIQELFK	2	11	2	Q13885;Q9BVA1	N8(Deamidated)	1858.94	0	4.226e-05				3.46796	2.28944	0
				High		LHFFMPGFAPLTSRGSQQYR	2	41	7	Q13885;Q9BVA1;P04350;P07437;B3KS31;Q3ZCM7;Q8IWP6	Q17(Deamidated)	2341.17	0	0.0007131				3.39642		1
				High		FPGQLNADLRK	1	54	9	Q9H4B7;Q13885;Q9BVA1;Q13509;P04350;P07437;B3KS31;Q3ZCM7;Q8IWP6		1258.69	0	2.985e-05				3.39251		1
				High		MREIVHIQAGQCGNQIGAK	1	34	6	P04350;Q8IWP6;Q13885;Q9BVA1;Q13509;P07437	M1(Oxidation); C12(Carbamidomethyl)	2126.06	0	0.0001253				3.03255		1
				High		MREIVHIQAGQCGNQIGAK	2	34	6	P04350;Q8IWP6;Q13885;Q9BVA1;Q13509;P07437	M1(Oxidation); Q11(Deamidated); C12(Carbamidomethyl)	2127.06	0	0.003662				1.89678		1
				High		SGPFGQIFRPDNFVFGQSGAGNNWAK	1	27	5	Q13885;Q9BVA1;P04350;P07437;Q8IWP6	Q6(Deamidated); N12(Deamidated); N22(Deamidated)	2801.3	0	0.003814				1.68729		0
				High	High	HGRYLTVAAIFRGR	3	6	2	Q13885;Q9BVA1		1616.91	0	3.734e-05				1.64414	1.83779	2
				High	High	IREEYPDRIMNTFSVMPSPK	3	11	2	Q13885;Q9BVA1	N11(Deamidated)	2411.18	0	0.001039				1.58222	4.03237	2
					High	LHFFMPGFAPLTSRGSQQYR	1	41	7	Q13885;Q9BVA1;P04350;P07437;B3KS31;Q3ZCM7;Q8IWP6		2340.17	0	1.133e-06					4.56148	1
					High	KESESCDCLQGFQLTHSLGGGTGSGMGTLLISK	1	9	2	Q13885;Q9BVA1	C6(Carbamidomethyl); C8(Carbamidomethyl)	3455.61	0	4.51e-07					4.21977	1
					High	TLKLTTPTYGDLNHLVSATMSGVTTCLR	1	28	5	Q13885;Q9BVA1;P04350;P07437;Q8IWP6	C26(Carbamidomethyl)	3050.59	0	8.916e-06					4.153	1
					High	TLKLTTPTYGDLNHLVSATMSGVTTCLR	1	28	5	Q13885;Q9BVA1;P04350;P07437;Q8IWP6	M20(Oxidation); C26(Carbamidomethyl)	3066.57	0	3.258e-05					3.92079	1
					High	LAVNMVPFPRLHFFMPGFAPLTSR	1	40	7	Q13885;Q9BVA1;P04350;P07437;B3KS31;Q3ZCM7;Q8IWP6	N4(Deamidated); M5(Oxidation); M15(Oxidation)	2778.44	0	4.754e-07					3.29738	1
					High	ALTVPELTQQMFDSKNMMAACDPR	2	5	2	Q13885;Q9BVA1	Q10(Deamidated); C21(Carbamidomethyl)	2755.28	0	6.944e-05					3.05143	1
					High	ESESCDCLQGFQLTHSLGGGTGSGMGTLLISK	2	9	2	Q13885;Q9BVA1	C5(Carbamidomethyl); C7(Carbamidomethyl); Q9(Deamidated); M25(Oxidation)	3344.52	0	1.288e-05					2.67557	0
					High	IREEYPDRIMNTFSVMPSPK	1	11	2	Q13885;Q9BVA1	M10(Oxidation); N11(Deamidated); M16(Oxidation)	2443.18	0	0.0007609					1.80383	2
				High		NMMAACDPR	3	48	8	Q13885;Q9BVA1;Q13509;P04350;P07437;B3KS31;Q3ZCM7;Q8IWP6	M2(Oxidation); C6(Carbamidomethyl)	1081.42	0.001	0.01518				1.79309		0
				High		MSMKEVDEQMLNVQNK	1	28	4	Q13885;Q9BVA1;P07437;Q8IWP6		1923.9	0.001	0.009546				1.75961		1
				High		SGPFGQIFRPDNFVFGQSGAGNNWAK	1	27	5	Q13885;Q9BVA1;P04350;P07437;Q8IWP6	Q6(Deamidated); N12(Deamidated); Q17(Deamidated); N22(Deamidated)	2802.31	0.001	0.01745				1.71071		0
				High		EVDEQMLNVQNK	1	29	4	Q13885;Q9BVA1;P07437;Q8IWP6		1446.69	0.001	0.004523				1.68378		0
					High	INVYYNEATGNKYVPR	1	1	1	Q9BVA1	N6(Deamidated)	1901.96	0.001	0.02601					1.5022	1
	High					LHFFMPGFAPLTSRGSQQYR	2	41	7	Q13885;Q9BVA1;P04350;P07437;B3KS31;Q3ZCM7;Q8IWP6	M5(Oxidation); Q18(Deamidated)	2357.17	0.002	0.03677	1.86652					1
				High	High	KLAVNMVPFPR	2	48	9	Q9H4B7;Q13885;Q9BVA1;Q13509;P04350;P07437;B3KS31;Q3ZCM7;Q8IWP6	N5(Deamidated)	1272.71	0.002	0.02759				2.13566	1.77795	1
				High		NMMAACDPR	1	48	8	Q13885;Q9BVA1;Q13509;P04350;P07437;B3KS31;Q3ZCM7;Q8IWP6	C6(Carbamidomethyl)	1065.43	0.003	0.03583				1.74039		0
		High				GLKMSATFIGNSTAIQELFKR	1	11	2	Q13885;Q9BVA1	N11(Deamidated)	2313.24	0.004	0.06693		1.44671				2
			High			KLAVNMVPFPR	1	48	9	Q9H4B7;Q13885;Q9BVA1;Q13509;P04350;P07437;B3KS31;Q3ZCM7;Q8IWP6	N5(Deamidated); M6(Oxidation)	1288.71	0.005	0.065			2.13708			1
		High				ISEQFTAMFRR	1	37	6	Q13885;Q9BVA1;Q13509;P04350;P07437;Q8IWP6	M8(Oxidation)	1401.7	0.007	0.1255		0.888504				1
P04350	Tubulin beta-4A chain OS=Homo sapiens GN=TUBB4A PE=1 SV=2 - [TBB4A_HUMAN]	191.75	62.61	19	70	170.341	59.23	21	63	126.868	50	18	62	474.353	79.28	32	153	386.74	72.3	29	117	444	49.5539	4.88135	nucleotide binding; catalytic activity; structural molecule activity; protein binding	nucleus; cytoplasm; cytosol; cytoskeleton; membrane	metabolic process; cellular component movement; cell organization and biogenesis
	A2	B2	C2	D2	E2	Sequence	# PSMs	# Proteins	# Protein Groups	Protein Group Accessions	Modifications	MH+ [Da]	q-Value	PEP	XCorr A2	XCorr B2	XCorr C2	XCorr D2	XCorr E2	# Missed Cleavages
	High	High		High	High	SGPFGQIFRPDNFVFGQSGAGNNWAK	14	27	5	Q13885;Q9BVA1;P04350;P07437;Q8IWP6		2798.34	0	7.137e-13	6.96632	7.81509		6.71207	8.2122	0
	High	High		High	High	FWEVISDEHGIDPTGTYHGDSDLQLER	9	16	2	P04350;Q8IWP6		3116.42	0	3.649e-08	6.5802	5.98533		6.1291	4.78815	0
	High	High	High	High	High	MAATFIGNSTAIQELFKR	10	4	1	P04350	M1(Oxidation)	2014.04	0	1.62e-10	5.9138	4.60998	3.92308	5.63037	5.40014	1
	High	High		High	High	SGPFGQIFRPDNFVFGQSGAGNNWAK	33	27	5	Q13885;Q9BVA1;P04350;P07437;Q8IWP6	N22(Deamidated)	2799.32	0	2.873e-11	5.64153	6.17134		7.45051	8.00564	0
	High	High		High	High	GHYTEGAELVDAVLDVVRK	12	10	2	P04350;B3KS31		2071.09	0	1.491e-13	5.19602	5.36854		5.82454	6.27195	1
	High	High	High	High	High	LHFFMPGFAPLTSR	47	42	7	Q13885;Q9BVA1;P04350;P07437;B3KS31;Q3ZCM7;Q8IWP6	M5(Oxidation)	1636.83	0	4.226e-06	4.91878	4.88219	4.56246	5.06099	4.83497	0
	High	High	High	High	High	IREEFPDRIMNTFSVVPSPK	10	4	1	P04350	M10(Oxidation)	2378.22	0	1.384e-05	4.79418	5.09163	4.89998	4.79673	4.84186	2
	High	High	High	High	High	GHYTEGAELVDAVLDVVR	11	10	2	P04350;B3KS31		1942.99	0	1.359e-08	4.49574	3.54835	2.71226	5.49131	5.2155	0
	High	High		High	High	IREEFPDRIMNTFSVVPSPK	8	4	1	P04350		2362.22	0	0.002945	4.39524	3.72969		5.34343	4.74188	2
	High	High	High	High	High	LHFFMPGFAPLTSR	34	42	7	Q13885;Q9BVA1;P04350;P07437;B3KS31;Q3ZCM7;Q8IWP6		1620.84	0	2.318e-05	3.88479	4.18558	3.56594	4.60338	4.74732	0
	High	High	High	High	High	AVLVDLEPGTMDSVR	9	16	3	P04350;Q3ZCM7;Q8IWP6		1601.83	0	2.263e-06	3.46928	2.72315	4.29786	4.33842	3.94008	0
	High			High	High	IREEFPDRIMNTFSVVPSPK	4	4	1	P04350	N11(Deamidated)	2363.2	0	0.000412	3.14621			3.56605	4.03219	2
	High	High	High	High	High	LAVNMVPFPR	11	48	9	Q9H4B7;Q13885;Q9BVA1;Q13509;P04350;P07437;B3KS31;Q3ZCM7;Q8IWP6	M5(Oxidation)	1159.63	0	0.0004708	2.98601	2.86164	2.92249	3.08439	3.08904	0
	High	High	High	High	High	LAVNMVPFPR	6	48	9	Q9H4B7;Q13885;Q9BVA1;Q13509;P04350;P07437;B3KS31;Q3ZCM7;Q8IWP6		1143.63	0	0.000105	2.85979	2.79348	2.70904	3.29972	2.68111	0
	High	High	High	High	High	INVYYNEATGGNYVPR	7	9	1	P04350		1829.88	0	9.713e-06	2.85326	3.26414	3.75697	3.79449	3.45004	0
	High					EAESCDCLQGFQLTHSLGGGTGSGMGTLLISK	1	22	4	Q3ZCM7;P04350;P07437;Q8IWP6	C5(Carbamidomethyl); C7(Carbamidomethyl)	3311.53	0	0.0004285	2.68837					0
	High	High	High	High	High	NSSYFVEWIPNNVK	10	42	7	Q13885;Q9BVA1;Q13509;P04350;P07437;B3KS31;Q8IWP6		1696.83	0	4.345e-06	2.68075	2.24583	2.30036	3.92645	2.70599	0
	High	High	High	High	High	AVLVDLEPGTMDSVR	22	16	3	P04350;Q3ZCM7;Q8IWP6	M11(Oxidation)	1617.82	0	0.002252	2.61974	2.45481	3.24029	3.35533	3.37084	0
	High		High	High	High	ISEQFTAMFR	4	37	6	Q13885;Q9BVA1;Q13509;P04350;P07437;Q8IWP6		1229.6	0	5.767e-05	2.55119		3.22102	3.18116	3.22549	0
	High		High	High	High	IREEFPDRIMNTFSVVPSPK	7	4	1	P04350	M10(Oxidation); N11(Deamidated)	2379.21	0	0.000583	2.49964		2.38421	3.92645	4.23354	2
	High	High	High	High	High	YLTVAAVFR	10	24	3	P04350;P07437;Q8IWP6		1039.59	0	0.001483	2.49589	2.51267	2.80952	2.68328	2.89994	0
	High	High	High	High	High	ALTVPELTQQMFDAK	12	17	3	Q13509;P04350;Q8IWP6		1691.87	0	0.002357	2.33471	2.03712	2.1701	3.22049	3.75695	0
	High	High		High	High	LTTPTYGDLNHLVSATMSGVTTCLR	5	29	5	Q13885;Q9BVA1;P04350;P07437;Q8IWP6	N10(Deamidated); M17(Oxidation); C23(Carbamidomethyl)	2725.34	0	1.61e-07	2.15447	1.54272		3.81907	3.14588	0
	High	High	High		High	LAVNMVPFPR	5	48	9	Q9H4B7;Q13885;Q9BVA1;Q13509;P04350;P07437;B3KS31;Q3ZCM7;Q8IWP6	N4(Deamidated); M5(Oxidation)	1160.61	0	0.002122	2.13781	2.09553	2.40336		2.47564	0
	High	High		High	High	MAATFIGNSTAIQELFKR	14	4	1	P04350	M1(Oxidation); N8(Deamidated)	2015.03	0	8.837e-10	2.12625	4.54101		5.66572	5.56205	1
	High	High	High	High	High	KLAVNMVPFPR	7	48	9	Q9H4B7;Q13885;Q9BVA1;Q13509;P04350;P07437;B3KS31;Q3ZCM7;Q8IWP6	M6(Oxidation)	1287.72	0	0.0105	2.04682	2.4073	2.03571	2.47603	2.64431	1
	High	High	High	High	High	NSSYFVEWIPNNVK	8	42	7	Q13885;Q9BVA1;Q13509;P04350;P07437;B3KS31;Q8IWP6	N11(Deamidated)	1697.81	0	0.0001507	2.00626	2.51742	1.31869	2.67491	1.3148	0
	High	High		High	High	ISEQFTAMFRR	4	37	6	Q13885;Q9BVA1;Q13509;P04350;P07437;Q8IWP6		1385.7	0	0.0001641	1.93725	1.44819		2.67549	2.42555	1
	High			High	High	SGPFGQIFRPDNFVFGQSGAGNNWAK	13	27	5	Q13885;Q9BVA1;P04350;P07437;Q8IWP6	Q17(Deamidated); N22(Deamidated)	2800.32	0	0.0001692	1.86896			3.76059	2.76379	0
	High	High	High	High	High	ALTVPELTQQMFDAK	8	17	3	Q13509;P04350;Q8IWP6	M11(Oxidation)	1707.86	0	0.000121	1.47083	1.79595	2.45479	2.70446	3.06029	0
	High	High	High	High	High	KLAVNMVPFPR	7	48	9	Q9H4B7;Q13885;Q9BVA1;Q13509;P04350;P07437;B3KS31;Q3ZCM7;Q8IWP6		1271.73	0	0.00257	1.37114	2.11109	2.1056	1.47486	2.41655	1
		High		High	High	MAATFIGNSTAIQELFKR	4	4	1	P04350		1998.05	0	4.14e-11		3.836		4.81799	5.07292	1
		High		High	High	HGRYLTVAAVFR	3	24	3	P04350;P07437;Q8IWP6		1389.77	0	1.723e-06		3.05101		4.20465	3.30559	1
		High		High		LHFFMPGFAPLTSRGSQQYR	2	41	7	Q13885;Q9BVA1;P04350;P07437;B3KS31;Q3ZCM7;Q8IWP6	M5(Oxidation)	2356.17	0	9.503e-06		2.99879		4.70967		1
		High		High	High	MAATFIGNSTAIQELFKR	3	4	1	P04350	M1(Oxidation); N8(Deamidated); Q13(Deamidated)	2016.03	0	1.206e-06		2.59078		3.01059	3.28794	1
		High		High	High	YLTVAAVFRGR	3	24	3	P04350;P07437;Q8IWP6		1252.72	0	0.0001358		2.35133		2.68584	3.01769	1
		High		High		TAVCDIPPR	15	38	6	Q13885;Q9BVA1;P04350;P07437;Q3ZCM7;Q8IWP6	C4(Carbamidomethyl)	1028.52	0	3.949e-05		1.78676		2.34438		0
			High	High	High	ISEQFTAMFR	3	37	6	Q13885;Q9BVA1;Q13509;P04350;P07437;Q8IWP6	M8(Oxidation)	1245.59	0	0.002469			3.10088	2.82785	2.60018	0
			High	High	High	INVYYNEATGGNYVPR	6	9	1	P04350	N12(Deamidated)	1830.87	0	3.925e-05			2.82889	2.69901	1.465	0
			High	High	High	FPGQLNADLR	7	54	9	Q9H4B7;Q13885;Q9BVA1;Q13509;P04350;P07437;B3KS31;Q3ZCM7;Q8IWP6		1130.6	0	0.000145			2.75527	2.40107	1.45364	0
			High	High		IMNTFSVVPSPK	2	28	4	Q13509;P04350;P07437;Q8IWP6		1319.7	0	0.0002638			2.72618	2.64607		0
			High	High	High	IMNTFSVVPSPK	3	28	4	Q13509;P04350;P07437;Q8IWP6	M2(Oxidation)	1335.69	0	0.001951			2.35148	2.30057	1.61983	0
			High		High	LTTPTYGDLNHLVSATMSGVTTCLR	2	29	5	Q13885;Q9BVA1;P04350;P07437;Q8IWP6	M17(Oxidation); C23(Carbamidomethyl)	2724.33	0	0.0003035			2.28627		1.68384	0
			High	High	High	FWEVISDEHGIDPTGTYHGDSDLQLER	3	16	2	P04350;Q8IWP6	Q24(Deamidated)	3117.42	0	5.239e-10			2.13189	2.4764	4.31735	0
			High			RISEQFTAMFR	1	37	6	Q13885;Q9BVA1;Q13509;P04350;P07437;Q8IWP6	M9(Oxidation)	1401.69	0	0.002508			2.09716			1
			High		High	MAATFIGNSTAIQELFK	2	4	1	P04350	M1(Oxidation)	1857.94	0	0.0001455			0.88734		3.04411	0
				High		EAESCDCLQGFQLTHSLGGGTGSGMGTLLISK	2	22	4	Q3ZCM7;P04350;P07437;Q8IWP6	C5(Carbamidomethyl); C7(Carbamidomethyl); Q12(Deamidated)	3312.54	0	8.624e-10				5.30159		0
				High	High	LTTPTYGDLNHLVSATMSGVTTCLR	2	29	5	Q13885;Q9BVA1;P04350;P07437;Q8IWP6	C23(Carbamidomethyl)	2708.34	0	4.561e-09				4.62162	4.73635	0
				High		KEAESCDCLQGFQLTHSLGGGTGSGMGTLLISK	1	21	4	Q3ZCM7;P04350;P07437;Q8IWP6	C6(Carbamidomethyl); C8(Carbamidomethyl); Q10(Deamidated); Q13(Deamidated); M26(Oxidation)	3457.62	0	1.174e-08				4.20114		1
				High		GLKMAATFIGNSTAIQELFKR	1	4	1	P04350	M4(Oxidation)	2312.25	0	1.716e-06				3.9895		2
				High		LTTPTYGDLNHLVSATMSGVTTCLR	2	29	5	Q13885;Q9BVA1;P04350;P07437;Q8IWP6	N10(Deamidated); C23(Carbamidomethyl)	2709.31	0	7.112e-07				3.90013		0
				High		TLKLTTPTYGDLNHLVSATMSGVTTCLR	1	28	5	Q13885;Q9BVA1;P04350;P07437;Q8IWP6	N13(Deamidated); M20(Oxidation); C26(Carbamidomethyl)	3067.56	0	2.415e-05				3.82196		1
				High	High	MAATFIGNSTAIQELFK	2	4	1	P04350	M1(Oxidation); N8(Deamidated)	1858.94	0	4.226e-05				3.46763	2.28944	0
				High		LHFFMPGFAPLTSRGSQQYR	2	41	7	Q13885;Q9BVA1;P04350;P07437;B3KS31;Q3ZCM7;Q8IWP6	Q17(Deamidated)	2341.17	0	0.0007131				3.39642		1
				High		FPGQLNADLRK	1	54	9	Q9H4B7;Q13885;Q9BVA1;Q13509;P04350;P07437;B3KS31;Q3ZCM7;Q8IWP6		1258.69	0	2.985e-05				3.39251		1
				High		MREIVHLQAGQCGNQIGAK	1	34	6	P04350;Q8IWP6;Q13885;Q9BVA1;Q13509;P07437	M1(Oxidation); C12(Carbamidomethyl)	2126.06	0	0.0001253				3.03255		1
				High		EAESCDCLQGFQLTHSLGGGTGSGMGTLLISK	1	22	4	Q3ZCM7;P04350;P07437;Q8IWP6	C5(Carbamidomethyl); C7(Carbamidomethyl); Q9(Deamidated); M25(Oxidation)	3328.53	0	3.528e-05				2.35338		0
				High		MREIVHLQAGQCGNQIGAK	2	34	6	P04350;Q8IWP6;Q13885;Q9BVA1;Q13509;P07437	M1(Oxidation); Q11(Deamidated); C12(Carbamidomethyl)	2127.06	0	0.003662				1.89678		1
				High		SGPFGQIFRPDNFVFGQSGAGNNWAK	1	27	5	Q13885;Q9BVA1;P04350;P07437;Q8IWP6	Q6(Deamidated); N12(Deamidated); N22(Deamidated)	2801.3	0	0.003814				1.68729		0
					High	MAATFIGNSTAIQELFKR	1	4	1	P04350	N8(Deamidated)	1999.03	0	1.49e-10					4.88511	1
					High	LHFFMPGFAPLTSRGSQQYR	1	41	7	Q13885;Q9BVA1;P04350;P07437;B3KS31;Q3ZCM7;Q8IWP6		2340.17	0	1.133e-06					4.56148	1
					High	TLKLTTPTYGDLNHLVSATMSGVTTCLR	1	28	5	Q13885;Q9BVA1;P04350;P07437;Q8IWP6	C26(Carbamidomethyl)	3050.59	0	8.916e-06					4.153	1
					High	KEAESCDCLQGFQLTHSLGGGTGSGMGTLLISK	2	21	4	Q3ZCM7;P04350;P07437;Q8IWP6	C6(Carbamidomethyl); C8(Carbamidomethyl); Q10(Deamidated)	3440.64	0	2.342e-07					3.96534	1
					High	KEAESCDCLQGFQLTHSLGGGTGSGMGTLLISK	1	21	4	Q3ZCM7;P04350;P07437;Q8IWP6	C6(Carbamidomethyl); C8(Carbamidomethyl); Q13(Deamidated); M26(Oxidation)	3456.62	0	1.428e-08					3.95727	1
					High	TLKLTTPTYGDLNHLVSATMSGVTTCLR	1	28	5	Q13885;Q9BVA1;P04350;P07437;Q8IWP6	M20(Oxidation); C26(Carbamidomethyl)	3066.57	0	3.258e-05					3.92079	1
					High	ALTVPELTQQMFDAKNMMAACDPR	1	17	3	Q13509;P04350;Q8IWP6	C21(Carbamidomethyl)	2738.26	0	4.438e-06					3.46367	1
					High	LAVNMVPFPRLHFFMPGFAPLTSR	1	40	7	Q13885;Q9BVA1;P04350;P07437;B3KS31;Q3ZCM7;Q8IWP6	N4(Deamidated); M5(Oxidation); M15(Oxidation)	2778.44	0	4.754e-07					3.29738	1
					High	ALTVPELTQQMFDAKNMMAACDPR	1	17	3	Q13509;P04350;Q8IWP6	Q9(Deamidated); Q10(Deamidated); C21(Carbamidomethyl)	2740.27	0	5.163e-05					2.63869	1
					High	HGRYLTVAAVFRGR	1	24	3	P04350;P07437;Q8IWP6		1602.9	0	0.0003206					1.90649	2
				High	High	MSMKEVDEQMLSVQSK	2	4	1	P04350		1869.87	0.001	0.007337				2.34168	1.82419	1
				High		NMMAACDPR	3	48	8	Q13885;Q9BVA1;Q13509;P04350;P07437;B3KS31;Q3ZCM7;Q8IWP6	M2(Oxidation); C6(Carbamidomethyl)	1081.42	0.001	0.01518				1.79309		0
				High		SGPFGQIFRPDNFVFGQSGAGNNWAK	1	27	5	Q13885;Q9BVA1;P04350;P07437;Q8IWP6	Q6(Deamidated); N12(Deamidated); Q17(Deamidated); N22(Deamidated)	2802.31	0.001	0.01745				1.71071		0
	High					LHFFMPGFAPLTSRGSQQYR	2	41	7	Q13885;Q9BVA1;P04350;P07437;B3KS31;Q3ZCM7;Q8IWP6	M5(Oxidation); Q18(Deamidated)	2357.17	0.002	0.03677	1.86652					1
				High	High	KLAVNMVPFPR	2	48	9	Q9H4B7;Q13885;Q9BVA1;Q13509;P04350;P07437;B3KS31;Q3ZCM7;Q8IWP6	N5(Deamidated)	1272.71	0.002	0.02759				2.13566	1.77795	1
				High		NMMAACDPR	1	48	8	Q13885;Q9BVA1;Q13509;P04350;P07437;B3KS31;Q3ZCM7;Q8IWP6	C6(Carbamidomethyl)	1065.43	0.003	0.03583				1.74039		0
		High				GLKMAATFIGNSTAIQELFKR	1	4	1	P04350	M4(Oxidation); N11(Deamidated)	2313.24	0.004	0.0678		1.42712				2
			High			KLAVNMVPFPR	1	48	9	Q9H4B7;Q13885;Q9BVA1;Q13509;P04350;P07437;B3KS31;Q3ZCM7;Q8IWP6	N5(Deamidated); M6(Oxidation)	1288.71	0.005	0.065			2.13708			1
		High				ISEQFTAMFRR	1	37	6	Q13885;Q9BVA1;Q13509;P04350;P07437;Q8IWP6	M8(Oxidation)	1401.7	0.007	0.1255		0.888504				1
P07437	Tubulin beta chain OS=Homo sapiens GN=TUBB PE=1 SV=2 - [TBB5_HUMAN]	157.88	62.61	19	58	148.443	52.25	19	56	140.603	44.14	19	64	415.608	72.52	32	142	311.113	60.59	26	94	444	49.639	4.89404	nucleotide binding; catalytic activity; structural molecule activity; protein binding	nucleus; cytoplasm; cytosol; cytoskeleton; membrane; extracellular	metabolic process; cellular component movement; cell division; cell organization and biogenesis; cell differentiation; development; transport; defense response; response to stimulus
	A2	B2	C2	D2	E2	Sequence	# PSMs	# Proteins	# Protein Groups	Protein Group Accessions	Modifications	MH+ [Da]	q-Value	PEP	XCorr A2	XCorr B2	XCorr C2	XCorr D2	XCorr E2	# Missed Cleavages
	High	High		High	High	SGPFGQIFRPDNFVFGQSGAGNNWAK	14	27	5	Q13885;Q9BVA1;P04350;P07437;Q8IWP6		2798.34	0	7.137e-13	6.96632	7.81509		6.71207	8.2122	0
	High	High		High	High	SGPFGQIFRPDNFVFGQSGAGNNWAK	33	27	5	Q13885;Q9BVA1;P04350;P07437;Q8IWP6	N22(Deamidated)	2799.32	0	2.873e-11	5.64153	6.17134		7.45051	8.00564	0
	High		High	High	High	GHYTEGAELVDSVLDVVRK	15	27	5	Q13885;Q9BVA1;Q13509;P07437;Q8IWP6		2087.08	0	9.939e-11	5.27231		3.62725	7.13074	7.37301	1
	High	High	High	High	High	GHYTEGAELVDSVLDVVR	19	27	5	Q13885;Q9BVA1;Q13509;P07437;Q8IWP6		1958.98	0	3.109e-13	4.95814	5.19864	4.28854	5.38569	5.15508	0
	High	High	High	High	High	LHFFMPGFAPLTSR	47	42	7	Q13885;Q9BVA1;P04350;P07437;B3KS31;Q3ZCM7;Q8IWP6	M5(Oxidation)	1636.83	0	4.226e-06	4.91878	4.88219	4.56246	5.06099	4.83497	0
	High	High		High	High	IREEYPDRIMNTFSVVPSPK	5	16	2	P07437;Q8IWP6		2378.22	0	8.068e-05	4.18781	4.27244		5.47379	4.67598	2
	High	High		High	High	IREEYPDRIMNTFSVVPSPK	13	16	2	P07437;Q8IWP6	M10(Oxidation)	2394.2	0	0.0001577	4.02916	4.63682		4.9682	5.35805	2
	High	High	High	High	High	MAVTFIGNSTAIQELFKR	5	17	1	P07437	M1(Oxidation)	2042.07	0	2.781e-09	3.89191	2.62831	2.58767	4.92524	4.49213	1
	High	High	High	High	High	LHFFMPGFAPLTSR	34	42	7	Q13885;Q9BVA1;P04350;P07437;B3KS31;Q3ZCM7;Q8IWP6		1620.84	0	2.318e-05	3.88479	4.18558	3.56594	4.60338	4.74732	0
	High	High	High	High		ISVYYNEATGGKYVPR	4	8	1	P07437		1816.92	0	2.609e-07	3.76295	1.88038	2.64715	2.74715		1
	High	High	High	High	High	AILVDLEPGTMDSVR	12	20	4	Q13885;Q9BVA1;Q13509;P07437		1615.84	0	7.831e-07	3.75923	3.7553	3.62605	3.75485	3.95354	0
	High	High	High	High	High	AILVDLEPGTMDSVR	19	20	4	Q13885;Q9BVA1;Q13509;P07437	M11(Oxidation)	1631.83	0	0.0001457	3.11907	3.52677	3.25204	3.1862	3.49097	0
	High	High	High	High	High	ALTVPELTQQVFDAK	10	13	1	P07437		1659.9	0	0.0001366	3.05071	2.69181	2.80609	3.59862	2.62879	0
	High	High	High	High	High	LAVNMVPFPR	11	48	9	Q9H4B7;Q13885;Q9BVA1;Q13509;P04350;P07437;B3KS31;Q3ZCM7;Q8IWP6	M5(Oxidation)	1159.63	0	0.0004708	2.98601	2.86164	2.92249	3.08439	3.08904	0
	High	High				IREEYPDRIMNTFSVVPSPK	2	16	2	P07437;Q8IWP6	M10(Oxidation); N11(Deamidated)	2395.21	0	0.0174	2.90574	2.42003				2
	High	High	High	High	High	LAVNMVPFPR	6	48	9	Q9H4B7;Q13885;Q9BVA1;Q13509;P04350;P07437;B3KS31;Q3ZCM7;Q8IWP6		1143.63	0	0.000105	2.85979	2.79348	2.70904	3.29972	2.68111	0
	High					EAESCDCLQGFQLTHSLGGGTGSGMGTLLISK	1	22	4	Q3ZCM7;P04350;P07437;Q8IWP6	C5(Carbamidomethyl); C7(Carbamidomethyl)	3311.53	0	0.0004285	2.68837					0
	High	High	High	High	High	NSSYFVEWIPNNVK	10	42	7	Q13885;Q9BVA1;Q13509;P04350;P07437;B3KS31;Q8IWP6		1696.83	0	4.345e-06	2.68075	2.24583	2.30036	3.92645	2.70599	0
	High		High	High	High	ISEQFTAMFR	4	37	6	Q13885;Q9BVA1;Q13509;P04350;P07437;Q8IWP6		1229.6	0	5.767e-05	2.55119		3.22102	3.18116	3.22549	0
	High	High	High	High	High	YLTVAAVFR	10	24	3	P04350;P07437;Q8IWP6		1039.59	0	0.001483	2.49589	2.51267	2.80952	2.68328	2.89994	0
	High	High		High	High	LTTPTYGDLNHLVSATMSGVTTCLR	5	29	5	Q13885;Q9BVA1;P04350;P07437;Q8IWP6	N10(Deamidated); M17(Oxidation); C23(Carbamidomethyl)	2725.34	0	1.61e-07	2.15447	1.54272		3.81907	3.14588	0
	High	High	High		High	LAVNMVPFPR	5	48	9	Q9H4B7;Q13885;Q9BVA1;Q13509;P04350;P07437;B3KS31;Q3ZCM7;Q8IWP6	N4(Deamidated); M5(Oxidation)	1160.61	0	0.002122	2.13781	2.09553	2.40336		2.47564	0
	High	High	High	High	High	KLAVNMVPFPR	7	48	9	Q9H4B7;Q13885;Q9BVA1;Q13509;P04350;P07437;B3KS31;Q3ZCM7;Q8IWP6	M6(Oxidation)	1287.72	0	0.0105	2.04682	2.4073	2.03571	2.47603	2.64431	1
	High	High	High	High	High	NSSYFVEWIPNNVK	8	42	7	Q13885;Q9BVA1;Q13509;P04350;P07437;B3KS31;Q8IWP6	N11(Deamidated)	1697.81	0	0.0001507	2.00626	2.51742	1.31869	2.67491	1.3148	0
	High					FWEVISDEHGIDPTGTYHGDSDLQLDR	1	6	1	P07437	Q24(Deamidated)	3103.41	0	3.072e-06	1.95816					0
	High	High		High	High	ISEQFTAMFRR	4	37	6	Q13885;Q9BVA1;Q13509;P04350;P07437;Q8IWP6		1385.7	0	0.0001641	1.93725	1.44819		2.67549	2.42555	1
	High			High	High	SGPFGQIFRPDNFVFGQSGAGNNWAK	13	27	5	Q13885;Q9BVA1;P04350;P07437;Q8IWP6	Q17(Deamidated); N22(Deamidated)	2800.32	0	0.0001692	1.86896			3.76059	2.76379	0
	High	High	High	High	High	KLAVNMVPFPR	7	48	9	Q9H4B7;Q13885;Q9BVA1;Q13509;P04350;P07437;B3KS31;Q3ZCM7;Q8IWP6		1271.73	0	0.00257	1.37114	2.11109	2.1056	1.47486	2.41655	1
		High		High	High	HGRYLTVAAVFR	3	24	3	P04350;P07437;Q8IWP6		1389.77	0	1.723e-06		3.05101		4.20465	3.30559	1
		High		High		LHFFMPGFAPLTSRGSQQYR	2	41	7	Q13885;Q9BVA1;P04350;P07437;B3KS31;Q3ZCM7;Q8IWP6	M5(Oxidation)	2356.17	0	9.503e-06		2.99879		4.70967		1
		High				MAVTFIGNSTAIQELFKR	1	17	1	P07437	M1(Oxidation); N8(Deamidated)	2043.06	0	0.00158		2.48476				1
		High		High	High	YLTVAAVFRGR	3	24	3	P04350;P07437;Q8IWP6		1252.72	0	0.0001358		2.35133		2.68584	3.01769	1
		High	High	High	High	ISVYYNEATGGK	4	8	1	P07437		1301.64	0	9.7e-05		2.0911	2.0816	2.19516	1.94338	0
		High		High		TAVCDIPPR	15	38	6	Q13885;Q9BVA1;P04350;P07437;Q3ZCM7;Q8IWP6	C4(Carbamidomethyl)	1028.52	0	3.949e-05		1.78676		2.34438		0
			High	High	High	ISEQFTAMFR	3	37	6	Q13885;Q9BVA1;Q13509;P04350;P07437;Q8IWP6	M8(Oxidation)	1245.59	0	0.002469			3.10088	2.82785	2.60018	0
			High			IREEYPDRIMNTFSVVPSPK	1	16	2	P07437;Q8IWP6	N11(Deamidated)	2379.22	0	0.01242			2.9019			2
			High	High	High	FPGQLNADLR	7	54	9	Q9H4B7;Q13885;Q9BVA1;Q13509;P04350;P07437;B3KS31;Q3ZCM7;Q8IWP6		1130.6	0	0.000145			2.75527	2.40107	1.45364	0
			High	High		IMNTFSVVPSPK	2	28	4	Q13509;P04350;P07437;Q8IWP6		1319.7	0	0.0002638			2.72618	2.64607		0
			High	High	High	IMNTFSVVPSPK	3	28	4	Q13509;P04350;P07437;Q8IWP6	M2(Oxidation)	1335.69	0	0.001951			2.35148	2.30057	1.61983	0
			High		High	LTTPTYGDLNHLVSATMSGVTTCLR	2	29	5	Q13885;Q9BVA1;P04350;P07437;Q8IWP6	M17(Oxidation); C23(Carbamidomethyl)	2724.33	0	0.0003035			2.28627		1.68384	0
			High			RISEQFTAMFR	1	37	6	Q13885;Q9BVA1;Q13509;P04350;P07437;Q8IWP6	M9(Oxidation)	1401.69	0	0.002508			2.09716			1
				High		EAESCDCLQGFQLTHSLGGGTGSGMGTLLISK	2	22	4	Q3ZCM7;P04350;P07437;Q8IWP6	C5(Carbamidomethyl); C7(Carbamidomethyl); Q12(Deamidated)	3312.54	0	8.624e-10				5.30159		0
				High		MAVTFIGNSTAIQELFKR	1	17	1	P07437	N8(Deamidated)	2027.07	0	1.201e-09				4.90854		1
				High	High	LTTPTYGDLNHLVSATMSGVTTCLR	2	29	5	Q13885;Q9BVA1;P04350;P07437;Q8IWP6	C23(Carbamidomethyl)	2708.34	0	4.561e-09				4.62162	4.73635	0
				High		KEAESCDCLQGFQLTHSLGGGTGSGMGTLLISK	1	21	4	Q3ZCM7;P04350;P07437;Q8IWP6	C6(Carbamidomethyl); C8(Carbamidomethyl); Q10(Deamidated); Q13(Deamidated); M26(Oxidation)	3457.62	0	1.174e-08				4.20114		1
				High		LTTPTYGDLNHLVSATMSGVTTCLR	2	29	5	Q13885;Q9BVA1;P04350;P07437;Q8IWP6	N10(Deamidated); C23(Carbamidomethyl)	2709.31	0	7.112e-07				3.90013		0
				High		TLKLTTPTYGDLNHLVSATMSGVTTCLR	1	28	5	Q13885;Q9BVA1;P04350;P07437;Q8IWP6	N13(Deamidated); M20(Oxidation); C26(Carbamidomethyl)	3067.56	0	2.415e-05				3.82196		1
				High		LHFFMPGFAPLTSRGSQQYR	2	41	7	Q13885;Q9BVA1;P04350;P07437;B3KS31;Q3ZCM7;Q8IWP6	Q17(Deamidated)	2341.17	0	0.0007131				3.39642		1
				High		FPGQLNADLRK	1	54	9	Q9H4B7;Q13885;Q9BVA1;Q13509;P04350;P07437;B3KS31;Q3ZCM7;Q8IWP6		1258.69	0	2.985e-05				3.39251		1
				High		MREIVHIQAGQCGNQIGAK	1	34	6	P04350;Q8IWP6;Q13885;Q9BVA1;Q13509;P07437	M1(Oxidation); C12(Carbamidomethyl)	2126.06	0	0.0001253				3.03255		1
				High		MAVTFIGNSTAIQELFKR	1	17	1	P07437	M1(Oxidation); N8(Deamidated); Q13(Deamidated)	2044.05	0	7.922e-06				2.52478		1
				High		EAESCDCLQGFQLTHSLGGGTGSGMGTLLISK	1	22	4	Q3ZCM7;P04350;P07437;Q8IWP6	C5(Carbamidomethyl); C7(Carbamidomethyl); Q9(Deamidated); M25(Oxidation)	3328.53	0	3.528e-05				2.35338		0
				High		MREIVHIQAGQCGNQIGAK	2	34	6	P04350;Q8IWP6;Q13885;Q9BVA1;Q13509;P07437	M1(Oxidation); Q11(Deamidated); C12(Carbamidomethyl)	2127.06	0	0.003662				1.89678		1
				High		SGPFGQIFRPDNFVFGQSGAGNNWAK	1	27	5	Q13885;Q9BVA1;P04350;P07437;Q8IWP6	Q6(Deamidated); N12(Deamidated); N22(Deamidated)	2801.3	0	0.003814				1.68729		0
					High	LHFFMPGFAPLTSRGSQQYR	1	41	7	Q13885;Q9BVA1;P04350;P07437;B3KS31;Q3ZCM7;Q8IWP6		2340.17	0	1.133e-06					4.56148	1
					High	MAVTFIGNSTAIQELFKR	1	17	1	P07437		2026.08	0	8.263e-08					4.18354	1
					High	TLKLTTPTYGDLNHLVSATMSGVTTCLR	1	28	5	Q13885;Q9BVA1;P04350;P07437;Q8IWP6	C26(Carbamidomethyl)	3050.59	0	8.916e-06					4.153	1
					High	KEAESCDCLQGFQLTHSLGGGTGSGMGTLLISK	2	21	4	Q3ZCM7;P04350;P07437;Q8IWP6	C6(Carbamidomethyl); C8(Carbamidomethyl); Q10(Deamidated)	3440.64	0	2.342e-07					3.96534	1
					High	KEAESCDCLQGFQLTHSLGGGTGSGMGTLLISK	1	21	4	Q3ZCM7;P04350;P07437;Q8IWP6	C6(Carbamidomethyl); C8(Carbamidomethyl); Q13(Deamidated); M26(Oxidation)	3456.62	0	1.428e-08					3.95727	1
					High	TLKLTTPTYGDLNHLVSATMSGVTTCLR	1	28	5	Q13885;Q9BVA1;P04350;P07437;Q8IWP6	M20(Oxidation); C26(Carbamidomethyl)	3066.57	0	3.258e-05					3.92079	1
					High	LAVNMVPFPRLHFFMPGFAPLTSR	1	40	7	Q13885;Q9BVA1;P04350;P07437;B3KS31;Q3ZCM7;Q8IWP6	N4(Deamidated); M5(Oxidation); M15(Oxidation)	2778.44	0	4.754e-07					3.29738	1
					High	HGRYLTVAAVFRGR	1	24	3	P04350;P07437;Q8IWP6		1602.9	0	0.0003206					1.90649	2
					High	ISVYYNEATGGKYVPR	1	8	1	P07437	N6(Deamidated)	1817.92	0	0.000127					1.7409	1
				High		NMMAACDPR	3	48	8	Q13885;Q9BVA1;Q13509;P04350;P07437;B3KS31;Q3ZCM7;Q8IWP6	M2(Oxidation); C6(Carbamidomethyl)	1081.42	0.001	0.01518				1.79309		0
				High		MSMKEVDEQMLNVQNK	1	28	4	Q13885;Q9BVA1;P07437;Q8IWP6		1923.9	0.001	0.009546				1.75961		1
				High		SGPFGQIFRPDNFVFGQSGAGNNWAK	1	27	5	Q13885;Q9BVA1;P04350;P07437;Q8IWP6	Q6(Deamidated); N12(Deamidated); Q17(Deamidated); N22(Deamidated)	2802.31	0.001	0.01745				1.71071		0
				High		EVDEQMLNVQNK	1	29	4	Q13885;Q9BVA1;P07437;Q8IWP6		1446.69	0.001	0.004523				1.68378		0
	High					LHFFMPGFAPLTSRGSQQYR	2	41	7	Q13885;Q9BVA1;P04350;P07437;B3KS31;Q3ZCM7;Q8IWP6	M5(Oxidation); Q18(Deamidated)	2357.17	0.002	0.03677	1.86652					1
				High	High	KLAVNMVPFPR	2	48	9	Q9H4B7;Q13885;Q9BVA1;Q13509;P04350;P07437;B3KS31;Q3ZCM7;Q8IWP6	N5(Deamidated)	1272.71	0.002	0.02759				2.13566	1.77795	1
				High		ALTVPELTQQVFDAKNMMAACDPR	1	13	1	P07437	C21(Carbamidomethyl)	2706.31	0.002	0.02439				1.96734		1
			High			EEYPDRIMNTFSVVPSPK	1	23	3	Q13509;P07437;Q8IWP6	M8(Oxidation)	2125.03	0.003	0.04186			1.68621			1
				High		NMMAACDPR	1	48	8	Q13885;Q9BVA1;Q13509;P04350;P07437;B3KS31;Q3ZCM7;Q8IWP6	C6(Carbamidomethyl)	1065.43	0.003	0.03583				1.74039		0
			High			KLAVNMVPFPR	1	48	9	Q9H4B7;Q13885;Q9BVA1;Q13509;P04350;P07437;B3KS31;Q3ZCM7;Q8IWP6	N5(Deamidated); M6(Oxidation)	1288.71	0.005	0.065			2.13708			1
		High				ISEQFTAMFRR	1	37	6	Q13885;Q9BVA1;Q13509;P04350;P07437;Q8IWP6	M8(Oxidation)	1401.7	0.007	0.1255		0.888504				1
Q8IWP6	Class IVb beta tubulin OS=Homo sapiens PE=2 SV=1 - [Q8IWP6_HUMAN]	166.965	58.43	18	62	145.279	53.26	18	57	133.216	46.29	19	61	442.465	78.43	32	148	334.526	68.54	28	102	445	49.721	4.91943	nucleotide binding; RNA binding; catalytic activity; structural molecule activity; protein binding	nucleus; cytoplasm; cytosol; cytoskeleton; membrane; extracellular	metabolic process; cellular component movement; defense response; response to stimulus; cell organization and biogenesis
	A2	B2	C2	D2	E2	Sequence	# PSMs	# Proteins	# Protein Groups	Protein Group Accessions	Modifications	MH+ [Da]	q-Value	PEP	XCorr A2	XCorr B2	XCorr C2	XCorr D2	XCorr E2	# Missed Cleavages
	High	High		High	High	SGPFGQIFRPDNFVFGQSGAGNNWAK	14	27	5	Q13885;Q9BVA1;P04350;P07437;Q8IWP6		2798.34	0	7.137e-13	6.96632	7.81509		6.71207	8.2122	0
	High	High		High	High	FWEVISDEHGIDPTGTYHGDSDLQLER	9	16	2	P04350;Q8IWP6		3116.42	0	3.649e-08	6.5802	5.98533		6.1291	4.78815	0
	High	High		High	High	SGPFGQIFRPDNFVFGQSGAGNNWAK	33	27	5	Q13885;Q9BVA1;P04350;P07437;Q8IWP6	N22(Deamidated)	2799.32	0	2.873e-11	5.64153	6.17134		7.45051	8.00564	0
	High		High	High	High	GHYTEGAELVDSVLDVVRK	15	27	5	Q13885;Q9BVA1;Q13509;P07437;Q8IWP6		2087.08	0	9.939e-11	5.27231		3.62725	7.13074	7.37301	1
	High	High	High	High	High	GHYTEGAELVDSVLDVVR	19	27	5	Q13885;Q9BVA1;Q13509;P07437;Q8IWP6		1958.98	0	3.109e-13	4.95814	5.19864	4.28854	5.38569	5.15508	0
	High	High	High	High	High	LHFFMPGFAPLTSR	47	42	7	Q13885;Q9BVA1;P04350;P07437;B3KS31;Q3ZCM7;Q8IWP6	M5(Oxidation)	1636.83	0	4.226e-06	4.91878	4.88219	4.56246	5.06099	4.83497	0
	High		High	High	High	INVYYNEATGGKYVPR	5	6	1	Q8IWP6		1843.93	0	3.483e-08	4.569		2.14707	3.22656	2.55322	1
	High	High		High	High	IREEYPDRIMNTFSVVPSPK	5	16	2	P07437;Q8IWP6		2378.22	0	8.068e-05	4.18781	4.27244		5.47379	4.67598	2
	High	High		High	High	IREEYPDRIMNTFSVVPSPK	13	16	2	P07437;Q8IWP6	M10(Oxidation)	2394.2	0	0.0001577	4.02916	4.63682		4.9682	5.35805	2
	High	High	High	High	High	LHFFMPGFAPLTSR	34	42	7	Q13885;Q9BVA1;P04350;P07437;B3KS31;Q3ZCM7;Q8IWP6		1620.84	0	2.318e-05	3.88479	4.18558	3.56594	4.60338	4.74732	0
	High	High	High	High	High	AVLVDLEPGTMDSVR	9	16	3	P04350;Q3ZCM7;Q8IWP6		1601.83	0	2.263e-06	3.46928	2.72315	4.29786	4.33842	3.94008	0
	High	High	High	High	High	LAVNMVPFPR	11	48	9	Q9H4B7;Q13885;Q9BVA1;Q13509;P04350;P07437;B3KS31;Q3ZCM7;Q8IWP6	M5(Oxidation)	1159.63	0	0.0004708	2.98601	2.86164	2.92249	3.08439	3.08904	0
	High	High				IREEYPDRIMNTFSVVPSPK	2	16	2	P07437;Q8IWP6	M10(Oxidation); N11(Deamidated)	2395.21	0	0.0174	2.90574	2.42003				2
	High	High	High	High	High	LAVNMVPFPR	6	48	9	Q9H4B7;Q13885;Q9BVA1;Q13509;P04350;P07437;B3KS31;Q3ZCM7;Q8IWP6		1143.63	0	0.000105	2.85979	2.79348	2.70904	3.29972	2.68111	0
	High					EAESCDCLQGFQLTHSLGGGTGSGMGTLLISK	1	22	4	Q3ZCM7;P04350;P07437;Q8IWP6	C5(Carbamidomethyl); C7(Carbamidomethyl)	3311.53	0	0.0004285	2.68837					0
	High	High	High	High	High	NSSYFVEWIPNNVK	10	42	7	Q13885;Q9BVA1;Q13509;P04350;P07437;B3KS31;Q8IWP6		1696.83	0	4.345e-06	2.68075	2.24583	2.30036	3.92645	2.70599	0
	High	High	High	High	High	AVLVDLEPGTMDSVR	22	16	3	P04350;Q3ZCM7;Q8IWP6	M11(Oxidation)	1617.82	0	0.002252	2.61974	2.45481	3.24029	3.35533	3.37084	0
	High		High	High	High	ISEQFTAMFR	4	37	6	Q13885;Q9BVA1;Q13509;P04350;P07437;Q8IWP6		1229.6	0	5.767e-05	2.55119		3.22102	3.18116	3.22549	0
	High	High	High	High	High	YLTVAAVFR	10	24	3	P04350;P07437;Q8IWP6		1039.59	0	0.001483	2.49589	2.51267	2.80952	2.68328	2.89994	0
	High	High	High	High	High	ALTVPELTQQMFDAK	12	17	3	Q13509;P04350;Q8IWP6		1691.87	0	0.002357	2.33471	2.03712	2.1701	3.22049	3.75695	0
	High	High		High	High	LTTPTYGDLNHLVSATMSGVTTCLR	5	29	5	Q13885;Q9BVA1;P04350;P07437;Q8IWP6	N10(Deamidated); M17(Oxidation); C23(Carbamidomethyl)	2725.34	0	1.61e-07	2.15447	1.54272		3.81907	3.14588	0
	High	High	High		High	LAVNMVPFPR	5	48	9	Q9H4B7;Q13885;Q9BVA1;Q13509;P04350;P07437;B3KS31;Q3ZCM7;Q8IWP6	N4(Deamidated); M5(Oxidation)	1160.61	0	0.002122	2.13781	2.09553	2.40336		2.47564	0
	High	High	High	High	High	KLAVNMVPFPR	7	48	9	Q9H4B7;Q13885;Q9BVA1;Q13509;P04350;P07437;B3KS31;Q3ZCM7;Q8IWP6	M6(Oxidation)	1287.72	0	0.0105	2.04682	2.4073	2.03571	2.47603	2.64431	1
	High	High	High	High	High	NSSYFVEWIPNNVK	8	42	7	Q13885;Q9BVA1;Q13509;P04350;P07437;B3KS31;Q8IWP6	N11(Deamidated)	1697.81	0	0.0001507	2.00626	2.51742	1.31869	2.67491	1.3148	0
	High	High		High	High	ISEQFTAMFRR	4	37	6	Q13885;Q9BVA1;Q13509;P04350;P07437;Q8IWP6		1385.7	0	0.0001641	1.93725	1.44819		2.67549	2.42555	1
	High			High	High	SGPFGQIFRPDNFVFGQSGAGNNWAK	13	27	5	Q13885;Q9BVA1;P04350;P07437;Q8IWP6	Q17(Deamidated); N22(Deamidated)	2800.32	0	0.0001692	1.86896			3.76059	2.76379	0
	High	High	High	High	High	ALTVPELTQQMFDAK	8	17	3	Q13509;P04350;Q8IWP6	M11(Oxidation)	1707.86	0	0.000121	1.47083	1.79595	2.45479	2.70446	3.06029	0
	High	High	High	High	High	KLAVNMVPFPR	7	48	9	Q9H4B7;Q13885;Q9BVA1;Q13509;P04350;P07437;B3KS31;Q3ZCM7;Q8IWP6		1271.73	0	0.00257	1.37114	2.11109	2.1056	1.47486	2.41655	1
		High		High	High	HGRYLTVAAVFR	3	24	3	P04350;P07437;Q8IWP6		1389.77	0	1.723e-06		3.05101		4.20465	3.30559	1
		High		High		LHFFMPGFAPLTSRGSQQYR	2	41	7	Q13885;Q9BVA1;P04350;P07437;B3KS31;Q3ZCM7;Q8IWP6	M5(Oxidation)	2356.17	0	9.503e-06		2.99879		4.70967		1
		High		High	High	YLTVAAVFRGR	3	24	3	P04350;P07437;Q8IWP6		1252.72	0	0.0001358		2.35133		2.68584	3.01769	1
		High		High		TAVCDIPPR	15	38	6	Q13885;Q9BVA1;P04350;P07437;Q3ZCM7;Q8IWP6	C4(Carbamidomethyl)	1028.52	0	3.949e-05		1.78676		2.34438		0
		High	High	High	High	INVYYNEATGGK	4	6	1	Q8IWP6		1328.65	0	5.8e-06		1.29881	1.80764	1.93946	2.48365	0
			High	High	High	ISEQFTAMFR	3	37	6	Q13885;Q9BVA1;Q13509;P04350;P07437;Q8IWP6	M8(Oxidation)	1245.59	0	0.002469			3.10088	2.82785	2.60018	0
			High			IREEYPDRIMNTFSVVPSPK	1	16	2	P07437;Q8IWP6	N11(Deamidated)	2379.22	0	0.01242			2.9019			2
			High	High	High	FPGQLNADLR	7	54	9	Q9H4B7;Q13885;Q9BVA1;Q13509;P04350;P07437;B3KS31;Q3ZCM7;Q8IWP6		1130.6	0	0.000145			2.75527	2.40107	1.45364	0
			High	High		IMNTFSVVPSPK	2	28	4	Q13509;P04350;P07437;Q8IWP6		1319.7	0	0.0002638			2.72618	2.64607		0
			High	High	High	IMNTFSVVPSPK	3	28	4	Q13509;P04350;P07437;Q8IWP6	M2(Oxidation)	1335.69	0	0.001951			2.35148	2.30057	1.61983	0
			High		High	LTTPTYGDLNHLVSATMSGVTTCLR	2	29	5	Q13885;Q9BVA1;P04350;P07437;Q8IWP6	M17(Oxidation); C23(Carbamidomethyl)	2724.33	0	0.0003035			2.28627		1.68384	0
			High	High	High	FWEVISDEHGIDPTGTYHGDSDLQLER	3	16	2	P04350;Q8IWP6	Q24(Deamidated)	3117.42	0	5.239e-10			2.13189	2.4764	4.31735	0
			High			RISEQFTAMFR	1	37	6	Q13885;Q9BVA1;Q13509;P04350;P07437;Q8IWP6	M9(Oxidation)	1401.69	0	0.002508			2.09716			1
				High		EAESCDCLQGFQLTHSLGGGTGSGMGTLLISK	2	22	4	Q3ZCM7;P04350;P07437;Q8IWP6	C5(Carbamidomethyl); C7(Carbamidomethyl); Q12(Deamidated)	3312.54	0	8.624e-10				5.30159		0
				High	High	LTTPTYGDLNHLVSATMSGVTTCLR	2	29	5	Q13885;Q9BVA1;P04350;P07437;Q8IWP6	C23(Carbamidomethyl)	2708.34	0	4.561e-09				4.62162	4.73635	0
				High		KEAESCDCLQGFQLTHSLGGGTGSGMGTLLISK	1	21	4	Q3ZCM7;P04350;P07437;Q8IWP6	C6(Carbamidomethyl); C8(Carbamidomethyl); Q10(Deamidated); Q13(Deamidated); M26(Oxidation)	3457.62	0	1.174e-08				4.20114		1
				High		LTTPTYGDLNHLVSATMSGVTTCLR	2	29	5	Q13885;Q9BVA1;P04350;P07437;Q8IWP6	N10(Deamidated); C23(Carbamidomethyl)	2709.31	0	7.112e-07				3.90013		0
				High		TLKLTTPTYGDLNHLVSATMSGVTTCLR	1	28	5	Q13885;Q9BVA1;P04350;P07437;Q8IWP6	N13(Deamidated); M20(Oxidation); C26(Carbamidomethyl)	3067.56	0	2.415e-05				3.82196		1
				High		LHFFMPGFAPLTSRGSQQYR	2	41	7	Q13885;Q9BVA1;P04350;P07437;B3KS31;Q3ZCM7;Q8IWP6	Q17(Deamidated)	2341.17	0	0.0007131				3.39642		1
				High		FPGQLNADLRK	1	54	9	Q9H4B7;Q13885;Q9BVA1;Q13509;P04350;P07437;B3KS31;Q3ZCM7;Q8IWP6		1258.69	0	2.985e-05				3.39251		1
				High	High	MPATFIGNSTAIQELFKR	2	1	1	Q8IWP6	M1(Oxidation); N8(Deamidated)	2041.06	0	2.063e-06				3.11533	3.08242	1
				High		MREIVHLQAGQCGNQIGAK	1	34	6	P04350;Q8IWP6;Q13885;Q9BVA1;Q13509;P07437	M1(Oxidation); C12(Carbamidomethyl)	2126.06	0	0.0001253				3.03255		1
				High		EAESCDCLQGFQLTHSLGGGTGSGMGTLLISK	1	22	4	Q3ZCM7;P04350;P07437;Q8IWP6	C5(Carbamidomethyl); C7(Carbamidomethyl); Q9(Deamidated); M25(Oxidation)	3328.53	0	3.528e-05				2.35338		0
				High		MREIVHLQAGQCGNQIGAK	2	34	6	P04350;Q8IWP6;Q13885;Q9BVA1;Q13509;P07437	M1(Oxidation); Q11(Deamidated); C12(Carbamidomethyl)	2127.06	0	0.003662				1.89678		1
				High		SGPFGQIFRPDNFVFGQSGAGNNWAK	1	27	5	Q13885;Q9BVA1;P04350;P07437;Q8IWP6	Q6(Deamidated); N12(Deamidated); N22(Deamidated)	2801.3	0	0.003814				1.68729		0
				High		INVYYNEATGGK	1	6	1	Q8IWP6	N6(Deamidated)	1329.64	0	0.001253				1.64834		0
					High	LHFFMPGFAPLTSRGSQQYR	1	41	7	Q13885;Q9BVA1;P04350;P07437;B3KS31;Q3ZCM7;Q8IWP6		2340.17	0	1.133e-06					4.56148	1
					High	TLKLTTPTYGDLNHLVSATMSGVTTCLR	1	28	5	Q13885;Q9BVA1;P04350;P07437;Q8IWP6	C26(Carbamidomethyl)	3050.59	0	8.916e-06					4.153	1
					High	KEAESCDCLQGFQLTHSLGGGTGSGMGTLLISK	2	21	4	Q3ZCM7;P04350;P07437;Q8IWP6	C6(Carbamidomethyl); C8(Carbamidomethyl); Q10(Deamidated)	3440.64	0	2.342e-07					3.96534	1
					High	KEAESCDCLQGFQLTHSLGGGTGSGMGTLLISK	1	21	4	Q3ZCM7;P04350;P07437;Q8IWP6	C6(Carbamidomethyl); C8(Carbamidomethyl); Q13(Deamidated); M26(Oxidation)	3456.62	0	1.428e-08					3.95727	1
					High	TLKLTTPTYGDLNHLVSATMSGVTTCLR	1	28	5	Q13885;Q9BVA1;P04350;P07437;Q8IWP6	M20(Oxidation); C26(Carbamidomethyl)	3066.57	0	3.258e-05					3.92079	1
					High	ALTVPELTQQMFDAKNMMAACDPR	1	17	3	Q13509;P04350;Q8IWP6	C21(Carbamidomethyl)	2738.26	0	4.438e-06					3.46367	1
					High	LAVNMVPFPRLHFFMPGFAPLTSR	1	40	7	Q13885;Q9BVA1;P04350;P07437;B3KS31;Q3ZCM7;Q8IWP6	N4(Deamidated); M5(Oxidation); M15(Oxidation)	2778.44	0	4.754e-07					3.29738	1
					High	ALTVPELTQQMFDAKNMMAACDPR	1	17	3	Q13509;P04350;Q8IWP6	Q9(Deamidated); Q10(Deamidated); C21(Carbamidomethyl)	2740.27	0	5.163e-05					2.63869	1
					High	HGRYLTVAAVFRGR	1	24	3	P04350;P07437;Q8IWP6		1602.9	0	0.0003206					1.90649	2
				High		NMMAACDPR	3	48	8	Q13885;Q9BVA1;Q13509;P04350;P07437;B3KS31;Q3ZCM7;Q8IWP6	M2(Oxidation); C6(Carbamidomethyl)	1081.42	0.001	0.01518				1.79309		0
				High		MSMKEVDEQMLNVQNK	1	28	4	Q13885;Q9BVA1;P07437;Q8IWP6		1923.9	0.001	0.009546				1.75961		1
				High		SGPFGQIFRPDNFVFGQSGAGNNWAK	1	27	5	Q13885;Q9BVA1;P04350;P07437;Q8IWP6	Q6(Deamidated); N12(Deamidated); Q17(Deamidated); N22(Deamidated)	2802.31	0.001	0.01745				1.71071		0
				High		EVDEQMLNVQNK	1	29	4	Q13885;Q9BVA1;P07437;Q8IWP6		1446.69	0.001	0.004523				1.68378		0
	High					LHFFMPGFAPLTSRGSQQYR	2	41	7	Q13885;Q9BVA1;P04350;P07437;B3KS31;Q3ZCM7;Q8IWP6	M5(Oxidation); Q18(Deamidated)	2357.17	0.002	0.03677	1.86652					1
				High	High	KLAVNMVPFPR	2	48	9	Q9H4B7;Q13885;Q9BVA1;Q13509;P04350;P07437;B3KS31;Q3ZCM7;Q8IWP6	N5(Deamidated)	1272.71	0.002	0.02759				2.13566	1.77795	1
			High			EEYPDRIMNTFSVVPSPK	1	23	3	Q13509;P07437;Q8IWP6	M8(Oxidation)	2125.03	0.003	0.04186			1.68621			1
				High		NMMAACDPR	1	48	8	Q13885;Q9BVA1;Q13509;P04350;P07437;B3KS31;Q3ZCM7;Q8IWP6	C6(Carbamidomethyl)	1065.43	0.003	0.03583				1.74039		0
			High			KLAVNMVPFPR	1	48	9	Q9H4B7;Q13885;Q9BVA1;Q13509;P04350;P07437;B3KS31;Q3ZCM7;Q8IWP6	N5(Deamidated); M6(Oxidation)	1288.71	0.005	0.065			2.13708			1
		High				ISEQFTAMFRR	1	37	6	Q13885;Q9BVA1;Q13509;P04350;P07437;Q8IWP6	M8(Oxidation)	1401.7	0.007	0.1255		0.888504				1
P35527	Keratin, type I cytoskeletal 9 OS=Homo sapiens GN=KRT9 PE=1 SV=3 [K1C9_HUMAN]	392.02	58.75	38	145	143.89	52.97	25	55	128.293	42.86	23	51	216.558	57.14	34	91	167.531	51.2	29	67	623	62.0919	5.30029
	A2	B2	C2	D2	E2	Sequence	# PSMs	# Proteins	# Protein Groups	Protein Group Accessions	Modifications	MH+ [Da]	q-Value	PEP	XCorr A2	XCorr B2	XCorr C2	XCorr D2	XCorr E2	# Missed Cleavages
	High	High	High	High	High	NRKDIENQYETQITQIEHEVSSSGQEVQSSAK	9	3	1			3662.75	0	3.40013e-14	9.86121	10.1244	7.25285	9.67922	8.86388	2
	High				High	NRKDIENQYETQITQIEHEVSSSGQEVQSSAK	5	3	1		N7(Deamidated)	3663.74	0	7.687e-09	8.2954				6.22399	2
	High	High	High	High	High	GGGGSFGYSYGGGSGGGFSASSLGGGFGGGSR	12	2	1			2705.16	0	2.802e-14	6.76038	6.20986	6.46113	5.74895	4.62715	0
	High	High	High	High	High	HGVQELEIELQSQLSK	24	3	1			1837.97	0	1.205e-12	6.68814	5.33047	5.29892	5.54052	5.55178	0
	High			High	High	NYSPYYNTIDDLKDQIVDLTVGNNKTLLDIDNTR	4	2	1			3943.95	0	1.608e-08	6.66631			6.73071	4.42193	2
	High	High	High	High	High	HGVQELEIELQSQLSKK	19	3	1			1966.06	0	2.748e-11	6.52251	5.50987	5.62926	5.34542	5.97837	1
	High					MRLEKEIETYHNLLEGGQEDFESSGAGK	4	3	1		M1(Oxidation)	3183.49	0	5.896e-10	6.51366					2
	High			High		VQALEEANNDLENKIQDWYDKK	2	2	1			2663.29	0	1.944e-10	6.41258			3.72719		2
	High	High		High	High	NYSPYYNTIDDLKDQIVDLTVGNNK	10	2	1			2902.41	0	1.72e-10	6.40803	4.21223		6.12405	4.19338	1
	High				High	LASYLDKVQALEEANNDLENKIQDWYDK	2	2	1			3325.62	0	1.32e-10	6.30099				4.92594	2
	High				High	DIENQYETQITQIEHEVSSSGQEVQSSAKEVTQLR	7	3	1		Q9(Deamidated)	3991.91	0	4.008e-11	6.21026				5.60781	1
	High	High				DIENQYETQITQIEHEVSSSGQEVQSSAKEVTQLR	2	3	1			3990.91	0	1.305e-11	5.85666	4.79006				1
	High			High	High	EVTQLRHGVQELEIELQSQLSKK	3	3	1			2692.46	0	1.374e-05	5.34011			4.66283	4.32544	2
	High					QVLDNLTMEKSDLEMQYETLQEELMALKK	1	3	1		M8(Oxidation); M15(Oxidation); M25(Oxidation)	3518.71	0	6.402e-07	5.31284					2
	High					NRKDIENQYETQITQIEHEVSSSGQEVQSSAK	5	3	1		N7(Deamidated); Q15(Deamidated)	3664.74	0	4.072e-10	5.28717					2
	High		High	High		DIENQYETQITQIEHEVSSSGQEVQSSAK	3	3	1			3264.52	0	6.829e-11	5.27656		6.45003	4.2733		0
	High	High		High		NYSPYYNTIDDLKDQIVDLTVGNNKTLLDIDNTR	8	2	1		N23(Deamidated)	3944.94	0	1.058e-07	5.17224	4.62353		3.24592		2
	High					LASYLDKVQALEEANNDLENK	1	2	1		Q9(Deamidated)	2378.19	0	2.204e-07	5.15876					1
	High		High		High	SDLEMQYETLQEELMALKK	6	3	1		M5(Oxidation); M15(Oxidation)	2331.11	0	2.101e-08	5.00279		1.6486		3.29765	1
	High	High				EVTQLRHGVQELEIELQSQLSK	5	3	1			2564.37	0	0.0001293	4.9751	5.01059				1
	High	High	High		High	MTLDDFRIKFEMEQNLR	8	3	1		M1(Oxidation); M12(Oxidation)	2218.06	0	5.114e-05	4.89154	2.69386	3.19603		3.17499	2
	High	High		High	High	NYSPYYNTIDDLKDQIVDLTVGNNK	18	2	1		N7(Deamidated)	2903.41	0	2.367e-08	4.78066	3.02614		2.89062	4.14458	1
	High					NHKEEMSQLTGQNSGDVNVEINVAPGKDLTK	1	3	1		M6(Oxidation)	3368.64	0	1.131e-07	4.55977					2
	High			High		SDLEMQYETLQEELMALKK	3	3	1			2299.12	0	1.656e-09	4.52864			5.0816		1
	High	High	High	High		DIENQYETQITQIEHEVSSSGQEVQSSAK	9	3	1		Q12(Deamidated)	3265.52	0	7.073e-07	4.42934	3.07875	4.13068	3.46938		0
	High	High		High	High	NYSPYYNTIDDLKDQIVDLTVGNNKTLLDIDNTR	11	2	1		N7(Deamidated); Q15(Deamidated)	3945.96	0	4.618e-09	4.24418	3.4168		3.39513	3.44818	2
	High					QVLDNLTMEKSDLEMQYETLQEELMALKK	1	3	1		M8(Oxidation); M15(Oxidation); Q16(Deamidated); M25(Oxidation)	3519.7	0	0.000118	4.08536					2
	High	High		High		MRLEKEIETYHNLLEGGQEDFESSGAGK	4	3	1			3167.5	0	2.256e-08	3.59993	3.71541		6.8036		2
	High	High		High	High	HGVQELEIELQSQLSKKAALEK	5	3	1			2478.35	0	1.62e-06	3.53203	4.3372		3.95242	3.36592	2
	High				High	VCGRGGGGSFGYSYGGGSGGGFSASSLGGGFGGGSR	2	2	1		C2(Carbamidomethyl)	3177.37	0	0.000354	3.40628				1.96432	1
	High				High	MRLEKEIETYHNLLEGGQEDFESSGAGK	5	3	1		Q18(Deamidated)	3168.5	0	3.886e-06	3.38262				4.40332	2
	High				High	KDIENQYETQITQIEHEVSSSGQEVQSSAK	4	3	1		Q10(Deamidated)	3393.61	0	2.758e-06	3.30631				4.21685	1
	High	High				EIETYHNLLEGGQEDFESSGAGK	2	3	1		Q13(Deamidated)	2511.13	0	7.738e-05	3.20732	2.00915				0
	High			High		HGVQELEIELQSQLSKK	2	3	1		Q11(Deamidated)	1967.05	0	8.055e-05	3.02527			4.04645		1
	High	High			High	MTLDDFRIKFEMEQNLR	4	3	1		M1(Oxidation)	2202.07	0	0.0001288	3.01322	2.86841			2.87513	2
	High	High	High	High	High	SGGGGGGGLGSGGSIR	9	2	1			1232.6	0	0.0001941	2.83894	2.42164	3.11655	2.74317	1.78485	0
	High			High		LASYLDKVQALEEANNDLENKIQDWYDK	5	2	1		N15(Deamidated)	3326.63	0	0.0002365	2.66011			3.9008		2
	High	High	High	High		TLNDMRQEYEQLIAK	9	3	1		M5(Oxidation)	1867.92	0	0.003672	2.46967	2.01614	2.39108	2.05983		1
	High			High	High	QGVDADINGLRQVLDNLTMEK	7	3	1		N8(Deamidated); M19(Oxidation)	2346.18	0	0.0005893	2.46194			2.16557	2.1941	1
	High					QGVDADINGLRQVLDNLTMEK	1	3	1			2329.18	0	0.001194	2.44472					1
	High	High	High	High	High	TLLDIDNTRMTLDDFR	8	2	1		M10(Oxidation)	1954.95	0	0.001468	2.35588	1.0102	1.84194	2.61379	1.97982	1
	High			High		QGVDADINGLR	3	3	1		N8(Deamidated)	1158.57	0	0.0003237	2.3447			3.25184		0
	High	High		High	High	DIENQYETQITQIEHEVSSSGQEVQSSAK	15	3	1		N4(Deamidated); Q5(Deamidated)	3266.51	0	1.406e-09	2.32569	4.00152		4.315	5.12856	0
	High	High	High	High	High	TLNDMRQEYEQLIAK	15	3	1			1851.93	0	0.002152	2.29599	2.24801	2.26348	2.34324	2.56261	1
	High		High	High		IKFEMEQNLR	7	3	1		M5(Oxidation)	1323.67	0	0.0007007	2.25941		2.86406	1.90277		1
	High			High		SDLEMQYETLQEELMALKK	3	3	1		M15(Oxidation)	2315.13	0	7.154e-08	2.18462			4.10536		1
	High					NYSPYYNTIDDLKDQIVDLTVGNNK	2	2	1		N7(Deamidated); N23(Deamidated)	2904.4	0	0.0008517	2.16413					1
	High	High	High	High	High	TLLDIDNTR	6	2	1			1060.56	0	0.0004884	2.079	1.5176	2.24002	2.57009	1.82743	0
	High	High	High	High	High	GGSGGSYGGGGSGGGYGGGSGSR	9	3	1			1791.73	0	4.297e-07	2.04068	1.73799	3.40295	2.166	1.98901	0
	High					SDLEMQYETLQEELMALK	1	3	1		M5(Oxidation); M15(Oxidation)	2203.02	0	0.003739	1.99574					0
	High	High	High	High	High	TLNDMRQEYEQLIAK	10	3	1		Q11(Deamidated)	1852.92	0	0.002844	1.95468	1.73233	1.40299	1.81761	1.59689	1
	High	High	High	High	High	FSSSSGYGGGSSR	8	2	1			1235.53	0	0.0006588	1.92513	1.50762	1.81829	2.01214	1.97073	0
	High			High		QGVDADINGLRQVLDNLTMEK	3	3	1		M19(Oxidation)	2345.17	0	0.02045	1.91008			2.82221		1
	High			High		MTLDDFR	4	3	1		M1(Oxidation)	913.407	0	0.002874	1.68296			1.88422		0
	High	High	High	High	High	STMQELNSR	5	2	1			1065.5	0	0.005325	1.36228	1.52159	1.81318	1.79845	1.65688	0
	High	High	High			IKFEMEQNLR	5	3	1			1307.68	0	0.0002998	1.33727	1.02478	2.47442			1
	High			High		QGVDADINGLRQVLDNLTMEK	6	3	1		N8(Deamidated)	2330.18	0	0.000418	1.2722			3.42089		1
		High		High		MRLEKEIETYHNLLEGGQEDFESSGAGK	3	3	1		M1(Oxidation); Q18(Deamidated)	3184.5	0	5.72e-08		3.86398		4.47608		2
		High				GGSGGSHGGGSGFGGESGGSYGGGEEASGSGGGYGGGSGK	1	3	1			3223.27	0	5.591e-06		3.21496				0
		High		High		SDLEMQYETLQEELMALKK	2	3	1		M5(Oxidation); Q6(Deamidated); M15(Oxidation)	2332.1	0	2.707e-05		2.38122		3.13314		1
		High		High		QFSSSYLSR	2	2	1			1074.52	0	0.0006313		1.30676		1.7394		0
			High			KDIENQYETQITQIEHEVSSSGQEVQSSAK	1	3	1			3392.61	0	1.907e-10			5.88157			1
			High	High	High	EIETYHNLLEGGQEDFESSGAGK	3	3	1			2510.13	0	6.478e-07			3.75911	4.42261	3.88593	0
			High		High	QGVDADINGLR	2	3	1			1157.59	0	0.002558			2.99248		3.0044	0
			High	High	High	MTLDDFR	3	3	1			897.414	0	0.002758			2.0782	1.90328	1.84088	0
			High	High		LASYLDKVQALEEANNDLENK	2	2	1			2377.19	0	6.962e-06			1.5388	3.96406		1
				High		KDIENQYETQITQIEHEVSSSGQEVQSSAK	1	3	1		Q10(Deamidated); Q13(Deamidated)	3394.6	0	1.827e-08				5.1677		1
				High		DIENQYETQITQIEHEVSSSGQEVQSSAKEVTQLR	4	3	1		N4(Deamidated); Q5(Deamidated); Q9(Deamidated)	3993.9	0	1.79e-08				4.91408		1
				High		SDLEMQYETLQEELMALK	1	3	1			2171.03	0	1.25e-09				3.10267		0
				High		NHKEEMSQLTGQNSGDVNVEINVAPGKDLTK	1	3	1			3352.63	0	7.637e-07				2.92851		2
				High		SDLEMQYETLQEELMALK	1	3	1		M5(Oxidation)	2187.01	0	0.0005762				1.89248		0
				High		STMQELNSR	1	2	1		N7(Deamidated)	1066.48	0	0.001651				1.77363		0
				High		STMQELNSR	3	2	1		M3(Oxidation)	1081.49	0	0.001206				1.53329		0
				High		NYSPYYNTIDDLKDQIVDLTVGNNK	1	2	1		N1(Deamidated); N7(Deamidated); Q15(Deamidated)	2905.38	0	0.001663				1.16774		1
					High	MTLDDFRIKFEMEQNLR	1	3	1			2186.08	0	2.298e-08					4.0525	2
					High	LEKEIETYHNLLEGGQEDFESSGAGK	1	3	1		N10(Deamidated); Q16(Deamidated)	2882.34	0	1.512e-05					3.01615	1
					High	NRKDIENQYETQITQIEHEVSSSGQEVQSSAK	1	3	1		Q12(Deamidated); Q15(Deamidated); Q25(Deamidated); Q28(Deamidated)	3666.72	0	9.646e-06					2.90575	2
					High	NYSPYYNTIDDLKDQIVDLTVGNNKTLLDIDNTR	2	2	1		N1(Deamidated); N7(Deamidated); N24(Deamidated)	3946.94	0	9.863e-09					2.74902	2
	High	High				IGLGGRGGSGGSYGR	2	3	1			1350.69	0.001	0.01226	1.81464	1.32424				1
	High		High	High		QEYEQLIAK	3	3	1			1121.58	0.001	0.02409	1.76228		1.67275	1.5403		0
	High		High	High		LASYLDK	4	16	5	P13645;;P02533;P08779;Q04695		809.44	0.001	0.01483	1.19974		1.46071	1.55393		0
	High					MTLDDFRIKFEMEQNLR	1	3	1		M1(Oxidation); M12(Oxidation); Q14(Deamidated)	2219.06	0.002	0.08224	2.12234					2
	High					TLLDIDNTRMTLDDFRIK	1	2	1		M10(Oxidation)	2196.13	0.002	0.07245	2.03086					2
	High					TLNDMRQEYEQLIAK	5	3	1		N3(Deamidated); M5(Oxidation)	1868.91	0.002	0.09838	1.56464					1
					High	TLNDMRQEYEQLIAKNR	1	3	1			2122.08	0.002	0.04643					1.57229	2
				High		QVLDNLTMEK	1	3	1			1190.61	0.003	0.04329				1.99593		0
			High			TLLDIDNTRMTLDDFR	1	2	1		N7(Deamidated); M10(Oxidation)	1955.94	0.004	0.04952			1.07806			1
			High			QVLDNLTMEK	1	3	1		M8(Oxidation)	1206.6	0.007	0.1098			1.02101			0
P13645	Keratin, type I cytoskeletal 10 OS=Homo sapiens GN=KRT10 PE=1 SV=6 - [K1C10_HUMAN]	347.662	55.65	31	146	136.608	52.05	26	74	193.25	57.19	34	91	282.375	55.48	33	125	167.248	54.79	28	82	584	58.7917	5.21143	structural molecule activity	extracellular; nucleus; cytoplasm; cytoskeleton; membrane	development; cell differentiation; response to stimulus
	A2	B2	C2	D2	E2	Sequence	# PSMs	# Proteins	# Protein Groups	Protein Group Accessions	Modifications	MH+ [Da]	q-Value	PEP	XCorr A2	XCorr B2	XCorr C2	XCorr D2	XCorr E2	# Missed Cleavages
	High	High		High	High	TIDDLKNQILNLTTDNANILLQIDNAR	11	2	1	P13645		3052.63	0	1.789e-11	6.51732	3.39869		7.29954	4.29604	1
	High	High		High	High	NVSTGDVNVEMNAAPGVDLTQLLNNMR	27	2	1	P13645	N24(Deamidated)	2873.38	0	1.976e-07	5.6741	2.68535		5.04676	2.85536	0
	High					NHEEEMKDLRNVSTGDVNVEMNAAPGVDLTQLLNNMR	1	2	1	P13645	M6(Oxidation); N18(Deamidated); M21(Oxidation)	4186.97	0	2.701e-11	5.30055					2
	High	High			High	TIDDLKNQILNLTTDNANILLQIDNAR	13	2	1	P13645	N16(Deamidated)	3053.62	0	6.933e-08	5.28065	2.34693			4.95448	1
	High	High	High	High	High	ADLEMQIESLTEELAYLKK	8	2	1	P13645	M5(Oxidation)	2240.14	0	3.214e-10	5.25057	2.64755	0.947318	5.55871	3.84296	1
	High	High	High	High	High	NVSTGDVNVEMNAAPGVDLTQLLNNMR	17	2	1	P13645	M11(Oxidation)	2888.39	0	1.026e-09	5.21811	5.72292	5.50263	5.46858	5.7559	0
	High		High	High	High	ALEESNYELEGKIKEWYEK	7	2	1	P13645		2358.15	0	4.343e-07	5.16251		3.8138	3.77071	5.60376	2
	High	High	High		High	NVSTGDVNVEMNAAPGVDLTQLLNNMR	6	2	1	P13645	M11(Oxidation); M26(Oxidation)	2904.38	0	3.212e-07	5.03227	2.06745	4.15446		3.44205	0
	High	High	High	High	High	GSSGGGCFGGSSGGYGGLGGFGGGSFR	9	1	1	P13645	C7(Carbamidomethyl)	2342.98	0	2.538e-08	5.00182	4.31005	4.27171	4.40514	4.42854	0
	High	High	High	High	High	SQYEQLAEQNRKDAEAWFNEK	14	2	1	P13645		2584.2	0	1.17e-06	4.98791	5.06634	4.77809	4.34613	4.63416	2
	High	High	High	High	High	NVSTGDVNVEMNAAPGVDLTQLLNNMR	17	2	1	P13645		2872.39	0	2.89e-08	4.93645	4.44952	3.40616	5.86324	4.42387	0
	High					AETECQNTEYQQLLDIKIRLENEIQTYR	1	2	1	P13645	C5(Carbamidomethyl)	3498.72	0	3.35e-06	4.89952					2
	High				High	YYKTIDDLKNQILNLTTDNANILLQIDNAR	2	2	1	P13645		3506.85	0	1.019e-10	4.8866				4.08376	2
	High	High	High	High		VTMQNLNDRLASYLDKVR	10	4	3	P13645;P02533;P08779	M3(Oxidation)	2152.12	0	5.852e-08	4.6724	3.70785	4.71612	4.88514		2
	High			High	High	NVSTGDVNVEMNAAPGVDLTQLLNNMR	6	2	1	P13645	N8(Deamidated); M11(Oxidation); N12(Deamidated)	2890.38	0	0.0002434	4.51025			2.84906	3.49261	0
	High	High	High	High	High	VTMQNLNDRLASYLDKVR	15	4	3	P13645;P02533;P08779		2136.12	0	2.462e-06	4.49418	4.18456	3.12995	4.14972	4.47872	2
	High	High	High	High	High	LAADDFRLKYENEVALR	15	2	1	P13645		2023.06	0	1.957e-06	4.38442	5.3562	4.61124	5.29725	4.64575	2
	High					VLDELTLTKADLEMQIESLTEELAYLKK	1	2	1	P13645		3236.72	0	2.502e-05	4.37976					2
	High					VLDELTLTKADLEMQIESLTEELAYLKK	1	2	1	P13645	M14(Oxidation)	3252.72	0	2.569e-05	4.2346					2
	High	High			High	LAADDFRLKYENEVALR	6	2	1	P13645	N12(Deamidated)	2024.05	0	9.451e-05	4.20691	3.98626			3.37469	2
	High	High	High	High	High	VTMQNLNDRLASYLDKVR	12	4	3	P13645;P02533;P08779	M3(Oxidation); N7(Deamidated)	2153.1	0	5.034e-06	4.18182	2.478	1.5051	3.42206	3.05386	2
	High	High	High	High	High	GSLGGGFSSGGFSGGSFSR	14	2	1	P13645		1707.77	0	5.161e-09	4.11239	3.58893	4.79178	4.97219	4.21224	0
	High	High	High	High	High	NVSTGDVNVEMNAAPGVDLTQLLNNMR	20	2	1	P13645	N12(Deamidated); M26(Oxidation)	2889.38	0	1.002e-06	4.09585	2.62161	2.75195	2.812	4.64109	0
	High	High	High	High		SKELTTEIDNNIEQISSYK	15	2	1	P13645	N10(Deamidated)	2213.08	0	5.944e-08	4.03848	1.24727	4.17492	3.98632		1
	High	High	High		High	SKELTTEIDNNIEQISSYK	6	2	1	P13645		2212.1	0	8.855e-07	3.71981	2.15317	4.49636		3.79533	1
	High	High	High	High	High	VTMQNLNDRLASYLDKVR	17	4	3	P13645;P02533;P08779	N7(Deamidated)	2137.11	0	6.762e-07	3.64163	4.1858	3.11575	4.62354	3.43137	2
	High	High		High	High	TIDDLKNQILNLTTDNANILLQIDNAR	34	2	1	P13645	Q8(Deamidated); N16(Deamidated)	3054.61	0	6.982e-08	3.54085	3.85935		3.25634	2.55035	1
	High			High	High	ADLEMQIESLTEELAYLKK	5	2	1	P13645		2224.13	0	8.907e-08	3.47472			4.93224	3.39467	1
	High	High		High	High	NVSTGDVNVEMNAAPGVDLTQLLNNMR	17	2	1	P13645	N8(Deamidated); N12(Deamidated)	2874.37	0	6.657e-05	3.17508	3.11891		4.38926	2.95212	0
	High					NQILNLTTDNANILLQIDNAR	1	2	1	P13645	N10(Deamidated)	2368.27	0	5.258e-06	3.09995					0
	High	High	High	High	High	NVQALEIELQSQLALK	11	2	1	P13645		1797.01	0	0.0002596	2.81158	1.63723	3.7595	3.5267	4.02668	0
	High	High	High	High	High	IRLENEIQTYR	7	2	1	P13645		1434.77	0	0.004394	2.76375	1.55843	3.36439	2.40275	1.81638	1
	High					NVSTGDVNVEMNAAPGVDLTQLLNNMR	2	2	1	P13645	N8(Deamidated); M11(Oxidation); N12(Deamidated); M26(Oxidation)	2906.37	0	0.001372	2.54486					0
	High					YENEVALRQSVEADINGLRR	1	2	1	P13645		2332.2	0	0.007382	2.5414					2
	High	High	High		High	SGGGGGGGGCGGGGGVSSLR	4	2	1	P13645	C10(Carbamidomethyl)	1549.68	0	4.239e-06	2.4576	1.95243	3.10157		1.48351	0
	High	High	High	High		NVSTGDVNVEMNAAPGVDLTQLLNNMR	12	2	1	P13645	M11(Oxidation); N24(Deamidated); M26(Oxidation)	2905.37	0	8.77e-06	2.32729	2.3193	4.71497	4.09364		0
	High		High	High	High	VLDELTLTK	4	3	1	P13645		1031.6	0	0.0121	2.2533		2.15948	2.30277	1.7971	0
	High					YENEVALRQSVEADINGLRR	1	2	1	P13645	N16(Deamidated)	2333.19	0	0.008746	2.16064					2
	High		High	High	High	ALEESNYELEGK	4	2	1	P13645		1381.65	0	0.0002462	2.09448		1.76824	2.61332	1.62553	0
	High		High	High	High	QSVEADINGLRR	7	10	1	P13645		1357.72	0	0.001508	2.08684		2.8737	2.16145	1.95026	1
	High	High	High	High	High	SLLEGEGSSGGGGR	5	2	1	P13645		1262.6	0	0.00799	1.87282	1.80569	1.75827	1.80173	1.84203	0
	High	High	High	High	High	LAADDFR	5	32	5	P13645;P02533;P08779;Q04695;		807.4	0	0.01194	1.80316	1.88455	1.82953	1.96033	1.84765	0
	High	High	High	High	High	YENEVALR	5	2	1	P13645		993.5	0	0.0006681	1.80136	1.56278	1.95583	1.58275	1.15783	0
	High				High	VTMQNLNDRLASYLDKVR	3	4	3	P13645;P02533;P08779	N5(Deamidated); N7(Deamidated)	2138.1	0	0.00517	1.76796				2.25853	2
	High		High	High	High	LENEIQTYR	4	2	1	P13645		1165.59	0	0.000404	1.76713		1.60065	1.80538	1.42669	0
	High	High	High	High	High	LKYENEVALR	6	2	1	P13645		1234.68	0	0.001101	1.71379	1.4392	2.25249	2.02768	1.39427	1
	High	High	High	High		SQYEQLAEQNRKDAEAWFNEK	5	2	1	P13645	Q5(Deamidated)	2585.21	0	5.168e-06	1.62716	1.99644	2.43183	4.51858		2
	High	High	High	High	High	SQYEQLAEQNRK	9	2	1	P13645		1493.73	0	0.0007149	1.51591	1.08003	2.36144	2.30269	1.42354	1
	High	High	High	High	High	QSVEADINGLRR	14	10	1	P13645	N8(Deamidated)	1358.7	0	0.00266	1.50833	1.24142	1.9478	1.87445	1.61451	1
		High				YYKTIDDLKNQILNLTTDNANILLQIDNAR	2	2	1	P13645	N19(Deamidated)	3507.85	0	1.369e-08		4.66266				2
		High			High	ALEESNYELEGKIKEWYEK	3	2	1	P13645	N6(Deamidated)	2359.15	0	0.0002002		3.20381			2.24966	2
		High	High		High	ISSSKGSLGGGFSSGGFSGGSFSR	5	2	1	P13645		2210.05	0	0.001534		2.76523	2.9736		2.83664	1
		High	High	High	High	NQILNLTTDNANILLQIDNAR	4	2	1	P13645		2367.26	0	1.531e-06		2.07624	2.03403	4.66274	2.5179	0
		High		High		VTMQNLNDRLASYLDK	2	4	3	P13645;P02533;P08779		1880.95	0	0.0001462		1.42797		3.62279		1
		High	High	High		SQYEQLAEQNR	3	2	1	P13645		1365.63	0	6.799e-05		1.23278	1.98464	2.14287		0
		High	High	High		NHEEEMKDLR	4	2	1	P13645		1300.6	0	0.0006281		0.832231	2.28078	1.78693		1
			High			ELTTEIDNNIEQISSYK	2	2	1	P13645		1996.97	0	5.329e-08			3.76957			0
			High			AETECQNTEYQQLLDIK	1	2	1	P13645	C5(Carbamidomethyl); Q6(Deamidated)	2083.97	0	9.477e-07			2.92793			0
			High	High		QSLEASLAETEGR	2	2	1	P13645		1390.68	0	2.405e-05			2.84809	2.18145		0
			High			VTMQNLNDRLASYLDK	1	4	3	P13645;P02533;P08779	M3(Oxidation)	1896.94	0	0.005187			2.54169			1
			High			IRLENEIQTYR	1	2	1	P13645	N5(Deamidated)	1435.75	0	0.003879			2.32241			1
			High	High	High	LKYENEVALR	3	2	1	P13645	N5(Deamidated)	1235.66	0	0.0112			2.17353	1.74636	0.865634	1
			High	High		VTMQNLNDR	2	7	3	P13645;P02533;P08779	M3(Oxidation)	1106.53	0	0.009068			1.98884	1.58067		0
			High			AETECQNTEYQQLLDIK	1	2	1	P13645	C5(Carbamidomethyl)	2082.96	0	0.00177			1.92065			0
			High			NVSTGDVNVEMNAAPGVDLTQLLNNMR	1	2	1	P13645	N8(Deamidated); M11(Oxidation); N12(Deamidated); N24(Deamidated)	2891.37	0	0.0001495			1.73097			0
			High			ELTTEIDNNIEQISSYK	2	2	1	P13645	N8(Deamidated)	1997.95	0	0.006363			1.65942			0
			High	High		VTMQNLNDR	2	7	3	P13645;P02533;P08779		1090.53	0	0.00557			1.62309	2.0581		0
			High			LASYLDKVR	1	13	4	P13645;P02533;P08779;Q04695		1064.61	0	0.002239			1.47336			1
				High		YYKTIDDLKNQILNLTTDNANILLQIDNAR	1	2	1	P13645	N19(Deamidated); N21(Deamidated)	3508.84	0	6.055e-09				4.27058		2
				High		VLDELTLTKADLEMQIESLTEELAYLKK	1	2	1	P13645	M14(Oxidation); Q15(Deamidated)	3253.72	0	3.539e-07				4.22835		2
				High		VTMQNLNDRLASYLDK	1	4	3	P13645;P02533;P08779	N7(Deamidated)	1881.94	0	0.0003391				4.05871		1
				High		VTMQNLNDRLASYLDK	1	4	3	P13645;P02533;P08779	Q4(Deamidated); N7(Deamidated)	1882.94	0	3.345e-06				3.09123		1
				High	High	SQYEQLAEQNRKDAEAWFNEK	6	2	1	P13645	Q9(Deamidated); N10(Deamidated)	2586.19	0	0.0006621				2.80557	2.81066	2
				High	High	ADLEMQIESLTEELAYLK	4	2	1	P13645		2096.05	0	0.001271				2.55302	2.58342	0
				High		TIDDLKNQILNLTTDNANILLQIDNAR	2	2	1	P13645	N7(Deamidated); N16(Deamidated); N25(Deamidated)	3055.61	0	0.0006183				1.88978		1
				High		YCVQLSQIQAQISALEEQLQQIR	1	2	1	P13645	C2(Carbamidomethyl)	2746.43	0	5.039e-05				1.85271		0
					High	AETECQNTEYQQLLDIKIRLENEIQTYR	4	2	1	P13645	C5(Carbamidomethyl); N7(Deamidated)	3499.71	0	1.636e-08					4.29521	2
	High	High	High	High	High	DAEAWFNEK	5	5	1	P13645		1109.49	0.001	0.02181	2.29342	2.28825	2.61173	2.4498	2.40152	0
	High		High	High		LASYLDK	4	16	5	P13645;;P02533;P08779;Q04695		809.44	0.001	0.01483	1.19974		1.46071	1.55393		0
	High			High		SQYEQLAEQNRK	4	2	1	P13645	Q9(Deamidated)	1494.72	0.001	0.004688	0.829319			1.67909		1
				High		ADLEMQIESLTEELAYLK	1	2	1	P13645	M5(Oxidation)	2112.04	0.001	0.0172				2.97132		0
	High					NHEEEMKDLR	1	2	1	P13645	M6(Oxidation)	1316.59	0.002	0.1217	1.16779					1
					High	ADLEMQIESLTEELAYLK	1	2	1	P13645	Q6(Deamidated)	2097.05	0.003	0.04768					1.74546	0
		High				ADLEMQIESLTEELAYLKK	1	2	1	P13645	Q6(Deamidated)	2225.14	0.004	0.07173		1.44191				1
			High			RVLDELTLTK	1	3	1	P13645		1187.7	0.008	0.1127			1.86387			1
P35908	Keratin, type II cytoskeletal 2 epidermal OS=Homo sapiens GN=KRT2 PE=1 SV=2 - [K22E_HUMAN]	187.608	73.08	33	72	117.437	49.45	22	48	132.484	63.54	36	69	209.052	62.6	34	71	76.5176	53.68	22	34	639	65.3932	8.00146	structural molecule activity	extracellular; nucleus; cytoplasm; Golgi; cytoskeleton; membrane	development; cell differentiation; cell proliferation; cellular component movement
	A2	B2	C2	D2	E2	Sequence	# PSMs	# Proteins	# Protein Groups	Protein Group Accessions	Modifications	MH+ [Da]	q-Value	PEP	XCorr A2	XCorr B2	XCorr C2	XCorr D2	XCorr E2	# Missed Cleavages
	High	High	High	High	High	GGGFGGGSSFGGGSGFSGGGFGGGGFGGGR	11	1	1	P35908		2399.02	0	4.679e-11	6.96956	5.64239	6.29926	6.89564	6.45763	0
	High	High		High	High	NKLNDLEEALQQAKEDLAR	9	2	2	;P35908		2198.14	0	7.251e-14	6.7373	6.1156		7.30787	6.83776	2
	High	High			High	VLYDAEISQIHQSVTDTNVILSMDNSR	4	2	2	;P35908		3048.49	0	4.569e-10	6.40776	4.33566			5.16459	0
	High	High	High	High	High	NVQDAIADAEQRGEHALKDAR	15	2	2	;P35908		2307.14	0	3.216e-08	6.35236	5.29391	3.08279	5.37772	4.61448	2
	High	High	High		High	SKEEAEALYHSKYEELQVTVGR	6	2	2	;P35908		2566.27	0	1.132e-06	4.877	3.48385	4.25335		2.77836	2
	High			High		NKLNDLEEALQQAKEDLAR	8	2	2	;P35908	N4(Deamidated)	2199.13	0	1.564e-11	4.52458			6.28997		2
	High	High	High	High	High	SISISVAGGGGGFGAAGGFGGR	21	2	2	;P35908		1838.91	0	2.087e-06	4.44976	3.85481	5.08537	4.38188	4.09867	0
	High	High		High	High	NLDLDSIIAEVKAQYEEIAQR	7	12	4	;P35908;P04259;P48668		2418.25	0	2.523e-07	4.32037	2.96467		1.82275	3.16692	1
	High	High		High	High	HGDSLKEIKIEISELNR	5	2	2	;P35908		1981.07	0	1.534e-07	4.31404	3.58587		3.82647	4.6148	2
	High	High	High	High		VELQSKVDLLNQEIEFLK	4	2	2	;P35908		2145.18	0	5.616e-06	4.20287	3.17261	3.41413	3.27118		1
	High	High	High	High		VLYDAEISQIHQSVTDTNVILSMDNSR	4	2	2	;P35908	M23(Oxidation)	3064.49	0	4.544e-07	3.98799	2.66899	2.72126	3.03472		0
	High	High	High	High	High	HGGGGGGFGGGGFGSR	12	2	2	;P35908		1320.58	0	6.91e-07	3.87901	3.55961	2.96418	3.85311	3.37431	0
	High			High		FGGFGGPGGVGGLGGPGGFGPGGYPGGIHEVSVNQSLLQPLNVK	2	2	2	;P35908		4092.09	0	1.485e-08	3.651			7.15312		0
	High	High	High	High	High	TSQNSELNNMQDLVEDYKK	31	2	2	;P35908	N4(Deamidated)	2257.03	0	4.636e-06	3.54235	2.15314	3.08877	4.50415	2.79608	1
	High					MSGDLSSNVTVSVTSSTISSNVASK	1	2	2	;P35908	M1(Oxidation)	2474.2	0	7.363e-06	3.46035					0
	High	High		High	High	TLNNKFASFIDKVR	10	27	9	;P35908;Q01546;P12035;P13647;P04259;P48668;B4E1T1		1652.91	0	1.747e-06	3.43225	2.06823		2.72772	2.7274	2
	High	High		High		TLNNKFASFIDKVR	10	27	9	;P35908;Q01546;P12035;P13647;P04259;P48668;B4E1T1	N4(Deamidated)	1653.89	0	1.337e-06	3.09346	2.01281		3.51583		2
	High	High	High	High	High	NLDLDSIIAEVK	12	20	6	;P35908;P13647;P04259;P48668;B4E1T1		1329.73	0	0.000626	2.92896	2.50019	2.51968	2.93322	2.94195	0
	High					TAAENDFVTLKKDVDNAYMIK	1	2	2	;P35908	M19(Oxidation)	2402.19	0	0.0006678	2.72127					2
	High		High			GGGGGGFRGFSSGSAVVSGGSRR	2	2	2	;P35908		2056.01	0	0.001121	2.7126		1.93722			2
	High					TAAENDFVTLKKDVDNAYMIK	1	2	2	;P35908		2386.19	0	0.005376	2.64275					2
	High		High	High		NVQDAIADAEQRGEHALK	4	2	2	;P35908		1964.98	0	0.00124	2.58695		1.81775	3.6591		1
	High	High	High		High	IEISELNRVIQR	4	10	3	;H6VRF8;P35908		1469.84	0	0.006591	2.2201	2.11563	1.66539		2.13542	1
	High			High		YLDGLTAER	2	2	2	;P35908		1037.53	0	0.02464	2.19919			2.1011		0
	High		High	High		LLRDYQELMNVK	3	7	4	;P35908;Q01546;P12035		1521.81	0	0.0003041	2.07098		2.51647	3.06131		1
	High	High	High	High	High	STSSFSCLSR	5	2	2	;P35908	C7(Carbamidomethyl)	1131.51	0	0.001468	1.88483	1.90793	1.9003	2.26183	1.72903	0
	High		High	High	High	GSSSGGGYSSGSSSYGSGGR	4	2	2	;P35908		1740.7	0	0.01191	1.84843		1.45861	1.3602	1.43458	0
	High	High	High	High	High	LLEGEECR	5	24	10	;P35908;Q01546;P13647;P04259;P48668;Q8N1N4-2;P12036-2;B4E1T1;Q7RTS7	C7(Carbamidomethyl)	1005.47	0	0.0008383	1.82542	1.58636	1.59607	1.79275	1.88385	0
	High		High			LLRDYQELMNVK	2	7	4	;P35908;Q01546;P12035	M9(Oxidation)	1537.81	0	0.005273	1.81079		2.27176			1
	High	High	High	High	High	GFSSGSAVVSGGSR	5	2	2	;P35908		1254.61	0	0.0001011	1.76563	2.10474	2.09223	2.36651	2.0488	0
	High		High	High	High	AQYEEIAQR	4	19	5	;P35908;Q01546;P04259;P48668		1107.54	0	0.0006585	1.73745		1.86976	2.06342	1.49155	0
	High				High	NLDLDSIIAEVKAQYEEIAQR	2	12	4	;P35908;P04259;P48668	N1(Deamidated)	2419.25	0	6.219e-06	1.69786				2.30784	1
	High	High				SLVGLGGTKSISISVAGGGGGFGAAGGFGGR	2	2	2	;P35908		2651.4	0	3.79e-05	1.46243	4.08432				1
	High	High	High			GFSSGSAVVSGGSRR	3	2	2	;P35908		1410.71	0	0.001577	1.25124	1.07422	2.43493			1
	High		High	High		FLEQQNQVLQTK	3	12	4	;H6VRF8;P35908;Q0IIN1		1475.79	0	0.0004193	1.10326		1.55632	2.0545		0
		High				NKLNDLEEALQQAKEDLAR	1	2	2	;P35908	N1(Deamidated); N4(Deamidated)	2200.13	0	3.173e-05		3.6715				2
		High				NVQDAIADAEQRGEHALKDAR	2	2	2	;P35908	Q3(Deamidated)	2308.15	0	5.852e-05		3.51539				2
		High				YLDGLTAERTSQNSELNNMQDLVEDYKK	1	2	2	;P35908	Q12(Deamidated); N13(Deamidated)	3276.55	0	0.0002041		2.77228				2
		High	High	High		VDLLNQEIEFLK	3	2	2	;P35908		1460.8	0	9.764e-05		2.61252	3.36758	1.59701		0
		High				SKEEAEALYHSKYEELQVTVGR	1	2	2	;P35908	Q17(Deamidated)	2567.28	0	0.006221		2.28548				2
		High	High	High		TSQNSELNNMQDLVEDYKK	7	2	2	;P35908		2256.04	0	2.121e-09		2.10289	4.32667	4.9289		1
			High			TSQNSELNNMQDLVEDYKK	1	2	2	;P35908	M10(Oxidation)	2272.04	0	1.716e-07			4.7571			1
			High	High		TAAENDFVTLKK	3	2	2	;P35908		1336.71	0	2.674e-05			3.64033	2.84654		1
			High			DVDNAYMIKVELQSK	2	2	2	;P35908		1752.88	0	1.64e-06			3.55973			1
			High			MSGDLSSNVTVSVTSSTISSNVASK	1	2	2	;P35908	M1(Oxidation); N8(Deamidated)	2475.19	0	2.053e-05			3.22042			0
			High			DVDNAYMIKVELQSK	2	2	2	;P35908	M7(Oxidation)	1768.88	0	0.001296			2.99452			1
			High	High		LALDVEIATYR	2	22	8	;P35908;Q01546;P12035;P13647;P04259;P48668;B4E1T1		1263.69	0	1.623e-05			2.75824	3.37384		0
			High	High		NVQDAIADAEQR	2	2	2	;P35908		1329.63	0	3.118e-05			2.40688	2.74485		0
			High		High	GGSGGGGSISGGGYGSGGGSGGR	2	2	2	;P35908		1741.75	0	0.01046			2.34959		1.69166	0
			High	High		LNDLEEALQQAKEDLAR	2	2	2	;P35908		1956	0	5.085e-12			2.34616	6.96866		1
			High			YEELQVTVGR	1	2	2	;P35908		1193.62	0	0.0001935			2.30747			0
			High	High		EIKIEISELNR	2	2	2	;P35908		1343.75	0	0.006363			1.99376	1.64028		1
			High	High		NKLNDLEEALQQAK	2	2	2	;P35908		1613.85	0	0.0008205			1.9664	3.42138		1
			High			FASFIDKVR	1	31	10	;P35908;Q01546;Q0IIN1;P12035;P13647;P04259;P48668;Q7RTS7;B4E1T1		1082.6	0	0.000662			1.91322			1
			High	High		TAAENDFVTLK	2	2	2	;P35908		1208.62	0	0.000775			1.91289	2.38923		0
			High			LALDVEIATYRK	1	22	8	;P35908;Q01546;P12035;P13647;P04259;P48668;B4E1T1		1391.79	0	0.01306			1.86007			1
			High			TSQNSELNNMQDLVEDYKK	3	2	2	;P35908	M10(Oxidation); Q11(Deamidated)	2273.02	0	0.000178			1.58579			1
			High			TSQNSELNNMQDLVEDYKKK	1	2	2	;P35908		2384.14	0	7.714e-05			1.50923			2
			High			SKEEAEALYHSK	1	2	2	;P35908		1391.68	0	0.007169			1.19701			1
				High		FGGFGGPGGVGGLGGPGGFGPGGYPGGIHEVSVNQSLLQPLNVK	2	2	2	;P35908	N34(Deamidated)	4093.05	0	6.708e-07				3.87812		0
				High		VLYDAEISQIHQSVTDTNVILSMDNSR	1	2	2	;P35908	N18(Deamidated); M23(Oxidation)	3065.49	0	1.476e-05				3.69562		0
				High		TSQNSELNNMQDLVEDYKK	2	2	2	;P35908	N4(Deamidated); N8(Deamidated)	2258.02	0	2.273e-06				3.55353		1
				High		VLYDAEISQIHQSVTDTNVILSMDNSR	4	2	2	;P35908	Q9(Deamidated); Q12(Deamidated)	3050.49	0	4.825e-05				3.33558		0
					High	VLYDAEISQIHQSVTDTNVILSMDNSR	2	2	2	;P35908	Q12(Deamidated)	3049.49	0	1.358e-10					4.47897	0
	High			High		IEISELNR	2	10	3	;H6VRF8;P35908		973.53	0.001	0.006601	1.69083			2.33237		0
	High	High		High	High	GGSISGGGYGSGGGK	4	2	2	;P35908		1197.55	0.001	0.01283	1.44078	1.96828		1.54735	1.68775	0
				High		FASFIDK	1	35	9	;P35908;Q01546;P12035;P13647;P04259;P48668;B4E1T1		827.43	0.001	0.0119				1.55104		0
	High			High	High	SLVGLGGTK	3	2	2	;P35908		831.493	0.002	0.09569	1.67228			1.67761	1.37895	0
	High					VDPEIQNVK	1	2	2	;P35908		1041.56	0.002	0.1154	1.45295					0
					High	FLEQQNQVLQTK	2	12	4	;H6VRF8;P35908;Q0IIN1	Q4(Deamidated)	1476.78	0.003	0.05299					1.53732	0
Q71U36-2	Isoform 2 of Tubulin alpha-1A chain OS=Homo sapiens GN=TUBA1A - [TBA1A_HUMAN]	133.755	55.77	15	47	113.632	53.61	18	41	124.486	67.55	25	72	263.644	69.95	29	86	272.601	74.52	25	81	416	46.2678	5.08447	catalytic activity; structural molecule activity; protein binding; nucleotide binding	nucleus; cytoplasm; cytosol; cytoskeleton; extracellular	metabolic process; cellular component movement; transport; cell organization and biogenesis; cell division
	A2	B2	C2	D2	E2	Sequence	# PSMs	# Proteins	# Protein Groups	Protein Group Accessions	Modifications	MH+ [Da]	q-Value	PEP	XCorr A2	XCorr B2	XCorr C2	XCorr D2	XCorr E2	# Missed Cleavages
	High	High	High	High	High	QLFHPEQLITGKEDAANNYAR	16	32	3	Q71U36-2;A8MUB1;Q9NY65		2415.2	0	3.643e-09	6.60956	5.77321	5.15635	6.7671	7.05067	1
	High	High	High	High	High	QLFHPEQLITGKEDAANNYAR	20	32	3	Q71U36-2;A8MUB1;Q9NY65	N17(Deamidated)	2416.19	0	3.515e-06	5.6142	3.75966	4.10949	7.06599	5.44554	1
	High		High	High	High	TIGGGDDSFNTFFSETGAGKHVPR	5	24	1	Q71U36-2		2497.18	0	5.709e-09	5.31997		3.39605	4.84949	3.22058	1
	High	High	High	High	High	IHFPLATYAPVISAEK	33	20	2	Q71U36-2;A8MUB1		1756.96	0	2.682e-05	4.69444	4.5062	4.10409	4.49075	4.7782	0
	High		High		High	AYHEQLSVAEITNACFEPANQMVK	4	16	2	Q71U36-2;A8MUB1	C15(Carbamidomethyl); M22(Oxidation)	2766.29	0	9.373e-09	4.6731		1.60893		3.07989	0
	High	High	High	High	High	GDVVPKDVNAAIATIK	5	17	1	Q71U36-2		1610.91	0	2.538e-05	4.12274	4.12139	3.89509	4.17808	4.30617	1
	High	High	High	High	High	VGINYQPPTVVPGGDLAK	8	26	3	Q71U36-2;A8MUB1;Q9NY65		1824.98	0	7.433e-05	4.04436	3.24266	3.3236	3.4962	3.39287	0
	High	High	High	High	High	AVCMLSNTTAIAEAWAR	10	22	3	Q71U36-2;A8MUB1;Q9NY65	C3(Carbamidomethyl)	1864.91	0	1.587e-08	3.80845	4.06102	3.24299	4.53269	4.30357	0
	High	High	High	High	High	AVFVDLEPTVIDEVR	53	20	1	Q71U36-2		1701.91	0	9.442e-08	3.67403	4.11224	3.96608	4.00814	4.13431	0
	High	High	High	High	High	AVCMLSNTTAIAEAWAR	9	22	3	Q71U36-2;A8MUB1;Q9NY65	C3(Carbamidomethyl); M4(Oxidation)	1880.9	0	2.88e-07	3.54781	3.45142	4.00953	3.69087	3.82016	0
	High	High			High	AVCMLSNTTAIAEAWAR	4	22	3	Q71U36-2;A8MUB1;Q9NY65	C3(Carbamidomethyl); M4(Oxidation); N7(Deamidated)	1881.9	0	0.0003896	3.24911	2.84455			3.54296	0
	High	High	High	High	High	AVFVDLEPTVIDEVRTGTYR	14	19	1	Q71U36-2		2280.19	0	2.016e-07	2.7551	4.47239	2.44342	4.55759	4.66741	1
	High	High	High	High	High	AFVHWYVGEGMEEGEFSEAR	6	22	3	Q71U36-2;A8MUB1;Q9NY65	M11(Oxidation)	2346.01	0	1.22e-05	2.66953	3.69881	3.40989	5.05799	4.3514	0
	High			High	High	FDGALNVDLTEFQTNLVPYPR	4	25	3	Q71U36-2;A8MUB1;Q9NY65	Q13(Deamidated)	2410.21	0	0.0002066	2.65911			1.77636	3.58433	0
	High					TIQFVDWCPTGFK	1	17	2	Q71U36-2;Q9NY65	Q3(Deamidated); C8(Carbamidomethyl)	1599.77	0	0.002065	2.26286					0
	High			High	High	QLFHPEQLITGKEDAANNYAR	8	32	3	Q71U36-2;A8MUB1;Q9NY65	Q1(Deamidated); Q7(Deamidated)	2417.19	0	4.486e-07	1.93134			3.27168	2.95974	1
	High	High	High	High	High	QLFHPEQLITGK	5	34	3	Q9NY65;A8MUB1;Q71U36-2		1410.77	0	0.007645	1.87898	1.5531	2.26147	2.80724	2.71691	0
	High	High	High	High	High	NLDIERPTYTNLNR	7	25	3	Q71U36-2;A8MUB1;Q9NY65		1718.88	0	9.043e-06	1.17474	1.8215	4.41208	2.76838	2.76451	0
		High	High		High	AYHEQLSVAEITNACFEPANQMVK	3	16	2	Q71U36-2;A8MUB1	C15(Carbamidomethyl)	2750.28	0	2.527e-08		4.65887	3.00855		5.56588	0
		High	High	High	High	FDGALNVDLTEFQTNLVPYPR	7	25	3	Q71U36-2;A8MUB1;Q9NY65		2409.2	0	1.961e-07		2.93128	1.87	1.94799	3.4529	0
		High	High	High	High	TIQFVDWCPTGFK	4	17	2	Q71U36-2;Q9NY65	C8(Carbamidomethyl)	1598.77	0	0.0008229		2.89355	1.68782	2.63658	2.91914	0
		High	High	High	High	DVNAAIATIK	4	17	1	Q71U36-2		1015.58	0	0.005935		2.83772	2.43462	2.45294	2.5078	0
		High	High	High		EIIDLVLDRIR	4	15	1	Q71U36-2		1354.81	0	0.000181		2.67433	1.45704	2.79087		1
		High		High	High	VGINYQPPTVVPGGDLAKVQR	3	26	3	Q71U36-2;A8MUB1;Q9NY65		2208.21	0	3e-07		2.33571		3.55247	3.25173	1
			High	High		DVNAAIATIKTKR	2	17	1	Q71U36-2		1400.82	0	0.0001319			2.49883	2.65994		2
			High	High	High	LIGQIVSSITASLR	12	8	1	Q71U36-2		1457.87	0	0.0002039			2.40356	3.15788	3.43517	0
			High	High		LDHKFDLMYAK	2	26	4	Q71U36-2;A8MUB1;Q9NY65;A6NHL2-2	M8(Oxidation)	1396.69	0	5.265e-05			2.36424	1.52455		1
			High			GDVVPKDVNAAIATIK	2	17	1	Q71U36-2	N9(Deamidated)	1611.9	0	0.001562			2.33749			1
			High	High	High	TIGGGDDSFNTFFSETGAGK	8	24	1	Q71U36-2		2007.89	0	1.548e-07			2.28827	3.42974	3.22709	0
			High	High		RNLDIERPTYTNLNR	3	25	3	Q71U36-2;A8MUB1;Q9NY65		1874.98	0	0.0003527			2.12347	1.66275		1
			High			NLDIERPTYTNLNR	3	25	3	Q71U36-2;A8MUB1;Q9NY65	N1(Deamidated)	1719.87	0	0.000683			1.93734			0
			High	High		YMACCLLYR	2	19	3	Q71U36-2;A8MUB1;A6NHL2-2	C4(Carbamidomethyl); C5(Carbamidomethyl)	1249.55	0	0.000662			1.73053	2.19367		0
			High	High		YMACCLLYR	3	19	3	Q71U36-2;A8MUB1;A6NHL2-2	M2(Oxidation); C4(Carbamidomethyl); C5(Carbamidomethyl)	1265.55	0	0.00353			1.72091	1.49262		0
			High		High	VGINYQPPTVVPGGDLAK	3	26	3	Q71U36-2;A8MUB1;Q9NY65	Q6(Deamidated)	1825.98	0	0.006578			1.37126		2.14723	0
			High	High		LDHKFDLMYAK	3	26	4	Q71U36-2;A8MUB1;Q9NY65;A6NHL2-2		1380.7	0	0.0001351			1.26756	2.90633		1
				High	High	AFVHWYVGEGMEEGEFSEAR	2	22	3	Q71U36-2;A8MUB1;Q9NY65		2330.02	0	2.611e-06				4.67465	4.66162	0
				High	High	GHYTIGKEIIDLVLDRIR	14	15	1	Q71U36-2		2111.2	0	1.414e-10				3.95221	5.1919	2
				High	High	AFVHWYVGEGMEEGEFSEAREDMAALEK	2	17	2	Q71U36-2;A8MUB1	M11(Oxidation)	3233.43	0	1.744e-06				3.52473	4.44528	1
				High	High	GHYTIGKEIIDLVLDR	6	16	1	Q71U36-2		1842.02	0	1.225e-07				3.51238	3.93242	1
				High		AYHEQLSVAEITNACFEPANQMVK	1	16	2	Q71U36-2;A8MUB1	N13(Deamidated); C15(Carbamidomethyl); M22(Oxidation)	2767.29	0	9.41e-07				3.08207		0
				High		AYHEQLSVAEITNACFEPANQMVK	1	16	2	Q71U36-2;A8MUB1	N13(Deamidated); C15(Carbamidomethyl)	2751.28	0	2.655e-06				2.94174		0
				High		FDGALNVDLTEFQTNLVPYPR	2	25	3	Q71U36-2;A8MUB1;Q9NY65	Q13(Deamidated); N15(Deamidated)	2411.19	0	0.003607				2.51784		0
					High	TGTYRQLFHPEQLITGKEDAANNYAR	2	21	1	Q71U36-2		2993.5	0	4.023e-09					5.05845	2
					High	RAFVHWYVGEGMEEGEFSEAR	1	22	3	Q71U36-2;A8MUB1;Q9NY65	M12(Oxidation)	2502.12	0	5.148e-08					4.23887	1
					High	TIGGGDDSFNTFFSETGAGKHVPR	1	24	1	Q71U36-2	N10(Deamidated)	2498.18	0	7.338e-09					4.1714	1
					High	YMACCLLYRGDVVPKDVNAAIATIK	1	14	1	Q71U36-2	C4(Carbamidomethyl); C5(Carbamidomethyl)	2841.46	0	0.0003499					3.21683	2
					High	KLADQCTGLQGFLVFHSFGGGTGSGFTSLLMER	1	12	1	Q71U36-2	C6(Carbamidomethyl); M31(Oxidation)	3534.7	0	6.665e-08					3.07429	1
					High	VGINYQPPTVVPGGDLAKVQR	2	26	3	Q71U36-2;A8MUB1;Q9NY65	Q6(Deamidated)	2209.21	0	0.0006413					2.41212	1
		High	High			LSVDYGKK	2	22	2	Q71U36-2;A8MUB1		909.505	0.001	0.01938		1.24977	1.9631			1
		High		High		RTIQFVDWCPTGFK	2	17	2	Q71U36-2;Q9NY65	C9(Carbamidomethyl)	1754.87	0.001	0.004172		1.08682		3.08215		1
			High	High		EIIDLVLDR	2	16	1	Q71U36-2		1085.62	0.001	0.009612			1.62148	2.15278		0
			High			DVNAAIATIKTK	1	17	1	Q71U36-2		1244.72	0.003	0.03718			1.67595			1
	High			High		EDMAALEK	4	17	2	Q71U36-2;A8MUB1		906.423	0.004	0.04585	1.01666			1.67177		0
P35908	Keratin, type II cytoskeletal 2 epidermal OS=Homo sapiens GN=KRT2 PE=1 SV=2 - [K22E_HUMAN]	187.607	73.33	33	73	109.847	49.92	22	47	125.326	63.88	36	68	197.685	62.95	34	69	72.2063	54.11	22	34	645	65.8254	8.00146
	A2	B2	C2	D2	E2	Sequence	# PSMs	# Proteins	# Protein Groups	Protein Group Accessions	Modifications	MH+ [Da]	q-Value	PEP	XCorr A2	XCorr B2	XCorr C2	XCorr D2	XCorr E2	# Missed Cleavages
	High	High		High	High	NKLNDLEEALQQAKEDLAR	9	2	2	;P35908		2198.14	0	7.251e-14	6.7373	6.1156		7.30787	6.83776	2
	High	High			High	VLYDAEISQIHQSVTDTNVILSMDNSR	4	2	2	;P35908		3048.49	0	4.569e-10	6.40776	4.33566			5.16459	0
	High	High	High	High	High	NVQDAIADAEQRGEHALKDAR	15	2	2	;P35908		2307.14	0	3.216e-08	6.35236	5.29391	3.08279	5.37772	4.61448	2
	High	High	High	High	High	GGGFGGGSGFGGGSGFGGGSGFSGGGFGGGGFGGGR	8	1	1			2831.19	0	1.513e-12	4.96696	2.66171	2.94546	6.1171	6.69203	0
	High	High	High		High	SKEEAEALYHSKYEELQVTVGR	6	2	2	;P35908		2566.27	0	1.132e-06	4.877	3.48385	4.25335		2.77836	2
	High			High		NKLNDLEEALQQAKEDLAR	8	2	2	;P35908	N4(Deamidated)	2199.13	0	1.564e-11	4.52458			6.28997		2
	High	High	High	High	High	SISISVAGGGGGFGAAGGFGGR	21	2	2	;P35908		1838.91	0	2.087e-06	4.44976	3.85481	5.08537	4.38188	4.09867	0
	High	High		High	High	NLDLDSIIAEVKAQYEEIAQR	7	12	4	;P35908;P04259;P48668		2418.25	0	2.523e-07	4.32037	2.96467		1.82275	3.16692	1
	High	High		High	High	HGDSLKEIKIEISELNR	5	2	2	;P35908		1981.07	0	1.534e-07	4.31404	3.58587		3.82647	4.6148	2
	High	High	High	High		VELQSKVDLLNQEIEFLK	4	2	2	;P35908		2145.18	0	5.616e-06	4.20287	3.17261	3.41413	3.27118		1
	High	High	High	High		VLYDAEISQIHQSVTDTNVILSMDNSR	4	2	2	;P35908	M23(Oxidation)	3064.49	0	4.544e-07	3.98799	2.66899	2.72126	3.03472		0
	High	High	High	High	High	HGGGGGGFGGGGFGSR	12	2	2	;P35908		1320.58	0	6.91e-07	3.87901	3.55961	2.96418	3.85311	3.37431	0
	High			High		FGGFGGPGGVGGLGGPGGFGPGGYPGGIHEVSVNQSLLQPLNVK	2	2	2	;P35908		4092.09	0	1.485e-08	3.651			7.15312		0
	High	High	High	High	High	TSQNSELNNMQDLVEDYKK	31	2	2	;P35908	N4(Deamidated)	2257.03	0	4.636e-06	3.54235	2.15314	3.08877	4.50415	2.79608	1
	High					MSGDLSSNVTVSVTSSTISSNVASK	1	2	2	;P35908	M1(Oxidation)	2474.2	0	7.363e-06	3.46035					0
	High	High		High	High	TLNNKFASFIDKVR	10	27	9	;P35908;Q01546;P12035;P13647;P04259;P48668;B4E1T1		1652.91	0	1.747e-06	3.43225	2.06823		2.72772	2.7274	2
	High	High		High		TLNNKFASFIDKVR	10	27	9	;P35908;Q01546;P12035;P13647;P04259;P48668;B4E1T1	N4(Deamidated)	1653.89	0	1.337e-06	3.09346	2.01281		3.51583		2
	High	High	High	High	High	NLDLDSIIAEVK	12	20	6	;P35908;P13647;P04259;P48668;B4E1T1		1329.73	0	0.000626	2.92896	2.50019	2.51968	2.93322	2.94195	0
	High					TAAENDFVTLKKDVDNAYMIK	1	2	2	;P35908	M19(Oxidation)	2402.19	0	0.0006678	2.72127					2
	High		High			GGGGGGFRGFSSGSAVVSGGSRR	2	2	2	;P35908		2056.01	0	0.001121	2.7126		1.93722			2
	High					TAAENDFVTLKKDVDNAYMIK	1	2	2	;P35908		2386.19	0	0.005376	2.64275					2
	High		High	High		NVQDAIADAEQRGEHALK	4	2	2	;P35908		1964.98	0	0.00124	2.58695		1.81775	3.6591		1
	High	High	High		High	IEISELNRVIQR	4	10	3	;H6VRF8;P35908		1469.84	0	0.006591	2.2201	2.11563	1.66539		2.13542	1
	High			High		YLDGLTAER	2	2	2	;P35908		1037.53	0	0.02464	2.19919			2.1011		0
	High		High	High		LLRDYQELMNVK	3	7	4	;P35908;Q01546;P12035		1521.81	0	0.0003041	2.07098		2.51647	3.06131		1
	High	High	High	High	High	STSSFSCLSR	5	2	2	;P35908	C7(Carbamidomethyl)	1131.51	0	0.001468	1.88483	1.90793	1.9003	2.26183	1.72903	0
	High		High	High	High	GSSSGGGYSSGSSSYGSGGR	4	2	2	;P35908		1740.7	0	0.01191	1.84843		1.45861	1.3602	1.43458	0
	High	High	High	High	High	LLEGEECR	5	24	10	;P35908;Q01546;P13647;P04259;P48668;Q8N1N4-2;P12036-2;B4E1T1;Q7RTS7	C7(Carbamidomethyl)	1005.47	0	0.0008383	1.82542	1.58636	1.59607	1.79275	1.88385	0
	High		High			LLRDYQELMNVK	2	7	4	;P35908;Q01546;P12035	M9(Oxidation)	1537.81	0	0.005273	1.81079		2.27176			1
	High	High	High	High	High	GFSSGSAVVSGGSR	5	2	2	;P35908		1254.61	0	0.0001011	1.76563	2.10474	2.09223	2.36651	2.0488	0
	High		High	High	High	AQYEEIAQR	4	19	5	;P35908;Q01546;P04259;P48668		1107.54	0	0.0006585	1.73745		1.86976	2.06342	1.49155	0
	High				High	NLDLDSIIAEVKAQYEEIAQR	2	12	4	;P35908;P04259;P48668	N1(Deamidated)	2419.25	0	6.219e-06	1.69786				2.30784	1
	High	High				SLVGLGGTKSISISVAGGGGGFGAAGGFGGR	2	2	2	;P35908		2651.4	0	3.79e-05	1.46243	4.08432				1
	High	High	High			GFSSGSAVVSGGSRR	3	2	2	;P35908		1410.71	0	0.001577	1.25124	1.07422	2.43493			1
	High		High	High		FLEQQNQVLQTK	3	12	4	;H6VRF8;P35908;Q0IIN1		1475.79	0	0.0004193	1.10326		1.55632	2.0545		0
		High				NKLNDLEEALQQAKEDLAR	1	2	2	;P35908	N1(Deamidated); N4(Deamidated)	2200.13	0	3.173e-05		3.6715				2
		High				NVQDAIADAEQRGEHALKDAR	2	2	2	;P35908	Q3(Deamidated)	2308.15	0	5.852e-05		3.51539				2
		High				YLDGLTAERTSQNSELNNMQDLVEDYKK	1	2	2	;P35908	Q12(Deamidated); N13(Deamidated)	3276.55	0	0.0002041		2.77228				2
		High	High	High		VDLLNQEIEFLK	3	2	2	;P35908		1460.8	0	9.764e-05		2.61252	3.36758	1.59701		0
		High				SKEEAEALYHSKYEELQVTVGR	1	2	2	;P35908	Q17(Deamidated)	2567.28	0	0.006221		2.28548				2
		High	High	High		TSQNSELNNMQDLVEDYKK	7	2	2	;P35908		2256.04	0	2.121e-09		2.10289	4.32667	4.9289		1
			High			TSQNSELNNMQDLVEDYKK	1	2	2	;P35908	M10(Oxidation)	2272.04	0	1.716e-07			4.7571			1
			High	High		TAAENDFVTLKK	3	2	2	;P35908		1336.71	0	2.674e-05			3.64033	2.84654		1
			High			DVDNAYMIKVELQSK	2	2	2	;P35908		1752.88	0	1.64e-06			3.55973			1
			High			MSGDLSSNVTVSVTSSTISSNVASK	1	2	2	;P35908	M1(Oxidation); N8(Deamidated)	2475.19	0	2.053e-05			3.22042			0
			High			DVDNAYMIKVELQSK	2	2	2	;P35908	M7(Oxidation)	1768.88	0	0.001296			2.99452			1
			High	High		LALDVEIATYR	2	22	8	;P35908;Q01546;P12035;P13647;P04259;P48668;B4E1T1		1263.69	0	1.623e-05			2.75824	3.37384		0
			High	High		NVQDAIADAEQR	2	2	2	;P35908		1329.63	0	3.118e-05			2.40688	2.74485		0
			High		High	GGSGGGGSISGGGYGSGGGSGGR	2	2	2	;P35908		1741.75	0	0.01046			2.34959		1.69166	0
			High	High		LNDLEEALQQAKEDLAR	2	2	2	;P35908		1956	0	5.085e-12			2.34616	6.96866		1
			High			YEELQVTVGR	1	2	2	;P35908		1193.62	0	0.0001935			2.30747			0
			High	High		EIKIEISELNR	2	2	2	;P35908		1343.75	0	0.006363			1.99376	1.64028		1
			High	High		NKLNDLEEALQQAK	2	2	2	;P35908		1613.85	0	0.0008205			1.9664	3.42138		1
			High			FASFIDKVR	1	31	10	;P35908;Q01546;Q0IIN1;P12035;P13647;P04259;P48668;Q7RTS7;B4E1T1		1082.6	0	0.000662			1.91322			1
			High	High		TAAENDFVTLK	2	2	2	;P35908		1208.62	0	0.000775			1.91289	2.38923		0
			High			LALDVEIATYRK	1	22	8	;P35908;Q01546;P12035;P13647;P04259;P48668;B4E1T1		1391.79	0	0.01306			1.86007			1
			High			TSQNSELNNMQDLVEDYKK	3	2	2	;P35908	M10(Oxidation); Q11(Deamidated)	2273.02	0	0.000178			1.58579			1
			High			TSQNSELNNMQDLVEDYKKK	1	2	2	;P35908		2384.14	0	7.714e-05			1.50923			2
			High			SKEEAEALYHSK	1	2	2	;P35908		1391.68	0	0.007169			1.19701			1
				High		FGGFGGPGGVGGLGGPGGFGPGGYPGGIHEVSVNQSLLQPLNVK	2	2	2	;P35908	N34(Deamidated)	4093.05	0	6.708e-07				3.87812		0
				High		VLYDAEISQIHQSVTDTNVILSMDNSR	1	2	2	;P35908	N18(Deamidated); M23(Oxidation)	3065.49	0	1.476e-05				3.69562		0
				High		TSQNSELNNMQDLVEDYKK	2	2	2	;P35908	N4(Deamidated); N8(Deamidated)	2258.02	0	2.273e-06				3.55353		1
				High		VLYDAEISQIHQSVTDTNVILSMDNSR	4	2	2	;P35908	Q9(Deamidated); Q12(Deamidated)	3050.49	0	4.825e-05				3.33558		0
					High	VLYDAEISQIHQSVTDTNVILSMDNSR	2	2	2	;P35908	Q12(Deamidated)	3049.49	0	1.358e-10					4.47897	0
	High			High		IEISELNR	2	10	3	;H6VRF8;P35908		973.53	0.001	0.006601	1.69083			2.33237		0
	High	High		High	High	GGSISGGGYGSGGGK	4	2	2	;P35908		1197.55	0.001	0.01283	1.44078	1.96828		1.54735	1.68775	0
				High		FASFIDK	1	35	9	;P35908;Q01546;P12035;P13647;P04259;P48668;B4E1T1		827.43	0.001	0.0119				1.55104		0
	High			High	High	SLVGLGGTK	3	2	2	;P35908		831.493	0.002	0.09569	1.67228			1.67761	1.37895	0
	High					VDPEIQNVK	1	2	2	;P35908		1041.56	0.002	0.1154	1.45295					0
					High	FLEQQNQVLQTK	2	12	4	;H6VRF8;P35908;Q0IIN1	Q4(Deamidated)	1476.78	0.003	0.05299					1.53732	0
A8MUB1	Tubulin alpha-4A chain OS=Homo sapiens GN=TUBA4A PE=2 SV=1 - [A8MUB1_HUMAN]	118.411	48.73	15	42	100.214	56.12	18	37	107.844	64.9	22	62	228.842	61.2	27	74	199.682	56.58	21	59	433	48.2976	5.0083	catalytic activity; structural molecule activity; protein binding; nucleotide binding	extracellular; cytoplasm; cytosol; cytoskeleton	transport; metabolic process; cellular component movement; coagulation; response to stimulus; cell organization and biogenesis
	A2	B2	C2	D2	E2	Sequence	# PSMs	# Proteins	# Protein Groups	Protein Group Accessions	Modifications	MH+ [Da]	q-Value	PEP	XCorr A2	XCorr B2	XCorr C2	XCorr D2	XCorr E2	# Missed Cleavages
	High	High	High	High	High	QLFHPEQLITGKEDAANNYAR	16	32	3	Q71U36-2;A8MUB1;Q9NY65		2415.2	0	3.643e-09	6.60956	5.77321	5.15635	6.7671	7.05067	1
	High	High	High	High	High	QLFHPEQLITGKEDAANNYAR	20	32	3	Q71U36-2;A8MUB1;Q9NY65	N17(Deamidated)	2416.19	0	3.515e-06	5.6142	3.75966	4.10949	7.06599	5.44554	1
	High	High	High	High	High	AVFVDLEPTVIDEIRNGPYR	9	6	1	A8MUB1		2303.2	0	3.606e-07	4.7396	3.48854	3.01263	5.57708	5.02751	1
	High	High	High	High	High	IHFPLATYAPVISAEK	33	20	2	Q71U36-2;A8MUB1		1756.96	0	2.682e-05	4.69444	4.5062	4.10409	4.49075	4.7782	0
	High		High		High	AYHEQLSVAEITNACFEPANQMVK	4	16	2	Q71U36-2;A8MUB1	C15(Carbamidomethyl); M22(Oxidation)	2766.29	0	9.373e-09	4.6731		1.60893		3.07989	0
	High	High	High	High	High	AVFVDLEPTVIDEIRNGPYR	15	6	1	A8MUB1	N16(Deamidated)	2304.19	0	4.651e-05	4.36413	3.86202	3.09737	4.8038	4.62025	1
	High	High	High	High	High	VGINYQPPTVVPGGDLAK	8	26	3	Q71U36-2;A8MUB1;Q9NY65		1824.98	0	7.433e-05	4.04436	3.24266	3.3236	3.4962	3.39287	0
	High	High	High	High	High	AVCMLSNTTAIAEAWAR	10	22	3	Q71U36-2;A8MUB1;Q9NY65	C3(Carbamidomethyl)	1864.91	0	1.587e-08	3.80845	4.06102	3.24299	4.53269	4.30357	0
	High	High	High	High	High	AVCMLSNTTAIAEAWAR	9	22	3	Q71U36-2;A8MUB1;Q9NY65	C3(Carbamidomethyl); M4(Oxidation)	1880.9	0	2.88e-07	3.54781	3.45142	4.00953	3.69087	3.82016	0
	High	High			High	AVCMLSNTTAIAEAWAR	4	22	3	Q71U36-2;A8MUB1;Q9NY65	C3(Carbamidomethyl); M4(Oxidation); N7(Deamidated)	1881.9	0	0.0003896	3.24911	2.84455			3.54296	0
	High	High	High	High	High	SIQFVDWCPTGFK	13	8	1	A8MUB1	C8(Carbamidomethyl)	1584.75	0	2.014e-05	3.15152	2.40018	2.70377	3.37814	2.77689	0
	High	High	High	High	High	GHYTIGKEIIDPVLDR	10	5	1	A8MUB1		1825.98	0	0.0004441	2.94079	3.01179	2.27286	4.22884	3.98954	1
	High			High	High	RSIQFVDWCPTGFK	3	8	1	A8MUB1	C9(Carbamidomethyl)	1740.85	0	0.0002539	2.69658			3.44237	2.54645	1
	High	High	High	High	High	AFVHWYVGEGMEEGEFSEAR	6	22	3	Q71U36-2;A8MUB1;Q9NY65	M11(Oxidation)	2346.01	0	1.22e-05	2.66953	3.69881	3.40989	5.05799	4.3514	0
	High			High	High	FDGALNVDLTEFQTNLVPYPR	4	25	3	Q71U36-2;A8MUB1;Q9NY65	Q13(Deamidated)	2410.21	0	0.0002066	2.65911			1.77636	3.58433	0
	High	High		High	High	GHYTIGKEIIDPVLDRIR	5	5	1	A8MUB1		2095.16	0	4.829e-06	2.10394	2.83127		4.85745	4.66219	2
	High			High	High	QLFHPEQLITGKEDAANNYAR	8	32	3	Q71U36-2;A8MUB1;Q9NY65	Q1(Deamidated); Q7(Deamidated)	2417.19	0	4.486e-07	1.93134			3.27168	2.95974	1
	High	High	High	High	High	QLFHPEQLITGK	5	34	3	Q9NY65;A8MUB1;Q71U36-2		1410.77	0	0.007645	1.87898	1.5531	2.26147	2.80724	2.71691	0
	High	High	High	High	High	NLDIERPTYTNLNR	7	25	3	Q71U36-2;A8MUB1;Q9NY65		1718.88	0	9.043e-06	1.17474	1.8215	4.41208	2.76838	2.76451	0
		High	High		High	AYHEQLSVAEITNACFEPANQMVK	3	16	2	Q71U36-2;A8MUB1	C15(Carbamidomethyl)	2750.28	0	2.527e-08		4.65887	3.00855		5.56588	0
		High	High	High	High	AVFVDLEPTVIDEIR	8	6	1	A8MUB1		1715.92	0	1.501e-09		3.56277	3.47274	4.1803	4.15061	0
		High	High	High	High	FDGALNVDLTEFQTNLVPYPR	7	25	3	Q71U36-2;A8MUB1;Q9NY65		2409.2	0	1.961e-07		2.93128	1.87	1.94799	3.4529	0
		High		High	High	VGINYQPPTVVPGGDLAKVQR	3	26	3	Q71U36-2;A8MUB1;Q9NY65		2208.21	0	3e-07		2.33571		3.55247	3.25173	1
		High	High	High	High	GDVVPKDVNAAIAAIK	4	2	1	A8MUB1		1580.9	0	3.093e-07		2.249	3.19905	3.99402	4.31039	1
		High	High	High	High	LISQIVSSITASLR	16	19	2	A8MUB1;Q9NY65		1487.88	0	0.0002976		1.38641	3.06051	3.32652	3.51398	0
			High	High	High	EIIDPVLDRIR	3	5	1	A8MUB1		1338.77	0	0.0008045			2.73852	3.14085	1.97827	1
			High	High		DVNAAIAAIK	2	2	1	A8MUB1		985.568	0	0.01137			2.43427	2.29957		0
			High	High		LDHKFDLMYAK	2	26	4	Q71U36-2;A8MUB1;Q9NY65;A6NHL2-2	M8(Oxidation)	1396.69	0	5.265e-05			2.36424	1.52455		1
			High	High		RNLDIERPTYTNLNR	3	25	3	Q71U36-2;A8MUB1;Q9NY65		1874.98	0	0.0003527			2.12347	1.66275		1
			High			NLDIERPTYTNLNR	3	25	3	Q71U36-2;A8MUB1;Q9NY65	N1(Deamidated)	1719.87	0	0.000683			1.93734			0
			High			TIGGGDDSFTTFFCETGAGK	1	6	1	A8MUB1	C14(Carbamidomethyl)	2067.9	0	6.966e-07			1.80196			0
			High	High		YMACCLLYR	2	19	3	Q71U36-2;A8MUB1;A6NHL2-2	C4(Carbamidomethyl); C5(Carbamidomethyl)	1249.55	0	0.000662			1.73053	2.19367		0
			High	High		YMACCLLYR	3	19	3	Q71U36-2;A8MUB1;A6NHL2-2	M2(Oxidation); C4(Carbamidomethyl); C5(Carbamidomethyl)	1265.55	0	0.00353			1.72091	1.49262		0
			High		High	VGINYQPPTVVPGGDLAK	3	26	3	Q71U36-2;A8MUB1;Q9NY65	Q6(Deamidated)	1825.98	0	0.006578			1.37126		2.14723	0
			High	High		LDHKFDLMYAK	3	26	4	Q71U36-2;A8MUB1;Q9NY65;A6NHL2-2		1380.7	0	0.0001351			1.26756	2.90633		1
				High	High	AFVHWYVGEGMEEGEFSEAR	2	22	3	Q71U36-2;A8MUB1;Q9NY65		2330.02	0	2.611e-06				4.67465	4.66162	0
				High	High	AFVHWYVGEGMEEGEFSEAREDMAALEK	2	17	2	Q71U36-2;A8MUB1	M11(Oxidation)	3233.43	0	1.744e-06				3.52473	4.44528	1
				High		SIQFVDWCPTGFKVGINYQPPTVVPGGDLAK	1	8	1	A8MUB1	C8(Carbamidomethyl)	3390.74	0	4.542e-06				3.24688		1
				High		AYHEQLSVAEITNACFEPANQMVK	1	16	2	Q71U36-2;A8MUB1	N13(Deamidated); C15(Carbamidomethyl); M22(Oxidation)	2767.29	0	9.41e-07				3.08207		0
				High		AYHEQLSVAEITNACFEPANQMVK	1	16	2	Q71U36-2;A8MUB1	N13(Deamidated); C15(Carbamidomethyl)	2751.28	0	2.655e-06				2.94174		0
				High		FDGALNVDLTEFQTNLVPYPR	2	25	3	Q71U36-2;A8MUB1;Q9NY65	Q13(Deamidated); N15(Deamidated)	2411.19	0	0.003607				2.51784		0
					High	RAFVHWYVGEGMEEGEFSEAR	1	22	3	Q71U36-2;A8MUB1;Q9NY65	M12(Oxidation)	2502.12	0	5.148e-08					4.23887	1
					High	VGINYQPPTVVPGGDLAKVQR	2	26	3	Q71U36-2;A8MUB1;Q9NY65	Q6(Deamidated)	2209.21	0	0.0006413					2.41212	1
		High	High			LSVDYGKK	2	22	2	Q71U36-2;A8MUB1		909.505	0.001	0.01938		1.24977	1.9631			1
				High		EIIDPVLDR	1	5	1	A8MUB1		1069.59	0.002	0.02986				1.91806		0
	High			High		EDMAALEK	4	17	2	Q71U36-2;A8MUB1		906.423	0.004	0.04585	1.01666			1.67177		0
B3KS31	Tubulin, beta 6, isoform CRA_a OS=Homo sapiens GN=TUBB6 PE=2 SV=1 - [B3KS31_HUMAN]	107.142	26.47	9	39	83.8872	37.43	12	29	56.3843	23.53	8	31	214.691	40.37	15	64	172.303	34.76	13	50	374	41.9251	4.90674	nucleotide binding; catalytic activity; structural molecule activity	nucleus; cytoplasm; cytoskeleton; membrane; extracellular	metabolic process; cellular component movement; cell organization and biogenesis
	A2	B2	C2	D2	E2	Sequence	# PSMs	# Proteins	# Protein Groups	Protein Group Accessions	Modifications	MH+ [Da]	q-Value	PEP	XCorr A2	XCorr B2	XCorr C2	XCorr D2	XCorr E2	# Missed Cleavages
	High	High		High	High	GHYTEGAELVDAVLDVVRK	12	10	2	P04350;B3KS31		2071.09	0	1.491e-13	5.19602	5.36854		5.82454	6.27195	1
	High	High	High	High	High	LHFFMPGFAPLTSR	47	42	7	Q13885;Q9BVA1;P04350;P07437;B3KS31;Q3ZCM7;Q8IWP6	M5(Oxidation)	1636.83	0	4.226e-06	4.91878	4.88219	4.56246	5.06099	4.83497	0
	High	High	High	High	High	GHYTEGAELVDAVLDVVR	11	10	2	P04350;B3KS31		1942.99	0	1.359e-08	4.49574	3.54835	2.71226	5.49131	5.2155	0
	High	High	High	High	High	LHFFMPGFAPLTSR	34	42	7	Q13885;Q9BVA1;P04350;P07437;B3KS31;Q3ZCM7;Q8IWP6		1620.84	0	2.318e-05	3.88479	4.18558	3.56594	4.60338	4.74732	0
	High	High		High	High	SGPFGQLFRPDNFIFGQTGAGNNWAK	6	5	1	B3KS31	N12(Deamidated); Q17(Deamidated)	2828.36	0	0.0001576	3.62175	3.78328		4.20674	3.84238	0
	High	High	High	High	High	LAVNMVPFPR	11	48	9	Q9H4B7;Q13885;Q9BVA1;Q13509;P04350;P07437;B3KS31;Q3ZCM7;Q8IWP6	M5(Oxidation)	1159.63	0	0.0004708	2.98601	2.86164	2.92249	3.08439	3.08904	0
	High	High	High	High	High	LAVNMVPFPR	6	48	9	Q9H4B7;Q13885;Q9BVA1;Q13509;P04350;P07437;B3KS31;Q3ZCM7;Q8IWP6		1143.63	0	0.000105	2.85979	2.79348	2.70904	3.29972	2.68111	0
	High	High	High	High	High	NSSYFVEWIPNNVK	10	42	7	Q13885;Q9BVA1;Q13509;P04350;P07437;B3KS31;Q8IWP6		1696.83	0	4.345e-06	2.68075	2.24583	2.30036	3.92645	2.70599	0
	High	High	High		High	LAVNMVPFPR	5	48	9	Q9H4B7;Q13885;Q9BVA1;Q13509;P04350;P07437;B3KS31;Q3ZCM7;Q8IWP6	N4(Deamidated); M5(Oxidation)	1160.61	0	0.002122	2.13781	2.09553	2.40336		2.47564	0
	High	High	High	High	High	KLAVNMVPFPR	7	48	9	Q9H4B7;Q13885;Q9BVA1;Q13509;P04350;P07437;B3KS31;Q3ZCM7;Q8IWP6	M6(Oxidation)	1287.72	0	0.0105	2.04682	2.4073	2.03571	2.47603	2.64431	1
	High	High	High	High	High	NSSYFVEWIPNNVK	8	42	7	Q13885;Q9BVA1;Q13509;P04350;P07437;B3KS31;Q8IWP6	N11(Deamidated)	1697.81	0	0.0001507	2.00626	2.51742	1.31869	2.67491	1.3148	0
	High			High	High	SGPFGQLFRPDNFIFGQTGAGNNWAK	6	5	1	B3KS31	N12(Deamidated); Q17(Deamidated); N23(Deamidated)	2829.35	0	0.002173	1.92917			2.69485	2.47844	0
	High	High	High	High	High	YLTVATVFR	5	12	2	Q13509;B3KS31		1069.6	0	0.007068	1.64915	2.54319	2.93804	2.51833	2.29117	0
	High	High	High	High	High	KLAVNMVPFPR	7	48	9	Q9H4B7;Q13885;Q9BVA1;Q13509;P04350;P07437;B3KS31;Q3ZCM7;Q8IWP6		1271.73	0	0.00257	1.37114	2.11109	2.1056	1.47486	2.41655	1
		High		High	High	GLKMASTFIGNSTAIQELFKR	3	5	1	B3KS31	M4(Oxidation)	2328.24	0	5.158e-07		4.02542		4.69767	4.30593	2
		High		High		MASTFIGNSTAIQELFKR	2	5	1	B3KS31	N8(Deamidated)	2015.04	0	9.749e-09		3.56436		4.94748		1
		High		High		LHFFMPGFAPLTSRGSQQYR	2	41	7	Q13885;Q9BVA1;P04350;P07437;B3KS31;Q3ZCM7;Q8IWP6	M5(Oxidation)	2356.17	0	9.503e-06		2.99879		4.70967		1
		High				IREEFPDRIMNTFSVMPSPK	1	6	1	B3KS31	M10(Oxidation)	2410.19	0	0.001155		2.20651				2
			High	High	High	FPGQLNADLR	7	54	9	Q9H4B7;Q13885;Q9BVA1;Q13509;P04350;P07437;B3KS31;Q3ZCM7;Q8IWP6		1130.6	0	0.000145			2.75527	2.40107	1.45364	0
			High	High		IMNTFSVMPSPK	3	17	3	Q13885;Q9BVA1;B3KS31	M2(Oxidation)	1367.67	0	0.00234			1.57241	1.37376		0
				High	High	MASTFIGNSTAIQELFKR	2	5	1	B3KS31	M1(Oxidation)	2030.03	0	1.067e-08				4.92294	4.7007	1
				High		GLKMASTFIGNSTAIQELFKR	1	5	1	B3KS31		2312.25	0	3.535e-06				3.87975		2
				High		LHFFMPGFAPLTSRGSQQYR	2	41	7	Q13885;Q9BVA1;P04350;P07437;B3KS31;Q3ZCM7;Q8IWP6	Q17(Deamidated)	2341.17	0	0.0007131				3.39642		1
				High		FPGQLNADLRK	1	54	9	Q9H4B7;Q13885;Q9BVA1;Q13509;P04350;P07437;B3KS31;Q3ZCM7;Q8IWP6		1258.69	0	2.985e-05				3.39251		1
					High	LHFFMPGFAPLTSRGSQQYR	1	41	7	Q13885;Q9BVA1;P04350;P07437;B3KS31;Q3ZCM7;Q8IWP6		2340.17	0	1.133e-06					4.56148	1
					High	MASTFIGNSTAIQELFKR	1	5	1	B3KS31	M1(Oxidation); N8(Deamidated)	2031.02	0	2.298e-08					4.39976	1
					High	LAVNMVPFPRLHFFMPGFAPLTSR	1	40	7	Q13885;Q9BVA1;P04350;P07437;B3KS31;Q3ZCM7;Q8IWP6	N4(Deamidated); M5(Oxidation); M15(Oxidation)	2778.44	0	4.754e-07					3.29738	1
					High	SGPFGQLFRPDNFIFGQTGAGNNWAK	1	5	1	B3KS31	Q6(Deamidated); N12(Deamidated); Q17(Deamidated); N22(Deamidated)	2830.34	0	0.007918					2.26971	0
				High		NMMAACDPR	3	48	8	Q13885;Q9BVA1;Q13509;P04350;P07437;B3KS31;Q3ZCM7;Q8IWP6	M2(Oxidation); C6(Carbamidomethyl)	1081.42	0.001	0.01518				1.79309		0
	High					LHFFMPGFAPLTSRGSQQYR	2	41	7	Q13885;Q9BVA1;P04350;P07437;B3KS31;Q3ZCM7;Q8IWP6	M5(Oxidation); Q18(Deamidated)	2357.17	0.002	0.03677	1.86652					1
				High	High	KLAVNMVPFPR	2	48	9	Q9H4B7;Q13885;Q9BVA1;Q13509;P04350;P07437;B3KS31;Q3ZCM7;Q8IWP6	N5(Deamidated)	1272.71	0.002	0.02759				2.13566	1.77795	1
				High		NMMAACDPR	1	48	8	Q13885;Q9BVA1;Q13509;P04350;P07437;B3KS31;Q3ZCM7;Q8IWP6	C6(Carbamidomethyl)	1065.43	0.003	0.03583				1.74039		0
		High				GLKMASTFIGNSTAIQELFKR	1	5	1	B3KS31	N11(Deamidated)	2313.24	0.004	0.06692		1.44699				2
			High			KLAVNMVPFPR	1	48	9	Q9H4B7;Q13885;Q9BVA1;Q13509;P04350;P07437;B3KS31;Q3ZCM7;Q8IWP6	N5(Deamidated); M6(Oxidation)	1288.71	0.005	0.065			2.13708			1
Q13509	Tubulin beta-3 chain OS=Homo sapiens GN=TUBB3 PE=1 SV=2 - [TBB3_HUMAN]	78.8337	38.22	14	31	68.8106	44.67	14	30	123.304	38	17	60	201.348	62.89	25	72	179.936	58.67	22	58	450	50.4003	4.93213	nucleotide binding; catalytic activity; structural molecule activity; protein binding	nucleus; cytoplasm; cytoskeleton; membrane	metabolic process; cellular component movement; cell division; cell organization and biogenesis; cell differentiation; development; response to stimulus
	A2	B2	C2	D2	E2	Sequence	# PSMs	# Proteins	# Protein Groups	Protein Group Accessions	Modifications	MH+ [Da]	q-Value	PEP	XCorr A2	XCorr B2	XCorr C2	XCorr D2	XCorr E2	# Missed Cleavages
	High		High	High	High	GHYTEGAELVDSVLDVVRK	15	27	5	Q13885;Q9BVA1;Q13509;P07437;Q8IWP6		2087.08	0	9.939e-11	5.27231		3.62725	7.13074	7.37301	1
	High	High	High	High	High	GHYTEGAELVDSVLDVVR	19	27	5	Q13885;Q9BVA1;Q13509;P07437;Q8IWP6		1958.98	0	3.109e-13	4.95814	5.19864	4.28854	5.38569	5.15508	0
	High		High	High	High	MSSTFIGNSTAIQELFKR	5	5	1	Q13509	M1(Oxidation)	2046.03	0	8.717e-09	4.7271		2.33459	4.98992	4.81213	1
	High			High	High	VREEYPDRIMNTFSVVPSPK	4	7	1	Q13509		2364.2	0	0.0003302	4.01431			4.74034	4.45589	2
	High	High	High	High	High	AILVDLEPGTMDSVR	12	20	4	Q13885;Q9BVA1;Q13509;P07437		1615.84	0	7.831e-07	3.75923	3.7553	3.62605	3.75485	3.95354	0
	High		High		High	VREEYPDRIMNTFSVVPSPK	3	7	1	Q13509	M10(Oxidation)	2380.2	0	5.676e-05	3.70111		2.98454		3.04211	2
	High	High	High	High	High	LHFFMPGFAPLTAR	9	7	1	Q13509	M5(Oxidation)	1620.84	0	1.07e-05	3.64739	3.94961	3.8876	4.50225	4.25007	0
	High				High	SGAFGHLFRPDNFIFGQSGAGNNWAK	4	7	1	Q13509	Q17(Deamidated)	2796.35	0	1.314e-07	3.42382				5.11051	0
	High	High	High	High	High	LHFFMPGFAPLTAR	7	7	1	Q13509		1604.84	0	5.159e-05	3.40711	3.38403	0.890528	4.35945	3.90017	0
	High	High	High	High	High	AILVDLEPGTMDSVR	19	20	4	Q13885;Q9BVA1;Q13509;P07437	M11(Oxidation)	1631.83	0	0.0001457	3.11907	3.52677	3.25204	3.1862	3.49097	0
	High	High	High	High	High	LAVNMVPFPR	11	48	9	Q9H4B7;Q13885;Q9BVA1;Q13509;P04350;P07437;B3KS31;Q3ZCM7;Q8IWP6	M5(Oxidation)	1159.63	0	0.0004708	2.98601	2.86164	2.92249	3.08439	3.08904	0
	High	High	High	High	High	LAVNMVPFPR	6	48	9	Q9H4B7;Q13885;Q9BVA1;Q13509;P04350;P07437;B3KS31;Q3ZCM7;Q8IWP6		1143.63	0	0.000105	2.85979	2.79348	2.70904	3.29972	2.68111	0
	High	High	High	High	High	NSSYFVEWIPNNVK	10	42	7	Q13885;Q9BVA1;Q13509;P04350;P07437;B3KS31;Q8IWP6		1696.83	0	4.345e-06	2.68075	2.24583	2.30036	3.92645	2.70599	0
	High		High	High	High	ISEQFTAMFR	4	37	6	Q13885;Q9BVA1;Q13509;P04350;P07437;Q8IWP6		1229.6	0	5.767e-05	2.55119		3.22102	3.18116	3.22549	0
	High	High	High	High	High	ALTVPELTQQMFDAK	12	17	3	Q13509;P04350;Q8IWP6		1691.87	0	0.002357	2.33471	2.03712	2.1701	3.22049	3.75695	0
	High	High	High		High	LAVNMVPFPR	5	48	9	Q9H4B7;Q13885;Q9BVA1;Q13509;P04350;P07437;B3KS31;Q3ZCM7;Q8IWP6	N4(Deamidated); M5(Oxidation)	1160.61	0	0.002122	2.13781	2.09553	2.40336		2.47564	0
	High	High	High	High	High	KLAVNMVPFPR	7	48	9	Q9H4B7;Q13885;Q9BVA1;Q13509;P04350;P07437;B3KS31;Q3ZCM7;Q8IWP6	M6(Oxidation)	1287.72	0	0.0105	2.04682	2.4073	2.03571	2.47603	2.64431	1
	High	High	High	High	High	NSSYFVEWIPNNVK	8	42	7	Q13885;Q9BVA1;Q13509;P04350;P07437;B3KS31;Q8IWP6	N11(Deamidated)	1697.81	0	0.0001507	2.00626	2.51742	1.31869	2.67491	1.3148	0
	High	High		High	High	ISEQFTAMFRR	4	37	6	Q13885;Q9BVA1;Q13509;P04350;P07437;Q8IWP6		1385.7	0	0.0001641	1.93725	1.44819		2.67549	2.42555	1
	High	High	High	High	High	YLTVATVFR	5	12	2	Q13509;B3KS31		1069.6	0	0.007068	1.64915	2.54319	2.93804	2.51833	2.29117	0
	High	High	High	High	High	ALTVPELTQQMFDAK	8	17	3	Q13509;P04350;Q8IWP6	M11(Oxidation)	1707.86	0	0.000121	1.47083	1.79595	2.45479	2.70446	3.06029	0
	High	High	High	High	High	KLAVNMVPFPR	7	48	9	Q9H4B7;Q13885;Q9BVA1;Q13509;P04350;P07437;B3KS31;Q3ZCM7;Q8IWP6		1271.73	0	0.00257	1.37114	2.11109	2.1056	1.47486	2.41655	1
		High		High	High	GLKMSSTFIGNSTAIQELFKR	3	5	1	Q13509		2328.24	0	5.109e-07		4.02505		4.72246	4.23924	2
		High	High	High	High	MSSTFIGNSTAIQELFKR	7	5	1	Q13509	M1(Oxidation); N8(Deamidated)	2047.01	0	7.134e-11		3.90179	1.84136	4.51428	4.31	1
		High		High		SGAFGHLFRPDNFIFGQSGAGNNWAK	2	7	1	Q13509		2795.34	0	0.005421		2.74418		1.50327		0
		High		High	High	VREEYPDRIMNTFSVVPSPK	4	7	1	Q13509	M10(Oxidation); N11(Deamidated)	2381.2	0	0.0001468		2.20296		2.69505	3.00979	2
		High		High	High	MSSTFIGNSTAIQELFKR	3	5	1	Q13509	M1(Oxidation); N8(Deamidated); Q13(Deamidated)	2048.01	0	0.002087		1.82912		1.79516	2.19836	1
		High				FWEVISDEHGIDPSGNYVGDSDLQLER	1	9	1	Q13509	N16(Deamidated)	3078.4	0	0.001152		1.72623				0
			High	High	High	ISEQFTAMFR	3	37	6	Q13885;Q9BVA1;Q13509;P04350;P07437;Q8IWP6	M8(Oxidation)	1245.59	0	0.002469			3.10088	2.82785	2.60018	0
			High	High	High	FPGQLNADLR	7	54	9	Q9H4B7;Q13885;Q9BVA1;Q13509;P04350;P07437;B3KS31;Q3ZCM7;Q8IWP6		1130.6	0	0.000145			2.75527	2.40107	1.45364	0
			High	High		IMNTFSVVPSPK	2	28	4	Q13509;P04350;P07437;Q8IWP6		1319.7	0	0.0002638			2.72618	2.64607		0
			High	High	High	IMNTFSVVPSPK	3	28	4	Q13509;P04350;P07437;Q8IWP6	M2(Oxidation)	1335.69	0	0.001951			2.35148	2.30057	1.61983	0
			High			RISEQFTAMFR	1	37	6	Q13885;Q9BVA1;Q13509;P04350;P07437;Q8IWP6	M9(Oxidation)	1401.69	0	0.002508			2.09716			1
			High	High	High	ISVYYNEASSHKYVPR	3	7	1	Q13509		1912.95	0	6.325e-07			2.0223	3.85936	2.93614	1
				High	High	MSSTFIGNSTAIQELFKR	2	5	1	Q13509		2030.03	0	3.036e-09				5.0007	4.70126	1
				High		SGAFGHLFRPDNFIFGQSGAGNNWAK	2	7	1	Q13509	Q17(Deamidated); N22(Deamidated)	2797.33	0	0.0001405				3.62168		0
				High	High	FWEVISDEHGIDPSGNYVGDSDLQLER	2	9	1	Q13509		3077.4	0	8.24e-07				3.46854	2.32482	0
				High		FPGQLNADLRK	1	54	9	Q9H4B7;Q13885;Q9BVA1;Q13509;P04350;P07437;B3KS31;Q3ZCM7;Q8IWP6		1258.69	0	2.985e-05				3.39251		1
				High	High	LATPTYGDLNHLVSATMSGVTTSLR	2	7	1	Q13509		2605.33	0	2.07e-05				3.24231	2.02693	0
				High		MREIVHIQAGQCGNQIGAK	1	34	6	P04350;Q8IWP6;Q13885;Q9BVA1;Q13509;P07437	M1(Oxidation); C12(Carbamidomethyl)	2126.06	0	0.0001253				3.03255		1
				High		MREIVHIQAGQCGNQIGAK	2	34	6	P04350;Q8IWP6;Q13885;Q9BVA1;Q13509;P07437	M1(Oxidation); Q11(Deamidated); C12(Carbamidomethyl)	2127.06	0	0.003662				1.89678		1
				High		LATPTYGDLNHLVSATMSGVTTSLR	1	7	1	Q13509	M17(Oxidation)	2621.33	0	0.002427				1.59252		0
					High	MSSTFIGNSTAIQELFKR	1	5	1	Q13509	N8(Deamidated)	2031.02	0	2.169e-08					4.46326	1
					High	ALTVPELTQQMFDAKNMMAACDPR	1	17	3	Q13509;P04350;Q8IWP6	C21(Carbamidomethyl)	2738.26	0	4.438e-06					3.46367	1
					High	ALTVPELTQQMFDAKNMMAACDPR	1	17	3	Q13509;P04350;Q8IWP6	Q9(Deamidated); Q10(Deamidated); C21(Carbamidomethyl)	2740.27	0	5.163e-05					2.63869	1
				High	High	YLTVATVFRGR	2	6	1	Q13509		1282.73	0.001	0.007803				2.1282	1.89937	1
				High		NMMAACDPR	3	48	8	Q13885;Q9BVA1;Q13509;P04350;P07437;B3KS31;Q3ZCM7;Q8IWP6	M2(Oxidation); C6(Carbamidomethyl)	1081.42	0.001	0.01518				1.79309		0
				High		ISVYYNEASSHK	1	7	1	Q13509		1397.67	0.001	0.01311				1.61503		0
				High	High	KLAVNMVPFPR	2	48	9	Q9H4B7;Q13885;Q9BVA1;Q13509;P04350;P07437;B3KS31;Q3ZCM7;Q8IWP6	N5(Deamidated)	1272.71	0.002	0.02759				2.13566	1.77795	1
			High			EEYPDRIMNTFSVVPSPK	1	23	3	Q13509;P07437;Q8IWP6	M8(Oxidation)	2125.03	0.003	0.04186			1.68621			1
				High		NMMAACDPR	1	48	8	Q13885;Q9BVA1;Q13509;P04350;P07437;B3KS31;Q3ZCM7;Q8IWP6	C6(Carbamidomethyl)	1065.43	0.003	0.03583				1.74039		0
			High			KLAVNMVPFPR	1	48	9	Q9H4B7;Q13885;Q9BVA1;Q13509;P04350;P07437;B3KS31;Q3ZCM7;Q8IWP6	N5(Deamidated); M6(Oxidation)	1288.71	0.005	0.065			2.13708			1
		High				ISEQFTAMFRR	1	37	6	Q13885;Q9BVA1;Q13509;P04350;P07437;Q8IWP6	M8(Oxidation)	1401.7	0.007	0.1255		0.888504				1
P12277	Creatine kinase B-type OS=Homo sapiens GN=CKB PE=1 SV=1 - [KCRB_HUMAN]	62.4618	38.32	11	26	64.0666	35.17	12	23	64.8789	40.94	14	32	217.716	73.49	23	75	175.962	60.1	17	64	381	42.6173	5.59229	nucleotide binding; catalytic activity; protein binding	cytoplasm; mitochondrion; cytosol; extracellular	metabolic process; development; cellular homeostasis
	A2	B2	C2	D2	E2	Sequence	# PSMs	# Proteins	# Protein Groups	Protein Group Accessions	Modifications	MH+ [Da]	q-Value	PEP	XCorr A2	XCorr B2	XCorr C2	XCorr D2	XCorr E2	# Missed Cleavages
	High	High	High	High	High	LAVEALSSLDGDLAGRYYALK	15	4	1	P12277		2225.18	0	1.499e-08	5.89971	6.37096	3.38979	6.57427	5.68509	1
	High			High		HGGYKPSDEHKTDLNPDNLQGGDDLDPNYVLSSR	2	4	1	P12277	Q20(Deamidated)	3754.74	0	4.917e-09	4.98566			4.97303		1
	High			High	High	LRFPAEDEFPDLSAHNNHMAK	6	4	1	P12277	N16(Deamidated); M19(Oxidation)	2456.14	0	1.127e-06	4.5676			4.57038	2.57057	1
	High	High	High	High	High	AIEKLAVEALSSLDGDLAGR	20	3	1	P12277		2028.1	0	7.686e-06	4.32198	4.13357	2.93391	5.06211	4.69137	1
	High	High	High	High	High	LAVEALSSLDGDLAGR	16	4	1	P12277		1586.84	0	1.377e-08	3.63268	3.77942	3.41594	3.75	3.98963	0
	High	High		High	High	LRFPAEDEFPDLSAHNNHMAK	8	4	1	P12277		2439.15	0	1.022e-06	3.43932	2.67683		4.44204	4.31397	1
	High	High		High	High	AIEKLAVEALSSLDGDLAGRYYALK	10	3	1	P12277		2666.44	0	2.708e-10	3.38465	2.7396		5.9721	6.65321	2
	High	High	High	High	High	VLTPELYAELR	14	5	1	P12277		1303.72	0	0.002846	3.1317	2.89875	3.19886	3.13197	3.25087	0
	High	High	High	High	High	FCTGLTQIETLFK	7	2	1	P12277	C2(Carbamidomethyl)	1557.8	0	3.61e-05	3.01377	2.41506	1.97987	3.03839	2.87451	0
	High	High	High	High	High	VLTPELYAELRAK	7	5	1	P12277		1502.86	0	8.76e-05	2.91566	3.10062	3.18605	3.28535	3.19194	1
	High					LLIEMEQRLEQGQAIDDLMPAQK	3	4	1	P12277	Q11(Deamidated); M19(Oxidation)	2686.35	0	0.003689	2.65606					1
	High	High	High	High	High	LLIEMEQRLEQGQAIDDLMPAQK	6	4	1	P12277	M5(Oxidation); M19(Oxidation)	2701.35	0	2.888e-07	2.23233	2.93917	1.84293	2.98725	4.24628	1
	High			High	High	LLIEMEQRLEQGQAIDDLMPAQK	9	4	1	P12277	Q13(Deamidated)	2670.36	0	0.02469	1.94131			4.48892	3.78113	1
	High		High	High	High	LGFSEVELVQMVVDGVK	11	4	1	P12277	M11(Oxidation)	1864.97	0	4.784e-06	1.34146		3.22434	3.39602	3.26782	0
	High	High		High	High	LRFPAEDEFPDLSAHNNHMAK	10	4	1	P12277	N16(Deamidated)	2440.13	0	9.23e-05	1.29228	2.9795		3.88292	5.22914	1
		High	High	High		RGTGGVDTAAVGGVFDVSNADR	3	4	1	P12277		2121.03	0	4.367e-10		3.47891	6.24486	5.96281		1
		High	High	High	High	LGFSEVELVQMVVDGVK	7	4	1	P12277		1848.97	0	8.638e-09		1.30415	1.52283	3.41333	2.73048	0
		High		High	High	LLIEMEQR	4	4	1	P12277	M5(Oxidation)	1047.55	0	0.0009923		1.25164		2.05768	2.05426	0
			High	High		GTGGVDTAAVGGVFDVSNADR	3	4	1	P12277		1964.93	0	1.471e-09			3.79905	4.81469		0
			High			TDLNPDNLQGGDDLDPNYVLSSR	1	4	1	P12277		2518.17	0	0.0001328			2.01795			0
			High	High		GFCLPPHCSR	11	3	1	P12277	C3(Carbamidomethyl); C8(Carbamidomethyl)	1230.55	0	0.002402			1.69792	2.05614		0
			High			DLFDPIIEDR	1	5	1	P12277		1232.62	0	0.005734			1.54958			0
				High		RGTGGVDTAAVGGVFDVSNADRLGFSEVELVQMVVDGVK	2	4	1	P12277	M33(Oxidation)	3967	0	5.214e-11				7.64738		2
				High	High	SMTEAEQQQLIDDHFLFDKPVSPLLLASGMAR	2	4	1	P12277		3587.78	0	5.489e-08				5.4294	4.73461	0
				High		SKDYEFMWNPHLGYILTCPSNLGTGLR	1	5	1	P12277	M7(Oxidation); C18(Carbamidomethyl)	3185.51	0	4.173e-06				4.92343		1
				High	High	GIWHNDNKTFLVWVNEEDHLR	2	4	1	P12277		2622.28	0	2.027e-06				4.22018	1.77264	1
				High		LLIEMEQRLEQGQAIDDLMPAQK	2	4	1	P12277	M5(Oxidation); Q13(Deamidated); M19(Oxidation)	2702.35	0	0.0001232				4.10468		1
				High	High	LRFPAEDEFPDLSAHNNHMAK	3	4	1	P12277	M19(Oxidation)	2455.15	0	1.594e-07				4.09183	4.06187	1
				High	High	LLIEMEQRLEQGQAIDDLMPAQK	2	4	1	P12277	M19(Oxidation)	2685.36	0	8.672e-06				4.00794	3.78405	1
				High	High	GIWHNDNKTFLVWVNEEDHLR	4	4	1	P12277	N7(Deamidated)	2623.29	0	5.119e-07				3.95376	4.28543	1
				High		SKDYEFMWNPHLGYILTCPSNLGTGLR	1	5	1	P12277	N9(Deamidated); C18(Carbamidomethyl)	3170.52	0	1.451e-07				3.86841		1
				High		SMTEAEQQQLIDDHFLFDKPVSPLLLASGMAR	1	4	1	P12277	M30(Oxidation)	3603.78	0	3.831e-07				3.83077		0
				High		LEQGQAIDDLMPAQK	2	4	1	P12277		1656.82	0	5.402e-05				2.94325		0
				High	High	LEQGQAIDDLMPAQK	6	4	1	P12277	M11(Oxidation)	1672.82	0	0.002398				1.88035	1.77425	0
				High	High	AGVHIKLPNLGKHEK	4	5	1	P12277		1640.96	0	0.0001841				1.76212	2.25331	2
				High		FSEVLKR	1	5	1	P12277		878.509	0	0.0007675				1.62266		1
					High	RGTGGVDTAAVGGVFDVSNADRLGFSEVELVQMVVDGVK	1	4	1	P12277		3950.99	0	2.996e-12					6.48441	2
					High	SKDYEFMWNPHLGYILTCPSNLGTGLR	1	5	1	P12277	C18(Carbamidomethyl)	3169.52	0	1.887e-07					5.13423	1
					High	SMTEAEQQQLIDDHFLFDKPVSPLLLASGMAR	3	4	1	P12277	Q7(Deamidated); M30(Oxidation)	3604.78	0	5.175e-08					4.05309	0
					High	SKDYEFMWNPHLGYILTCPSNLGTGLR	1	5	1	P12277	M7(Oxidation); N9(Deamidated); C18(Carbamidomethyl)	3186.51	0	4.018e-06					3.99924	1
					High	RGTGGVDTAAVGGVFDVSNADRLGFSEVELVQMVVDGVK	1	4	1	P12277	N19(Deamidated); Q32(Deamidated); M33(Oxidation)	3968.99	0	4.164e-08					3.32066	2
		High	High	High	High	LLIEMEQR	4	4	1	P12277		1031.56	0.001	0.006063		1.63371	2.0948	2.52067	2.23208	0
				High		FPAEDEFPDLSAHNNHMAK	1	4	1	P12277		2169.96	0.001	0.01022				1.76763		0
					High	LGFSEVELVQMVVDGVK	1	4	1	P12277	Q10(Deamidated); M11(Oxidation)	1865.97	0.005	0.08728					1.47135	0
Q3ZCM7	Tubulin beta-8 chain OS=Homo sapiens GN=TUBB8 PE=1 SV=2 - [TBB8_HUMAN]	79.3405	21.62	7	30	63.7937	16.44	7	26	68.8144	11.26	5	33	200.711	28.15	12	69	139.58	24.1	9	44	444	49.7439	4.89404	nucleotide binding; catalytic activity; structural molecule activity	cytoplasm; cytoskeleton; membrane; extracellular	metabolic process; cellular component movement; cell organization and biogenesis
	A2	B2	C2	D2	E2	Sequence	# PSMs	# Proteins	# Protein Groups	Protein Group Accessions	Modifications	MH+ [Da]	q-Value	PEP	XCorr A2	XCorr B2	XCorr C2	XCorr D2	XCorr E2	# Missed Cleavages
	High	High	High	High	High	LHFFMPGFAPLTSR	47	42	7	Q13885;Q9BVA1;P04350;P07437;B3KS31;Q3ZCM7;Q8IWP6	M5(Oxidation)	1636.83	0	4.226e-06	4.91878	4.88219	4.56246	5.06099	4.83497	0
	High	High	High	High	High	LHFFMPGFAPLTSR	34	42	7	Q13885;Q9BVA1;P04350;P07437;B3KS31;Q3ZCM7;Q8IWP6		1620.84	0	2.318e-05	3.88479	4.18558	3.56594	4.60338	4.74732	0
	High	High	High	High	High	AVLVDLEPGTMDSVR	9	16	3	P04350;Q3ZCM7;Q8IWP6		1601.83	0	2.263e-06	3.46928	2.72315	4.29786	4.33842	3.94008	0
	High	High	High	High	High	LAVNMVPFPR	11	48	9	Q9H4B7;Q13885;Q9BVA1;Q13509;P04350;P07437;B3KS31;Q3ZCM7;Q8IWP6	M5(Oxidation)	1159.63	0	0.0004708	2.98601	2.86164	2.92249	3.08439	3.08904	0
	High	High	High	High	High	LAVNMVPFPR	6	48	9	Q9H4B7;Q13885;Q9BVA1;Q13509;P04350;P07437;B3KS31;Q3ZCM7;Q8IWP6		1143.63	0	0.000105	2.85979	2.79348	2.70904	3.29972	2.68111	0
	High					EAESCDCLQGFQLTHSLGGGTGSGMGTLLLSK	1	22	4	Q3ZCM7;P04350;P07437;Q8IWP6	C5(Carbamidomethyl); C7(Carbamidomethyl)	3311.53	0	0.0004285	2.68837					0
	High	High	High	High	High	AVLVDLEPGTMDSVR	22	16	3	P04350;Q3ZCM7;Q8IWP6	M11(Oxidation)	1617.82	0	0.002252	2.61974	2.45481	3.24029	3.35533	3.37084	0
	High	High	High		High	LAVNMVPFPR	5	48	9	Q9H4B7;Q13885;Q9BVA1;Q13509;P04350;P07437;B3KS31;Q3ZCM7;Q8IWP6	N4(Deamidated); M5(Oxidation)	1160.61	0	0.002122	2.13781	2.09553	2.40336		2.47564	0
	High	High	High	High	High	KLAVNMVPFPR	7	48	9	Q9H4B7;Q13885;Q9BVA1;Q13509;P04350;P07437;B3KS31;Q3ZCM7;Q8IWP6	M6(Oxidation)	1287.72	0	0.0105	2.04682	2.4073	2.03571	2.47603	2.64431	1
	High	High		High	High	MSATFIGNNTAIQELFKR	4	3	1	Q3ZCM7	M1(Oxidation)	2057.05	0	0.002042	1.81111	1.54831		2.36264	1.90467	1
	High	High	High	High	High	KLAVNMVPFPR	7	48	9	Q9H4B7;Q13885;Q9BVA1;Q13509;P04350;P07437;B3KS31;Q3ZCM7;Q8IWP6		1271.73	0	0.00257	1.37114	2.11109	2.1056	1.47486	2.41655	1
		High		High		LHFFMPGFAPLTSRGSQQYR	2	41	7	Q13885;Q9BVA1;P04350;P07437;B3KS31;Q3ZCM7;Q8IWP6	M5(Oxidation)	2356.17	0	9.503e-06		2.99879		4.70967		1
		High		High		TAVCDIPPR	15	38	6	Q13885;Q9BVA1;P04350;P07437;Q3ZCM7;Q8IWP6	C4(Carbamidomethyl)	1028.52	0	3.949e-05		1.78676		2.34438		0
			High	High	High	FPGQLNADLR	7	54	9	Q9H4B7;Q13885;Q9BVA1;Q13509;P04350;P07437;B3KS31;Q3ZCM7;Q8IWP6		1130.6	0	0.000145			2.75527	2.40107	1.45364	0
				High		EAESCDCLQGFQLTHSLGGGTGSGMGTLLLSK	2	22	4	Q3ZCM7;P04350;P07437;Q8IWP6	C5(Carbamidomethyl); C7(Carbamidomethyl); Q12(Deamidated)	3312.54	0	8.624e-10				5.30159		0
				High		KEAESCDCLQGFQLTHSLGGGTGSGMGTLLLSK	1	21	4	Q3ZCM7;P04350;P07437;Q8IWP6	C6(Carbamidomethyl); C8(Carbamidomethyl); Q10(Deamidated); Q13(Deamidated); M26(Oxidation)	3457.62	0	1.174e-08				4.20114		1
				High		LHFFMPGFAPLTSRGSQQYR	2	41	7	Q13885;Q9BVA1;P04350;P07437;B3KS31;Q3ZCM7;Q8IWP6	Q17(Deamidated)	2341.17	0	0.0007131				3.39642		1
				High		FPGQLNADLRK	1	54	9	Q9H4B7;Q13885;Q9BVA1;Q13509;P04350;P07437;B3KS31;Q3ZCM7;Q8IWP6		1258.69	0	2.985e-05				3.39251		1
				High		EAESCDCLQGFQLTHSLGGGTGSGMGTLLLSK	1	22	4	Q3ZCM7;P04350;P07437;Q8IWP6	C5(Carbamidomethyl); C7(Carbamidomethyl); Q9(Deamidated); M25(Oxidation)	3328.53	0	3.528e-05				2.35338		0
				High	High	MSATFIGNNTAIQELFKR	4	3	1	Q3ZCM7	M1(Oxidation); N9(Deamidated)	2058.04	0	0.00153				2.1627	2.01015	1
					High	LHFFMPGFAPLTSRGSQQYR	1	41	7	Q13885;Q9BVA1;P04350;P07437;B3KS31;Q3ZCM7;Q8IWP6		2340.17	0	1.133e-06					4.56148	1
					High	KEAESCDCLQGFQLTHSLGGGTGSGMGTLLLSK	2	21	4	Q3ZCM7;P04350;P07437;Q8IWP6	C6(Carbamidomethyl); C8(Carbamidomethyl); Q10(Deamidated)	3440.64	0	2.342e-07					3.96534	1
					High	KEAESCDCLQGFQLTHSLGGGTGSGMGTLLLSK	1	21	4	Q3ZCM7;P04350;P07437;Q8IWP6	C6(Carbamidomethyl); C8(Carbamidomethyl); Q13(Deamidated); M26(Oxidation)	3456.62	0	1.428e-08					3.95727	1
					High	LAVNMVPFPRLHFFMPGFAPLTSR	1	40	7	Q13885;Q9BVA1;P04350;P07437;B3KS31;Q3ZCM7;Q8IWP6	N4(Deamidated); M5(Oxidation); M15(Oxidation)	2778.44	0	4.754e-07					3.29738	1
				High		NMMAACDPR	3	48	8	Q13885;Q9BVA1;Q13509;P04350;P07437;B3KS31;Q3ZCM7;Q8IWP6	M2(Oxidation); C6(Carbamidomethyl)	1081.42	0.001	0.01518				1.79309		0
	High					LHFFMPGFAPLTSRGSQQYR	2	41	7	Q13885;Q9BVA1;P04350;P07437;B3KS31;Q3ZCM7;Q8IWP6	M5(Oxidation); Q18(Deamidated)	2357.17	0.002	0.03677	1.86652					1
				High	High	KLAVNMVPFPR	2	48	9	Q9H4B7;Q13885;Q9BVA1;Q13509;P04350;P07437;B3KS31;Q3ZCM7;Q8IWP6	N5(Deamidated)	1272.71	0.002	0.02759				2.13566	1.77795	1
				High		NMMAACDPR	1	48	8	Q13885;Q9BVA1;Q13509;P04350;P07437;B3KS31;Q3ZCM7;Q8IWP6	C6(Carbamidomethyl)	1065.43	0.003	0.03583				1.74039		0
			High			KLAVNMVPFPR	1	48	9	Q9H4B7;Q13885;Q9BVA1;Q13509;P04350;P07437;B3KS31;Q3ZCM7;Q8IWP6	N5(Deamidated); M6(Oxidation)	1288.71	0.005	0.065			2.13708			1
O60814	Histone H2B type 1-K OS=Homo sapiens GN=HIST1H2BK PE=1 SV=3 - [H2B1K_HUMAN]	30.2995	34.92	5	12	56.3181	34.92	6	24	24.98	42.86	5	13	64.5879	48.41	7	26	54.7286	41.27	7	25	126	13.8816	10.3159	DNA binding; protein binding	chromosome; extracellular; nucleus; organelle lumen	defense response; response to stimulus; cell organization and biogenesis; metabolic process
	A2	B2	C2	D2	E2	Sequence	# PSMs	# Proteins	# Protein Groups	Protein Group Accessions	Modifications	MH+ [Da]	q-Value	PEP	XCorr A2	XCorr B2	XCorr C2	XCorr D2	XCorr E2	# Missed Cleavages
	High	High	High	High	High	AMGIMNSFVNDIFER	25	20	1	O60814	M2(Oxidation); M5(Oxidation); N6(Deamidated)	1776.79	0	1.364e-06	4.21012	3.71773	2.75811	3.97139	3.83774	0
	High	High	High	High	High	AMGIMNSFVNDIFER	14	20	1	O60814	M2(Oxidation); M5(Oxidation)	1775.81	0	2.185e-06	3.92364	4.12488	3.12902	4.44713	4.16873	0
	High	High		High	High	AMGIMNSFVNDIFERIAGEASR	9	18	1	O60814	M2(Oxidation); M5(Oxidation); N10(Deamidated)	2461.14	0	4.046e-06	3.2342	2.64834		4.4985	4.22144	1
	High	High		High	High	AMGIMNSFVNDIFER	6	20	1	O60814	M2(Oxidation)	1759.82	0	3.108e-08	2.77921	2.92136		4.25294	4.06192	0
	High	High	High	High	High	STITSREIQTAVR	7	18	1	O60814		1461.8	0	0.0122	1.1395	1.58597	1.35218	2.03243	1.97183	1
		High			High	EIQTAVRLLLPGELAK	2	20	2	Q96A08;O60814		1751.04	0	0.0003217		3.41806			3.06239	1
		High		High	High	AMGIMNSFVNDIFERIAGEASR	4	18	1	O60814	M2(Oxidation); M5(Oxidation)	2460.16	0	3.17e-07		3.02594		3.37874	3.8648	1
		High	High	High		AMGIMNSFVNDIFER	3	20	1	O60814	M2(Oxidation); M5(Oxidation); N6(Deamidated); N10(Deamidated)	1777.79	0	6.435e-08		2.4983	2.78447	2.98315		0
		High		High		AMGIMNSFVNDIFER	2	20	1	O60814	N6(Deamidated)	1744.8	0	0.0003094		2.21457		2.42408		0
			High	High	High	LLLPGELAKHAVSEGTK	3	21	2	Q96A08;O60814		1763.01	0	2.678e-05			2.00561	1.91553	2.93983	1
				High	High	AMGIMNSFVNDIFER	3	20	1	O60814		1743.82	0	6.117e-07				3.65845	3.61522	0
					High	AMGIMNSFVNDIFERIAGEASR	1	18	1	O60814	M2(Oxidation); M5(Oxidation); N6(Deamidated); N10(Deamidated)	2462.15	0	0.0006967					1.69136	1
	High	High	High	High	High	LLLPGELAK	10	22	2	Q96A08;O60814		953.603	0.001	0.01417	1.87578	1.71944	1.88612	1.85206	1.97304	0
					High	AMGIMNSFVNDIFERIAGEASR	1	18	1	O60814	M2(Oxidation)	2444.18	0.001	0.01678					1.98458	1
	High	High		High	High	EIQTAVR	5	20	2	Q96A08;O60814		816.458	0.002	0.03299	1.26075	1.05855		1.45391	1.33643	0
		High		High		EIQTAVR	2	20	2	Q96A08;O60814	Q3(Deamidated)	817.44	0.002	0.02252		1.34318		1.40423		0
			High	High		ESYSVYVYK	2	15	1	O60814		1137.55	0.002	0.03398			1.49898	1.50496		0
					High	AMGIMNSFVNDIFER	1	20	1	O60814	N6(Deamidated); N10(Deamidated)	1745.78	0.009	0.1909					1.29598	0
Q9NY65	Tubulin alpha-8 chain OS=Homo sapiens GN=TUBA8 PE=1 SV=1 - [TBA8_HUMAN]	62.9897	27.62	8	23	53.9139	38.53	13	22	61.827	40.31	13	38	125.909	41.2	15	44	116.381	42.54	14	37	449	50.0616	5.05908	nucleotide binding; catalytic activity; structural molecule activity	cytoplasm; cytoskeleton	metabolic process; cellular component movement; cell organization and biogenesis
	A2	B2	C2	D2	E2	Sequence	# PSMs	# Proteins	# Protein Groups	Protein Group Accessions	Modifications	MH+ [Da]	q-Value	PEP	XCorr A2	XCorr B2	XCorr C2	XCorr D2	XCorr E2	# Missed Cleavages
	High	High	High	High	High	QLFHPEQLITGKEDAANNYAR	16	32	3	Q71U36-2;A8MUB1;Q9NY65		2415.2	0	3.643e-09	6.60956	5.77321	5.15635	6.7671	7.05067	1
	High	High	High	High	High	QLFHPEQLITGKEDAANNYAR	20	32	3	Q71U36-2;A8MUB1;Q9NY65	N17(Deamidated)	2416.19	0	3.515e-06	5.6142	3.75966	4.10949	7.06599	5.44554	1
	High	High	High	High	High	VGINYQPPTVVPGGDLAK	8	26	3	Q71U36-2;A8MUB1;Q9NY65		1824.98	0	7.433e-05	4.04436	3.24266	3.3236	3.4962	3.39287	0
	High	High	High	High	High	AVCMLSNTTAIAEAWAR	10	22	3	Q71U36-2;A8MUB1;Q9NY65	C3(Carbamidomethyl)	1864.91	0	1.587e-08	3.80845	4.06102	3.24299	4.53269	4.30357	0
	High	High	High	High	High	AVCMLSNTTAIAEAWAR	9	22	3	Q71U36-2;A8MUB1;Q9NY65	C3(Carbamidomethyl); M4(Oxidation)	1880.9	0	2.88e-07	3.54781	3.45142	4.00953	3.69087	3.82016	0
	High	High			High	AVCMLSNTTAIAEAWAR	4	22	3	Q71U36-2;A8MUB1;Q9NY65	C3(Carbamidomethyl); M4(Oxidation); N7(Deamidated)	1881.9	0	0.0003896	3.24911	2.84455			3.54296	0
	High	High	High	High	High	AFVHWYVGEGMEEGEFSEAR	6	22	3	Q71U36-2;A8MUB1;Q9NY65	M11(Oxidation)	2346.01	0	1.22e-05	2.66953	3.69881	3.40989	5.05799	4.3514	0
	High			High	High	FDGALNVDLTEFQTNLVPYPR	4	25	3	Q71U36-2;A8MUB1;Q9NY65	Q13(Deamidated)	2410.21	0	0.0002066	2.65911			1.77636	3.58433	0
	High					TIQFVDWCPTGFK	1	17	2	Q71U36-2;Q9NY65	Q3(Deamidated); C8(Carbamidomethyl)	1599.77	0	0.002065	2.26286					0
	High			High	High	QLFHPEQLITGKEDAANNYAR	8	32	3	Q71U36-2;A8MUB1;Q9NY65	Q1(Deamidated); Q7(Deamidated)	2417.19	0	4.486e-07	1.93134			3.27168	2.95974	1
	High	High	High	High	High	QLFHPEQLITGK	5	34	3	Q9NY65;A8MUB1;Q71U36-2		1410.77	0	0.007645	1.87898	1.5531	2.26147	2.80724	2.71691	0
	High	High	High	High	High	NLDIERPTYTNLNR	7	25	3	Q71U36-2;A8MUB1;Q9NY65		1718.88	0	9.043e-06	1.17474	1.8215	4.41208	2.76838	2.76451	0
		High	High	High	High	FDGALNVDLTEFQTNLVPYPR	7	25	3	Q71U36-2;A8MUB1;Q9NY65		2409.2	0	1.961e-07		2.93128	1.87	1.94799	3.4529	0
		High	High	High	High	TIQFVDWCPTGFK	4	17	2	Q71U36-2;Q9NY65	C8(Carbamidomethyl)	1598.77	0	0.0008229		2.89355	1.68782	2.63658	2.91914	0
		High		High	High	VGINYQPPTVVPGGDLAKVQR	3	26	3	Q71U36-2;A8MUB1;Q9NY65		2208.21	0	3e-07		2.33571		3.55247	3.25173	1
		High	High	High	High	IHFPLVTYAPIISAEK	4	5	1	Q9NY65		1799.01	0	0.001434		2.11188	1.476	3.04738	3.56441	0
		High	High	High		AVMIDLEPTVVDEVR	4	3	1	Q9NY65	M3(Oxidation)	1701.87	0	0.0001363		1.73053	2.79982	2.8639		0
		High	High	High	High	LISQIVSSITASLR	16	19	2	A8MUB1;Q9NY65		1487.88	0	0.0002976		1.38641	3.06051	3.32652	3.51398	0
			High	High		LDHKFDLMYAK	2	26	4	Q71U36-2;A8MUB1;Q9NY65;A6NHL2-2	M8(Oxidation)	1396.69	0	5.265e-05			2.36424	1.52455		1
			High	High		RNLDIERPTYTNLNR	3	25	3	Q71U36-2;A8MUB1;Q9NY65		1874.98	0	0.0003527			2.12347	1.66275		1
			High			NLDIERPTYTNLNR	3	25	3	Q71U36-2;A8MUB1;Q9NY65	N1(Deamidated)	1719.87	0	0.000683			1.93734			0
			High	High	High	AVMIDLEPTVVDEVR	4	3	1	Q9NY65		1685.88	0	0.0001646			1.87571	1.98207	2.85296	0
			High		High	VGINYQPPTVVPGGDLAK	3	26	3	Q71U36-2;A8MUB1;Q9NY65	Q6(Deamidated)	1825.98	0	0.006578			1.37126		2.14723	0
			High	High		LDHKFDLMYAK	3	26	4	Q71U36-2;A8MUB1;Q9NY65;A6NHL2-2		1380.7	0	0.0001351			1.26756	2.90633		1
				High	High	AFVHWYVGEGMEEGEFSEAR	2	22	3	Q71U36-2;A8MUB1;Q9NY65		2330.02	0	2.611e-06				4.67465	4.66162	0
				High		FDGALNVDLTEFQTNLVPYPR	2	25	3	Q71U36-2;A8MUB1;Q9NY65	Q13(Deamidated); N15(Deamidated)	2411.19	0	0.003607				2.51784		0
					High	RAFVHWYVGEGMEEGEFSEAR	1	22	3	Q71U36-2;A8MUB1;Q9NY65	M12(Oxidation)	2502.12	0	5.148e-08					4.23887	1
					High	VGINYQPPTVVPGGDLAKVQR	2	26	3	Q71U36-2;A8MUB1;Q9NY65	Q6(Deamidated)	2209.21	0	0.0006413					2.41212	1
					High	GHYTVGKESIDLVLDRIR	1	4	1	Q9NY65		2071.12	0	0.006313					1.72309	2
		High		High		RTIQFVDWCPTGFK	2	17	2	Q71U36-2;Q9NY65	C9(Carbamidomethyl)	1754.87	0.001	0.004172		1.08682		3.08215		1
Q0QEN7	ATP synthase subunit beta (Fragment) OS=Homo sapiens GN=ATP5B PE=2 SV=1 - [Q0QEN7_HUMAN]	34.4163	39.33	10	11	53.8504	41.35	14	25	60.526	48.54	16	28	118.906	59.78	20	36	133.27	70.56	22	36	445	48.083	5.07178	nucleotide binding; transporter activity; metal ion binding; protein binding; catalytic activity; receptor activity	nucleus; cytoplasm; mitochondrion; membrane; organelle lumen; cell surface; extracellular	development; cell differentiation; metabolic process; transport; cellular component movement; regulation of biological process; cellular homeostasis
	A2	B2	C2	D2	E2	Sequence	# PSMs	# Proteins	# Protein Groups	Protein Group Accessions	Modifications	MH+ [Da]	q-Value	PEP	XCorr A2	XCorr B2	XCorr C2	XCorr D2	XCorr E2	# Missed Cleavages
	High			High		KGSITSVQAIYVPADDLTDPAPATTFAHLDATTVLSR	2	5	1	Q0QEN7	Q8(Deamidated)	3843.97	0	5.389e-10	5.31597			4.55418		1
	High	High	High	High	High	FLSQPFQVAEVFTGHMGK	5	4	1	Q0QEN7	M16(Oxidation)	2039	0	1.737e-06	3.87054	2.10311	1.89756	3.87573	4.32326	0
	High	High	High	High	High	AIAELGIYPAVDPLDSTSR	16	5	1	Q0QEN7		1988.03	0	8.74e-08	3.83918	4.12209	3.71131	4.04242	4.83583	0
	High	High	High	High	High	VLDSGAPIKIPVGPETLGR	11	5	1	Q0QEN7		1919.1	0	3.292e-09	3.73049	5.15512	3.15269	4.3426	4.55604	1
	High	High	High			IMDPNIVGSEHYDVAR	3	5	1	Q0QEN7	M2(Oxidation)	1831.86	0	1.654e-07	3.54395	2.2983	2.06737			0
	High	High	High	High	High	LVLEVAQHLGESTVR	11	3	1	Q0QEN7		1650.92	0	1.909e-09	3.27734	3.27206	3.71728	4.17821	3.59594	0
	High	High		High	High	ETRLVLEVAQHLGESTVR	7	3	1	Q0QEN7		2037.11	0	8.41e-07	3.04041	3.57972		4.53631	4.65285	1
	High	High	High	High	High	FTQAGSEVSALLGR	9	4	1	Q0QEN7		1435.75	0	1.329e-06	3.00824	2.92173	3.39936	3.58153	3.14058	0
	High	High	High	High	High	VVDLLAPYAK	5	5	1	Q0QEN7		1088.64	0	0.006335	1.95461	1.86993	2.23648	2.53215	2.47886	0
		High	High	High	High	GQKVLDSGAPIKIPVGPETLGR	4	5	1	Q0QEN7		2232.27	0	2.031e-08		3.57827	4.25421	4.8407	4.13255	2
		High		High	High	SLQDIIAILGMDELSEEDKLTVSR	4	5	1	Q0QEN7	M11(Oxidation)	2691.38	0	4.806e-10		2.39928		4.47672	4.73511	1
		High	High	High	High	IMDPNIVGSEHYDVAR	4	5	1	Q0QEN7		1815.87	0	6.884e-09		2.32538	2.52292	2.69986	3.29844	0
		High	High	High	High	IMNVIGEPIDERGPIKTK	4	5	1	Q0QEN7		2010.11	0	0.001235		2.28079	2.15908	3.41223	2.81896	2
		High	High	High	High	TIAMDGTEGLVR	8	5	1	Q0QEN7	M4(Oxidation)	1278.64	0	0.0004869		2.23605	1.78529	1.80898	2.13805	0
		High	High	High	High	TVLIMELINNVAK	8	7	1	Q0QEN7	M5(Oxidation)	1473.83	0	5.249e-05		2.18414	2.07239	2.39767	3.24232	0
		High	High		High	IMNVIGEPIDERGPIK	3	5	1	Q0QEN7	M2(Oxidation)	1796.96	0	2.528e-05		2.08706	3.54992		3.65802	1
		High	High	High		IMNVIGEPIDERGPIKTK	3	5	1	Q0QEN7	M2(Oxidation)	2026.09	0	0.00182		1.59354	1.78892	1.38583		2
			High			VALTGLTVAEYFR	1	5	1	Q0QEN7		1439.79	0	9.528e-05			3.24935			0
			High			IGLFGGAGVGK	1	5	1	Q0QEN7		975.563	0	0.0001975			2.83591			0
			High	High	High	AHGGYSVFAGVGER	3	7	1	Q0QEN7		1406.68	0	0.0006706			2.33981	3.04507	1.54959	0
			High			IPSAVGYQPTLATDMGTMQER	1	7	1	Q0QEN7	M15(Oxidation); M18(Oxidation)	2298.07	0	0.009125			2.00694			0
				High	High	ILQDYKSLQDIIAILGMDELSEEDKLTVSR	2	4	1	Q0QEN7	M17(Oxidation)	3451.79	0	2.362e-12				5.04934	6.62713	2
				High	High	KGSITSVQAIYVPADDLTDPAPATTFAHLDATTVLSR	2	5	1	Q0QEN7		3843	0	2.053e-08				4.82214	4.58128	1
				High		FLSQPFQVAEVFTGHMGK	2	4	1	Q0QEN7	Q4(Deamidated)	2024.01	0	3.276e-05				4.23784		0
				High	High	IMNVIGEPIDERGPIK	2	5	1	Q0QEN7		1780.96	0	1.995e-06				4.05107	3.56981	1
				High		EGNDLYHEMIESGVINLKDATSK	1	7	1	Q0QEN7		2563.25	0	2.634e-05				3.71931		1
				High	High	TREGNDLYHEMIESGVINLKDATSK	3	7	1	Q0QEN7	M11(Oxidation)	2836.38	0	3.977e-10				3.66061	4.82502	2
				High	High	GSITSVQAIYVPADDLTDPAPATTFAHLDATTVLSR	2	5	1	Q0QEN7	Q7(Deamidated)	3715.89	0	8.144e-07				3.56493	3.40471	0
				High		TREGNDLYHEMIESGVINLKDATSK	1	7	1	Q0QEN7	M11(Oxidation); N18(Deamidated)	2837.36	0	0.0001291				3.05852		2
					High	ILQDYKSLQDIIAILGMDELSEEDKLTVSR	1	4	1	Q0QEN7		3435.78	0	1.519e-13					5.88666	2
					High	TREGNDLYHEMIESGVINLKDATSK	1	7	1	Q0QEN7		2820.38	0	5.671e-08					5.22086	2
					High	FLSQPFQVAEVFTGHMGK	1	4	1	Q0QEN7		2023.01	0	2.615e-08					4.91069	0
					High	AIAELGIYPAVDPLDSTSRIMDPNIVGSEHYDVAR	1	5	1	Q0QEN7	M21(Oxidation)	3800.87	0	2.663e-08					4.77452	1
					High	FTQAGSEVSALLGRIPSAVGYQPTLATDMGTMQER	1	4	1	Q0QEN7	Q22(Deamidated); M29(Oxidation); M32(Oxidation)	3715.82	0	1.341e-07					3.25279	1
					High	LVLEVAQHLGESTVR	1	3	1	Q0QEN7	Q7(Deamidated)	1651.91	0	8.284e-05					2.88157	0
					High	QFAPIHAEAPEFMEMSVEQEILVTGIK	1	5	1	Q0QEN7	M13(Oxidation); M15(Oxidation); Q19(Deamidated)	3077.5	0	2.8e-05					2.82337	0
	High					SLQDIIAILGMDELSEEDKLTVSR	1	5	1	Q0QEN7	Q3(Deamidated); M11(Oxidation)	2692.39	0.001	0.02879	1.9291					1
Q16555-2	Isoform 2 of Dihydropyrimidinase-related protein 2 OS=Homo sapiens GN=DPYSL2 - [DPYL2_HUMAN]	52.6617	39.74	15	22	53.6244	39.93	14	21	83.2049	49.81	19	40	158.693	52.99	24	52	117.546	62.13	22	39	536	58.1264	6.15088	catalytic activity; protein binding	cytoplasm; mitochondrion; cytosol; cytoskeleton; membrane; extracellular	response to stimulus; metabolic process; transport; cell organization and biogenesis; cell communication; regulation of biological process; development; cell differentiation; cellular component movement
	A2	B2	C2	D2	E2	Sequence	# PSMs	# Proteins	# Protein Groups	Protein Group Accessions	Modifications	MH+ [Da]	q-Value	PEP	XCorr A2	XCorr B2	XCorr C2	XCorr D2	XCorr E2	# Missed Cleavages
	High	High	High	High	High	ILDLGITGPEGHVLSRPEEVEAEAVNR	13	5	1	Q16555-2		2900.51	0	3.788e-07	5.05239	6.23388	5.9851	7.13734	6.4807	0
	High	High	High	High	High	NLHQSGFSLSGAQIDDNIPR	6	5	1	Q16555-2		2169.07	0	1.233e-10	4.41275	3.96864	1.83967	5.17545	5.21706	0
	High	High	High	High	High	IAVGSDADLVIWDPDSVK	13	5	1	Q16555-2		1899.97	0	8.739e-09	4.07478	3.90419	4.42778	4.51313	4.40303	0
	High		High	High	High	IAVGSDADLVIWDPDSVKTISAK	7	4	1	Q16555-2		2400.27	0	1.443e-09	3.47719		3.50429	3.3059	4.29375	1
	High	High	High	High	High	KPFPDFVYKR	12	5	1	Q16555-2		1296.71	0	6.187e-07	3.35403	3.85869	4.12818	4.41575	3.9145	1
	High	High	High	High	High	IVLEDGTLHVTEGSGR	9	4	1	Q16555-2		1682.87	0	1.336e-07	3.34528	3.20469	3.82268	4.2901	3.80768	0
	High	High	High	High	High	AVGKDNFTLIPEGTNGTEER	10	5	1	Q16555-2	N15(Deamidated)	2149.04	0	0.0005399	3.08021	1.69927	2.65347	3.79123	3.41717	1
	High	High	High	High	High	AITIANQTNCPLYITK	8	5	1	Q16555-2	C10(Carbamidomethyl)	1820.96	0	6.418e-07	2.48821	2.46909	3.63982	3.1393	3.74439	0
	High		High	High	High	MVIPGGIDVHTR	8	7	1	Q16555-2	M1(Oxidation)	1310.69	0	1.523e-06	2.1928		2.39079	3.62303	2.09805	0
	High	High	High	High	High	VFNLYPR	9	5	1	Q16555-2		908.499	0	0.003401	2.15886	1.93494	2.19943	2.23119	2.15265	0
	High	High	High		High	GLYDGPVCEVSVTPK	4	5	1	Q16555-2	C8(Carbamidomethyl)	1620.79	0	3.838e-05	2.06123	2.93195	2.08622		2.87267	0
	High			High	High	YIPRKPFPDFVYKR	5	5	1	Q16555-2		1826.01	0	0.0005372	1.94039			2.28167	2.60242	2
	High	High		High	High	GSPLVVISQGK	4	5	1	Q16555-2		1084.64	0	0.009962	1.91678	1.19463		1.46656	1.78323	0
	High		High			FQMPDQGMTSADDFFQGTK	5	6	1	Q16555-2	M8(Oxidation)	2166.91	0	4.594e-05	1.43163		2.7207			0
		High	High	High	High	ILDLGITGPEGHVLSRPEEVEAEAVNR	6	5	1	Q16555-2	N26(Deamidated)	2901.5	0	1.592e-07		3.35723	2.89184	5.88852	4.98968	0
		High		High	High	MVIPGGIDVHTR	3	7	1	Q16555-2		1294.69	0	4.754e-07		2.85638		3.30094	3.31924	0
		High	High			FQMPDQGMTSADDFFQGTK	3	6	1	Q16555-2	M3(Oxidation); M8(Oxidation)	2182.91	0	2.647e-06		2.34055	2.7229			0
		High	High	High		SSAEVIAQAR	5	5	1	Q16555-2		1031.55	0	0.001115		2.27142	2.75595	2.20555		0
			High		High	DIGAIAQVHAENGDIIAEEQQR	2	5	1	Q16555-2	Q7(Deamidated); N12(Deamidated)	2379.16	0	9.548e-07			3.94665		3.94698	0
			High	High	High	QIGENLIVPGGVKTIEAHSR	3	7	1	Q16555-2		2118.18	0	0.0002423			3.20375	3.01231	2.32853	1
			High	High		NLHQSGFSLSGAQIDDNIPR	4	5	1	Q16555-2	Q4(Deamidated)	2170.07	0	0.002036			2.68359	1.76464		0
			High	High	High	THNSSLEYNIFEGMECR	3	4	1	Q16555-2	C16(Carbamidomethyl)	2086.89	0	5.46e-06			1.92884	4.51299	4.08889	0
			High			THNSSLEYNIFEGMECR	1	4	1	Q16555-2	N3(Deamidated); M14(Oxidation); C16(Carbamidomethyl)	2103.88	0	0.002343			1.85122			0
			High	High		MSVIWDKAVVTGK	2	6	1	Q16555-2	M1(Oxidation)	1449.78	0	0.001748			1.80938	1.37189		1
			High			THNSSLEYNIFEGMECR	1	4	1	Q16555-2	M14(Oxidation); C16(Carbamidomethyl)	2102.89	0	0.0001731			1.74999			0
				High		GSPLVVISQGKIVLEDGTLHVTEGSGR	1	4	1	Q16555-2		2748.49	0	2.271e-08				5.58454		1
				High	High	GSPLVVISQGKIVLEDGTLHVTEGSGR	2	4	1	Q16555-2	Q9(Deamidated)	2749.48	0	7.48e-11				5.52745	4.30666	1
				High		DIGAIAQVHAENGDIIAEEQQR	1	5	1	Q16555-2	N12(Deamidated)	2378.16	0	3.652e-10				5.33849		0
				High	High	NLHQSGFSLSGAQIDDNIPRR	2	5	1	Q16555-2		2325.17	0	6.646e-07				4.63166	4.12119	1
				High	High	FQMPDQGMTSADDFFQGTK	3	6	1	Q16555-2		2150.91	0	2.357e-05				3.99593	2.64329	0
				High		AITIANQTNCPLYITK	1	5	1	Q16555-2	N6(Deamidated); C10(Carbamidomethyl)	1821.96	0	2.392e-05				3.89525		0
				High		MSVIWDKAVVTGK	1	6	1	Q16555-2		1433.78	0	0.0001432				3.84602		1
				High		IVLEDGTLHVTEGSGRYIPR	1	4	1	Q16555-2		2212.18	0	1.373e-05				3.13293		1
				High		FQLTDCQIYEVLSVIR	1	5	1	Q16555-2	C6(Carbamidomethyl)	1984.02	0	0.0008158				2.61389		0
				High	High	AVGKDNFTLIPEGTNGTEER	2	5	1	Q16555-2	N6(Deamidated); N15(Deamidated)	2150.04	0	0.0004663				2.45097	2.81583	1
					High	AAAFVTSPPLSPDPTTPDFLNSLLSCGDLQVTGSAHCTFNTAQK	1	5	1	Q16555-2	C26(Carbamidomethyl); C37(Carbamidomethyl)	4634.21	0	6.356e-11					4.95435	0
					High	MSVIWDKAVVTGKMDENQFVAVTSTNAAK	1	6	1	Q16555-2	N17(Deamidated); Q18(Deamidated)	3142.57	0	4.879e-05					2.92215	2
	High	High	High	High	High	QIGENLIVPGGVK	5	12	2	B3KXQ5;Q16555-2		1323.76	0.001	0.004899	1.9075	2.26966	2.06491	2.58986	1.94843	0
			High			DNFTLIPEGTNGTEER	1	5	1	Q16555-2	N11(Deamidated)	1793.82	0.001	0.01785			1.34966			0
				High		THNSSLEYNIFEGMECR	2	4	1	Q16555-2	N3(Deamidated); C16(Carbamidomethyl)	2087.88	0.001	0.005056				2.04854		0
				High		NLHQSGFSLSGAQIDDNIPRR	1	5	1	Q16555-2	Q13(Deamidated)	2326.17	0.001	0.02069				1.50032		1
				High		KPFPDFVYK	1	5	1	Q16555-2		1140.61	0.008	0.1374				1.99632		0
					High	VFNLYPR	1	5	1	Q16555-2	N3(Deamidated)	909.49	0.009	0.218					1.60727	0
Q8WVW5	Putative uncharacterized protein (Fragment) OS=Homo sapiens PE=2 SV=1 - [Q8WVW5_HUMAN]	48.0108	35.54	9	19	53.1004	49.31	13	28	92.8495	53.99	19	52	179.6	68.32	25	60	140.348	72.73	24	50	363	40.4772	6.13818	structural molecule activity; protein binding; nucleotide binding	extracellular; nucleus; cytoplasm; cytosol; cytoskeleton; membrane	cellular component movement; cell differentiation; cell organization and biogenesis; development; response to stimulus; coagulation; cell communication; regulation of biological process; transport; defense response
	A2	B2	C2	D2	E2	Sequence	# PSMs	# Proteins	# Protein Groups	Protein Group Accessions	Modifications	MH+ [Da]	q-Value	PEP	XCorr A2	XCorr B2	XCorr C2	XCorr D2	XCorr E2	# Missed Cleavages
	High	High	High	High	High	VAPEEHPVLLTEAPLNPK	14	24	1	Q8WVW5		1954.06	0	7.065e-05	4.65404	3.54487	4.0144	4.44301	3.91411	0
	High			High	High	TTGIVMDSGDGVTHTVPIYEGYALPHAILR	3	23	2	Q8WVW5;Q562M5		3183.61	0	3.937e-10	4.29375			4.53066	5.86118	0
	High		High	High		LCYVALDFEQEMATAASSSSLEK	3	20	1	Q8WVW5	C2(Carbamidomethyl)	2550.17	0	1.568e-06	3.42823		1.449	3.55296		0
	High	High	High	High	High	TTGIVMDSGDGVTHTVPIYEGYALPHAILR	13	23	2	Q8WVW5;Q562M5	M6(Oxidation)	3199.6	0	4.174e-09	3.36775	3.20896	4.5413	7.75526	4.63516	0
	High	High	High	High	High	AVFPSIVGRPR	22	44	2	Q8WVW5;P0CG38		1198.71	0	0.0004478	3.0372	2.70379	2.95566	3.27758	2.91052	0
	High	High	High	High	High	SYELPDGQVITIGNER	23	41	1	Q8WVW5		1790.89	0	1.009e-05	2.9157	3.49756	3.52998	3.93345	3.43147	0
	High	High	High	High	High	LDLAGRDLTDYLMK	6	31	1	Q8WVW5		1623.84	0	0.01448	2.82611	2.2764	1.3828	3.54846	2.5312	1
	High	High	High		High	LDLAGRDLTDYLMK	4	31	1	Q8WVW5	M13(Oxidation)	1639.84	0	0.01129	2.8209	2.49322	2.56117		2.75055	1
	High	High		High	High	LDLAGRDLTDYLMKILTER	12	31	1	Q8WVW5	M13(Oxidation)	2252.19	0	3.252e-08	2.67789	3.34768		5.05237	4.84742	2
	High		High			SYELPDGQVITIGNERFR	2	41	1	Q8WVW5	Q8(Deamidated); N14(Deamidated)	2096.04	0	0.0003478	2.13496		0.867878			1
	High	High		High	High	SYELPDGQVITIGNERFR	4	41	1	Q8WVW5		2094.06	0	8.548e-05	2.06437	2.25817		2.76126	2.87102	1
	High	High	High	High	High	SYELPDGQVITIGNER	8	41	1	Q8WVW5	Q8(Deamidated)	1791.89	0	0.0007495	2.01932	2.24626	3.3072	2.27344	3.51287	0
	High	High	High	High	High	SYELPDGQVITIGNERFR	12	41	1	Q8WVW5	N14(Deamidated)	2095.05	0	2.415e-05	1.9301	1.61321	2.53171	3.59115	3.69709	1
	High	High	High	High	High	AGFAGDDAPR	10	46	2	Q8WVW5;P0CG38		976.448	0	0.0007517	1.86536	1.82625	2.48426	2.15179	1.57003	0
		High	High	High	High	DLYANTVLSGGTTMYPGIADR	8	20	1	Q8WVW5	M14(Oxidation)	2231.06	0	4.817e-06		2.42785	2.97187	4.00863	3.40358	0
		High				LCYVALDFEQEMATAASSSSLEK	1	20	1	Q8WVW5	C2(Carbamidomethyl); Q10(Deamidated); M12(Oxidation)	2567.16	0	0.0002078		2.41251				0
		High	High	High	High	VAPEEHPVLLTEAPLNPKANR	4	22	1	Q8WVW5		2295.25	0	1.298e-06		2.35732	2.74331	3.84147	3.5884	1
		High		High		DLYANTVLSGGTTMYPGIADR	2	20	1	Q8WVW5	N5(Deamidated); M14(Oxidation)	2232.05	0	4.543e-08		1.70549		3.53564		0
		High	High	High	High	GYSFTTTAEREIVR	7	16	1	Q8WVW5		1629.82	0	0.002111		1.69452	2.16375	2.60936	2.27609	1
		High	High	High	High	DSYVGDEAQSKR	4	37	1	Q8WVW5		1354.62	0	0.0001002		1.42864	2.10831	1.21833	2.28011	1
			High	High		KDLYANTVLSGGTTMYPGIADR	2	20	1	Q8WVW5	M15(Oxidation)	2359.15	0	6.284e-08			4.58442	3.99652		1
			High			KDLYANTVLSGGTTMYPGIADR	1	20	1	Q8WVW5		2343.16	0	8.989e-07			3.01717			1
			High	High	High	DLYANTVLSGGTTMYPGIADR	4	20	1	Q8WVW5		2215.07	0	4.827e-06			2.137	3.81114	3.67376	0
			High	High		MQKEITALAPSTMK	2	33	1	Q8WVW5	M1(Oxidation); M13(Oxidation)	1580.8	0	0.00192			1.94381	1.86417		1
			High	High	High	GYSFTTTAER	5	16	1	Q8WVW5		1132.53	0	0.003067			1.76254	2.34837	1.46076	0
			High	High	High	DLTDYLMKILTER	3	31	1	Q8WVW5	M7(Oxidation)	1626.84	0	0.001041			1.42006	2.32749	1.99614	1
			High	High		EITALAPSTMKIK	2	34	1	Q8WVW5		1402.8	0	0.003721			1.31592	2.5112		1
				High		FRCPEALFQPSFLGMESCGIHETTFNSIMK	1	19	1	Q8WVW5	C3(Carbamidomethyl); M15(Oxidation); C18(Carbamidomethyl)	3550.66	0	1.029e-09				5.88103		1
				High		DIKEKLCYVALDFEQEMATAASSSSLEK	1	20	1	Q8WVW5	C7(Carbamidomethyl); Q15(Deamidated); M17(Oxidation)	3180.51	0	4.457e-07				5.12119		2
				High		DLYANTVLSGGTTMYPGIADR	2	20	1	Q8WVW5	N5(Deamidated)	2216.07	0	1.237e-07				4.46914		0
				High	High	FRCPEALFQPSFLGMESCGIHETTFNSIMK	2	19	1	Q8WVW5	C3(Carbamidomethyl); Q9(Deamidated); C18(Carbamidomethyl); N26(Deamidated)	3536.63	0	1.096e-06				3.5865	3.1145	1
				High		CDVDIRKDLYANTVLSGGTTMYPGIADR	1	20	1	Q8WVW5	C1(Carbamidomethyl); M21(Oxidation)	3117.48	0	0.0004375				3.49111		2
				High		LDLAGRDLTDYLMKILTER	1	31	1	Q8WVW5		2236.2	0	7.468e-05				2.66529		2
				High	High	MQKEITALAPSTMK	2	33	1	Q8WVW5		1548.81	0	0.0003095				2.60534	1.01265	1
				High		CPEALFQPSFLGMESCGIHETTFNSIMK	1	19	1	Q8WVW5	C1(Carbamidomethyl); Q7(Deamidated); M13(Oxidation); C16(Carbamidomethyl)	3248.45	0	0.000524				2.41277		0
				High		CPEALFQPSFLGMESCGIHETTFNSIMK	1	19	1	Q8WVW5	C1(Carbamidomethyl); Q7(Deamidated); C16(Carbamidomethyl); N24(Deamidated)	3233.45	0	0.0007135				1.96606		0
				High		DLTDYLMKILTER	1	31	1	Q8WVW5		1610.85	0	0.0008191				1.84597		1
				High		QEYDESGPSIVHR	1	22	2	Q8WVW5;P0CG38		1516.7	0	0.0004156				1.53982		0
					High	CDVDIRKDLYANTVLSGGTTMYPGIADR	1	20	1	Q8WVW5	C1(Carbamidomethyl); N12(Deamidated); M21(Oxidation)	3118.5	0	3.892e-09					5.53061	2
					High	DIKEKLCYVALDFEQEMATAASSSSLEK	1	20	1	Q8WVW5	C7(Carbamidomethyl); M17(Oxidation)	3179.51	0	2.248e-08					4.28148	2
					High	AGFAGDDAPRAVFPSIVGRPR	1	44	2	Q8WVW5;P0CG38		2156.14	0	1.236e-06					4.27525	1
					High	MTQIMFETFNTPAMYVAIQAVLSLYASGR	1	25	2	Q8WVW5;Q562M5	M1(Oxidation); M5(Oxidation); N10(Deamidated); M14(Oxidation)	3302.59	0	9.47e-07					4.09002	0
					High	VAPEEHPVLLTEAPLNPKANREK	1	22	1	Q8WVW5		2552.38	0	7.559e-08					3.9503	2
					High	LCYVALDFEQEMATAASSSSLEK	2	20	1	Q8WVW5	C2(Carbamidomethyl); M12(Oxidation)	2566.17	0	1.192e-07					3.44126	0
					High	CPEALFQPSFLGMESCGIHETTFNSIMK	1	19	1	Q8WVW5	C1(Carbamidomethyl); Q7(Deamidated); C16(Carbamidomethyl)	3232.47	0	2.068e-05					2.38131	0
					High	CPEALFQPSFLGMESCGIHETTFNSIMK	1	19	1	Q8WVW5	C1(Carbamidomethyl); C16(Carbamidomethyl)	3231.47	0	3.908e-05					2.11715	0
				High	High	EITALAPSTMK	2	34	1	Q8WVW5		1161.62	0.001	0.00819				1.95512	2.0556	0
			High			ILTERGYSFTTTAER	1	16	1	Q8WVW5		1744.88	0.003	0.03651			1.67252			1
			High			EITALAPSTMK	1	34	1	Q8WVW5	M10(Oxidation)	1177.61	0.008	0.1182			1.47782			0
				High		CDVDIRK	1	21	1	Q8WVW5	C1(Carbamidomethyl)	905.452	0.008	0.1359				1.27248		1
B4DF70	cDNA FLJ60461, highly similar to Peroxiredoxin-2 (EC 1.11.1.15) OS=Homo sapiens PE=2 SV=1 - [B4DF70_HUMAN]	27.8552	16.94	5	8	50.5215	45.36	10	20	32.2283	32.24	8	13	64.4752	57.38	12	19	59.5241	45.36	9	18	183	20.0946	8.77783	antioxidant activity; catalytic activity	cytoplasm; cytosol; extracellular	response to stimulus; metabolic process; cell death; regulation of biological process
	A2	B2	C2	D2	E2	Sequence	# PSMs	# Proteins	# Protein Groups	Protein Group Accessions	Modifications	MH+ [Da]	q-Value	PEP	XCorr A2	XCorr B2	XCorr C2	XCorr D2	XCorr E2	# Missed Cleavages
	High	High	High	High	High	KEGGLGPLNIPLLADVTRR	12	3	1	B4DF70		2019.17	0	5.385e-06	4.92083	3.66194	1.75342	5.08546	4.46302	2
	High	High	High	High	High	EGGLGPLNIPLLADVTR	11	3	1	B4DF70		1734.97	0	5.651e-05	3.88851	3.62797	1.89415	3.51338	2.47848	0
	High	High	High	High	High	GLFIIDGKGVLR	13	2	1	B4DF70		1287.78	0	1.059e-05	3.69236	3.60918	3.32238	3.32124	3.6228	1
	High	High	High	High	High	KEGGLGPLNIPLLADVTR	8	3	1	B4DF70		1863.07	0	7.695e-08	3.57145	3.28938	4.67868	4.43566	4.37878	1
	High	High	High	High	High	EGGLGPLNIPLLADVTRR	7	3	1	B4DF70		1891.08	0	2.685e-07	2.80625	2.0678	2.05162	3.00685	4.29131	1
		High	High	High	High	LSEDYGVLKTDEGIAYR	4	2	1	B4DF70		1928.97	0	3.585e-06		3.30978	4.4154	4.38226	4.17498	1
		High	High	High	High	RLSEDYGVLKTDEGIAYR	7	2	1	B4DF70		2085.06	0	1.439e-05		3.10284	3.06563	4.16701	4.00634	2
		High		High		LGCEVLGVSVDSQFTHLAWINTPR	2	3	1	B4DF70	C3(Carbamidomethyl); Q13(Deamidated)	2700.35	0	3.865e-12		3.03948		4.98383		0
		High	High	High	High	QITVNDLPVGR	4	4	2	;B4DF70		1211.67	0	0.0003094		2.78626	2.81556	2.49736	2.83741	0
		High		High		GLFIIDGKGVLRQITVNDLPVGR	2	2	1	B4DF70		2480.43	0	3.145e-05		2.57515		3.67208		2
		High	High	High	High	QITVNDLPVGR	4	4	2	;B4DF70	N5(Deamidated)	1212.66	0	0.0002451		2.04869	2.27095	3.07857	2.42107	0
				High		IGKPAPDFKATAVVDGAFKEVK	1	3	1	B4DF70		2288.27	0	4.45e-06				3.57475		2
					High	LGCEVLGVSVDSQFTHLAWINTPR	1	3	1	B4DF70	C3(Carbamidomethyl)	2699.37	0	6.485e-12					5.77029	0
				High		TDEGIAYR	1	2	1	B4DF70		924.441	0.001	0.004465				1.93635		0
				High		KEGGLGPLNIPLLADVTRR	1	3	1	B4DF70	N9(Deamidated)	2020.17	0.001	0.004436				1.64085		2
P25705	ATP synthase subunit alpha, mitochondrial OS=Homo sapiens GN=ATP5A1 PE=1 SV=1 - [ATPA_HUMAN]	28.366	16.46	7	10	49.3309	35.08	15	20	48.3128	37.97	18	25	95.9907	43.22	24	35	99.7779	34.36	19	32	553	59.7136	9.12939	nucleotide binding; protein binding; catalytic activity; transporter activity; RNA binding	cytoplasm; membrane; mitochondrion; organelle lumen; nucleus; extracellular	cell proliferation; regulation of biological process; metabolic process; transport; development
	A2	B2	C2	D2	E2	Sequence	# PSMs	# Proteins	# Protein Groups	Protein Group Accessions	Modifications	MH+ [Da]	q-Value	PEP	XCorr A2	XCorr B2	XCorr C2	XCorr D2	XCorr E2	# Missed Cleavages
	High	High	High	High	High	ILGADTSVDLEETGRVLSIGDGIAR	18	9	1	P25705		2557.35	0	1.426e-07	4.88032	4.4757	1.98381	5.01727	5.2875	1
	High	High		High		ILGADTSVDLEETGR	4	10	1	P25705		1575.79	0	5.384e-08	3.5578	3.6906		4.15999		0
	High	High	High	High	High	TGAIVDVPVGEELLGR	11	7	1	P25705		1624.89	0	1.187e-06	3.55247	4.42729	3.92477	4.61098	4.8133	0
	High	High		High	High	ISVREPMQTGIKAVDSLVPIGR	4	7	1	P25705	M7(Oxidation)	2382.32	0	1.962e-10	2.93493	3.88126		4.07442	6.61282	2
	High	High		High		RTGAIVDVPVGEELLGR	3	7	1	P25705		1780.99	0	8.705e-06	2.83919	2.68021		3.94525		1
	High		High			VVDALGNAIDGKGPIGSKTR	2	7	1	P25705		1968.09	0	0.002659	2.20724		2.11463			2
		High	High	High	High	TSIAIDTIINQKR	4	6	1	P25705		1472.84	0	5.243e-08		3.22249	2.79921	4.19263	4.17742	1
		High	High		High	EVAAFAQFGSDLDAATQQLLSR	3	4	1	P25705	Q7(Deamidated)	2339.17	0	1.044e-06		3.20846	3.2869		4.57347	0
		High	High	High	High	EAYPGDVFYLHSR	4	4	1	P25705		1553.74	0	1.19e-05		2.46381	3.42043	2.59163	2.84475	0
		High	High	High	High	RVGLKAPGIIPR	6	9	1	P25705		1276.82	0	0.0003948		2.45303	2.45421	2.72028	2.59542	2
		High	High	High	High	VLSIGDGIAR	6	9	1	P25705		1000.58	0	0.0006501		2.26572	2.31276	2.78513	2.50321	0
		High		High		QGQYSPMAIEEQVAVIYAGVR	2	4	1	P25705	M7(Oxidation)	2325.15	0	2.724e-06		2.18596		4.14671		0
		High	High	High	High	VVDALGNAIDGKGPIGSK	5	7	1	P25705		1710.94	0	8.545e-05		2.07962	2.69045	3.27374	3.10294	1
		High	High	High	High	TGTAEMSSILEER	4	5	1	P25705	M6(Oxidation)	1439.67	0	0.0008096		0.986755	1.99014	1.46487	1.43245	0
			High	High		EVAAFAQFGSDLDAATQQLLSR	2	4	1	P25705		2338.17	0	3.435e-06			3.65283	3.37196		0
			High	High	High	TSIAIDTIINQK	4	6	1	P25705		1316.74	0	0.000135			2.84087	3.36568	2.92963	0
			High	High	High	AVDSLVPIGR	3	8	1	P25705		1026.59	0	0.003578			2.8228	2.28649	2.68471	0
			High	High	High	GIRPAINVGLSVSR	4	4	1	P25705		1438.85	0	6.102e-05			2.76896	3.97908	3.61385	0
			High			HALIIYDDLSK	1	4	1	P25705		1287.69	0	9.036e-06			2.6659			0
			High			VVDALGNAIDGKGPIGSK	1	7	1	P25705	N7(Deamidated)	1711.93	0	0.005281			2.19394			1
			High			QVAGTMKLELAQYR	1	4	1	P25705	M6(Oxidation)	1623.85	0	0.0002226			1.95076			1
			High	High	High	ISVREPMQTGIK	3	8	1	P25705		1358.75	0	0.008942			1.90983	1.94106	1.49626	1
			High			TSIAIDTIINQKR	2	6	1	P25705	N10(Deamidated)	1473.83	0	0.01352			1.84351			1
				High	High	TGAIVDVPVGEELLGRVVDALGNAIDGKGPIGSK	3	6	1	P25705	N23(Deamidated)	3317.81	0	3.178e-07				4.46509	4.99899	2
				High		TGTAEMSSILEER	1	5	1	P25705		1423.67	0	4.427e-07				3.95894		0
				High		ISVREPMQTGIKAVDSLVPIGR	1	7	1	P25705	M7(Oxidation); Q8(Deamidated)	2383.32	0	0.001663				3.86465		2
				High	High	RPPGREAYPGDVFYLHSR	4	4	1	P25705		2117.07	0	8.255e-05				3.49526	3.32052	1
				High	High	AVDSLVPIGRGQR	2	7	1	P25705		1367.78	0	0.006311				1.89276	1.62951	1
					High	TGAIVDVPVGEELLGRVVDALGNAIDGKGPIGSK	1	6	1	P25705		3316.81	0	1.659e-10					7.3348	2
					High	ISVREPMQTGIKAVDSLVPIGR	1	7	1	P25705		2366.32	0	4.676e-06					4.45003	2
					High	TGTAEMSSILEERILGADTSVDLEETGR	1	5	1	P25705	M6(Oxidation)	2996.44	0	0.0005042					1.66642	1
	High	High	High	High		QMSLLLR	4	4	1	P25705	M2(Oxidation)	876.499	0.001	0.03524	0.943859	1.41022	1.38812	1.08535		0
				High		GMSLNLEPDNVGVVVFGNDKLIK	1	9	1	P25705		2458.3	0.001	0.01106				1.66507		1
					High	LKEIVTNFLAGFEA	1	4	1	P25705		1551.84	0.003	0.06707					2.33317	1
				High		ELIIGDR	1	7	1	P25705		815.462	0.004	0.0581				1.00968		0
		High		High		ELIIGDRQTGK	2	6	1	P25705		1229.69	0.005	0.07424		1.72973		1.98251		1
					High	ISVREPMQTGIK	1	8	1	P25705	M7(Oxidation)	1374.74	0.005	0.1065					1.066	1
			High			STVAQLVK	1	5	1	P25705		845.509	0.007	0.09			1.38142			0
P08779	Keratin, type I cytoskeletal 16 OS=Homo sapiens GN=KRT16 PE=1 SV=4 - [K1C16_HUMAN]	78.3855	25.37	10	31	48.8331	22.41	9	21	40.9126	41.44	19	27	49.9369	12.47	8	20	55.3184	23.47	9	21	473	51.2362	5.04639	structural molecule activity; protein binding	nucleus; cytoskeleton; extracellular	cell organization and biogenesis; cell proliferation; development; cellular component movement; regulation of biological process
	A2	B2	C2	D2	E2	Sequence	# PSMs	# Proteins	# Protein Groups	Protein Group Accessions	Modifications	MH+ [Da]	q-Value	PEP	XCorr A2	XCorr B2	XCorr C2	XCorr D2	XCorr E2	# Missed Cleavages
	High	High	High	High		VTMQNLNDRLASYLDKVR	10	4	3	P13645;P02533;P08779	M3(Oxidation)	2152.12	0	5.852e-08	4.6724	3.70785	4.71612	4.88514		2
	High	High	High	High	High	VTMQNLNDRLASYLDKVR	15	4	3	P13645;P02533;P08779		2136.12	0	2.462e-06	4.49418	4.18456	3.12995	4.14972	4.47872	2
	High	High	High	High	High	VTMQNLNDRLASYLDKVR	12	4	3	P13645;P02533;P08779	M3(Oxidation); N7(Deamidated)	2153.1	0	5.034e-06	4.18182	2.478	1.5051	3.42206	3.05386	2
	High	High			High	LAADDFRTKYEHELALR	3	1	1	P08779		2048.06	0	9.832e-06	3.64492	2.99574			2.95067	2
	High	High	High	High	High	VTMQNLNDRLASYLDKVR	17	4	3	P13645;P02533;P08779	N7(Deamidated)	2137.11	0	6.762e-07	3.64163	4.1858	3.11575	4.62354	3.43137	2
	High	High		High	High	ALEEANADLEVKIRDWYQR	4	4	2	P02533;P08779		2319.17	0	5.762e-06	3.44134	2.62111		3.24044	3.69812	2
	High				High	TDLEMQIEGLKEELAYLRK	2	3	1	P08779	M5(Oxidation)	2295.19	0	6.56e-07	3.18816				3.27575	2
	High	High				ALEEANADLEVKIRDWYQR	2	4	2	P02533;P08779	N6(Deamidated)	2320.16	0	0.002406	2.90814	2.80924				2
	High	High			High	TDLEMQIEGLKEELAYLRK	3	3	1	P08779		2279.2	0	2.746e-07	2.83769	3.54671			4.59587	2
	High		High			VLDELTLAR	2	16	3	P02533;P08779;Q04695		1029.59	0	0.007656	2.65724		2.74074			0
	High				High	TIEDLRNKIIAATIENAQPILQIDNAR	2	1	1	P08779		3033.67	0	5.067e-07	2.41291				3.16921	2
	High	High			High	TDLEMQIEGLKEELAYLR	3	3	1	P08779		2151.1	0	1.647e-08	2.09611	3.26037			3.93835	1
	High	High	High	High	High	LAADDFR	5	32	5	P13645;P02533;P08779;Q04695;		807.4	0	0.01194	1.80316	1.88455	1.82953	1.96033	1.84765	0
	High				High	VTMQNLNDRLASYLDKVR	3	4	3	P13645;P02533;P08779	N5(Deamidated); N7(Deamidated)	2138.1	0	0.00517	1.76796				2.25853	2
	High					TDLEMQIEGLKEELAYLR	1	3	1	P08779	Q6(Deamidated)	2152.1	0	0.02374	1.51333					1
	High		High		High	ISSVLAGGSCR	3	3	2	P02533;P08779	C10(Carbamidomethyl)	1106.56	0	0.0009806	1.34145		2.53635		1.05316	0
		High				NKIIAATIENAQPILQIDNAR	2	1	1	P08779	Q12(Deamidated)	2307.27	0	0.002549		2.09502				1
		High		High		VTMQNLNDRLASYLDK	2	4	3	P13645;P02533;P08779		1880.95	0	0.0001462		1.42797		3.62279		1
			High			IIAATIENAQPILQIDNAR	1	3	1	P08779		2064.15	0	7.833e-07			3.37513			0
			High			VTMQNLNDRLASYLDK	1	4	3	P13645;P02533;P08779	M3(Oxidation)	1896.94	0	0.005187			2.54169			1
			High		High	NKIIAATIENAQPILQIDNAR	2	1	1	P08779		2306.28	0	1.564e-06			2.04524		4.5998	1
			High			APSTYGGGLSVSSR	1	1	1	P08779		1338.67	0	0.006847			1.99905			0
			High	High		VTMQNLNDR	2	7	3	P13645;P02533;P08779	M3(Oxidation)	1106.53	0	0.009068			1.98884	1.58067		0
			High	High		GSCGIGGGIGGGSSR	2	3	2	P02533;P08779	C3(Carbamidomethyl)	1278.59	0	0.005046			1.73663	1.29304		0
			High	High		VTMQNLNDR	2	7	3	P13645;P02533;P08779		1090.53	0	0.00557			1.62309	2.0581		0
			High			TRLEQEIATYR	1	15	3	P02533;P08779;Q04695		1379.73	0	0.005591			1.60335			1
			High			VLQGLEIELQSQLSMK	1	2	1	P08779	M15(Oxidation)	1831.99	0	0.005572			1.5876			0
			High			ASLENSLEETKGR	1	5	2	P02533;P08779		1433.72	0	0.0053			1.4811			1
			High			LASYLDKVR	1	13	4	P13645;P02533;P08779;Q04695		1064.61	0	0.002239			1.47336			1
			High			TEELNKEVASNSELVQSSR	1	3	1	P08779		2120.05	0	0.002871			1.21759			1
				High		VTMQNLNDRLASYLDK	1	4	3	P13645;P02533;P08779	N7(Deamidated)	1881.94	0	0.0003391				4.05871		1
				High		VTMQNLNDRLASYLDK	1	4	3	P13645;P02533;P08779	Q4(Deamidated); N7(Deamidated)	1882.94	0	3.345e-06				3.09123		1
					High	TDLEMQIEGLKEELAYLR	1	3	1	P08779	M5(Oxidation)	2167.09	0	1.096e-08					3.72064	1
	High		High	High		LASYLDK	4	16	5	P13645;;P02533;P08779;Q04695		809.44	0.001	0.01483	1.19974		1.46071	1.55393		0
		High				EVFTSSSSSSSR	1	2	1	P08779		1260.57	0.001	0.03211		1.31164				0
			High			DAETWFLSK	1	3	1	P08779		1096.53	0.001	0.01738			2.12994			0
			High			QTVEADVNGLRR	1	1	1	P08779		1357.72	0.001	0.01699			1.4239			1
			High			VLQGLEIELQSQLSMK	1	2	1	P08779		1815.99	0.001	0.02405			1.24056			0
				High		ALEEANADLEVK	1	15	2	P02533;P08779		1301.67	0.003	0.04147				1.40484		0
			High			GQTGGDVNVEMDAAPGVDLSR	1	3	1	P08779	Q2(Deamidated)	2088.97	0.007	0.09405			1.15599			0
P06733	Alpha-enolase OS=Homo sapiens GN=ENO1 PE=1 SV=2 - [ENOA_HUMAN]	53.8267	41.94	15	21	48.8006	38.71	14	24	62.27	45.85	17	32	113.625	55.76	21	38	116.254	66.82	22	41	434	47.1393	7.38623	metal ion binding; DNA binding; catalytic activity; protein binding; RNA binding	cytoplasm; cytosol; extracellular; nucleus; membrane	metabolic process; regulation of biological process; response to stimulus; cell growth; cell organization and biogenesis
	A2	B2	C2	D2	E2	Sequence	# PSMs	# Proteins	# Protein Groups	Protein Group Accessions	Modifications	MH+ [Da]	q-Value	PEP	XCorr A2	XCorr B2	XCorr C2	XCorr D2	XCorr E2	# Missed Cleavages
	High			High	High	EIFDSRGNPTVEVDLFTSKGLFR	4	2	1	P06733		2627.34	0	3.496e-07	5.41319			5.37667	5.2915	2
	High				High	YGKDATNVGDEGGFAPNILENKEGLELLK	2	3	1	P06733		3091.57	0	2.598e-11	4.39051				6.26578	2
	High					HIADLAGNSEVILPVPAFNVINGGSHAGNK	1	5	1	P06733	N22(Deamidated)	3012.56	0	2.458e-06	3.97799					0
	High		High	High		GNPTVEVDLFTSKGLFR	3	2	1	P06733		1879.99	0	1.003e-07	3.61864		4.52804	3.82925		1
	High	High	High	High	High	AGYTDKVVIGMDVAASEFFR	9	3	1	P06733	M11(Oxidation)	2192.07	0	3.045e-07	3.56694	4.57449	3.5343	4.5453	4.9125	1
	High	High	High	High		AAVPSGASTGIYEALELRDNDKTR	5	2	1	P06733		2534.28	0	8.436e-06	3.55373	2.59088	3.73031	4.45469		2
	High	High	High	High	High	YNQLLRIEEELGSK	6	4	1	P06733		1691.9	0	0.000157	3.19813	1.55323	2.50648	3.88421	2.17847	1
	High	High	High	High	High	FGANAILGVSLAVCK	9	17	2	P06733;B7Z2X9	C14(Carbamidomethyl)	1519.83	0	1.399e-05	3.07881	2.70634	2.52781	3.83411	3.69268	0
	High	High	High	High	High	EIFDSRGNPTVEVDLFTSK	8	2	1	P06733		2154.07	0	0.0003142	3.06502	2.66418	3.51827	4.14411	3.20069	1
	High		High	High	High	SGETEDTFIADLVVGLCTGQIK	10	12	2	P06733;B7Z2X9	C17(Carbamidomethyl)	2353.16	0	1.649e-07	3.01852		1.47129	4.52875	5.60815	0
	High	High	High	High	High	AAVPSGASTGIYEALELRDNDKTR	6	2	1	P06733	N20(Deamidated)	2535.27	0	9.756e-06	2.93689	1.45324	2.88937	4.89131	3.69817	2
	High	High		High	High	AGYTDKVVIGMDVAASEFFR	5	3	1	P06733		2176.07	0	3.923e-06	2.84549	2.32911		4.72536	4.12253	1
	High	High		High	High	LAKYNQLLRIEEELGSK	4	4	1	P06733		2004.11	0	7.583e-06	2.61931	3.26873		3.74206	3.2955	2
	High					DATNVGDEGGFAPNILENKEGLELLK	1	3	1	P06733		2743.37	0	0.002448	2.1485					1
	High	High		High		YNQLLRIEEELGSK	4	4	1	P06733	N2(Deamidated)	1692.88	0	0.001234	1.93798	1.93317		2.65379		1
	High	High	High	High	High	AAVPSGASTGIYEALELR	8	15	2	P06733;B7Z2X9		1804.95	0	3.012e-08	1.81705	1.68989	3.29696	3.74557	3.00499	0
	High	High		High	High	YNQLLRIEEELGSKAK	7	4	1	P06733		1891.03	0	0.003488	1.7629	2.60114		2.77567	2.67947	2
	High		High	High		IEEELGSK	3	4	1	P06733		904.463	0	0.008117	1.21504		1.49155	1.7754		0
		High				EIFDSRGNPTVEVDLFTSKGLFR	1	2	1	P06733	N8(Deamidated)	2628.35	0	8.742e-06		4.07752				2
		High	High			GNPTVEVDLFTSKGLFR	3	2	1	P06733	N2(Deamidated)	1880.99	0	7.812e-05		3.87195	2.48292			1
		High				YGKDATNVGDEGGFAPNILENKEGLELLK	2	3	1	P06733	N7(Deamidated)	3092.56	0	0.0003424		3.63354				2
		High				FTASAGIQVVGDDLTVTNPKR	1	4	1	P06733	Q8(Deamidated)	2190.16	0	6.576e-05		3.067				1
		High	High	High	High	LAMQEFMILPVGAANFR	7	5	1	P06733	M3(Oxidation); M7(Oxidation)	1939.98	0	2.328e-05		2.86802	1.90424	3.5197	3.8558	0
		High			High	LAMQEFMILPVGAANFR	2	5	1	P06733	M3(Oxidation); Q4(Deamidated); M7(Oxidation)	1940.98	0	3.883e-05		1.72147			2.43864	0
		High	High	High	High	YNQLLR	4	4	1	P06733		806.452	0	0.003911		1.44924	1.72505	1.73551	1.57419	0
			High	High	High	FTASAGIQVVGDDLTVTNPKR	4	4	1	P06733		2189.17	0	2.729e-07			4.68928	4.98776	4.24615	1
			High			FTASAGIQVVGDDLTVTNPK	2	4	1	P06733		2033.05	0	6.256e-05			2.73245			0
			High	High	High	YISPDQLADLYK	3	3	1	P06733		1425.72	0	0.002844			2.62286	3.21644	2.56887	0
			High	High	High	GNPTVEVDLFTSK	4	2	1	P06733		1406.72	0	0.0003909			2.56671	3.34232	2.81679	0
			High		High	VNQIGSVTESLQACK	2	9	1	P06733	C14(Carbamidomethyl)	1633.82	0	1.131e-05			1.66173		2.19535	0
			High	High	High	LAMQEFMILPVGAANFR	4	5	1	P06733	M3(Oxidation)	1923.98	0	1.238e-05			1.54097	2.80316	3.20905	0
			High	High	High	SGKYDLDFKSPDDPSR	4	3	1	P06733		1826.85	0	0.0002897			1.39836	3.04638	1.78132	2
				High	High	HIADLAGNSEVILPVPAFNVINGGSHAGNK	3	5	1	P06733	N8(Deamidated); N22(Deamidated)	3013.53	0	1.206e-09				5.58178	5.9123	0
				High		LAMQEFMILPVGAANFR	1	5	1	P06733		1907.99	0	0.0001039				2.77671		0
				High		LAMQEFMILPVGAANFR	1	5	1	P06733	Q4(Deamidated)	1908.99	0	0.0003002				2.54979		0
					High	IHAREIFDSRGNPTVEVDLFTSK	1	2	1	P06733		2631.35	0	1.202e-05					3.49612	2
					High	FGANAILGVSLAVCK	1	17	2	P06733;B7Z2X9	N4(Deamidated); C14(Carbamidomethyl)	1520.82	0	0.0007126					2.71496	0
					High	LAQANGWGVMVSHR	3	4	1	P06733	N5(Deamidated)	1526.76	0	0.003252					2.12304	0
				High		LAQANGWGVMVSHR	2	4	1	P06733	Q3(Deamidated); M10(Oxidation)	1542.75	0.001	0.01157				0.949808		0
					High	EIFDSRGNPTVEVDLFTSK	1	2	1	P06733	N8(Deamidated)	2155.08	0.001	0.009922					2.60485	1
					High	LAKYNQLLRIEEELGSK	2	4	1	P06733	N5(Deamidated)	2005.1	0.001	0.01621					2.55012	2
				High	High	TIAPALVSK	2	3	1	P06733		899.558	0.005	0.08795				1.43175	1.47208	0
					High	YNQLLRIEEELGSKAK	1	4	1	P06733	N2(Deamidated)	1892.01	0.005	0.09312					2.43871	2
P14618-2	Isoform M1 of Pyruvate kinase PKM OS=Homo sapiens GN=PKM - [KPYM_HUMAN]	40.2862	35.4	11	14	47.1831	33.9	14	19	59.0271	32.39	17	26	126.513	58.38	26	41	96.8789	39.74	22	32	531	58.0249	7.7085	metal ion binding; catalytic activity; protein binding; nucleotide binding; RNA binding	nucleus; cytoplasm; mitochondrion; cytosol; membrane; extracellular	response to stimulus; development; metabolic process; cell death
	A2	B2	C2	D2	E2	Sequence	# PSMs	# Proteins	# Protein Groups	Protein Group Accessions	Modifications	MH+ [Da]	q-Value	PEP	XCorr A2	XCorr B2	XCorr C2	XCorr D2	XCorr E2	# Missed Cleavages
	High	High	High	High	High	TATESFASDPILYRPVAVALDTKGPEIR	11	8	2	P14618;P14618-2		3017.59	0	8.826e-11	7.19686	7.95479	7.37012	7.15197	7.865	1
	High		High	High	High	RFDEILEASDGIMVAR	8	8	2	P14618;P14618-2	M13(Oxidation)	1837.91	0	6.021e-09	4.05432		5.2856	4.92133	4.94071	1
	High	High	High	High	High	CLAAALIVLTESGR	9	4	1	P14618-2	C1(Carbamidomethyl)	1473.81	0	2.05e-09	4.04781	4.07997	3.76031	3.83366	4.75372	0
	High	High		High	High	GVNLPGAAVDLPAVSEKDIQDLK	4	9	2	P14618;P14618-2		2349.27	0	1.998e-07	3.73946	2.70847		4.60706	4.3338	1
	High	High	High	High	High	GDLGIEIPAEKVFLAQK	8	14	2	P14618;P14618-2		1828.02	0	9.045e-07	3.62768	3.9276	2.44721	4.71615	4.54364	1
	High		High	High	High	RFDEILEASDGIMVAR	4	8	2	P14618;P14618-2		1821.91	0	1.647e-07	2.8064		3.45822	5.4581	4.85932	1
	High	High	High	High	High	NTGIICTIGPASR	5	10	2	P14618;P14618-2	C6(Carbamidomethyl)	1359.7	0	0.0001276	2.80621	2.94332	2.65367	3.37825	3.11656	0
	High	High		High		KGDVVIVLTGWRPGSGFTNTMR	3	7	2	P14618;P14618-2	M21(Oxidation)	2407.25	0	0.0007214	2.49671	2.05091		3.11542		1
	High	High	High	High	High	GADFLVTEVENGGSLGSK	8	8	2	P14618;P14618-2	N11(Deamidated)	1780.87	0	1.215e-07	2.27953	3.03808	2.73791	4.20929	2.51933	0
	High	High	High	High	High	IYVDDGLISLQVK	10	7	2	P14618;P14618-2		1462.81	0	5.902e-05	2.21416	2.61865	1.99703	1.9753	3.09164	0
	High	High		High	High	LFEELVR	4	4	1	P14618-2		905.508	0	0.01014	1.76338	1.76004		2.28563	2.14595	0
	High			High		FGVEQDVDMVFASFIRK	2	9	2	P14618;P14618-2	M9(Oxidation)	2003.99	0	2.184e-05	1.58717			3.79377		1
		High	High	High	High	TATESFASDPILYRPVAVALDTK	4	8	2	P14618;P14618-2		2465.29	0	3.06e-07		3.70273	2.49809	3.27838	4.85109	0
		High	High	High	High	APIIAVTR	4	8	2	P14618;P14618-2		840.529	0	0.00632		2.4358	2.63615	2.5449	2.46235	0
		High	High	High	High	GDLGIEIPAEK	4	14	2	P14618;P14618-2		1141.61	0	0.009524		2.14285	2.37671	2.90917	2.2265	0
		High		High	High	GADFLVTEVENGGSLGSKK	4	8	2	P14618;P14618-2	N11(Deamidated)	1908.96	0	2.775e-05		2.03627		3.26345	3.44514	1
		High	High	High	High	FGVEQDVDMVFASFIR	4	9	2	P14618;P14618-2	M9(Oxidation)	1875.9	0	1.52e-05		1.34228	1.5835	2.03139	2.71588	0
			High	High	High	QKGADFLVTEVENGGSLGSK	5	7	2	P14618;P14618-2	N13(Deamidated)	2037.01	0	9.455e-05			3.07447	3.1987	3.64617	1
			High			FDEILEASDGIMVAR	1	8	2	P14618;P14618-2	M12(Oxidation)	1681.81	0	0.0008284			2.09445			0
			High	High	High	KLFEELVR	4	4	1	P14618-2		1033.61	0	0.002224			1.97673	2.01885	2.12991	1
			High	High		GDYPLEAVR	2	8	2	P14618;P14618-2		1019.52	0	0.003683			1.30234	1.53156		0
				High	High	KGVNLPGAAVDLPAVSEKDIQDLK	2	9	2	P14618;P14618-2		2477.35	0	1.255e-06				5.76975	5.26688	2
				High		AGKPVICATQMLESMIK	1	8	2	P14618;P14618-2	C7(Carbamidomethyl)	1876.97	0	1.172e-05				4.65834		0
				High		KGDVVIVLTGWRPGSGFTNTMR	1	7	2	P14618;P14618-2		2391.25	0	0.0002486				3.38858		1
				High		AEGSDVANAVLDGADCIMLSGETAKGDYPLEAVR	1	8	2	P14618;P14618-2	N8(Deamidated); C16(Carbamidomethyl); M18(Oxidation)	3511.64	0	1.835e-06				3.26723		1
				High		LDIDSPPITAR	1	10	2	P14618;P14618-2		1197.65	0	0.0005797				3.03783		0
				High		SVETLKEMIKSGMNVAR	1	9	2	P14618;P14618-2		1893	0	3.451e-05				2.96993		2
				High		FGVEQDVDMVFASFIRK	1	9	2	P14618;P14618-2		1988	0	0.0002408				2.51258		1
				High		AEGSDVANAVLDGADCIMLSGETAKGDYPLEAVR	1	8	2	P14618;P14618-2	N8(Deamidated); C16(Carbamidomethyl)	3495.64	0	3.713e-05				2.4647		1
				High		ASSHSTDLMEAMAMGSVEASYK	1	4	1	P14618-2		2303	0	0.003042				1.98062		0
					High	GDLGIEIPAEKVFLAQKMMIGR	1	14	2	P14618;P14618-2	M18(Oxidation); M19(Oxidation)	2448.3	0	7.899e-05					3.14697	2
					High	FGVEQDVDMVFASFIRK	1	9	2	P14618;P14618-2	Q5(Deamidated); M9(Oxidation)	2004.99	0	0.003371					2.46652	1
					High	APIIAVTRNPQTAR	1	8	2	P14618;P14618-2		1507.87	0	0.00274					1.07602	1
				High		AGKPVICATQMLESMIK	1	8	2	P14618;P14618-2	C7(Carbamidomethyl); Q10(Deamidated); M11(Oxidation); M15(Oxidation)	1909.96	0.001	0.007287				1.65781		0
				High		VNFAMNVGK	1	7	2	P14618;P14618-2	M5(Oxidation)	995.498	0.001	0.004594				1.43482		0
					High	KGDVVIVLTGWRPGSGFTNTMR	1	7	2	P14618;P14618-2	N19(Deamidated)	2392.26	0.001	0.01344					1.20079	1
					High	KGDVVIVLTGWRPGSGFTNTMR	1	7	2	P14618;P14618-2	N19(Deamidated); M21(Oxidation)	2408.24	0.002	0.03143					1.72158	1
		High			High	FGVEQDVDMVFASFIR	2	9	2	P14618;P14618-2	Q5(Deamidated); M9(Oxidation)	1876.9	0.003	0.05007		1.20394			1.05329	0
				High		KGVNLPGAAVDLPAVSEKDIQDLK	1	9	2	P14618;P14618-2	N4(Deamidated)	2478.36	0.003	0.0352				2.12467		2
				High		AGKPVICATQMLESMIK	1	8	2	P14618;P14618-2	C7(Carbamidomethyl); M11(Oxidation)	1892.97	0.004	0.05368				1.45273		0
			High		High	IYVDDGLISLQVKQK	2	7	2	P14618;P14618-2		1718.97	0.005	0.06096			1.55221		1.56529	1
			High			SVETLKEMIK	1	9	2	P14618;P14618-2	M8(Oxidation)	1193.64	0.008	0.1134			0.907968			1
P14618	Pyruvate kinase PKM OS=Homo sapiens GN=PKM PE=1 SV=4 - [KPYM_HUMAN]	39.6726	38.79	11	14	46.1956	37.29	14	20	52.8293	32.39	16	24	123.857	57.44	24	38	100.866	42.94	21	31	531	57.9	7.84033	nucleotide binding; metal ion binding; catalytic activity; protein binding; RNA binding	nucleus; cytoplasm; mitochondrion; cytosol; membrane; extracellular	response to stimulus; development; metabolic process; cell death
	A2	B2	C2	D2	E2	Sequence	# PSMs	# Proteins	# Protein Groups	Protein Group Accessions	Modifications	MH+ [Da]	q-Value	PEP	XCorr A2	XCorr B2	XCorr C2	XCorr D2	XCorr E2	# Missed Cleavages
	High	High	High	High	High	TATESFASDPILYRPVAVALDTKGPEIR	11	8	2	P14618;P14618-2		3017.59	0	8.826e-11	7.19686	7.95479	7.37012	7.15197	7.865	1
	High		High	High	High	RFDEILEASDGIMVAR	8	8	2	P14618;P14618-2	M13(Oxidation)	1837.91	0	6.021e-09	4.05432		5.2856	4.92133	4.94071	1
	High	High		High	High	EAEAAIYHLQLFEELRR	7	5	1	P14618		2088.09	0	5.8e-08	3.80806	3.03809		3.74731	4.37906	1
	High	High		High	High	GVNLPGAAVDLPAVSEKDIQDLK	4	9	2	P14618;P14618-2		2349.27	0	1.998e-07	3.73946	2.70847		4.60706	4.3338	1
	High	High	High	High	High	GDLGIEIPAEKVFLAQK	8	14	2	P14618;P14618-2		1828.02	0	9.045e-07	3.62768	3.9276	2.44721	4.71615	4.54364	1
	High		High	High	High	RFDEILEASDGIMVAR	4	8	2	P14618;P14618-2		1821.91	0	1.647e-07	2.8064		3.45822	5.4581	4.85932	1
	High	High	High	High	High	NTGIICTIGPASR	5	10	2	P14618;P14618-2	C6(Carbamidomethyl)	1359.7	0	0.0001276	2.80621	2.94332	2.65367	3.37825	3.11656	0
	High	High		High		KGDVVIVLTGWRPGSGFTNTMR	3	7	2	P14618;P14618-2	M21(Oxidation)	2407.25	0	0.0007214	2.49671	2.05091		3.11542		1
	High	High	High	High	High	GADFLVTEVENGGSLGSK	8	8	2	P14618;P14618-2	N11(Deamidated)	1780.87	0	1.215e-07	2.27953	3.03808	2.73791	4.20929	2.51933	0
	High	High	High	High	High	IYVDDGLISLQVK	10	7	2	P14618;P14618-2		1462.81	0	5.902e-05	2.21416	2.61865	1.99703	1.9753	3.09164	0
	High	High	High	High	High	LAPITSDPTEATAVGAVEASFK	6	5	1	P14618		2175.13	0	4.172e-06	2.14023	2.79977	2.04954	3.64547	4.29262	0
	High			High		FGVEQDVDMVFASFIRK	2	9	2	P14618;P14618-2	M9(Oxidation)	2003.99	0	2.184e-05	1.58717			3.79377		1
		High	High	High	High	TATESFASDPILYRPVAVALDTK	4	8	2	P14618;P14618-2		2465.29	0	3.06e-07		3.70273	2.49809	3.27838	4.85109	0
		High	High	High	High	APIIAVTR	4	8	2	P14618;P14618-2		840.529	0	0.00632		2.4358	2.63615	2.5449	2.46235	0
		High	High	High	High	GDLGIEIPAEK	4	14	2	P14618;P14618-2		1141.61	0	0.009524		2.14285	2.37671	2.90917	2.2265	0
		High		High	High	GADFLVTEVENGGSLGSKK	4	8	2	P14618;P14618-2	N11(Deamidated)	1908.96	0	2.775e-05		2.03627		3.26345	3.44514	1
		High	High	High	High	FGVEQDVDMVFASFIR	4	9	2	P14618;P14618-2	M9(Oxidation)	1875.9	0	1.52e-05		1.34228	1.5835	2.03139	2.71588	0
			High	High	High	QKGADFLVTEVENGGSLGSK	5	7	2	P14618;P14618-2	N13(Deamidated)	2037.01	0	9.455e-05			3.07447	3.1987	3.64617	1
			High			FDEILEASDGIMVAR	1	8	2	P14618;P14618-2	M12(Oxidation)	1681.81	0	0.0008284			2.09445			0
			High	High		GDYPLEAVR	2	8	2	P14618;P14618-2		1019.52	0	0.003683			1.30234	1.53156		0
				High	High	KGVNLPGAAVDLPAVSEKDIQDLK	2	9	2	P14618;P14618-2		2477.35	0	1.255e-06				5.76975	5.26688	2
				High		AGKPVICATQMLESMIK	1	8	2	P14618;P14618-2	C7(Carbamidomethyl)	1876.97	0	1.172e-05				4.65834		0
				High		KGDVVIVLTGWRPGSGFTNTMR	1	7	2	P14618;P14618-2		2391.25	0	0.0002486				3.38858		1
				High		AEGSDVANAVLDGADCIMLSGETAKGDYPLEAVR	1	8	2	P14618;P14618-2	N8(Deamidated); C16(Carbamidomethyl); M18(Oxidation)	3511.64	0	1.835e-06				3.26723		1
				High		LDIDSPPITAR	1	10	2	P14618;P14618-2		1197.65	0	0.0005797				3.03783		0
				High		SVETLKEMIKSGMNVAR	1	9	2	P14618;P14618-2		1893	0	3.451e-05				2.96993		2
				High		FGVEQDVDMVFASFIRK	1	9	2	P14618;P14618-2		1988	0	0.0002408				2.51258		1
				High		AEGSDVANAVLDGADCIMLSGETAKGDYPLEAVR	1	8	2	P14618;P14618-2	N8(Deamidated); C16(Carbamidomethyl)	3495.64	0	3.713e-05				2.4647		1
					High	GDLGIEIPAEKVFLAQKMMIGR	1	14	2	P14618;P14618-2	M18(Oxidation); M19(Oxidation)	2448.3	0	7.899e-05					3.14697	2
					High	FGVEQDVDMVFASFIRK	1	9	2	P14618;P14618-2	Q5(Deamidated); M9(Oxidation)	2004.99	0	0.003371					2.46652	1
					High	APIIAVTRNPQTAR	1	8	2	P14618;P14618-2		1507.87	0	0.00274					1.07602	1
				High		AGKPVICATQMLESMIK	1	8	2	P14618;P14618-2	C7(Carbamidomethyl); Q10(Deamidated); M11(Oxidation); M15(Oxidation)	1909.96	0.001	0.007287				1.65781		0
				High		VNFAMNVGK	1	7	2	P14618;P14618-2	M5(Oxidation)	995.498	0.001	0.004594				1.43482		0
					High	KGDVVIVLTGWRPGSGFTNTMR	1	7	2	P14618;P14618-2	N19(Deamidated)	2392.26	0.001	0.01344					1.20079	1
					High	KGDVVIVLTGWRPGSGFTNTMR	1	7	2	P14618;P14618-2	N19(Deamidated); M21(Oxidation)	2408.24	0.002	0.03143					1.72158	1
		High			High	FGVEQDVDMVFASFIR	2	9	2	P14618;P14618-2	Q5(Deamidated); M9(Oxidation)	1876.9	0.003	0.05007		1.20394			1.05329	0
				High		KGVNLPGAAVDLPAVSEKDIQDLK	1	9	2	P14618;P14618-2	N4(Deamidated)	2478.36	0.003	0.0352				2.12467		2
				High		AGKPVICATQMLESMIK	1	8	2	P14618;P14618-2	C7(Carbamidomethyl); M11(Oxidation)	1892.97	0.004	0.05368				1.45273		0
			High		High	IYVDDGLISLQVKQK	2	7	2	P14618;P14618-2		1718.97	0.005	0.06096			1.55221		1.56529	1
			High			SVETLKEMIK	1	9	2	P14618;P14618-2	M8(Oxidation)	1193.64	0.008	0.1134			0.907968			1
B7Z2X9	Gamma-enolase OS=Homo sapiens GN=ENO2 PE=2 SV=1 - [B7Z2X9_HUMAN]	39.918	46.8	11	15	45.2903	38.36	13	22	60.2915	54.73	18	30	117.808	68.29	21	37	76.5198	47.83	16	28	391	42.6806	5.12256	metal ion binding; catalytic activity; protein binding	cytoplasm; cytosol; extracellular; membrane	metabolic process; response to stimulus
	A2	B2	C2	D2	E2	Sequence	# PSMs	# Proteins	# Protein Groups	Protein Group Accessions	Modifications	MH+ [Da]	q-Value	PEP	XCorr A2	XCorr B2	XCorr C2	XCorr D2	XCorr E2	# Missed Cleavages
	High	High		High		EILDSRGNPTVEVDLYTAKGLFR	3	5	1	B7Z2X9		2593.36	0	2.649e-07	4.82308	4.91617		5.81259		2
	High			High		HIAQLAGNSDLILPVPAFNVINGGSHAGNK	2	3	1	B7Z2X9	N22(Deamidated)	3025.58	0	9.525e-07	4.65228			4.954		0
	High	High	High	High	High	FTANVGIQIVGDDLTVTNPK	6	5	1	B7Z2X9		2102.11	0	3.243e-06	4.65194	3.15791	3.07658	5.00985	4.64729	0
	High	High		High	High	YNQLMRIEEELGDEAR	4	4	1	B7Z2X9		1965.93	0	8.27e-09	3.87161	2.65857		4.60594	5.01899	1
	High	High	High	High	High	YNQLMRIEEELGDEAR	9	4	1	B7Z2X9	M5(Oxidation)	1981.93	0	1.624e-08	3.51057	4.18071	4.39154	4.18169	4.98546	1
	High	High	High	High	High	AAVPSGASTGIYEALELRDGDKQR	13	5	1	B7Z2X9		2504.26	0	1.972e-06	3.17162	3.62617	4.07127	5.24626	4.1911	2
	High	High	High	High	High	FGANAILGVSLAVCK	9	17	2	P06733;B7Z2X9	C14(Carbamidomethyl)	1519.83	0	1.399e-05	3.07881	2.70634	2.52781	3.83411	3.69268	0
	High		High	High	High	SGETEDTFIADLVVGLCTGQIK	10	12	2	P06733;B7Z2X9	C17(Carbamidomethyl)	2353.16	0	1.649e-07	3.01852		1.47129	4.52875	5.60815	0
	High	High	High	High	High	EILDSRGNPTVEVDLYTAK	7	5	1	B7Z2X9		2120.09	0	6.864e-05	2.92475	2.83858	2.64289	3.81653	3.52491	1
	High	High	High		High	LAMQEFMILPVGAESFRDAMR	4	3	1	B7Z2X9	M3(Oxidation); M7(Oxidation); M20(Oxidation)	2460.17	0	0.002002	2.18766	2.47243	1.18306		3.16949	1
	High	High	High	High	High	AAVPSGASTGIYEALELR	8	15	2	P06733;B7Z2X9		1804.95	0	3.012e-08	1.81705	1.68989	3.29696	3.74557	3.00499	0
	High	High	High		High	YNQLMRIEEELGDEAR	7	4	1	B7Z2X9	N2(Deamidated); M5(Oxidation)	1982.93	0	0.0002772	1.25245	2.02211	0.802395		2.7873	1
	High	High	High	High	High	AGAAERELPLYR	6	3	1	B7Z2X9		1345.72	0	0.0001842	0.988782	1.96144	2.337	2.67321	2.24767	1
		High	High	High	High	GNPTVEVDLYTAKGLFR	4	5	1	B7Z2X9		1879.99	0	8.775e-08		2.78541	4.47414	5.25148	4.67573	1
		High		High	High	LAKYNQLMRIEEELGDEAR	5	4	1	B7Z2X9	M8(Oxidation)	2294.14	0	0.0005998		2.70312		4.15373	2.372	2
		High	High	High	High	IEEELGDEAR	5	4	1	B7Z2X9		1160.54	0	1.538e-05		2.55729	2.51103	2.79509	2.30091	0
		High	High	High	High	YITGDQLGALYQDFVR	5	5	1	B7Z2X9		1858.93	0	1.946e-05		1.68641	1.91178	3.36943	3.00955	0
		High			High	AAVPSGASTGIYEALELRDGDKQR	2	5	1	B7Z2X9	Q23(Deamidated)	2505.28	0	0.0001228		1.32494			1.82583	2
			High			IVIGMDVAASEFYR	1	5	1	B7Z2X9	M5(Oxidation)	1586.79	0	0.0003953			2.66766			0
			High			GNPTVEVDLYTAK	1	5	1	B7Z2X9		1406.72	0	0.0002238			2.62643			0
			High	High		DGKYDLDFKSPTDPSR	3	5	1	B7Z2X9		1840.87	0	0.009837			2.20725	2.14968		2
			High			LAMQEFMILPVGAESFR	1	3	1	B7Z2X9	M3(Oxidation); M7(Oxidation)	1970.98	0	0.0003711			2.19268			0
			High	High	High	VNQIGSVTEAIQACK	4	4	1	B7Z2X9	C14(Carbamidomethyl)	1617.83	0	1.199e-06			2.15818	3.92419	2.5708	0
			High			FGANAILGVSLAVCKAGAAER	1	3	1	B7Z2X9	C14(Carbamidomethyl)	2075.11	0	0.0006047			2.13725			1
				High		LAMQEFMILPVGAESFR	1	3	1	B7Z2X9		1938.98	0	0.000263				3.26564		0
				High	High	EILDSRGNPTVEVDLYTAKGLFR	2	5	1	B7Z2X9	N8(Deamidated)	2594.36	0	1.268e-07				2.84293	3.98402	2
				High	High	YNQLMR	2	9	1	B7Z2X9		824.409	0	0.002467				1.52738	1.10147	0
					High	FGANAILGVSLAVCK	1	17	2	P06733;B7Z2X9	N4(Deamidated); C14(Carbamidomethyl)	1520.82	0	0.0007126					2.71496	0
				High		DATNVGDEGGFAPNILENSEALELVK	1	3	1	B7Z2X9		2702.31	0.001	0.004551				1.82086		0
				High		ACNCLLLK	1	10	1	B7Z2X9	C2(Carbamidomethyl); C4(Carbamidomethyl)	991.507	0.001	0.02161				1.50287		0
					High	LAKYNQLMRIEEELGDEAR	2	4	1	B7Z2X9	N5(Deamidated); M8(Oxidation)	2295.13	0.001	0.0218					2.4966	2
				High		LAMQEFMILPVGAESFRDAMR	1	3	1	B7Z2X9	M3(Oxidation); Q4(Deamidated); M7(Oxidation); M20(Oxidation)	2461.17	0.002	0.02435				2.32094		1
				High		LAMQEFMILPVGAESFRDAMR	1	3	1	B7Z2X9	Q4(Deamidated); M20(Oxidation)	2429.19	0.003	0.0384				1.52193		1
P02533	Keratin, type I cytoskeletal 14 OS=Homo sapiens GN=KRT14 PE=1 SV=4 - [K1C14_HUMAN]	77.1592	37.29	15	34	39.4891	11.44	5	16	56.4014	40.25	20	31	72.3415	25.85	14	27	35.9166	17.8	6	16	472	51.5294	5.16064	structural molecule activity; protein binding	nucleus; organelle lumen; cytoplasm; cytosol; cytoskeleton; extracellular	development; response to stimulus; cell differentiation; cell organization and biogenesis
	A2	B2	C2	D2	E2	Sequence	# PSMs	# Proteins	# Protein Groups	Protein Group Accessions	Modifications	MH+ [Da]	q-Value	PEP	XCorr A2	XCorr B2	XCorr C2	XCorr D2	XCorr E2	# Missed Cleavages
	High	High	High	High		VTMQNLNDRLASYLDKVR	10	4	3	P13645;P02533;P08779	M3(Oxidation)	2152.12	0	5.852e-08	4.6724	3.70785	4.71612	4.88514		2
	High	High	High	High	High	VTMQNLNDRLASYLDKVR	15	4	3	P13645;P02533;P08779		2136.12	0	2.462e-06	4.49418	4.18456	3.12995	4.14972	4.47872	2
	High					DAEEWFFTKTEELNR	1	1	1	P02533		1914.89	0	6.283e-07	4.21557					1
	High	High	High	High	High	VTMQNLNDRLASYLDKVR	12	4	3	P13645;P02533;P08779	M3(Oxidation); N7(Deamidated)	2153.1	0	5.034e-06	4.18182	2.478	1.5051	3.42206	3.05386	2
	High	High	High	High	High	LAADDFRTKYETELNLR	5	1	1	P02533		2055.05	0	0.0007459	3.87901	2.55376	3.8871	4.0749	3.14701	2
	High	High	High	High	High	VTMQNLNDRLASYLDKVR	17	4	3	P13645;P02533;P08779	N7(Deamidated)	2137.11	0	6.762e-07	3.64163	4.1858	3.11575	4.62354	3.43137	2
	High	High		High	High	ALEEANADLEVKIRDWYQR	4	4	2	P02533;P08779		2319.17	0	5.762e-06	3.44134	2.62111		3.24044	3.69812	2
	High	High				ALEEANADLEVKIRDWYQR	2	4	2	P02533;P08779	N6(Deamidated)	2320.16	0	0.002406	2.90814	2.80924				2
	High		High	High		ILTATVDNANVLLQIDNAR	4	1	1	P02533		2054.12	0	0.0002328	2.82944		2.49376	2.97176		0
	High		High			VLDELTLAR	2	16	3	P02533;P08779;Q04695		1029.59	0	0.007656	2.65724		2.74074			0
	High					QRPAEIKDYSPYFKTIEDLR	1	1	1	P02533		2469.28	0	6.102e-06	2.1487					2
	High					TIEDLRNKILTATVDNANVLLQIDNAR	1	1	1	P02533		3023.64	0	0.003611	2.12195					2
	High		High			DAEEWFFTK	2	1	1	P02533		1172.53	0	0.02699	2.02947		1.58357			0
	High	High	High	High	High	LAADDFR	5	32	5	P13645;P02533;P08779;Q04695;		807.4	0	0.01194	1.80316	1.88455	1.82953	1.96033	1.84765	0
	High				High	VTMQNLNDRLASYLDKVR	3	4	3	P13645;P02533;P08779	N5(Deamidated); N7(Deamidated)	2138.1	0	0.00517	1.76796				2.25853	2
	High		High		High	ISSVLAGGSCR	3	3	2	P02533;P08779	C10(Carbamidomethyl)	1106.56	0	0.0009806	1.34145		2.53635		1.05316	0
		High		High		VTMQNLNDRLASYLDK	2	4	3	P13645;P02533;P08779		1880.95	0	0.0001462		1.42797		3.62279		1
			High			GQVGGDVNVEMDAAPGVDLSR	2	1	1	P02533	M11(Oxidation)	2101.98	0	3.932e-06			3.21792			0
			High			TMQNLEIELQSQLSMK	1	1	1	P02533	M2(Oxidation); M15(Oxidation)	1924.93	0	7.985e-05			2.82372			0
			High			VTMQNLNDRLASYLDK	1	4	3	P13645;P02533;P08779	M3(Oxidation)	1896.94	0	0.005187			2.54169			1
			High			QRPAEIKDYSPYFK	1	1	1	P02533		1741.89	0	0.0006095			2.51882			1
			High			NKILTATVDNANVLLQIDNAR	1	1	1	P02533		2296.25	0	0.00984			2.01147			1
			High	High		VTMQNLNDR	2	7	3	P13645;P02533;P08779	M3(Oxidation)	1106.53	0	0.009068			1.98884	1.58067		0
			High			GQVGGDVNVEMDAAPGVDLSR	1	1	1	P02533		2085.99	0	0.0002193			1.81164			0
			High	High		GSCGIGGGIGGGSSR	2	3	2	P02533;P08779	C3(Carbamidomethyl)	1278.59	0	0.005046			1.73663	1.29304		0
			High	High		APSTYGGGLSVSSSR	2	1	1	P02533		1425.7	0	4.844e-05			1.69314	2.11891		0
			High	High		VTMQNLNDR	2	7	3	P13645;P02533;P08779		1090.53	0	0.00557			1.62309	2.0581		0
			High			TRLEQEIATYR	1	15	3	P02533;P08779;Q04695		1379.73	0	0.005591			1.60335			1
			High			ASLENSLEETKGR	1	5	2	P02533;P08779		1433.72	0	0.0053			1.4811			1
			High			LASYLDKVR	1	13	4	P13645;P02533;P08779;Q04695		1064.61	0	0.002239			1.47336			1
				High	High	ADLEMQIESLKEELAYLKK	2	1	1	P02533		2251.19	0	1.365e-08				5.07907	3.7015	2
				High		ADLEMQIESLKEELAYLK	1	1	1	P02533		2123.09	0	2.481e-08				4.82272		1
				High		VTMQNLNDRLASYLDK	1	4	3	P13645;P02533;P08779	N7(Deamidated)	1881.94	0	0.0003391				4.05871		1
				High		ADLEMQIESLKEELAYLKK	1	1	1	P02533	M5(Oxidation)	2267.19	0	6.977e-06				3.33725		2
				High		VTMQNLNDRLASYLDK	1	4	3	P13645;P02533;P08779	Q4(Deamidated); N7(Deamidated)	1882.94	0	3.345e-06				3.09123		1
	High		High			TMQNLEIELQSQLSMK	2	1	1	P02533	M15(Oxidation)	1908.94	0.001	0.01986	1.87954		1.49168			0
	High		High	High		LASYLDK	4	16	5	P13645;;P02533;P08779;Q04695		809.44	0.001	0.01483	1.19974		1.46071	1.55393		0
			High	High		TKYETELNLR	2	1	1	P02533		1266.67	0.001	0.0172			1.57675	1.59224		1
				High		ALEEANADLEVK	1	15	2	P02533;P08779		1301.67	0.003	0.04147				1.40484		0
	High					ADLEMQIESLKEELAYLK	1	1	1	P02533	M5(Oxidation); Q6(Deamidated)	2140.08	0.007	0.239	0.873834					1
	High					MSVEADINGLRR	1	5	1	P02533	M1(Oxidation)	1376.69	0.009	0.2896	0.996506					1
P08670	Vimentin OS=Homo sapiens GN=VIM PE=1 SV=4 - [VIME_HUMAN]	5.02246	22.1	7	8	36.9474	37.77	12	27	24.8154	35.41	14	19	57.7879	47.21	20	33	74.0827	52.36	19	34	466	53.6191	5.12256	protein binding; RNA binding; catalytic activity; motor activity; structural molecule activity	cytoplasm; cytosol; cytoskeleton; membrane; extracellular	cell organization and biogenesis; metabolic process; cell death; cellular component movement; cell communication; regulation of biological process; response to stimulus; cell differentiation; development
	A2	B2	C2	D2	E2	Sequence	# PSMs	# Proteins	# Protein Groups	Protein Group Accessions	Modifications	MH+ [Da]	q-Value	PEP	XCorr A2	XCorr B2	XCorr C2	XCorr D2	XCorr E2	# Missed Cleavages
	High		High	High	High	QVQSLTCEVDALKGTNESLER	4	5	1	P08670	C7(Carbamidomethyl)	2377.17	0	8.359e-09	2.56079		4.12507	5.56893	4.9668	1
	High	High			High	LLQDSVDFSLADAINTEFKNTR	8	4	1	P08670		2497.25	0	7.858e-14	2.46167	3.39048			6.24271	1
	High	High	High	High	High	LGDLYEEEMRELRR	10	4	1	P08670	M9(Oxidation)	1824.89	0	0.01986	1.89842	1.27397	0.904981	1.79792	1.35995	2
	High	High		High	High	LLEGEESR	7	25	2	;P08670		932.468	0	0.004017	1.38889	1.5055		1.73658	1.74179	0
	High	High	High	High		TYSLGSALRPSTSR	7	4	1	P08670		1495.79	0	0.01144	1.18806	1.0805	1.37993	1.98696		0
	High	High		High	High	LGDLYEEEMRELRR	5	4	1	P08670		1808.9	0	8.448e-05	1.11238	3.23555		3.25239	2.88256	2
	High		High		High	HLREYQDLLNVK	4	21	3	Q16352;P08670;B4DJT7		1527.83	0	0.004167	1.09092		1.23544		1.67044	1
		High				QVQSLTCEVDALKGTNESLER	4	5	1	P08670	Q3(Deamidated); C7(Carbamidomethyl)	2378.17	0	0.0004142		3.41328				1
		High			High	FLEQQNKILLAELEQLKGQGK	6	3	1	P08670	Q4(Deamidated)	2428.36	0	7.069e-10		3.30487			6.34642	2
		High	High	High	High	KVESLQEEIAFLK	6	5	1	P08670		1533.85	0	4.161e-08		2.82586	2.84551	3.81627	2.93567	1
		High		High	High	LLQDSVDFSLADAINTEFKNTR	7	4	1	P08670	N15(Deamidated)	2498.23	0	1.766e-11		2.4391		2.52995	4.90734	1
		High	High	High	High	ISLPLPNFSSLNLR	7	3	1	P08670		1570.9	0	0.0001313		2.43303	2.61417	3.06473	2.96243	0
		High			High	LDLERKVESLQEEIAFLK	2	5	1	P08670		2160.19	0	0.001561		1.77833			2.4666	2
		High	High	High	High	SLYASSPGGVYATR	4	4	1	P08670		1428.71	0	0.0002302		1.76455	2.20666	1.83545	2.52139	0
		High		High	High	FADLSEAANRNNDALR	3	6	1	P08670		1776.86	0	0.002563		1.21244		1.88957	1.78321	1
			High	High	High	ILLAELEQLKGQGK	3	4	1	P08670		1539.91	0	2.497e-06			3.07177	3.93563	3.4097	1
			High		High	ETNLDSLPLVDTHSKR	2	2	1	P08670		1824.95	0	5.576e-05			2.88417		1.95837	1
			High	High	High	MALDIEIATYR	3	9	1	P08670	M1(Oxidation)	1311.66	0	8.596e-06			2.55258	2.52583	2.89551	0
			High	High	High	VEVERDNLAEDIMR	4	4	1	P08670		1688.83	0	2.514e-05			2.3394	3.3661	3.17039	1
			High	High	High	KVESLQEEIAFLKK	3	5	1	P08670		1661.94	0	0.0009156			1.76594	2.93118	2.60769	2
			High			LGDLYEEEMRELR	2	4	1	P08670	M9(Oxidation)	1668.79	0	0.007966			1.47307			1
				High		FLEQQNKILLAELEQLKGQGK	1	3	1	P08670		2427.36	0	5.853e-08				5.34462		2
				High		FADLSEAANR	1	6	1	P08670		1093.53	0	0.001026				2.31746		0
				High		NLQEAEEWYK	1	11	1	P08670		1309.6	0	0.001818				2.11983		0
				High		QDVDNASLAR	1	6	1	P08670		1088.53	0	3.443e-05				1.872		0
					High	LQEEMLQREEAENTLQSFRQDVDNASLAR	1	6	1	P08670	M5(Oxidation)	3436.65	0	2.97e-06					3.49194	2
					High	MALDIEIATYR	1	9	1	P08670		1295.67	0	0.0001446					2.57305	0
		High		High	High	VEVERDNLAEDIMR	3	4	1	P08670	M13(Oxidation)	1704.82	0.001	0.01242		0.837552		1.39981	1.54825	1
			High	High		FLEQQNK	3	39	10	P14136;Q01546;P12035;P13647;P04259;P48668;Q8N1N4-2;P08670;B4E1T1;		906.468	0.001	0.02455			1.14698	1.60906		0
					High	MALDIEIATYRK	1	9	1	P08670	M1(Oxidation)	1439.76	0.001	0.02429					1.86321	1
	High				High	NLQEAEEWYKSK	2	10	1	P08670		1524.73	0.002	0.03321	1.1395				1.51814	1
				High		FADLSEAANRNNDALR	3	6	1	P08670	N9(Deamidated)	1777.85	0.002	0.02932				1.4229		1
				High		QQYESVAAK	1	6	1	P08670		1023.51	0.002	0.03285				1.29157		0
				High		SYVTTSTR	1	4	1	P08670		914.458	0.008	0.1304				1.56943		0
P68871	Hemoglobin subunit beta OS=Homo sapiens GN=HBB PE=1 SV=2 [HBB_HUMAN]	34.3754	52.74	7	12	35.5693	47.26	7	12	35.7241	52.74	8	17	100.113	62.33	9	31	113.374	62.33	12	33	146	15.8573	7.28369
	A2	B2	C2	D2	E2	Sequence	# PSMs	# Proteins	# Protein Groups	Protein Group Accessions	Modifications	MH+ [Da]	q-Value	PEP	XCorr A2	XCorr B2	XCorr C2	XCorr D2	XCorr E2	# Missed Cleavages
	High	High	High	High	High	SAVTALWGKVNVDEVGGEALGR	15	34	2	;Q3Y9I8		2228.16	0	3.256e-14	4.78622	6.44585	2.40863	6.83226	7.87986	1
	High	High	High	High	High	FFESFGDLSTPDAVMGNPK	13	30	2	;Q3Y9I8		2058.95	0	2.064e-07	3.95374	3.34823	1.65321	3.90148	4.24219	0
	High	High	High	High	High	FFESFGDLSTPDAVMGNPK	11	30	2	;Q3Y9I8	M15(Oxidation)	2074.94	0	0.0001172	3.59564	1.57342	3.16385	3.80056	3.66873	0
	High	High	High	High	High	VLGAFSDGLAHLDNLK	9	32	3	;P02042;Q3Y9I8		1669.89	0	5.09e-07	2.9274	2.59557	2.78803	4.30493	4.21048	0
	High			High	High	FFESFGDLSTPDAVMGNPKVK	3	28	2	;Q3Y9I8		2286.1	0	5.87e-07	2.87701			3.9245	4.49078	1
	High	High	High	High	High	LLVVYPWTQR	16	37	2	;P02042		1274.73	0	0.0001451	2.74719	2.72937	3.19979	3.06446	3.29922	0
	High			High	High	VHLTPEEKSAVTALWGK	5	1	1			1866.01	0	7.642e-06	1.9869			3.71721	2.81004	1
		High			High	LLVVYPWTQRFFESFGDLSTPDAVMGNPK	2	24	1		Q9(Deamidated); M25(Oxidation)	3331.64	0	2.275e-06		2.9415			3.53855	1
			High	High	High	SAVTALWGKVNVDEVGGEALGR	4	34	2	;Q3Y9I8	N11(Deamidated)	2229.15	0	1.218e-09			3.94488	5.88057	5.42848	1
			High	High	High	VNVDEVGGEALGR	5	34	2	;Q3Y9I8		1314.67	0	2.42e-07			2.68024	2.65836	3.31225	0
			High			LLVVYPWTQR	1	37	2	;P02042	Q9(Deamidated)	1275.71	0	0.008511			1.86493			0
				High	High	LLVVYPWTQRFFESFGDLSTPDAVMGNPK	3	24	1		M25(Oxidation)	3330.66	0	3.807e-07				3.20364	3.32084	1
				High	High	VVAGVANALAHKYH	4	5	2	;P02042		1449.8	0	1.496e-05				2.8362	2.6062	1
				High		LLVVYPWTQRFFESFGDLSTPDAVMGNPK	1	24	1			3314.66	0	0.0001053				2.66932		1
				High	High	LLVVYPWTQRFFESFGDLSTPDAVMGNPK	2	24	1		Q9(Deamidated)	3315.66	0	5.18e-05				2.2953	2.48328	1
				High		FFESFGDLSTPDAVMGNPKVK	1	28	2	;Q3Y9I8	M15(Oxidation); N17(Deamidated)	2303.11	0	0.001057				1.38863		1
					High	VHLTPEEKSAVTALWGKVNVDEVGGEALGR	1	1	1		N19(Deamidated)	3162.66	0	8.604e-08					5.96307	2
					High	FFESFGDLSTPDAVMGNPK	1	30	2	;Q3Y9I8	N17(Deamidated)	2059.95	0	0.004012					1.84636	0
		High	High			FFESFGDLSTPDAVMGNPKVK	2	28	2	;Q3Y9I8	M15(Oxidation)	2302.1	0.001	0.009174		2.84961	2.1325			1
	High	High	High		High	SAVTALWGK	4	39	2	;Q3Y9I8		932.518	0.002	0.08851	1.95586	1.71967	2.29759		2.0162	0
			High		High	VHLTPEEK	2	1	1			952.51	0.003	0.05807			1.58928		1.54433	0
Q13813	Spectrin alpha chain, non-erythrocytic 1 OS=Homo sapiens GN=SPTAN1 PE=1 SV=3 - [SPTN1_HUMAN]	28.5008	6.55	11	11	34.0955	8.62	16	17	38.9353	9.34	19	22	120.344	22.33	41	44	102.902	17.44	31	35	2472	284.364	5.35107	protein binding; structural molecule activity; metal ion binding	cytoplasm; cytosol; cytoskeleton; membrane; extracellular	cell death; cell organization and biogenesis; cell differentiation; cellular component movement; development; response to stimulus; regulation of biological process
	A2	B2	C2	D2	E2	Sequence	# PSMs	# Proteins	# Protein Groups	Protein Group Accessions	Modifications	MH+ [Da]	q-Value	PEP	XCorr A2	XCorr B2	XCorr C2	XCorr D2	XCorr E2	# Missed Cleavages
	High	High	High	High	High	GLVSSDELAKDVTGAEALLER	5	5	1	Q13813		2173.13	0	5.341e-12	4.78736	4.23698	3.1623	5.04373	5.34795	1
	High	High			High	EAFLNTEDKGDSLDSVEALIK	4	5	1	Q13813		2294.13	0	3.167e-08	3.61069	3.3004			4.44533	1
	High	High		High	High	GRELPTAFDYVEFTR	4	5	1	Q13813		1800.89	0	2.318e-07	3.58034	3.20077		4.72212	4.55988	1
	High	High	High	High	High	ELPTAFDYVEFTR	6	5	1	Q13813		1587.77	0	0.0001638	3.12192	2.83374	2.11264	3.08243	3.00474	0
	High	High	High	High	High	AALLELWELRR	5	6	1	Q13813		1369.8	0	4.366e-05	3.01843	2.5403	1.89058	3.21664	3.26124	1
	High	High		High		SSLSSAQADFNQLAELDR	3	6	1	Q13813		1951.93	0	1.329e-10	2.97349	1.81472		3.82907		0
	High			High	High	SLQQLAEERSQLLGSAHEVQR	3	6	1	Q13813		2379.24	0	5.436e-09	2.93205			5.43653	4.06944	1
	High		High	High	High	ETENVKSSEEIESAFR	4	4	1	Q13813		1854.87	0	0.004433	2.29528		1.28197	2.20336	2.0804	1
	High	High	High	High	High	GKDLIGVQNLLK	5	6	1	Q13813		1297.78	0	0.001258	2.1812	2.95744	2.49618	3.41731	3.2681	1
	High	High	High	High	High	KVEDLFLTFAK	5	5	1	Q13813		1310.74	0	0.01517	1.63696	1.80474	1.40984	2.61187	2.27515	1
	High			High	High	FLSDFRDLMSWINGIR	4	5	1	Q13813	M9(Oxidation); N13(Deamidated)	1986.97	0	0.0006241	1.07754			2.6082	2.74259	1
		High	High	High	High	KLLVGSEDYGRDLTGVQNLR	4	6	1	Q13813		2233.2	0	0.0001577		3.21949	2.11635	4.26073	4.19125	2
		High	High	High	High	SLSAQEEKITALDEFATK	4	6	1	Q13813		1981.01	0	1.035e-05		2.76297	2.85816	4.14927	3.5946	1
		High		High	High	SSLSSAQADFNQLAELDRQIK	3	6	1	Q13813		2321.16	0	8.792e-08		2.64274		5.54933	5.40961	1
		High	High	High	High	DLAALGDKVNSLGETAER	4	5	1	Q13813		1858.95	0	4.653e-07		2.51749	3.69365	4.55438	3.82829	1
		High		High	High	REELITNWEQIR	3	6	1	Q13813		1586.83	0	1.722e-05		2.06842		3.62895	3.27795	1
		High	High			LFGAAEVQR	2	6	1	Q13813		990.536	0	0.003177		1.31645	1.87254			0
		High			High	LQQLFRDVEDEETWIR	2	6	1	Q13813		2077.04	0	2.099e-05		1.12351			2.45276	1
			High	High		DLASVQALLR	2	6	1	Q13813		1085.63	0	0.002486			2.40356	2.46619		0
			High		High	SSLSSAQADFNQLAELDR	2	6	1	Q13813	Q7(Deamidated)	1952.94	0	3.717e-08			2.33703		3.14254	0
			High			DLAALGDKVNSLGETAER	1	5	1	Q13813	N10(Deamidated)	1859.93	0	0.0006981			2.23466			1
			High	High		GVIDMGNSLIER	2	5	1	Q13813		1303.67	0	0.00032			2.21602	2.56883		0
			High	High		GVIDMGNSLIER	3	5	1	Q13813	M5(Oxidation)	1319.66	0	0.0005061			2.19627	1.82571		0
			High			ITALDEFATK	1	6	1	Q13813		1108.59	0	0.007843			2.00899			0
			High	High		ENLLEEQGSIALRQEQIDNQTR	2	4	1	Q13813		2584.29	0	8.208e-06			2.00751	3.33275		1
			High			LLVGSEDYGRDLTGVQNLR	1	6	1	Q13813		2105.11	0	0.003153			1.96022			1
			High	High	High	SLQQLAEER	3	6	1	Q13813		1073.56	0	0.009733			1.95834	1.72672	1.39759	0
			High			DLSSVQTLLTK	1	6	1	Q13813		1204.68	0	0.0007721			1.88847			0
			High	High	High	SSEEIESAFR	3	4	1	Q13813		1154.53	0	0.007813			1.62437	1.58061	1.70726	0
				High		HALLEADVAAHQDRIDGITIQAR	1	6	1	Q13813		2513.33	0	7.873e-10				6.59234		1
				High	High	AGTFQAFEQFGQQLLAHGHYASPEIK	2	5	1	Q13813		2875.42	0	6.407e-09				5.82046	6.08654	0
				High	High	RLEAELAAHEPAIQGVLDTGKK	2	5	1	Q13813	Q14(Deamidated)	2347.28	0	0.0002575				4.08146	3.47308	2
				High	High	ALSSEGKPYVTKEELYQNLTR	2	5	1	Q13813		2426.26	0	1.129e-05				3.93728	4.14803	1
				High		EAFLNTEDKGDSLDSVEALIK	1	5	1	Q13813	N5(Deamidated)	2295.13	0	4.516e-07				3.68406		1
				High		SQLLGSAHEVQR	1	6	1	Q13813		1324.7	0	3.074e-09				3.41495		0
				High		QQVAPTDDETGKELVLALYDYQEK	1	6	1	Q13813		2753.36	0	3.608e-05				2.90994		1
				High		NTTGVTEEALKEFSMMFK	1	5	1	Q13813		2062.98	0	0.0001898				2.88574		1
				High		SADESGQALLAAGHYASDEVREK	1	6	1	Q13813		2404.14	0	0.0005262				2.63463		1
				High		LSDDNTIGKEEIQQR	1	5	1	Q13813		1745.87	0	0.001268				2.09519		1
				High		LGESQTLQQFSR	1	5	1	Q13813		1393.71	0	7.275e-07				1.97293		0
				High	High	VLETAEDIQER	2	6	1	Q13813		1302.65	0	3.167e-05				1.88424	2.13616	0
				High		EKEPIAASTNR	1	6	1	Q13813		1215.63	0	0.001627				1.83861		1
				High		EANQQQQFNR	1	6	1	Q13813		1262.59	0	0.004049				1.70975		0
				High		WSQLLANSAAR	1	6	1	Q13813		1216.64	0	0.0009608				1.54671		0
					High	RQDLEDSLQAQQYFADANEAESWMR	1	6	1	Q13813	Q12(Deamidated)	3002.34	0	1.743e-11					5.06977	1
					High	RQDLEDSLQAQQYFADANEAESWMR	1	6	1	Q13813		3001.32	0	1.268e-08					3.86562	1
					High	IAALQAFADQLIAAGHYAK	1	5	1	Q13813		1972.07	0	6.086e-09					3.77672	0
					High	LTVLSEERAALLELWELRR	2	6	1	Q13813		2297.3	0	2.527e-06					3.68109	2
					High	KVEDLFLTFAKK	1	5	1	Q13813		1438.83	0	0.007791					2.60211	2
					High	LAALADQWQFLVQK	1	5	1	Q13813		1630.9	0	0.0001063					2.18459	0
					High	LAQFVEHWKELKQLAAAR	1	5	1	Q13813	Q3(Deamidated)	2139.19	0	8.649e-05					1.5439	2
				High	High	GKDLIGVQNLLKK	2	6	1	Q13813		1425.88	0.001	0.01928				2.48805	1.79261	2
				High	High	FLSDFRDLMSWINGIR	2	5	1	Q13813	N13(Deamidated)	1970.98	0.001	0.005107				2.08224	1.93818	1
				High		VLETAEDIQERR	1	6	1	Q13813		1458.75	0.001	0.008091				1.80741		1
				High		HQAFEAELSANQSR	1	6	1	Q13813		1587.75	0.001	0.009556				1.56442		0
		High				EAGSVSLR	1	4	1	Q13813		818.437	0.002	0.04054		1.56461				0
				High		FQFFQR	1	6	1	Q13813		872.442	0.002	0.0288				1.91706		0
				High		VNEVNQFAAK	1	6	1	Q13813		1119.58	0.002	0.02401				1.55914		0
				High	High	FLADFRDLTSWVTEMK	2	6	1	Q13813		1958.96	0.003	0.0423				1.40643	1.6097	1
Q00610-2	Isoform 2 of Clathrin heavy chain 1 OS=Homo sapiens GN=CLTC - [CLH1_HUMAN]	35.0579	10.37	13	15	33.6874	10.62	14	15	41.3755	16.9	21	25	77.765	20.38	27	42	69.4201	17.82	21	32	1639	187.771	5.69385	RNA binding; structural molecule activity; protein binding	cytoplasm; mitochondrion; cytoskeleton; cytosol; membrane; Golgi; extracellular	cell differentiation; transport; cell division; cell organization and biogenesis; cell communication; regulation of biological process; response to stimulus; cellular component movement; development; metabolic process
	A2	B2	C2	D2	E2	Sequence	# PSMs	# Proteins	# Protein Groups	Protein Group Accessions	Modifications	MH+ [Da]	q-Value	PEP	XCorr A2	XCorr B2	XCorr C2	XCorr D2	XCorr E2	# Missed Cleavages
	High	High	High	High	High	LASTLVHLGEYQAAVDGAR	6	3	1	Q00610-2		1971.03	0	3.491e-07	4.72541	4.43286	2.79813	4.43136	3.42707	0
	High	High		High	High	SVNESLNNLFITEEDYQALR	4	4	1	Q00610-2		2355.14	0	1.289e-06	3.2589	2.63174		4.75648	3.81868	0
	High	High	High	High	High	SVDPTLALSVYLR	9	2	1	Q00610-2		1433.8	0	1.464e-05	2.92983	2.96929	2.20196	3.51542	3.67351	0
	High	High		High	High	LKLLLPWLEAR	4	2	1	Q00610-2		1351.85	0	0.000338	2.77304	2.00246		3.56285	3.39017	1
	High	High	High	High	High	NNLAGAEELFAR	5	2	1	Q00610-2		1304.66	0	0.0004765	2.69123	2.66062	3.16041	3.12085	2.82141	0
	High		High	High	High	LHIIEVGTPPTGNQPFPK	4	2	1	Q00610-2		1945.06	0	0.0004995	2.68059		2.71572	3.79649	2.87192	0
	High	High	High	High	High	ALEHFTDLYDIKR	5	2	1	Q00610-2		1620.84	0	1.774e-05	2.6365	1.84144	3.04661	3.64818	3.36504	1
	High	High		High	High	KVGYTPDWIFLLR	4	6	1	Q00610-2		1607.89	0	3.294e-05	2.50282	2.43755		2.86669	3.01198	1
	High	High	High	High		GQFSTDELVAEVEKR	4	5	1	Q00610-2		1707.85	0	1.805e-06	2.494	3.44254	2.33077	3.89275		1
	High	High	High	High	High	LLLPWLEAR	5	2	1	Q00610-2		1110.67	0	0.004296	1.97922	2.05782	2.04864	2.35735	2.39908	0
	High	High	High	High	High	ESYVETELIFALAK	9	3	1	Q00610-2		1612.85	0	0.000893	1.87805	1.75702	2.44965	2.83591	2.97369	0
	High	High	High			LLYNNVSNFGR	3	3	1	Q00610-2		1296.67	0	0.001124	1.83813	2.08698	2.46876			0
	High		High			FLRENPYYDSR	2	2	1	Q00610-2		1459.7	0	0.008428	1.17928		1.89131			1
		High	High		High	ISGETIFVTAPHEATAGIIGVNR	3	2	1	Q00610-2		2353.24	0	1.038e-10		4.22843	4.53876		6.23056	0
		High		High	High	VGYTPDWIFLLR	3	6	1	Q00610-2		1479.8	0	6.612e-06		2.43681		3.30352	3.01447	0
		High	High	High	High	QLPLVKPYLR	5	3	1	Q00610-2		1226.76	0	1.51e-05		1.74844	2.43889	2.6245	2.97618	0
			High			MAVRNNLAGAEELFAR	2	2	1	Q00610-2	M1(Oxidation); N5(Deamidated)	1778.88	0	5.629e-05			2.82496			1
			High			VVGAMQLYSVDR	1	5	1	Q00610-2		1337.69	0	0.003859			2.30204			0
			High			LLYNNVSNFGR	1	3	1	Q00610-2	N4(Deamidated)	1297.65	0	0.001131			2.18719			0
			High			TSIDAYDNFDNISLAQR	1	3	1	Q00610-2		1942.92	0	0.01475			2.16218			0
			High			IVLDNSVFSEHR	1	5	1	Q00610-2		1415.73	0	0.002248			1.92766			0
			High			ESYVETELIFALAKTNR	1	3	1	Q00610-2		1984.04	0	0.001153			1.88519			1
			High			NLQNLLILTAIK	1	5	1	Q00610-2		1353.85	0	0.0006538			1.70083			0
			High	High	High	KFNALFAQGNYSEAAK	4	2	1	Q00610-2		1758.88	0	0.0003673			1.6225	1.86488	2.06612	1
			High			GQCDLELINVCNENSLFK	1	2	1	Q00610-2	C3(Carbamidomethyl); N9(Deamidated); C11(Carbamidomethyl)	2153.99	0	0.001942			1.50911			0
			High		High	AHMGMFTELAILYSK	2	5	1	Q00610-2	M3(Oxidation); M5(Oxidation)	1743.84	0	0.01243			1.5036		2.11749	0
			High			GQCDLELINVCNENSLFK	1	2	1	Q00610-2	C3(Carbamidomethyl); C11(Carbamidomethyl)	2153	0	0.001747			1.49046			0
				High	High	KFDVNTSAVQVLIEHIGNLDR	2	2	1	Q00610-2	Q10(Deamidated)	2369.27	0	3.681e-08				3.70441	4.31866	1
				High		RKDPELWGSVLLESNPYR	1	2	1	Q00610-2		2159.13	0	1.332e-05				3.65241		2
				High		NLQNLLILTAIKADR	1	5	1	Q00610-2		1696.01	0	0.0001012				3.16336		1
				High		SVQNHNNKSVNESLNNLFITEEDYQALR	10	4	1	Q00610-2	N4(Deamidated); N16(Deamidated)	3278.58	0	4.653e-05				2.50949		1
				High		ISGETIFVTAPHEATAGIIGVNR	1	2	1	Q00610-2	N22(Deamidated)	2354.25	0	0.0003753				2.49936		0
				High		RDPHLACVAYER	1	5	1	Q00610-2	C7(Carbamidomethyl)	1486.73	0	0.00223				1.83842		1
				High		IYIDSNNNPER	1	2	1	Q00610-2	N6(Deamidated)	1335.62	0	0.002935				1.63751		0
					High	MAVRNNLAGAEELFAR	1	2	1	Q00610-2	N5(Deamidated)	1762.89	0	2.26e-06					3.46793	1
					High	RPLIDQVVQTALSETQDPEEVSVTVK	1	2	1	Q00610-2	Q16(Deamidated)	2882.51	0	2.35e-05					2.83853	0
					High	SVQNHNNKSVNESLNNLFITEEDYQALR	6	4	1	Q00610-2	N6(Deamidated); N11(Deamidated); N16(Deamidated)	3279.57	0	1.651e-06					2.74322	1
					High	KGQVLSVCVEEENIIPYITNVLQNPDLALR	2	2	1	Q00610-2	C8(Carbamidomethyl); N20(Deamidated); Q23(Deamidated)	3426.81	0	1.122e-06					2.72065	1
				High		CNEPAVWSQLAK	1	2	1	Q00610-2	C1(Carbamidomethyl)	1402.67	0.001	0.01903				2.11381		0
				High		VKQLPLVKPYLR	1	3	1	Q00610-2		1453.92	0.001	0.007769				1.72018		1
				High		ESNCYDPER	1	2	1	Q00610-2	C4(Carbamidomethyl)	1169.45	0.001	0.0109				1.42078		0
				High		NNRPSEGPLQTR	1	2	1	Q00610-2		1368.7	0.001	0.01108				1.09647		0
					High	GQAGGKLHIIEVGTPPTGNQPFPK	2	2	1	Q00610-2	N19(Deamidated)	2444.32	0.001	0.01077					2.11174	1
				High		EHLELFWSR	1	3	1	Q00610-2		1216.61	0.002	0.02974				2.52862		0
					High	LHIIEVGTPPTGNQPFPK	2	2	1	Q00610-2	N13(Deamidated)	1946.05	0.002	0.04039					1.99055	0
				High		IYIDSNNNPER	1	2	1	Q00610-2		1334.63	0.007	0.1191				1.31322		0
				High		ENPYYDSR	1	2	1	Q00610-2		1043.44	0.008	0.1224				1.21744		0
P10809	60 kDa heat shock protein, mitochondrial OS=Homo sapiens GN=HSPD1 PE=1 SV=2 - [CH60_HUMAN]	9.04982	6.63	2	4	32.7702	13.79	5	10	15.8787	17.1	6	8	43.6209	21.64	7	14	44.5066	15.36	6	13	573	61.0164	5.87158	nucleotide binding; protein binding; DNA binding; RNA binding; catalytic activity	extracellular; cytoplasm; mitochondrion; membrane; organelle lumen; endosome; cytosol; cell surface; nucleus	response to stimulus; cell communication; defense response; regulation of biological process; metabolic process; cell death; cell proliferation; development; cell organization and biogenesis
	A2	B2	C2	D2	E2	Sequence	# PSMs	# Proteins	# Protein Groups	Protein Group Accessions	Modifications	MH+ [Da]	q-Value	PEP	XCorr A2	XCorr B2	XCorr C2	XCorr D2	XCorr E2	# Missed Cleavages
	High	High	High	High	High	ALMLQGVDLLADAVAVTMGPK	7	11	1	P10809	M3(Oxidation); M18(Oxidation)	2145.13	0	8.257e-06	3.81192	2.9708	2.55101	4.31081	3.45209	0
	High	High	High	High	High	AAVEEGIVLGGGCALLR	8	5	1	P10809	C13(Carbamidomethyl)	1684.91	0	1.059e-07	2.95527	4.08457	2.97391	4.29686	3.9397	0
	High			High	High	ALMLQGVDLLADAVAVTMGPK	4	11	1	P10809	M18(Oxidation)	2129.13	0	3.196e-05	2.28264			3.22735	3.7464	0
	High	High			High	ALMLQGVDLLADAVAVTMGPK	4	11	1	P10809	M3(Oxidation); Q5(Deamidated); M18(Oxidation)	2146.13	0	0.001079	1.63074	2.66315			3.64444	0
		High			High	ALMLQGVDLLADAVAVTMGPKGR	3	11	1	P10809	M3(Oxidation); M18(Oxidation)	2358.25	0	1.938e-08		4.31848			4.77308	1
		High				ALMLQGVDLLADAVAVTMGPKGR	1	11	1	P10809	M3(Oxidation); Q5(Deamidated); M18(Oxidation)	2359.25	0	8.815e-06		4.06559				1
		High		High	High	CIPALDSLTPANEDQKIGIEIIKR	3	5	1	P10809	C1(Carbamidomethyl)	2694.45	0	8.567e-08		3.16073		3.63814	3.2721	2
		High	High	High	High	GVMLAVDAVIAELKK	8	7	1	P10809	M3(Oxidation)	1572.9	0	1.643e-08		3.06532	2.33323	4.28257	4.40967	1
			High			GYISPYFINTSK	1	8	1	P10809		1389.71	0	0.0005655			2.67932			0
			High			ISSIQSIVPALEIANAHR	1	6	1	P10809		1919.08	0	0.000213			2.40191			0
			High			VGEVIVTKDDAMLLK	1	5	1	P10809	M12(Oxidation)	1646.9	0	0.008375			1.59741			1
				High	High	GVMLAVDAVIAELKK	2	7	1	P10809		1556.91	0	2.41e-05				3.42026	3.09598	1
				High		IQEIIEQLDVTTSEYEKEKLNER	1	3	1	P10809	Q7(Deamidated)	2808.43	0	0.0007143				3.22711		2
				High		ALMLQGVDLLADAVAVTMGPK	1	11	1	P10809	M3(Oxidation); Q5(Deamidated)	2130.13	0	0.0001525				2.1824		0
				High		VTDALNATR	1	5	1	P10809	N6(Deamidated)	961.496	0	0.0005332				1.77388		0
				High		VGGTSDVEVNEKKDR	1	5	1	P10809		1632.82	0	0.001043				1.64413		2
				High	High	VTDALNATR	2	5	1	P10809		960.511	0.001	0.02196				1.69343	1.48695	0
P04406	Glyceraldehyde-3-phosphate dehydrogenase OS=Homo sapiens GN=GAPDH PE=1 SV=3 - [G3P_HUMAN]	45.2926	39.4	9	13	31.8902	30.45	10	13	34.8826	41.49	14	27	135.84	60.6	17	43	96.6961	53.43	15	30	335	36.0304	8.45557	catalytic activity; protein binding; nucleotide binding	nucleus; cytoplasm; cytosol; cytoskeleton; membrane; extracellular	cell organization and biogenesis; metabolic process; regulation of biological process; cell death; defense response; response to stimulus
	A2	B2	C2	D2	E2	Sequence	# PSMs	# Proteins	# Protein Groups	Protein Group Accessions	Modifications	MH+ [Da]	q-Value	PEP	XCorr A2	XCorr B2	XCorr C2	XCorr D2	XCorr E2	# Missed Cleavages
	High	High		High	High	VIHDNFGIVEGLMTTVHAITATQK	9	6	1	P04406	M13(Oxidation)	2611.35	0	7.302e-08	7.31728	6.97974		7.52508	7.32518	0
	High			High	High	VIHDNFGIVEGLMTTVHAITATQK	5	6	1	P04406		2595.36	0	3.895e-10	5.14124			7.327	8.04909	0
	High			High		VIISAPSADAPMFVMGVNHEKYDNSLK	2	6	1	P04406	M12(Oxidation); M15(Oxidation)	2965.44	0	8.606e-08	4.20507			6.0813		1
	High			High	High	IKWGDAGAEYVVESTGVFTTMEK	3	6	1	P04406		2518.21	0	9.624e-08	3.9549			4.41659	4.88336	1
	High	High	High	High	High	LWRDGRGALQNIIPASTGAAK	6	7	1	P04406		2195.2	0	0.0002575	3.6645	3.68776	3.02292	5.13793	3.7297	2
	High			High	High	VIHDNFGIVEGLMTTVHAITATQK	3	6	1	P04406	N5(Deamidated); M13(Oxidation)	2612.35	0	1.162e-07	3.22107			3.16697	5.32068	0
	High			High	High	VIPELNGKLTGMAFR	3	7	1	P04406	N6(Deamidated)	1646.89	0	1.303e-06	3.16591			3.95909	3.57013	1
	High	High	High	High	High	DGRGALQNIIPASTGAAK	7	7	1	P04406		1739.94	0	0.0006581	2.99771	2.67161	2.90826	3.58665	3.28875	1
	High	High	High	High	High	LISWYDNEFGYSNR	9	4	1	P04406		1763.8	0	1.894e-06	2.57189	3.10184	2.67317	3.48112	2.64158	0
	High	High	High	High	High	GALQNIIPASTGAAK	8	7	1	P04406		1411.79	0	0.0002113	2.177	1.68141	2.0169	3.13549	1.7892	0
	High	High		High	High	VGVNGFGR	8	3	1	P04406	N4(Deamidated)	806.416	0	0.000787	1.01398	1.97747		2.18508	2.16755	0
		High	High	High	High	IKWGDAGAEYVVESTGVFTTMEK	4	6	1	P04406	M21(Oxidation)	2534.21	0	9.649e-06		4.57155	2.54334	2.13597	5.21662	1
		High		High	High	WGDAGAEYVVESTGVFTTMEK	4	6	1	P04406	M19(Oxidation)	2293.04	0	4.635e-06		2.30506		3.87822	3.67358	0
		High	High		High	TVDGPSGKLWR	3	6	1	P04406		1215.65	0	0.002136		1.35442	1.23835		1.92748	1
			High	High	High	AENGKLVINGNPITIFQERDPSK	6	5	1	P04406	N3(Deamidated); N9(Deamidated)	2542.32	0	0.0006402			3.51276	4.22435	3.8401	2
			High	High		VIPELNGKLTGMAFR	3	7	1	P04406	N6(Deamidated); M12(Oxidation)	1662.89	0	0.001393			3.36948	3.12436		1
			High	High		VPTANVSVVDLTCR	4	7	1	P04406	C13(Carbamidomethyl)	1530.8	0	9.989e-09			2.96038	3.97098		0
			High			LVINGNPITIFQERDPSK	2	5	1	P04406	N4(Deamidated)	2042.09	0	0.00169			2.70063			1
			High			AVGKVIPELNGKLTGMAFR	1	7	1	P04406	N10(Deamidated); M16(Oxidation)	2018.11	0	0.002901			2.26727			2
			High			AENGKLVINGNPITIFQER	3	5	1	P04406	N9(Deamidated); N11(Deamidated)	2115.11	0	0.002574			1.80662			1
			High	High		IISNASCTTNCLAPLAK	3	7	1	P04406	C7(Carbamidomethyl); C11(Carbamidomethyl)	1833.92	0	0.0002131			1.10469	2.03291		0
				High	High	VIISAPSADAPMFVMGVNHEKYDNSLK	2	6	1	P04406		2933.46	0	5.647e-10				5.90946	4.49698	1
				High	High	AVGKVIPELNGKLTGMAFR	2	7	1	P04406	N10(Deamidated)	2002.11	0	7.898e-07				4.56413	3.92177	2
				High	High	VIHDNFGIVEGLMTTVHAITATQK	6	6	1	P04406	N5(Deamidated)	2596.36	0	2.512e-08				4.44212	4.57245	0
				High	High	WGDAGAEYVVESTGVFTTMEK	3	6	1	P04406		2277.04	0	2.162e-08				4.0895	4.3705	0
				High		RVIISAPSADAPMFVMGVNHEKYDNSLK	1	6	1	P04406	N19(Deamidated)	3090.55	0	2.167e-06				4.04845		2
				High	High	VIISAPSADAPMFVMGVNHEKYDNSLK	2	6	1	P04406	M12(Oxidation); N18(Deamidated)	2950.45	0	5.029e-06				3.08659	2.51817	1
				High		VVDLMAHMASKE	1	4	1	P04406		1330.65	0	0.001678				2.65237		1
				High		VVDLMAHMASKE	2	4	1	P04406	M8(Oxidation)	1346.64	0	0.003233				1.63643		1
					High	LISWYDNEFGYSNRVVDLMAHMASKE	1	4	1	P04406	N7(Deamidated)	3076.44	0	2.366e-05					3.21874	2
					High	DGRGALQNIIPASTGAAKAVGK	1	7	1	P04406		2095.16	0	0.008751					2.51225	2
					High	LISWYDNEFGYSNR	1	4	1	P04406	N7(Deamidated)	1764.8	0	5.851e-06					2.13113	0
			High			LVINGNPITIFQERDPSK	1	5	1	P04406		2041.11	0.001	0.02002			1.84958			1
			High			LTGMAFRVPTANVSVVDLTCR	1	7	1	P04406	M4(Oxidation); C20(Carbamidomethyl)	2323.19	0.001	0.02505			1.2691			1
				High		AENGKLVINGNPITIFQERDPSK	1	5	1	P04406	N3(Deamidated); N9(Deamidated); N11(Deamidated)	2543.31	0.002	0.02485				3.39418		2
				High		VVDLMAHMASKE	1	4	1	P04406	M5(Oxidation); M8(Oxidation)	1362.64	0.003	0.04222				1.68822		1
			High			VIPELNGKLTGMAFR	1	7	1	P04406	M12(Oxidation)	1661.9	0.007	0.1106			1.3853			1
				High		VIISAPSADAPMFVMGVNHEK	1	6	1	P04406	M12(Oxidation); M15(Oxidation)	2245.11	0.007	0.1119				1.4974		0
			High			IISNASCTTNCLAPLAK	1	7	1	P04406	C7(Carbamidomethyl); N10(Deamidated); C11(Carbamidomethyl)	1834.92	0.008	0.1169			0.770052			0
		High				GALQNIIPASTGAAKAVGK	1	7	1	P04406		1767.01	0.009	0.166		1.30366				1
P62805	Histone H4 OS=Homo sapiens GN=HIST1H4A PE=1 SV=2 - [H4_HUMAN]	17.5387	56.31	6	7	31.1573	59.22	10	15	35.4431	47.57	9	22	65.7725	62.14	11	23	42.9848	59.22	9	19	103	11.3604	11.356	DNA binding; protein binding; catalytic activity; RNA binding	chromosome; nucleus; organelle lumen; extracellular; cytoskeleton; membrane	cell organization and biogenesis; metabolic process; cell differentiation; development; regulation of biological process; cell communication; response to stimulus
	A2	B2	C2	D2	E2	Sequence	# PSMs	# Proteins	# Protein Groups	Protein Group Accessions	Modifications	MH+ [Da]	q-Value	PEP	XCorr A2	XCorr B2	XCorr C2	XCorr D2	XCorr E2	# Missed Cleavages
	High	High	High	High	High	ISGLIYEETRGVLK	18	3	1	P62805		1577.89	0	1.224e-05	3.67863	3.95368	3.73295	4.35443	4.13905	1
	High	High	High	High	High	TVTAMDVVYALKR	11	2	1	P62805	M5(Oxidation)	1482.8	0	2.835e-06	3.33239	3.73843	3.7101	3.83369	3.77549	1
	High	High	High	High	High	KTVTAMDVVYALKR	11	1	1	P62805	M6(Oxidation)	1610.89	0	2.582e-08	3.13445	1.81031	2.05914	4.37741	4.30539	2
	High	High	High	High	High	DNIQGITKPAIR	10	2	1	P62805		1325.75	0	0.0001184	2.35802	1.69224	2.41166	2.62281	1.74765	0
	High	High	High	High	High	VFLENVIR	6	3	1	P62805		989.578	0	0.008619	1.69978	1.71404	2.4062	1.74892	2.21017	0
	High				High	VFLENVIRDAVTYTEHAK	2	2	1	P62805	N5(Deamidated)	2106.1	0	6.851e-05	1.02021				3.72105	1
		High	High	High		ISGLIYEETR	5	3	1	P62805		1180.62	0	7.321e-06		3.09392	3.20312	3.35658		0
		High		High	High	VFLENVIRDAVTYTEHAKR	3	1	1	P62805		2261.2	0	2.365e-08		2.97659		5.08927	4.48122	2
		High		High	High	RISGLIYEETRGVLK	4	3	1	P62805		1733.99	0	7.92e-05		2.94549		4.30029	2.33825	2
		High		High	High	VFLENVIRDAVTYTEHAK	7	2	1	P62805		2105.1	0	4.556e-08		2.18272		4.50249	3.25029	1
			High			TVTAMDVVYALK	2	2	1	P62805	M5(Oxidation)	1326.7	0	0.001303			2.68743			0
		High	High	High	High	DNIQGITKPAIRR	4	2	1	P62805		1481.85	0.001	0.02039		1.21345	1.41573	1.93361	1.18956	1
				High		TVTAMDVVYALKRQGR	1	2	1	P62805	M5(Oxidation)	1823.98	0.001	0.004391				2.04995		2
			High			KTVTAMDVVYALK	2	1	1	P62805	M6(Oxidation)	1454.79	0.002	0.03098			1.59248			1
Q06830	Peroxiredoxin-1 OS=Homo sapiens GN=PRDX1 PE=1 SV=1 [PRDX1_HUMAN]	13.4445	20.6	3	5	30.5855	29.65	6	12	21.0588	29.65	7	11	34.4535	24.62	6	12	38.4364	33.17	7	15	199	22.0963	8.1333
	A2	B2	C2	D2	E2	Sequence	# PSMs	# Proteins	# Protein Groups	Protein Group Accessions	Modifications	MH+ [Da]	q-Value	PEP	XCorr A2	XCorr B2	XCorr C2	XCorr D2	XCorr E2	# Missed Cleavages
	High	High	High		High	TIAQDYGVLKADEGISFR	7	2	1			1983.01	0	5.323e-05	4.04142	4.57387	4.20644		4.37737	1
	High			High	High	GLFIIDDKGILRQITVNDLPVGR	5	2	1		N17(Deamidated)	2553.46	0	2.539e-08	3.48639			5.33182	5.33113	2
	High	High		High	High	GLFIIDDKGILRQITVNDLPVGR	5	2	1			2552.46	0	8.971e-09	2.97639	5.57056		4.65087	3.26604	2
	High	High	High	High	High	GLFIIDDKGILR	14	4	2	;H7C3T4		1359.8	0	1.133e-05	2.94029	3.76979	2.99827	3.78358	3.72291	1
		High	High	High	High	QITVNDLPVGR	4	4	2	;B4DF70		1211.67	0	0.0003094		2.78626	2.81556	2.49736	2.83741	0
		High	High	High	High	QITVNDLPVGR	4	4	2	;B4DF70	N5(Deamidated)	1212.66	0	0.0002451		2.04869	2.27095	3.07857	2.42107	0
		High	High	High	High	QGGLGPMNIPLVSDPKR	4	2	1		M7(Oxidation)	1794.94	0	0.002353		1.57543	2.12849	2.48674	2.11222	1
			High	High	High	KQGGLGPMNIPLVSDPKR	4	2	1		M8(Oxidation)	1923.05	0	8.602e-06			2.32894	2.29668	2.49195	2
				High	High	KQGGLGPMNIPLVSDPKR	2	2	1			1907.06	0	0.0002727				2.01422	2.04484	2
		High				KQGGLGPMNIPLVSDPKR	1	2	1		M8(Oxidation); N9(Deamidated)	1924.05	0.001	0.01874		2.21483				2
		High				KQGGLGPMNIPLVSDPKR	1	2	1		N9(Deamidated)	1908.06	0.001	0.008173		1.74693				2
			High	High		ADEGISFR	2	2	1			894.431	0.002	0.02701			1.96578	2.03051		0
			High			TIAQDYGVLK	1	2	1			1107.6	0.005	0.06031			1.26332			0
					High	SVDETLR	1	4	2	;H7C3T4		819.421	0.009	0.1921					0.960145	0
Q3Y9I8	Hemoglobin beta (Fragment) OS=Homo sapiens GN=HBB PE=3 SV=1 - [Q3Y9I8_HUMAN]	26.6403	59	5	8	30.4045	63	6	10	26.1433	59	6	12	71.0054	59	5	19	75.6314	59	6	20	100	10.9556	6.3667	antioxidant activity; catalytic activity; transporter activity; metal ion binding; protein binding	extracellular; cytoplasm; cytosol; organelle lumen	transport; coagulation; response to stimulus; cell death; regulation of biological process; metabolic process; cell organization and biogenesis
	A2	B2	C2	D2	E2	Sequence	# PSMs	# Proteins	# Protein Groups	Protein Group Accessions	Modifications	MH+ [Da]	q-Value	PEP	XCorr A2	XCorr B2	XCorr C2	XCorr D2	XCorr E2	# Missed Cleavages
	High	High	High	High	High	SAVTALWGKVNVDEVGGEALGR	15	34	2	;Q3Y9I8		2228.16	0	3.256e-14	4.78622	6.44585	2.40863	6.83226	7.87986	1
	High	High	High	High	High	FFESFGDLSTPDAVMGNPK	13	30	2	;Q3Y9I8		2058.95	0	2.064e-07	3.95374	3.34823	1.65321	3.90148	4.24219	0
	High	High	High	High	High	FFESFGDLSTPDAVMGNPK	11	30	2	;Q3Y9I8	M15(Oxidation)	2074.94	0	0.0001172	3.59564	1.57342	3.16385	3.80056	3.66873	0
	High	High	High	High	High	VLGAFSDGLAHLDNLK	9	32	3	;P02042;Q3Y9I8		1669.89	0	5.09e-07	2.9274	2.59557	2.78803	4.30493	4.21048	0
	High			High	High	FFESFGDLSTPDAVMGNPKVK	3	28	2	;Q3Y9I8		2286.1	0	5.87e-07	2.87701			3.9245	4.49078	1
		High				PEEKSAVTALWGKVNVDEVGGEALGR	1	1	1	Q3Y9I8		2711.4	0	5.003e-06		3.17931				2
			High	High	High	SAVTALWGKVNVDEVGGEALGR	4	34	2	;Q3Y9I8	N11(Deamidated)	2229.15	0	1.218e-09			3.94488	5.88057	5.42848	1
			High	High	High	VNVDEVGGEALGR	5	34	2	;Q3Y9I8		1314.67	0	2.42e-07			2.68024	2.65836	3.31225	0
				High		FFESFGDLSTPDAVMGNPKVK	1	28	2	;Q3Y9I8	M15(Oxidation); N17(Deamidated)	2303.11	0	0.001057				1.38863		1
					High	FFESFGDLSTPDAVMGNPK	1	30	2	;Q3Y9I8	N17(Deamidated)	2059.95	0	0.004012					1.84636	0
		High	High			FFESFGDLSTPDAVMGNPKVK	2	28	2	;Q3Y9I8	M15(Oxidation)	2302.1	0.001	0.009174		2.84961	2.1325			1
	High	High	High		High	SAVTALWGK	4	39	2	;Q3Y9I8		932.518	0.002	0.08851	1.95586	1.71967	2.29759		2.0162	0
P11142-2	Isoform 2 of Heat shock cognate 71 kDa protein OS=Homo sapiens GN=HSPA8 - [HSP7C_HUMAN]	26.5584	18.86	7	10	29.3224	25.56	10	12	48.3807	34.28	16	24	71.2525	33.27	16	25	66.7664	28.8	15	23	493	53.4844	5.85889	protein binding; nucleotide binding; catalytic activity; RNA binding	extracellular; nucleus; spliceosomal complex; organelle lumen; cytoplasm; cytosol; membrane; cell surface	cell organization and biogenesis; metabolic process; transport; response to stimulus; cell communication; cell differentiation; cellular component movement; development; regulation of biological process
	A2	B2	C2	D2	E2	Sequence	# PSMs	# Proteins	# Protein Groups	Protein Group Accessions	Modifications	MH+ [Da]	q-Value	PEP	XCorr A2	XCorr B2	XCorr C2	XCorr D2	XCorr E2	# Missed Cleavages
	High	High	High	High	High	TTPSYVAFTDTERLIGDAAK	10	29	3	P08107-2;P54652;P11142-2		2156.09	0	1.555e-09	4.78233	4.39109	3.14447	5.20317	5.53202	1
	High	High		High	High	ARFEELNADLFRGTLDPVEK	7	11	1	P11142-2		2320.19	0	1.341e-05	4.41826	4.60983		4.20881	3.69179	2
	High	High	High	High	High	IINEPTAAAIAYGLDKK	7	11	2	P54652;P11142-2		1787.99	0	1.341e-07	4.1279	3.47998	4.48893	5.07835	3.2001	1
	High	High		High	High	DAGTIAGLNVLR	4	15	1	P11142-2		1199.67	0	0.0001431	2.98953	2.88053		3.37717	3.0634	0
	High	High			High	ARFEELNADLFRGTLDPVEK	4	11	1	P11142-2	N7(Deamidated)	2321.19	0	0.0009487	2.78744	3.04634			3.69868	2
	High	High		High	High	FEELNADLFRGTLDPVEK	4	11	1	P11142-2		2093.06	0	9.448e-05	2.54384	1.90099		2.87054	3.14966	1
	High			High		QTQTFTTYSDNQPGVLIQVYEGER	4	12	1	P11142-2	Q12(Deamidated)	2775.32	0	5.994e-06	2.46827			3.42289		0
	High	High	High	High	High	ARFEELNADLFR	7	12	2	P54652;P11142-2		1480.75	0	0.00128	2.44083	3.0595	2.42029	3.98531	3.67451	1
		High	High	High	High	LLQDFFNGKELNK	6	18	2	P54652;P11142-2	N7(Deamidated)	1566.82	0	4.973e-05		2.746	2.32575	3.41862	2.67934	1
		High	High		High	QTQTFTTYSDNQPGVLIQVYEGER	3	12	1	P11142-2		2774.32	0	0.0004736		2.03726	2.81847		2.29851	0
		High	High		High	QATKDAGTIAGLNVLR	3	14	1	P11142-2		1627.92	0	0.003442		1.75917	1.73982		2.59033	1
			High		High	LDKSQIHDIVLVGGSTR	3	11	1	P11142-2		1838.01	0	0.0001718			3.42302		1.71604	1
			High			TVTNAVVTVPAYFNDSQR	2	13	1	P11142-2		1981.99	0	0.01065			3.00546			0
			High	High	High	TTPSYVAFTDTER	4	36	3	P08107-2;P54652;P11142-2		1487.7	0	0.0008729			2.9166	2.60227	2.55278	0
			High	High	High	IINEPTAAAIAYGLDKKVGAER	3	9	1	P11142-2		2300.27	0	3.418e-12			2.90833	6.13336	6.41709	2
			High		High	IINEPTAAAIAYGLDK	3	19	3	P11021;P54652;P11142-2		1659.9	0	4.812e-05			2.70858		2.17103	0
			High			TVTNAVVTVPAYFNDSQR	1	13	1	P11142-2	N14(Deamidated)	1982.99	0	0.0003434			2.39542			0
			High			DAKLDKSQIHDIVLVGGSTR	1	11	1	P11142-2		2152.17	0	0.001734			2.32105			2
			High	High		NQVAMNPTNTVFDAKR	2	13	1	P11142-2	M5(Oxidation)	1821.89	0	7.482e-05			2.26999	2.87032		1
			High			SQIHDIVLVGGSTR	1	11	1	P11142-2		1481.81	0	0.001506			2.17187			0
			High			FEELNADLFR	1	13	2	P54652;P11142-2		1253.61	0	0.0006863			2.10079			0
			High			NQVAMNPTNTVFDAKR	1	13	1	P11142-2		1805.89	0	0.01297			1.58759			1
				High		NTTIPTKQTQTFTTYSDNQPGVLIQVYEGER	3	11	1	P11142-2	N18(Deamidated); Q19(Deamidated)	3531.75	0	2.501e-06				3.62838		1
				High	High	IQKLLQDFFNGKELNK	2	13	2	P54652;P11142-2	N10(Deamidated)	1936.06	0	0.0005553				3.22231	3.17586	2
[truncated: 4,873 more rows]

## Sheet: All Proteins
Alzheimer's associated protein	Neuronal (more stringent database)	Neuronal (less stringent database)	Accession	Description
Yes	Yes	Yes	P14136	Glial fibrillary acidic protein OS=Homo sapiens GN=GFAP PE=1 SV=1 - [GFAP_HUMAN]
No	Yes	Yes	P04264	Keratin, type II cytoskeletal 1 OS=Homo sapiens GN=KRT1 PE=1 SV=6 - [K2C1_HUMAN]
No	Yes	Yes	Q13885	Tubulin beta-2A chain OS=Homo sapiens GN=TUBB2A PE=1 SV=1 - [TBB2A_HUMAN]
Yes	Yes	Yes	Q9BVA1	Tubulin beta-2B chain OS=Homo sapiens GN=TUBB2B PE=1 SV=1 - [TBB2B_HUMAN]
Yes	Yes	Yes	P04350	Tubulin beta-4A chain OS=Homo sapiens GN=TUBB4A PE=1 SV=2 - [TBB4A_HUMAN]
Yes	Yes	Yes	P07437	Tubulin beta chain OS=Homo sapiens GN=TUBB PE=1 SV=2 - [TBB5_HUMAN]
No	No	No	Q8IWP6	Class IVb beta tubulin OS=Homo sapiens PE=2 SV=1 - [Q8IWP6_HUMAN]
No	Yes	Yes	P35527	Keratin, type I cytoskeletal 9 OS=Homo sapiens GN=KRT9 PE=1 SV=3 - [K1C9_HUMAN]
No	No	No	P13645	Keratin, type I cytoskeletal 10 OS=Homo sapiens GN=KRT10 PE=1 SV=6 - [K1C10_HUMAN]
No	Yes	Yes	P35908	Keratin, type II cytoskeletal 2 epidermal OS=Homo sapiens GN=KRT2 PE=1 SV=2 - [K22E_HUMAN]
Yes	Yes	Yes	Q71U36-2	Isoform 2 of Tubulin alpha-1A chain OS=Homo sapiens GN=TUBA1A - [TBA1A_HUMAN]
No	No	No	P35908	Keratin, type II cytoskeletal 2 epidermal OS=Homo sapiens GN=KRT2 PE=1 SV=2 [K22E_HUMAN]
Yes	Yes	Yes	A8MUB1;P68366-2	Tubulin alpha-4A chain OS=Homo sapiens GN=TUBA4A PE=2 SV=1 - [A8MUB1_HUMAN]
No	Yes	Yes	Q9BUF5	Tubulin beta-6 chain OS=Homo sapiens GN=TUBB6 PE=1 SV=1 - [TBB6_HUMAN]
Yes	Yes	Yes	Q13509	Tubulin beta-3 chain OS=Homo sapiens GN=TUBB3 PE=1 SV=2 - [TBB3_HUMAN]
Yes	Yes	Yes	P12277	Creatine kinase B-type OS=Homo sapiens GN=CKB PE=1 SV=1 - [KCRB_HUMAN]
No	No	Yes	Q3ZCM7	Tubulin beta-8 chain OS=Homo sapiens GN=TUBB8 PE=1 SV=2 - [TBB8_HUMAN]
No	Yes	Yes	P62807	Histone H2B type 1-C/E/F/G/I OS=Homo sapiens GN=HIST1H2BC PE=1 SV=4 - [H2B1C_HUMAN]
Yes	Yes	Yes	Q9NY65	Tubulin alpha-8 chain OS=Homo sapiens GN=TUBA8 PE=1 SV=1 - [TBA8_HUMAN]
Yes	Yes	Yes	P06576	ATP synthase subunit beta, mitochondrial OS=Homo sapiens GN=ATP5B PE=1 SV=3 - [ATPB_HUMAN]
Yes	Yes	Yes	Q16555-2	Isoform 2 of Dihydropyrimidinase-related protein 2 OS=Homo sapiens GN=DPYSL2 - [DPYL2_HUMAN]
Yes	Yes	Yes	P60709	Actin, cytoplasmic 1 OS=Homo sapiens GN=ACTB PE=1 SV=1 - [ACTB_HUMAN]
Yes	Yes	Yes	P32119	Peroxiredoxin-2 OS=Homo sapiens GN=PRDX2 PE=1 SV=5 - [PRDX2_HUMAN]
Yes	Yes	Yes	P25705	ATP synthase subunit alpha, mitochondrial OS=Homo sapiens GN=ATP5A1 PE=1 SV=1 - [ATPA_HUMAN]
No	Yes	Yes	P08779	Keratin, type I cytoskeletal 16 OS=Homo sapiens GN=KRT16 PE=1 SV=4 - [K1C16_HUMAN]
Yes	Yes	Yes	P06733	Alpha-enolase OS=Homo sapiens GN=ENO1 PE=1 SV=2 - [ENOA_HUMAN]
Yes	Yes	Yes	P14618-2	Isoform M1 of Pyruvate kinase PKM OS=Homo sapiens GN=PKM - [KPYM_HUMAN]
Yes	Yes	Yes	P14618	Pyruvate kinase PKM OS=Homo sapiens GN=PKM PE=1 SV=4 - [KPYM_HUMAN]
Yes	Yes	Yes	B7Z2X9;P09104-2	Gamma-enolase OS=Homo sapiens GN=ENO2 PE=2 SV=1 - [B7Z2X9_HUMAN]
No	No	No	P02533	Keratin, type I cytoskeletal 14 OS=Homo sapiens GN=KRT14 PE=1 SV=4 - [K1C14_HUMAN]
Yes	Yes	Yes	P08670	Vimentin OS=Homo sapiens GN=VIM PE=1 SV=4 - [VIME_HUMAN]
No	No	No	P68871	Hemoglobin subunit beta OS=Homo sapiens GN=HBB PE=1 SV=2 [HBB_HUMAN]
Yes	Yes	Yes	Q13813	Spectrin alpha chain, non-erythrocytic 1 OS=Homo sapiens GN=SPTAN1 PE=1 SV=3 - [SPTN1_HUMAN]
Yes	Yes	Yes	Q00610-2	Isoform 2 of Clathrin heavy chain 1 OS=Homo sapiens GN=CLTC - [CLH1_HUMAN]
Yes	Yes	Yes	P10809	60 kDa heat shock protein, mitochondrial OS=Homo sapiens GN=HSPD1 PE=1 SV=2 - [CH60_HUMAN]
Yes	Yes	Yes	P04406	Glyceraldehyde-3-phosphate dehydrogenase OS=Homo sapiens GN=GAPDH PE=1 SV=3 - [G3P_HUMAN]
Yes	Yes	Yes	P62805	Histone H4 OS=Homo sapiens GN=HIST1H4A PE=1 SV=2 - [H4_HUMAN]
Yes	Yes	Yes	Q06830	Peroxiredoxin-1 OS=Homo sapiens GN=PRDX1 PE=1 SV=1 [PRDX1_HUMAN]
No	No	No	Q3Y9I8	Hemoglobin beta (Fragment) OS=Homo sapiens GN=HBB PE=3 SV=1 - [Q3Y9I8_HUMAN]
Yes	Yes	Yes	P11142-2	Isoform 2 of Heat shock cognate 71 kDa protein OS=Homo sapiens GN=HSPA8 - [HSP7C_HUMAN]
No	Yes	Yes	P05023-3	Isoform 3 of Sodium/potassium-transporting ATPase subunit alpha-1 OS=Homo sapiens GN=ATP1A1 - [AT1A1_HUMAN]
Yes	Yes	Yes	P19367-4	Isoform 4 of Hexokinase-1 OS=Homo sapiens GN=HK1 - [HXK1_HUMAN]
No	Yes	Yes	P00367	Glutamate dehydrogenase 1, mitochondrial OS=Homo sapiens GN=GLUD1 PE=1 SV=2 - [DHE3_HUMAN]
No	Yes	Yes	Q562R1	Beta-actin-like protein 2 OS=Homo sapiens GN=ACTBL2 PE=1 SV=2 - [ACTBL_HUMAN]
Yes	Yes	Yes	Q05193-2	Isoform 2 of Dynamin-1 OS=Homo sapiens GN=DNM1 - [DYN1_HUMAN]
Yes	Yes	Yes	P61764	Syntaxin-binding protein 1 OS=Homo sapiens GN=STXBP1 PE=1 SV=1 - [STXB1_HUMAN]
No	Yes	Yes	P13637	Sodium/potassium-transporting ATPase subunit alpha-3 OS=Homo sapiens GN=ATP1A3 PE=1 SV=3 - [AT1A3_HUMAN]
Yes	Yes	Yes	P54652	Heat shock-related 70 kDa protein 2 OS=Homo sapiens GN=HSPA2 PE=1 SV=1 - [HSP72_HUMAN]
Yes	Yes	Yes	Q01082	Spectrin beta chain, non-erythrocytic 1 OS=Homo sapiens GN=SPTBN1 PE=1 SV=2 - [SPTB2_HUMAN]
Yes	Yes	Yes	P17600	Synapsin-1 OS=Homo sapiens GN=SYN1 PE=1 SV=3 - [SYN1_HUMAN]
No	Yes	Yes	P04259	Keratin, type II cytoskeletal 6B OS=Homo sapiens GN=KRT6B PE=1 SV=5 - [K2C6B_HUMAN]
No	No	No	P48668	Keratin, type II cytoskeletal 6C OS=Homo sapiens GN=KRT6C PE=1 SV=3 - [K2C6C_HUMAN]
No	Yes	Yes	P22626	Heterogeneous nuclear ribonucleoproteins A2/B1 OS=Homo sapiens GN=HNRNPA2B1 PE=1 SV=2 - [ROA2_HUMAN]
Yes	Yes	Yes	P29401	Transketolase OS=Homo sapiens GN=TKT PE=1 SV=3 - [TKT_HUMAN]
No	No	No	Q59EM9	Ubiquitin C variant (Fragment) OS=Homo sapiens PE=2 SV=1 - [Q59EM9_HUMAN]
No	No	No	L8B4J3	Ubiquitin C OS=Homo sapiens GN=UbC PE=4 SV=1 - [L8B4J3_HUMAN]
Yes	Yes	Yes	P07900	Heat shock protein HSP 90-alpha OS=Homo sapiens GN=HSP90AA1 PE=1 SV=5 - [HS90A_HUMAN]
No	Yes	Yes	P04908	Histone H2A type 1-B/E OS=Homo sapiens GN=HIST1H2AB PE=1 SV=2 - [H2A1B_HUMAN]
Yes	Yes	Yes	P40926	Malate dehydrogenase, mitochondrial OS=Homo sapiens GN=MDH2 PE=1 SV=3 - [MDHM_HUMAN]
Yes	Yes	Yes	P09972	Fructose-bisphosphate aldolase C OS=Homo sapiens GN=ALDOC PE=1 SV=2 - [ALDOC_HUMAN]
Yes	Yes	Yes	P08107-2	Isoform 2 of Heat shock 70 kDa protein 1A/1B OS=Homo sapiens GN=HSPA1A - [HSP71_HUMAN]
Yes	Yes	Yes	P11021	78 kDa glucose-regulated protein OS=Homo sapiens GN=HSPA5 PE=1 SV=2 - [GRP78_HUMAN]
No	Yes	Yes	P50993	Sodium/potassium-transporting ATPase subunit alpha-2 OS=Homo sapiens GN=ATP1A2 PE=1 SV=1 - [AT1A2_HUMAN]
Yes	Yes	Yes	Q05193	Dynamin-1 OS=Homo sapiens GN=DNM1 PE=1 SV=2 - [DYN1_HUMAN]
No	No	No	Q14400	GLUD1 protein (Fragment) OS=Homo sapiens GN=GLUD1 PE=2 SV=1 - [Q14400_HUMAN]
No	Yes	Yes	Q13162	Peroxiredoxin-4 OS=Homo sapiens GN=PRDX4 PE=1 SV=1 - [PRDX4_HUMAN]
Yes	Yes	Yes	Q15149-7	Isoform 7 of Plectin OS=Homo sapiens GN=PLEC - [PLEC_HUMAN]
No	Yes	Yes	P13647	Keratin, type II cytoskeletal 5 OS=Homo sapiens GN=KRT5 PE=1 SV=3 - [K2C5_HUMAN]
Yes	Yes	Yes	P04792	Heat shock protein beta-1 OS=Homo sapiens GN=HSPB1 PE=1 SV=2 - [HSPB1_HUMAN]
No	Yes	Yes	P69905	Hemoglobin subunit alpha OS=Homo sapiens GN=HBA1 PE=1 SV=2 - [HBA_HUMAN]
No	No	No	B4E1T1	cDNA FLJ54081, highly similar to Keratin, type II cytoskeletal 5 OS=Homo sapiens PE=2 SV=1 - [B4E1T1_HUMAN]
No	No	No	J3QRK5	Protein UBBP4 OS=Homo sapiens GN=UBBP4 PE=2 SV=1 - [J3QRK5_HUMAN]
No	Yes	Yes	Q00577	Transcriptional activator protein Pur-alpha OS=Homo sapiens GN=PURA PE=1 SV=2 - [PURA_HUMAN]
Yes	Yes	Yes	P12532	Creatine kinase U-type, mitochondrial OS=Homo sapiens GN=CKMT1A PE=1 SV=1 - [KCRU_HUMAN]
No	No	No	Q6KB66-2	Isoform 2 of Keratin, type II cytoskeletal 80 OS=Homo sapiens GN=KRT80 - [K2C80_HUMAN]
Yes	Yes	Yes	P04075	Fructose-bisphosphate aldolase A OS=Homo sapiens GN=ALDOA PE=1 SV=2 - [ALDOA_HUMAN]
Yes	Yes	Yes	Q01484-5	Isoform 4 of Ankyrin-2 OS=Homo sapiens GN=ANK2 - [ANK2_HUMAN]
Yes	Yes	Yes	P36543-2	Isoform 2 of V-type proton ATPase subunit E 1 OS=Homo sapiens GN=ATP6V1E1 - [VATE1_HUMAN]
Yes	Yes	Yes	P09543	2',3'-cyclic-nucleotide 3'-phosphodiesterase OS=Homo sapiens GN=CNP PE=1 SV=2 - [CN37_HUMAN]
Yes	Yes	Yes	P22314	Ubiquitin-like modifier-activating enzyme 1 OS=Homo sapiens GN=UBA1 PE=1 SV=3 - [UBA1_HUMAN]
Yes	Yes	Yes	O94811	Tubulin polymerization-promoting protein OS=Homo sapiens GN=TPPP PE=1 SV=1 - [TPPP_HUMAN]
Yes	Yes	Yes	P31150	Rab GDP dissociation inhibitor alpha OS=Homo sapiens GN=GDI1 PE=1 SV=2 - [GDIA_HUMAN]
Yes	Yes	Yes	P21281	V-type proton ATPase subunit B, brain isoform OS=Homo sapiens GN=ATP6V1B2 PE=1 SV=3 - [VATB2_HUMAN]
No	Yes	Yes	Q9H4B7	Tubulin beta-1 chain OS=Homo sapiens GN=TUBB1 PE=1 SV=1 - [TBB1_HUMAN]
No	No	No	Q96HA7	Tonsoku-like protein OS=Homo sapiens GN=TONSL PE=1 SV=2 - [TONSL_HUMAN]
No	No	No	Q9NZT1	Calmodulin-like protein 5 OS=Homo sapiens GN=CALML5 PE=1 SV=2 - [CALL5_HUMAN]
Yes	Yes	Yes	B7Z1R5;P38606-2	V-type proton ATPase catalytic subunit A OS=Homo sapiens GN=ATP6V1A PE=2 SV=1 - [B7Z1R5_HUMAN]
Yes	Yes	Yes	P08238	Heat shock protein HSP 90-beta OS=Homo sapiens GN=HSP90AB1 PE=1 SV=4 - [HS90B_HUMAN]
Yes	Yes	Yes	Q6FI13	Histone H2A type 2-A OS=Homo sapiens GN=HIST2H2AA3 PE=1 SV=3 - [H2A2A_HUMAN]
Yes	Yes	Yes	P60174-1	Isoform 2 of Triosephosphate isomerase OS=Homo sapiens GN=TPI1 - [TPIS_HUMAN]
No	Yes	Yes	B3KM80	Nucleolin, isoform CRA_c OS=Homo sapiens GN=NCL PE=2 SV=1 - [B3KM80_HUMAN]
No	No	No	I6L894	Ankyrin-2 OS=Homo sapiens GN=ANK2 PE=2 SV=1 - [I6L894_HUMAN]
Yes	Yes	Yes	B7Z7A9;P00558-2	Phosphoglycerate kinase OS=Homo sapiens GN=PGK1 PE=2 SV=1 - [B7Z7A9_HUMAN]
Yes	Yes	Yes	P51991-2	Isoform 2 of Heterogeneous nuclear ribonucleoprotein A3 OS=Homo sapiens GN=HNRNPA3 - [ROA3_HUMAN]
No	Yes	Yes	P09471	Guanine nucleotide-binding protein G(o) subunit alpha OS=Homo sapiens GN=GNAO1 PE=1 SV=4 - [GNAO_HUMAN]
Yes	No	No	P50395	Rab GDP dissociation inhibitor beta OS=Homo sapiens GN=GDI2 PE=1 SV=2 - [GDIB_HUMAN]
Yes	Yes	Yes	P16949	Stathmin OS=Homo sapiens GN=STMN1 PE=1 SV=3 - [STMN1_HUMAN]
Yes	Yes	Yes	P63104	14-3-3 protein zeta/delta OS=Homo sapiens GN=YWHAZ PE=1 SV=1 - [1433Z_HUMAN]
Yes	Yes	Yes	P02511	Alpha-crystallin B chain OS=Homo sapiens GN=CRYAB PE=1 SV=2 - [CRYAB_HUMAN]
No	Yes	Yes	P08865	40S ribosomal protein SA OS=Homo sapiens GN=RPSA PE=1 SV=4 - [RSSA_HUMAN]
No	No	No	P0CG38	POTE ankyrin domain family member I OS=Homo sapiens GN=POTEI PE=3 SV=1 - [POTEI_HUMAN]
Yes	Yes	Yes	P07197	Neurofilament medium polypeptide OS=Homo sapiens GN=NEFM PE=1 SV=3 - [NFM_HUMAN]
Yes	Yes	Yes	Q16352	Alpha-internexin OS=Homo sapiens GN=INA PE=1 SV=2 - [AINX_HUMAN]
Yes	Yes	Yes	Q04917	14-3-3 protein eta OS=Homo sapiens GN=YWHAH PE=1 SV=4 - [1433F_HUMAN]
Yes	Yes	Yes	Q14204	Cytoplasmic dynein 1 heavy chain 1 OS=Homo sapiens GN=DYNC1H1 PE=1 SV=5 - [DYHC1_HUMAN]
No	No	No	P62937	Peptidyl-prolyl cis-trans isomerase A OS=Homo sapiens GN=PPIA PE=1 SV=2 [PPIA_HUMAN]
No	No	No	B3KPF2	cDNA FLJ31717 fis, clone NT2RI2006640, highly similar to Dynamin-3 (EC 3.6.5.5) OS=Homo sapiens PE=2 SV=1 - [B3KPF2_HUMAN]
No	Yes	Yes	P07910-2	Isoform C1 of Heterogeneous nuclear ribonucleoproteins C1/C2 OS=Homo sapiens GN=HNRNPC - [HNRPC_HUMAN]
Yes	Yes	Yes	P05091	Aldehyde dehydrogenase, mitochondrial OS=Homo sapiens GN=ALDH2 PE=1 SV=2 - [ALDH2_HUMAN]
Yes	Yes	Yes	P08758	Annexin A5 OS=Homo sapiens GN=ANXA5 PE=1 SV=2 - [ANXA5_HUMAN]
No	No	No	Q03252	Lamin-B2 OS=Homo sapiens GN=LMNB2 PE=1 SV=3 - [LMNB2_HUMAN]
Yes	Yes	Yes	P14923	Junction plakoglobin OS=Homo sapiens GN=JUP PE=1 SV=3 - [PLAK_HUMAN]
Yes	Yes	Yes	P46821	Microtubule-associated protein 1B OS=Homo sapiens GN=MAP1B PE=1 SV=2 - [MAP1B_HUMAN]
Yes	Yes	Yes	O43175	D-3-phosphoglycerate dehydrogenase OS=Homo sapiens GN=PHGDH PE=1 SV=4 - [SERA_HUMAN]
No	Yes	Yes	Q5T749	Keratinocyte proline-rich protein OS=Homo sapiens GN=KPRP PE=1 SV=1 - [KPRP_HUMAN]
No	Yes	Yes	Q9NSD9	Phenylalanine--tRNA ligase beta subunit OS=Homo sapiens GN=FARSB PE=1 SV=3 - [SYFB_HUMAN]
Yes	Yes	Yes	P18669;Q6FHU2	Phosphoglycerate mutase 1 OS=Homo sapiens GN=PGAM1 PE=1 SV=2 - [PGAM1_HUMAN]
Yes	No	No	P00505	Aspartate aminotransferase, mitochondrial OS=Homo sapiens GN=GOT2 PE=1 SV=3 - [AATM_HUMAN]
No	Yes	Yes	Q13765	Nascent polypeptide-associated complex subunit alpha OS=Homo sapiens GN=NACA PE=1 SV=1 - [NACA_HUMAN]
Yes	Yes	Yes	P02545-2	Isoform C of Prelamin-A/C OS=Homo sapiens GN=LMNA - [LMNA_HUMAN]
Yes	Yes	Yes	P02768	Serum albumin OS=Homo sapiens GN=ALB PE=1 SV=2 [ALBU_HUMAN]
Yes	Yes	Yes	P30101	Protein disulfide-isomerase A3 OS=Homo sapiens GN=PDIA3 PE=1 SV=4 - [PDIA3_HUMAN]
Yes	Yes	Yes	Q14974	Importin subunit beta-1 OS=Homo sapiens GN=KPNB1 PE=1 SV=2 - [IMB1_HUMAN]
No	No	No	Q6PIX2	SFPQ protein (Fragment) OS=Homo sapiens GN=SFPQ PE=2 SV=1 - [Q6PIX2_HUMAN]
Yes	Yes	Yes	P11216	Glycogen phosphorylase, brain form OS=Homo sapiens GN=PYGB PE=1 SV=5 - [PYGB_HUMAN]
Yes	No	Yes	Q9UMF0	Intercellular adhesion molecule 5 OS=Homo sapiens GN=ICAM5 PE=1 SV=3 - [ICAM5_HUMAN]
Yes	Yes	Yes	P11177-2	Isoform 2 of Pyruvate dehydrogenase E1 component subunit beta, mitochondrial OS=Homo sapiens GN=PDHB - [ODPB_HUMAN]
No	Yes	Yes	Q13554-7	Isoform 7 of Calcium/calmodulin-dependent protein kinase type II subunit beta OS=Homo sapiens GN=CAMK2B - [KCC2B_HUMAN]
Yes	Yes	Yes	P30086	Phosphatidylethanolamine-binding protein 1 OS=Homo sapiens GN=PEBP1 PE=1 SV=3 - [PEBP1_HUMAN]
No	Yes	Yes	P35232	Prohibitin OS=Homo sapiens GN=PHB PE=1 SV=1 - [PHB_HUMAN]
No	Yes	Yes	P09651-2	Isoform A1-A of Heterogeneous nuclear ribonucleoprotein A1 OS=Homo sapiens GN=HNRNPA1 - [ROA1_HUMAN]
Yes	Yes	Yes	P61978-3	Isoform 3 of Heterogeneous nuclear ribonucleoprotein K OS=Homo sapiens GN=HNRNPK - [HNRPK_HUMAN]
Yes	Yes	Yes	P62937	Peptidyl-prolyl cis-trans isomerase A OS=Homo sapiens GN=PPIA PE=1 SV=2 - [PPIA_HUMAN]
No	No	No	P09211	Glutathione S-transferase P OS=Homo sapiens GN=GSTP1 PE=1 SV=2 [GSTP1_HUMAN]
No	No	No	B4DRW6	Phosphorylase OS=Homo sapiens PE=2 SV=1 - [B4DRW6_HUMAN]
Yes	Yes	Yes	P60880	Synaptosomal-associated protein 25 OS=Homo sapiens GN=SNAP25 PE=1 SV=1 - [SNP25_HUMAN]
Yes	Yes	Yes	Q00839-2	Isoform Short of Heterogeneous nuclear ribonucleoprotein U OS=Homo sapiens GN=HNRNPU - [HNRPU_HUMAN]
Yes	Yes	Yes	P43243	Matrin-3 OS=Homo sapiens GN=MATR3 PE=1 SV=2 - [MATR3_HUMAN]
Yes	Yes	Yes	P78371	T-complex protein 1 subunit beta OS=Homo sapiens GN=CCT2 PE=1 SV=4 - [TCPB_HUMAN]
Yes	Yes	Yes	P06744	Glucose-6-phosphate isomerase OS=Homo sapiens GN=GPI PE=1 SV=4 - [G6PI_HUMAN]
Yes	Yes	Yes	Q9UQM7	Calcium/calmodulin-dependent protein kinase type II subunit alpha OS=Homo sapiens GN=CAMK2A PE=1 SV=2 - [KCC2A_HUMAN]
Yes	Yes	Yes	P38646	Stress-70 protein, mitochondrial OS=Homo sapiens GN=HSPA9 PE=1 SV=2 - [GRP75_HUMAN]
Yes	No	No	P13804-2	Isoform 2 of Electron transfer flavoprotein subunit alpha, mitochondrial OS=Homo sapiens GN=ETFA - [ETFA_HUMAN]
Yes	Yes	Yes	Q969P0-3	Isoform 3 of Immunoglobulin superfamily member 8 OS=Homo sapiens GN=IGSF8 - [IGSF8_HUMAN]
Yes	Yes	Yes	Q05639	Elongation factor 1-alpha 2 OS=Homo sapiens GN=EEF1A2 PE=1 SV=1 - [EF1A2_HUMAN]
Yes	Yes	Yes	P00568	Adenylate kinase isoenzyme 1 OS=Homo sapiens GN=AK1 PE=1 SV=3 - [KAD1_HUMAN]
Yes	Yes	Yes	Q71DI3	Histone H3.2 OS=Homo sapiens GN=HIST2H3A PE=1 SV=3 - [H32_HUMAN]
Yes	No	No	P04040	Catalase OS=Homo sapiens GN=CAT PE=1 SV=3 - [CATA_HUMAN]
Yes	Yes	Yes	P11137-3	Isoform 3 of Microtubule-associated protein 2 OS=Homo sapiens GN=MAP2 - [MTAP2_HUMAN]
Yes	Yes	Yes	P31930	Cytochrome b-c1 complex subunit 1, mitochondrial OS=Homo sapiens GN=UQCRC1 PE=1 SV=3 - [QCR1_HUMAN]
No	Yes	Yes	P31943	Heterogeneous nuclear ribonucleoprotein H OS=Homo sapiens GN=HNRNPH1 PE=1 SV=4 - [HNRH1_HUMAN]
No	Yes	Yes	Q12765-3	Isoform 3 of Secernin-1 OS=Homo sapiens GN=SCRN1 - [SCRN1_HUMAN]
No	No	No	Q6PKD2	HNRPCL1 protein (Fragment) OS=Homo sapiens GN=HNRPCL1 PE=2 SV=1 - [Q6PKD2_HUMAN]
No	Yes	Yes	P55795	Heterogeneous nuclear ribonucleoprotein H2 OS=Homo sapiens GN=HNRNPH2 PE=1 SV=1 - [HNRH2_HUMAN]
No	Yes	Yes	P13639	Elongation factor 2 OS=Homo sapiens GN=EEF2 PE=1 SV=4 - [EF2_HUMAN]
Yes	Yes	Yes	Q96KP4	Cytosolic non-specific dipeptidase OS=Homo sapiens GN=CNDP2 PE=1 SV=2 - [CNDP2_HUMAN]
Yes	Yes	Yes	Q13526	Peptidyl-prolyl cis-trans isomerase NIMA-interacting 1 OS=Homo sapiens GN=PIN1 PE=1 SV=1 - [PIN1_HUMAN]
No	Yes	Yes	B4E241;P84103-2	Serine/arginine-rich-splicing factor 3 OS=Homo sapiens GN=SFRS3 PE=2 SV=1 - [B4E241_HUMAN]
Yes	Yes	Yes	P15104	Glutamine synthetase OS=Homo sapiens GN=GLUL PE=1 SV=4 - [GLNA_HUMAN]
Yes	Yes	Yes	P53999	Activated RNA polymerase II transcriptional coactivator p15 OS=Homo sapiens GN=SUB1 PE=1 SV=3 - [TCP4_HUMAN]
Yes	Yes	Yes	P07339	Cathepsin D OS=Homo sapiens GN=CTSD PE=1 SV=1 [CATD_HUMAN]
No	Yes	Yes	P55072	Transitional endoplasmic reticulum ATPase OS=Homo sapiens GN=VCP PE=1 SV=4 - [TERA_HUMAN]
Yes	Yes	Yes	E9PH29;P30048-2	Thioredoxin-dependent peroxide reductase, mitochondrial OS=Homo sapiens GN=PRDX3 PE=2 SV=1 - [E9PH29_HUMAN]
Yes	Yes	Yes	P06396-2	Isoform 2 of Gelsolin OS=Homo sapiens GN=GSN - [GELS_HUMAN]
No	No	No	Q59GM1	Synapsin II isoform IIb variant (Fragment) OS=Homo sapiens PE=2 SV=1 - [Q59GM1_HUMAN]
No	Yes	Yes	P63027	Vesicle-associated membrane protein 2 OS=Homo sapiens GN=VAMP2 PE=1 SV=3 - [VAMP2_HUMAN]
No	Yes	Yes	P31942-3	Isoform 3 of Heterogeneous nuclear ribonucleoprotein H3 OS=Homo sapiens GN=HNRNPH3 - [HNRH3_HUMAN]
Yes	Yes	Yes	P04083	Annexin A1 OS=Homo sapiens GN=ANXA1 PE=1 SV=2 - [ANXA1_HUMAN]
No	Yes	Yes	Q99798	Aconitate hydratase, mitochondrial OS=Homo sapiens GN=ACO2 PE=1 SV=2 - [ACON_HUMAN]
No	No	No	P31944	Caspase-14 OS=Homo sapiens GN=CASP14 PE=1 SV=2 - [CASPE_HUMAN]
No	Yes	Yes	P46781	40S ribosomal protein S9 OS=Homo sapiens GN=RPS9 PE=1 SV=3 - [RS9_HUMAN]
Yes	Yes	Yes	P07196	Neurofilament light polypeptide OS=Homo sapiens GN=NEFL PE=1 SV=3 - [NFL_HUMAN]
Yes	No	No	Q13228-2	Isoform 2 of Selenium-binding protein 1 OS=Homo sapiens GN=SELENBP1 - [SBP1_HUMAN]
No	Yes	Yes	Q15121	Astrocytic phosphoprotein PEA-15 OS=Homo sapiens GN=PEA15 PE=1 SV=2 - [PEA15_HUMAN]
No	Yes	Yes	Q14240	Eukaryotic initiation factor 4A-II OS=Homo sapiens GN=EIF4A2 PE=1 SV=2 - [IF4A2_HUMAN]
Yes	Yes	Yes	Q02413	Desmoglein-1 OS=Homo sapiens GN=DSG1 PE=1 SV=2 - [DSG1_HUMAN]
Yes	Yes	Yes	P07195	L-lactate dehydrogenase B chain OS=Homo sapiens GN=LDHB PE=1 SV=2 - [LDHB_HUMAN]
Yes	Yes	Yes	P23396	40S ribosomal protein S3 OS=Homo sapiens GN=RPS3 PE=1 SV=2 - [RS3_HUMAN]
No	No	No	B2R5B6	Histone H2A OS=Homo sapiens PE=2 SV=1 - [B2R5B6_HUMAN]
Yes	No	No	P78324	Tyrosine-protein phosphatase non-receptor type substrate 1 OS=Homo sapiens GN=SIRPA PE=1 SV=2 - [SHPS1_HUMAN]
No	No	Yes	P51149	Ras-related protein Rab-7a OS=Homo sapiens GN=RAB7A PE=1 SV=1 - [RAB7A_HUMAN]
No	No	No	P27361	Mitogen-activated protein kinase 3 OS=Homo sapiens GN=MAPK3 PE=1 SV=4 - [MK03_HUMAN]
No	Yes	Yes	P07737	Profilin-1 OS=Homo sapiens GN=PFN1 PE=1 SV=2 - [PROF1_HUMAN]
No	Yes	Yes	P14174	Macrophage migration inhibitory factor OS=Homo sapiens GN=MIF PE=1 SV=4 - [MIF_HUMAN]
No	No	Yes	Q13557-12	Isoform Delta 12 of Calcium/calmodulin-dependent protein kinase type II subunit delta OS=Homo sapiens GN=CAMK2D - [KCC2D_HUMAN]
No	Yes	Yes	P81605	Dermcidin OS=Homo sapiens GN=DCD PE=1 SV=2 - [DCD_HUMAN]
Yes	Yes	Yes	P15924-2	Isoform DPII of Desmoplakin OS=Homo sapiens GN=DSP - [DESP_HUMAN]
No	No	No	Q96A08	Histone H2B type 1-A OS=Homo sapiens GN=HIST1H2BA PE=1 SV=3 - [H2B1A_HUMAN]
No	Yes	Yes	Q8TAS0	ATP synthase subunit gamma (Fragment) OS=Homo sapiens PE=2 SV=1 - [Q8TAS0_HUMAN]
No	Yes	Yes	Q14566	DNA replication licensing factor MCM6 OS=Homo sapiens GN=MCM6 PE=1 SV=1 - [MCM6_HUMAN]
No	Yes	Yes	P26373-2	Isoform 2 of 60S ribosomal protein L13 OS=Homo sapiens GN=RPL13 - [RL13_HUMAN]
No	Yes	Yes	P20674	Cytochrome c oxidase subunit 5A, mitochondrial OS=Homo sapiens GN=COX5A PE=1 SV=2 - [COX5A_HUMAN]
Yes	Yes	Yes	P78527-2	Isoform 2 of DNA-dependent protein kinase catalytic subunit OS=Homo sapiens GN=PRKDC - [PRKDC_HUMAN]
No	Yes	Yes	B4DYD8;P48643-2	T-complex protein 1 subunit epsilon OS=Homo sapiens GN=CCT5 PE=2 SV=1 - [B4DYD8_HUMAN]
No	Yes	Yes	P46459	Vesicle-fusing ATPase OS=Homo sapiens GN=NSF PE=1 SV=3 - [NSF_HUMAN]
Yes	Yes	Yes	P13611-4	Isoform V3 of Versican core protein OS=Homo sapiens GN=VCAN - [CSPG2_HUMAN]
No	Yes	Yes	Q04695	Keratin, type I cytoskeletal 17 OS=Homo sapiens GN=KRT17 PE=1 SV=2 - [K1C17_HUMAN]
Yes	Yes	Yes	P68104	Elongation factor 1-alpha 1 OS=Homo sapiens GN=EEF1A1 PE=1 SV=1 - [EF1A1_HUMAN]
No	Yes	Yes	P52272-2	Isoform 2 of Heterogeneous nuclear ribonucleoprotein M OS=Homo sapiens GN=HNRNPM - [HNRPM_HUMAN]
Yes	No	No	Q9Y2J8	Protein-arginine deiminase type-2 OS=Homo sapiens GN=PADI2 PE=1 SV=2 - [PADI2_HUMAN]
No	Yes	Yes	Q14195	Dihydropyrimidinase-related protein 3 OS=Homo sapiens GN=DPYSL3 PE=1 SV=1 - [DPYL3_HUMAN]
No	No	No	Q6IQ42	FUSIP1 protein OS=Homo sapiens GN=FUSIP1 PE=4 SV=1 - [Q6IQ42_HUMAN]
No	Yes	Yes	Q12860-2	Isoform 2 of Contactin-1 OS=Homo sapiens GN=CNTN1 - [CNTN1_HUMAN]
No	Yes	Yes	P04899	Guanine nucleotide-binding protein G(i) subunit alpha-2 OS=Homo sapiens GN=GNAI2 PE=1 SV=3 - [GNAI2_HUMAN]
Yes	Yes	Yes	Q14194	Dihydropyrimidinase-related protein 1 OS=Homo sapiens GN=CRMP1 PE=1 SV=1 - [DPYL1_HUMAN]
Yes	Yes	Yes	P28331-3	Isoform 3 of NADH-ubiquinone oxidoreductase 75 kDa subunit, mitochondrial OS=Homo sapiens GN=NDUFS1 - [NDUS1_HUMAN]
Yes	Yes	Yes	P61981	14-3-3 protein gamma OS=Homo sapiens GN=YWHAG PE=1 SV=2 - [1433G_HUMAN]
No	Yes	Yes	O00468-6	Isoform 6 of Agrin OS=Homo sapiens GN=AGRN - [AGRIN_HUMAN]
No	Yes	Yes	Q92841-1	Isoform 2 of Probable ATP-dependent RNA helicase DDX17 OS=Homo sapiens GN=DDX17 - [DDX17_HUMAN]
Yes	Yes	Yes	P16152	Carbonyl reductase [NADPH] 1 OS=Homo sapiens GN=CBR1 PE=1 SV=3 - [CBR1_HUMAN]
Yes	No	No	Q6PIU2	Neutral cholesterol ester hydrolase 1 OS=Homo sapiens GN=NCEH1 PE=1 SV=3 - [NCEH1_HUMAN]
No	Yes	Yes	Q15365	Poly(rC)-binding protein 1 OS=Homo sapiens GN=PCBP1 PE=1 SV=2 - [PCBP1_HUMAN]
No	Yes	Yes	Q13263-2	Isoform 2 of Transcription intermediary factor 1-beta OS=Homo sapiens GN=TRIM28 - [TIF1B_HUMAN]
No	Yes	Yes	P68400	Casein kinase II subunit alpha OS=Homo sapiens GN=CSNK2A1 PE=1 SV=1 - [CSK21_HUMAN]
Yes	No	No	Q96GD0	Pyridoxal phosphate phosphatase OS=Homo sapiens GN=PDXP PE=1 SV=2 - [PLPP_HUMAN]
Yes	Yes	Yes	P60201	Myelin proteolipid protein OS=Homo sapiens GN=PLP1 PE=1 SV=2 - [MYPR_HUMAN]
No	Yes	Yes	Q04837	Single-stranded DNA-binding protein, mitochondrial OS=Homo sapiens GN=SSBP1 PE=1 SV=1 - [SSBP_HUMAN]
Yes	Yes	Yes	Q8IXJ6-4	Isoform 4 of NAD-dependent protein deacetylase sirtuin-2 OS=Homo sapiens GN=SIRT2 - [SIR2_HUMAN]
Yes	Yes	Yes	Q7L576	Cytoplasmic FMR1-interacting protein 1 OS=Homo sapiens GN=CYFIP1 PE=1 SV=1 - [CYFP1_HUMAN]
Yes	Yes	Yes	Q96F07-2	Isoform 2 of Cytoplasmic FMR1-interacting protein 2 OS=Homo sapiens GN=CYFIP2 - [CYFP2_HUMAN]
No	Yes	Yes	Q08211	ATP-dependent RNA helicase A OS=Homo sapiens GN=DHX9 PE=1 SV=4 - [DHX9_HUMAN]
No	Yes	Yes	P17980	26S protease regulatory subunit 6A OS=Homo sapiens GN=PSMC3 PE=1 SV=3 - [PRS6A_HUMAN]
No	Yes	Yes	P51148	Ras-related protein Rab-5C OS=Homo sapiens GN=RAB5C PE=1 SV=2 - [RAB5C_HUMAN]
No	No	No	B4DXX3	cDNA FLJ50286, highly similar to Retinal dehydrogenase 1 (EC 1.2.1.36) OS=Homo sapiens PE=2 SV=1 - [B4DXX3_HUMAN]
No	Yes	Yes	P38919	Eukaryotic initiation factor 4A-III OS=Homo sapiens GN=EIF4A3 PE=1 SV=4 - [IF4A3_HUMAN]
No	No	Yes	Q7Z6G3	N-terminal EF-hand calcium-binding protein 2 OS=Homo sapiens GN=NECAB2 PE=1 SV=1 - [NECA2_HUMAN]
No	Yes	Yes	Q92598-2	Isoform Beta of Heat shock protein 105 kDa OS=Homo sapiens GN=HSPH1 - [HS105_HUMAN]
No	No	No	Q16629-3	Isoform 3 of Serine/arginine-rich splicing factor 7 OS=Homo sapiens GN=SRSF7 - [SRSF7_HUMAN]
No	No	No	Q4VB24	Histone cluster 1, H1e OS=Homo sapiens GN=HIST1H1E PE=2 SV=1 - [Q4VB24_HUMAN]
No	No	No	B4DYP2	Trifunctional enzyme subunit alpha, mitochondrial OS=Homo sapiens GN=HADHA PE=2 SV=1 - [B4DYP2_HUMAN]
No	No	Yes	Q13555-10	Isoform 10 of Calcium/calmodulin-dependent protein kinase type II subunit gamma OS=Homo sapiens GN=CAMK2G - [KCC2G_HUMAN]
No	No	No	C9J8Q5	Succinate-semialdehyde dehydrogenase, mitochondrial OS=Homo sapiens GN=ALDH5A1 PE=2 SV=1 - [C9J8Q5_HUMAN]
No	Yes	Yes	P25205	DNA replication licensing factor MCM3 OS=Homo sapiens GN=MCM3 PE=1 SV=3 - [MCM3_HUMAN]
Yes	Yes	Yes	P08133-2	Isoform 2 of Annexin A6 OS=Homo sapiens GN=ANXA6 - [ANXA6_HUMAN]
Yes	Yes	Yes	P61604	10 kDa heat shock protein, mitochondrial OS=Homo sapiens GN=HSPE1 PE=1 SV=2 - [CH10_HUMAN]
No	Yes	Yes	P17858	6-phosphofructokinase, liver type OS=Homo sapiens GN=PFKL PE=1 SV=6 - [K6PL_HUMAN]
Yes	No	No	P08195-2	Isoform 2 of 4F2 cell-surface antigen heavy chain OS=Homo sapiens GN=SLC3A2 - [4F2_HUMAN]
No	No	No	A9LSU1	Type IV collagen alpha 1 (Fragment) OS=Homo sapiens PE=2 SV=1 - [A9LSU1_HUMAN]
Yes	Yes	Yes	Q15019	Septin-2 OS=Homo sapiens GN=SEPT2 PE=1 SV=1 - [SEPT2_HUMAN]
No	Yes	Yes	B7Z254;Q15084-3	Protein disulfide-isomerase A6 OS=Homo sapiens GN=PDIA6 PE=2 SV=1 - [B7Z254_HUMAN]
No	Yes	Yes	Q07955-3	Isoform ASF-3 of Serine/arginine-rich splicing factor 1 OS=Homo sapiens GN=SRSF1 - [SRSF1_HUMAN]
Yes	Yes	Yes	P12036-2	Isoform 2 of Neurofilament heavy polypeptide OS=Homo sapiens GN=NEFH - [NFH_HUMAN]
No	Yes	Yes	B4DHG0;P09622-2	Dihydrolipoyl dehydrogenase, mitochondrial OS=Homo sapiens GN=DLD PE=2 SV=1 - [B4DHG0_HUMAN]
Yes	No	No	P00338	L-lactate dehydrogenase A chain OS=Homo sapiens GN=LDHA PE=1 SV=2 - [LDHA_HUMAN]
No	Yes	Yes	Q14498-3	Isoform 3 of RNA-binding protein 39 OS=Homo sapiens GN=RBM39 - [RBM39_HUMAN]
No	Yes	Yes	P63000	Ras-related C3 botulinum toxin substrate 1 OS=Homo sapiens GN=RAC1 PE=1 SV=1 - [RAC1_HUMAN]
Yes	Yes	Yes	P78559	Microtubule-associated protein 1A OS=Homo sapiens GN=MAP1A PE=1 SV=6 - [MAP1A_HUMAN]
Yes	Yes	Yes	P45880-2	Isoform 2 of Voltage-dependent anion-selective channel protein 2 OS=Homo sapiens GN=VDAC2 - [VDAC2_HUMAN]
No	Yes	Yes	P13591-4	Isoform 4 of Neural cell adhesion molecule 1 OS=Homo sapiens GN=NCAM1 - [NCAM1_HUMAN]
No	No	No	B4DI06	cDNA FLJ52954, highly similar to 2',3'-cyclic-nucleotide 3'-phosphodiesterase(EC 3.1.4.37) OS=Homo sapiens PE=2 SV=1 - [B4DI06_HUMAN]
Yes	No	No	B4DXY7;P49189-2	4-trimethylaminobutyraldehyde dehydrogenase OS=Homo sapiens GN=ALDH9A1 PE=2 SV=1 - [B4DXY7_HUMAN]
No	Yes	Yes	P30153	Serine/threonine-protein phosphatase 2A 65 kDa regulatory subunit A alpha isoform OS=Homo sapiens GN=PPP2R1A PE=1 SV=4 - [2AAA_HUMAN]
Yes	No	No	P26038	Moesin OS=Homo sapiens GN=MSN PE=1 SV=3 - [MOES_HUMAN]
Yes	Yes	Yes	P40227	T-complex protein 1 subunit zeta OS=Homo sapiens GN=CCT6A PE=1 SV=3 - [TCPZ_HUMAN]
Yes	Yes	Yes	P13010	X-ray repair cross-complementing protein 5 OS=Homo sapiens GN=XRCC5 PE=1 SV=3 - [XRCC5_HUMAN]
Yes	Yes	Yes	Q16623-3	Isoform 3 of Syntaxin-1A OS=Homo sapiens GN=STX1A - [STX1A_HUMAN]
No	No	No	Q9NSB2	Keratin, type II cuticular Hb4 OS=Homo sapiens GN=KRT84 PE=2 SV=2 [KRHB4_HUMAN]
Yes	No	Yes	Q12926	ELAV-like protein 2 OS=Homo sapiens GN=ELAVL2 PE=1 SV=2 - [ELAV2_HUMAN]
No	No	No	Q01546	Keratin, type II cytoskeletal 2 oral OS=Homo sapiens GN=KRT76 PE=1 SV=2 - [K22O_HUMAN]
Yes	Yes	Yes	P67936	Tropomyosin alpha-4 chain OS=Homo sapiens GN=TPM4 PE=1 SV=3 - [TPM4_HUMAN]
Yes	No	No	P06753-4	Isoform 4 of Tropomyosin alpha-3 chain OS=Homo sapiens GN=TPM3 - [TPM3_HUMAN]
No	No	No	F5H7S3	Tropomyosin alpha-1 chain OS=Homo sapiens GN=TPM1 PE=2 SV=2 - [F5H7S3_HUMAN]
Yes	Yes	Yes	P10412	Histone H1.4 OS=Homo sapiens GN=HIST1H1E PE=1 SV=2 - [H14_HUMAN]
Yes	No	Yes	O15020-2	Isoform 2 of Spectrin beta chain, non-erythrocytic 2 OS=Homo sapiens GN=SPTBN2 - [SPTN2_HUMAN]
No	Yes	Yes	P12956	X-ray repair cross-complementing protein 6 OS=Homo sapiens GN=XRCC6 PE=1 SV=2 - [XRCC6_HUMAN]
Yes	Yes	Yes	P31946-2	Isoform Short of 14-3-3 protein beta/alpha OS=Homo sapiens GN=YWHAB - [1433B_HUMAN]
Yes	Yes	Yes	P62258-2	Isoform SV of 14-3-3 protein epsilon OS=Homo sapiens GN=YWHAE - [1433E_HUMAN]
Yes	Yes	Yes	P17174	Aspartate aminotransferase, cytoplasmic OS=Homo sapiens GN=GOT1 PE=1 SV=3 - [AATC_HUMAN]
No	Yes	Yes	P07355	Annexin A2 OS=Homo sapiens GN=ANXA2 PE=1 SV=2 - [ANXA2_HUMAN]
No	Yes	Yes	P05089-3	Isoform 3 of Arginase-1 OS=Homo sapiens GN=ARG1 - [ARGI1_HUMAN]
No	Yes	Yes	O75947-2	Isoform 2 of ATP synthase subunit d, mitochondrial OS=Homo sapiens GN=ATP5H - [ATP5H_HUMAN]
No	Yes	Yes	O75390	Citrate synthase, mitochondrial OS=Homo sapiens GN=CS PE=1 SV=2 - [CISY_HUMAN]
No	Yes	Yes	Q5D862	Filaggrin-2 OS=Homo sapiens GN=FLG2 PE=1 SV=1 - [FILA2_HUMAN]
No	Yes	Yes	Q14697	Neutral alpha-glucosidase AB OS=Homo sapiens GN=GANAB PE=1 SV=3 - [GANAB_HUMAN]
Yes	Yes	Yes	Q14103-4	Isoform 4 of Heterogeneous nuclear ribonucleoprotein D0 OS=Homo sapiens GN=HNRNPD - [HNRPD_HUMAN]
Yes	Yes	Yes	Q86YZ3	Hornerin OS=Homo sapiens GN=HRNR PE=1 SV=2 - [HORN_HUMAN]
No	Yes	Yes	P19012	Keratin, type I cytoskeletal 15 OS=Homo sapiens GN=KRT15 PE=1 SV=3 - [K1C15_HUMAN]
No	No	No	P12035	Keratin, type II cytoskeletal 3 OS=Homo sapiens GN=KRT3 PE=1 SV=3 - [K2C3_HUMAN]
No	Yes	Yes	Q8N1N4-2	Isoform 2 of Keratin, type II cytoskeletal 78 OS=Homo sapiens GN=KRT78 - [K2C78_HUMAN]
No	No	No	O76011	Keratin, type I cuticular Ha4 OS=Homo sapiens GN=KRT34 PE=2 SV=2 - [KRT34_HUMAN]
No	Yes	Yes	P47929	Galectin-7 OS=Homo sapiens GN=LGALS7 PE=1 SV=2 - [LEG7_HUMAN]
Yes	Yes	Yes	P02686-5	Isoform 5 of Myelin basic protein OS=Homo sapiens GN=MBP - [MBP_HUMAN]
Yes	Yes	Yes	P02686-6	Isoform 6 of Myelin basic protein OS=Homo sapiens GN=MBP - [MBP_HUMAN]
Yes	Yes	Yes	P28482	Mitogen-activated protein kinase 1 OS=Homo sapiens GN=MAPK1 PE=1 SV=3 - [MK01_HUMAN]
Yes	No	No	Q96GW7	Brevican core protein OS=Homo sapiens GN=BCAN PE=1 SV=2 - [PGCB_HUMAN]
No	Yes	Yes	Q8WXF1-2	Isoform 2 of Paraspeckle component 1 OS=Homo sapiens GN=PSPC1 - [PSPC1_HUMAN]
No	Yes	Yes	Q92599-2	Isoform 2 of Septin-8 OS=Homo sapiens GN=SEPT8 - [SEPT8_HUMAN]
No	No	Yes	P29508	Serpin B3 OS=Homo sapiens GN=SERPINB3 PE=1 SV=2 - [SPB3_HUMAN]
No	No	No	Q08188	Protein-glutamine gamma-glutamyltransferase E OS=Homo sapiens GN=TGM3 PE=1 SV=4 - [TGM3_HUMAN]
No	Yes	Yes	P62995-3	Isoform 3 of Transformer-2 protein homolog beta OS=Homo sapiens GN=TRA2B - [TRA2B_HUMAN]
No	No	No	P25311	Zinc-alpha-2-glycoprotein OS=Homo sapiens GN=AZGP1 PE=1 SV=2 - [ZA2G_HUMAN]
No	No	No	Q5TEC6	Histone H3 OS=Homo sapiens GN=HIST2H3PS2 PE=1 SV=1 - [Q5TEC6_HUMAN]
Yes	Yes	Yes	B7Z5H3;P27338-2	Amine oxidase [flavin-containing] B OS=Homo sapiens GN=MAOB PE=2 SV=1 - [B7Z5H3_HUMAN]
No	Yes	No	P10599-2	Isoform 2 of Thioredoxin OS=Homo sapiens GN=TXN - [THIO_HUMAN]
No	Yes	Yes	B4E363;Q9Y285-2	Phenylalanine--tRNA ligase alpha subunit OS=Homo sapiens GN=FARSA PE=2 SV=1 - [B4E363_HUMAN]
No	Yes	Yes	P81605-2	Isoform 2 of Dermcidin OS=Homo sapiens GN=DCD - [DCD_HUMAN]
No	No	No	Q0IIN1	Keratin 77 OS=Homo sapiens GN=KRT77 PE=2 SV=1 - [Q0IIN1_HUMAN]
No	No	No	B7Z4C6	cDNA FLJ57396, highly similar to Lipoprotein lipase (EC 3.1.1.34) OS=Homo sapiens PE=2 SV=1 - [B7Z4C6_HUMAN]
No	No	No	B4DQ39	cDNA FLJ55743, highly similar to DNA replication licensing factor MCM5 OS=Homo sapiens PE=2 SV=1 - [B4DQ39_HUMAN]
No	No	No	Q14525	Keratin, type I cuticular Ha3-II OS=Homo sapiens GN=KRT33B PE=2 SV=3 [K1HB_HUMAN]
Yes	Yes	Yes	P27348	14-3-3 protein theta OS=Homo sapiens GN=YWHAQ PE=1 SV=1 - [1433T_HUMAN]
Yes	Yes	Yes	P12814-2	Isoform 2 of Alpha-actinin-1 OS=Homo sapiens GN=ACTN1 - [ACTN1_HUMAN]
No	Yes	Yes	O43707	Alpha-actinin-4 OS=Homo sapiens GN=ACTN4 PE=1 SV=2 - [ACTN4_HUMAN]
No	Yes	Yes	Q9UEY8-2	Isoform 1 of Gamma-adducin OS=Homo sapiens GN=ADD3 - [ADDG_HUMAN]
Yes	No	No	O75891	Cytosolic 10-formyltetrahydrofolate dehydrogenase OS=Homo sapiens GN=ALDH1L1 PE=1 SV=2 - [AL1L1_HUMAN]
Yes	No	No	P49419-2	Isoform 2 of Alpha-aminoadipic semialdehyde dehydrogenase OS=Homo sapiens GN=ALDH7A1 - [AL7A1_HUMAN]
Yes	Yes	Yes	P49418-2	Isoform 2 of Amphiphysin OS=Homo sapiens GN=AMPH - [AMPH_HUMAN]
Yes	Yes	Yes	O60641-3	Isoform 3 of Clathrin coat assembly protein AP180 OS=Homo sapiens GN=SNAP91 - [AP180_HUMAN]
Yes	No	No	O95782-2	Isoform B of AP-2 complex subunit alpha-1 OS=Homo sapiens GN=AP2A1 - [AP2A1_HUMAN]
No	Yes	Yes	O94973	AP-2 complex subunit alpha-2 OS=Homo sapiens GN=AP2A2 PE=1 SV=2 - [AP2A2_HUMAN]
Yes	No	No	Q9HDC9	Adipocyte plasma membrane-associated protein OS=Homo sapiens GN=APMAP PE=1 SV=2 - [APMAP_HUMAN]
No	Yes	Yes	P59998	Actin-related protein 2/3 complex subunit 4 OS=Homo sapiens GN=ARPC4 PE=1 SV=3 - [ARPC4_HUMAN]
Yes	Yes	Yes	P05026-2	Isoform 2 of Sodium/potassium-transporting ATPase subunit beta-1 OS=Homo sapiens GN=ATP1B1 - [AT1B1_HUMAN]
Yes	No	No	P14415	Sodium/potassium-transporting ATPase subunit beta-2 OS=Homo sapiens GN=ATP1B2 PE=1 SV=3 - [AT1B2_HUMAN]
Yes	Yes	Yes	P16615-2	Isoform 2 of Sarcoplasmic/endoplasmic reticulum calcium ATPase 2 OS=Homo sapiens GN=ATP2A2 - [AT2A2_HUMAN]
Yes	No	No	P20020-5	Isoform E of Plasma membrane calcium-transporting ATPase 1 OS=Homo sapiens GN=ATP2B1 - [AT2B1_HUMAN]
Yes	Yes	Yes	Q01814-4	Isoform ZA of Plasma membrane calcium-transporting ATPase 2 OS=Homo sapiens GN=ATP2B2 - [AT2B2_HUMAN]
No	Yes	Yes	P23634-5	Isoform ZK of Plasma membrane calcium-transporting ATPase 4 OS=Homo sapiens GN=ATP2B4 - [AT2B4_HUMAN]
Yes	No	Yes	Q9Y2Q0-2	Isoform 2 of Probable phospholipid-transporting ATPase IA OS=Homo sapiens GN=ATP8A1 - [AT8A1_HUMAN]
No	No	No	P56385	ATP synthase subunit e, mitochondrial OS=Homo sapiens GN=ATP5I PE=1 SV=2 - [ATP5I_HUMAN]
Yes	Yes	Yes	P48047	ATP synthase subunit O, mitochondrial OS=Homo sapiens GN=ATP5O PE=1 SV=1 - [ATPO_HUMAN]
Yes	Yes	Yes	O00154-6	Isoform 6 of Cytosolic acyl coenzyme A thioester hydrolase OS=Homo sapiens GN=ACOT7 - [BACH_HUMAN]
Yes	Yes	Yes	P00918	Carbonic anhydrase 2 OS=Homo sapiens GN=CA2 PE=1 SV=2 - [CAH2_HUMAN]
Yes	Yes	Yes	P62158	Calmodulin OS=Homo sapiens GN=CALM1 PE=1 SV=2 - [CALM_HUMAN]
No	Yes	Yes	P27824	Calnexin OS=Homo sapiens GN=CANX PE=1 SV=2 - [CALX_HUMAN]
Yes	Yes	Yes	P10909-3	Isoform 3 of Clusterin OS=Homo sapiens GN=CLU - [CLUS_HUMAN]
Yes	Yes	Yes	P23528	Cofilin-1 OS=Homo sapiens GN=CFL1 PE=1 SV=3 - [COF1_HUMAN]
Yes	Yes	Yes	Q9ULV4	Coronin-1C OS=Homo sapiens GN=CORO1C PE=1 SV=1 - [COR1C_HUMAN]
No	Yes	Yes	Q14894	Ketimine reductase mu-crystallin OS=Homo sapiens GN=CRYM PE=1 SV=1 - [CRYM_HUMAN]
Yes	Yes	Yes	P35222	Catenin beta-1 OS=Homo sapiens GN=CTNNB1 PE=1 SV=1 - [CTNB1_HUMAN]
No	Yes	Yes	Q8TF09	Dynein light chain roadblock-type 2 OS=Homo sapiens GN=DYNLRB2 PE=1 SV=1 - [DLRB2_HUMAN]
No	Yes	Yes	O00148	ATP-dependent RNA helicase DDX39A OS=Homo sapiens GN=DDX39A PE=1 SV=2 - [DX39A_HUMAN]
No	No	Yes	Q9H4G0-3	Isoform 3 of Band 4.1-like protein 1 OS=Homo sapiens GN=EPB41L1 - [E41L1_HUMAN]
Yes	Yes	Yes	P43004-2	Isoform 2 of Excitatory amino acid transporter 2 OS=Homo sapiens GN=SLC1A2 - [EAA2_HUMAN]
No	Yes	Yes	P26641	Elongation factor 1-gamma OS=Homo sapiens GN=EEF1G PE=1 SV=3 - [EF1G_HUMAN]
Yes	No	No	Q96C19	EF-hand domain-containing protein D2 OS=Homo sapiens GN=EFHD2 PE=1 SV=1 - [EFHD2_HUMAN]
No	Yes	Yes	P49411	Elongation factor Tu, mitochondrial OS=Homo sapiens GN=TUFM PE=1 SV=2 - [EFTU_HUMAN]
No	Yes	Yes	Q15717	ELAV-like protein 1 OS=Homo sapiens GN=ELAVL1 PE=1 SV=2 - [ELAV1_HUMAN]
No	Yes	Yes	P14625	Endoplasmin OS=Homo sapiens GN=HSP90B1 PE=1 SV=1 - [ENPL_HUMAN]
No	Yes	Yes	Q7L775	EPM2A-interacting protein 1 OS=Homo sapiens GN=EPM2AIP1 PE=1 SV=1 - [EPMIP_HUMAN]
Yes	Yes	Yes	P02792	Ferritin light chain OS=Homo sapiens GN=FTL PE=1 SV=2 - [FRIL_HUMAN]
Yes	Yes	Yes	P52565	Rho GDP-dissociation inhibitor 1 OS=Homo sapiens GN=ARHGDIA PE=1 SV=3 - [GDIR1_HUMAN]
No	Yes	Yes	P63096	Guanine nucleotide-binding protein G(i) subunit alpha-1 OS=Homo sapiens GN=GNAI1 PE=1 SV=2 - [GNAI1_HUMAN]
No	No	No	P63092-3	Isoform 3 of Guanine nucleotide-binding protein G(s) subunit alpha isoforms short OS=Homo sapiens GN=GNAS - [GNAS2_HUMAN]
Yes	Yes	Yes	P21266	Glutathione S-transferase Mu 3 OS=Homo sapiens GN=GSTM3 PE=1 SV=3 - [GSTM3_HUMAN]
No	No	No	Q9Y2T3-2	Isoform 2 of Guanine deaminase OS=Homo sapiens GN=GDA - [GUAD_HUMAN]
Yes	Yes	Yes	P16104	Histone H2AX OS=Homo sapiens GN=H2AFX PE=1 SV=2 - [H2AX_HUMAN]
No	No	No	P02042	Hemoglobin subunit delta OS=Homo sapiens GN=HBD PE=1 SV=2 - [HBD_HUMAN]
No	No	No	O14979	Heterogeneous nuclear ribonucleoprotein D-like OS=Homo sapiens GN=HNRNPDL PE=1 SV=3 - [HNRDL_HUMAN]
No	Yes	Yes	O60506-4	Isoform 4 of Heterogeneous nuclear ribonucleoprotein Q OS=Homo sapiens GN=SYNCRIP - [HNRPQ_HUMAN]
Yes	Yes	Yes	O43301	Heat shock 70 kDa protein 12A OS=Homo sapiens GN=HSPA12A PE=1 SV=2 - [HS12A_HUMAN]
Yes	Yes	Yes	Q12905	Interleukin enhancer-binding factor 2 OS=Homo sapiens GN=ILF2 PE=1 SV=2 - [ILF2_HUMAN]
No	No	No	Q7RTS7	Keratin, type II cytoskeletal 74 OS=Homo sapiens GN=KRT74 PE=1 SV=2 - [K2C74_HUMAN]
Yes	No	No	P08237	6-phosphofructokinase, muscle type OS=Homo sapiens GN=PFKM PE=1 SV=2 - [K6PF_HUMAN]
Yes	Yes	Yes	P31323	cAMP-dependent protein kinase type II-beta regulatory subunit OS=Homo sapiens GN=PRKAR2B PE=1 SV=3 - [KAP3_HUMAN]
Yes	Yes	Yes	O94819	Kelch repeat and BTB domain-containing protein 11 OS=Homo sapiens GN=KBTBD11 PE=1 SV=1 - [KBTBB_HUMAN]
Yes	Yes	Yes	O43813	LanC-like protein 1 OS=Homo sapiens GN=LANCL1 PE=1 SV=1 - [LANC1_HUMAN]
Yes	Yes	Yes	P20700	Lamin-B1 OS=Homo sapiens GN=LMNB1 PE=1 SV=2 - [LMNB1_HUMAN]
Yes	Yes	Yes	Q8N1G4	Leucine-rich repeat-containing protein 47 OS=Homo sapiens GN=LRRC47 PE=1 SV=1 - [LRC47_HUMAN]
Yes	Yes	Yes	Q02978;Q6IBH0	Mitochondrial 2-oxoglutarate/malate carrier protein OS=Homo sapiens GN=SLC25A11 PE=1 SV=3 - [M2OM_HUMAN]
No	Yes	Yes	Q16653	Myelin-oligodendrocyte glycoprotein OS=Homo sapiens GN=MOG PE=1 SV=2 - [MOG_HUMAN]
Yes	Yes	Yes	P35580	Myosin-10 OS=Homo sapiens GN=MYH10 PE=1 SV=3 - [MYH10_HUMAN]
No	No	Yes	O14594	Neurocan core protein OS=Homo sapiens GN=NCAN PE=1 SV=3 - [NCAN_HUMAN]
Yes	Yes	Yes	Q9UBB6-2	Isoform 2 of Neurochondrin OS=Homo sapiens GN=NCDN - [NCDN_HUMAN]
Yes	Yes	Yes	P22392-2	Isoform 3 of Nucleoside diphosphate kinase B OS=Homo sapiens GN=NME2 - [NDKB_HUMAN]
No	No	No	P56556	NADH dehydrogenase [ubiquinone] 1 alpha subcomplex subunit 6 OS=Homo sapiens GN=NDUFA6 PE=1 SV=3 - [NDUA6_HUMAN]
Yes	No	No	Q9P0J0	NADH dehydrogenase [ubiquinone] 1 alpha subcomplex subunit 13 OS=Homo sapiens GN=NDUFA13 PE=1 SV=3 - [NDUAD_HUMAN]
Yes	No	No	O75489	NADH dehydrogenase [ubiquinone] iron-sulfur protein 3, mitochondrial OS=Homo sapiens GN=NDUFS3 PE=1 SV=1 - [NDUS3_HUMAN]
Yes	Yes	Yes	O94856-4	Isoform 4 of Neurofascin OS=Homo sapiens GN=NFASC - [NFASC_HUMAN]
Yes	Yes	Yes	P36957	Dihydrolipoyllysine-residue succinyltransferase component of 2-oxoglutarate dehydrogenase complex, mitochondrial OS=Homo sapiens GN=DLST PE=1 SV=4 - [ODO2_HUMAN]
No	Yes	Yes	P11940-2	Isoform 2 of Polyadenylate-binding protein 1 OS=Homo sapiens GN=PABPC1 - [PABP1_HUMAN]
No	Yes	Yes	Q99497	Protein DJ-1 OS=Homo sapiens GN=PARK7 PE=1 SV=2 - [PARK7_HUMAN]
No	Yes	Yes	O00264	Membrane-associated progesterone receptor component 1 OS=Homo sapiens GN=PGRMC1 PE=1 SV=3 - [PGRC1_HUMAN]
No	Yes	Yes	Q92561	Phytanoyl-CoA hydroxylase-interacting protein OS=Homo sapiens GN=PHYHIP PE=1 SV=1 - [PHYIP_HUMAN]
Yes	Yes	Yes	P22061	Protein-L-isoaspartate(D-aspartate) O-methyltransferase OS=Homo sapiens GN=PCMT1 PE=1 SV=4 - [PIMT_HUMAN]
Yes	Yes	Yes	Q08209	Serine/threonine-protein phosphatase 2B catalytic subunit alpha isoform OS=Homo sapiens GN=PPP3CA PE=1 SV=1 - [PP2BA_HUMAN]
No	Yes	Yes	P50897	Palmitoyl-protein thioesterase 1 OS=Homo sapiens GN=PPT1 PE=1 SV=1 - [PPT1_HUMAN]
No	Yes	Yes	P30044-2	Isoform Cytoplasmic+peroxisomal of Peroxiredoxin-5, mitochondrial OS=Homo sapiens GN=PRDX5 - [PRDX5_HUMAN]
Yes	Yes	Yes	P30041	Peroxiredoxin-6 OS=Homo sapiens GN=PRDX6 PE=1 SV=3 - [PRDX6_HUMAN]
Yes	Yes	Yes	P55786	Puromycin-sensitive aminopeptidase OS=Homo sapiens GN=NPEPPS PE=1 SV=2 - [PSA_HUMAN]
No	Yes	Yes	Q13200	26S proteasome non-ATPase regulatory subunit 2 OS=Homo sapiens GN=PSMD2 PE=1 SV=3 - [PSMD2_HUMAN]
Yes	Yes	Yes	P22695	Cytochrome b-c1 complex subunit 2, mitochondrial OS=Homo sapiens GN=UQCRC2 PE=1 SV=3 - [QCR2_HUMAN]
Yes	Yes	Yes	P61026	Ras-related protein Rab-10 OS=Homo sapiens GN=RAB10 PE=1 SV=1 - [RAB10_HUMAN]
No	No	No	P61106	Ras-related protein Rab-14 OS=Homo sapiens GN=RAB14 PE=1 SV=4 - [RAB14_HUMAN]
Yes	No	Yes	P20336	Ras-related protein Rab-3A OS=Homo sapiens GN=RAB3A PE=1 SV=1 - [RAB3A_HUMAN]
No	No	No	P61020	Ras-related protein Rab-5B OS=Homo sapiens GN=RAB5B PE=1 SV=1 - [RAB5B_HUMAN]
No	Yes	Yes	P11233	Ras-related protein Ral-A OS=Homo sapiens GN=RALA PE=1 SV=1 - [RALA_HUMAN]
No	Yes	Yes	Q02878	60S ribosomal protein L6 OS=Homo sapiens GN=RPL6 PE=1 SV=3 - [RL6_HUMAN]
No	Yes	Yes	P04843	Dolichyl-diphosphooligosaccharide--protein glycosyltransferase subunit 1 OS=Homo sapiens GN=RPN1 PE=1 SV=1 - [RPN1_HUMAN]
No	Yes	Yes	P62249	40S ribosomal protein S16 OS=Homo sapiens GN=RPS16 PE=1 SV=2 - [RS16_HUMAN]
No	Yes	Yes	P62851	40S ribosomal protein S25 OS=Homo sapiens GN=RPS25 PE=1 SV=1 - [RS25_HUMAN]
No	Yes	Yes	P62241	40S ribosomal protein S8 OS=Homo sapiens GN=RPS8 PE=1 SV=2 - [RS8_HUMAN]
Yes	Yes	Yes	P55809	Succinyl-CoA:3-ketoacid coenzyme A transferase 1, mitochondrial OS=Homo sapiens GN=OXCT1 PE=1 SV=1 - [SCOT1_HUMAN]
No	Yes	Yes	Q9NVA2	Septin-11 OS=Homo sapiens GN=SEPT11 PE=1 SV=3 - [SEP11_HUMAN]
Yes	No	Yes	Q9UH03-2	Isoform 2 of Neuronal-specific septin-3 OS=Homo sapiens GN=SEPT3 - [SEPT3_HUMAN]
Yes	Yes	Yes	Q99719	Septin-5 OS=Homo sapiens GN=SEPT5 PE=1 SV=1 - [SEPT5_HUMAN]
Yes	Yes	Yes	Q99962	Endophilin-A1 OS=Homo sapiens GN=SH3GL2 PE=1 SV=1 - [SH3G2_HUMAN]
No	No	No	P02814	Submaxillary gland androgen-regulated protein 3B OS=Homo sapiens GN=SMR3B PE=1 SV=2 - [SMR3B_HUMAN]
No	Yes	Yes	Q7KZF4	Staphylococcal nuclease domain-containing protein 1 OS=Homo sapiens GN=SND1 PE=1 SV=1 - [SND1_HUMAN]
Yes	Yes	Yes	O43776	Asparagine--tRNA ligase, cytoplasmic OS=Homo sapiens GN=NARS PE=1 SV=1 - [SYNC_HUMAN]
Yes	Yes	Yes	O43426-4	Isoform 3 of Synaptojanin-1 OS=Homo sapiens GN=SYNJ1 - [SYNJ1_HUMAN]
No	Yes	Yes	P21579	Synaptotagmin-1 OS=Homo sapiens GN=SYT1 PE=1 SV=1 - [SYT1_HUMAN]
Yes	Yes	Yes	P10636-3	Isoform Tau-A of Microtubule-associated protein tau OS=Homo sapiens GN=MAPT - [TAU_HUMAN]
No	Yes	Yes	A6NHL2-2	Isoform 2 of Tubulin alpha chain-like 3 OS=Homo sapiens GN=TUBAL3 - [TBAL3_HUMAN]
No	Yes	Yes	O75347	Tubulin-specific chaperone A OS=Homo sapiens GN=TBCA PE=1 SV=3 - [TBCA_HUMAN]
No	Yes	Yes	P17987	T-complex protein 1 subunit alpha OS=Homo sapiens GN=TCP1 PE=1 SV=1 - [TCPA_HUMAN]
Yes	Yes	Yes	P49368	T-complex protein 1 subunit gamma OS=Homo sapiens GN=CCT3 PE=1 SV=4 - [TCPG_HUMAN]
Yes	Yes	Yes	Q92752-2	Isoform 2 of Tenascin-R OS=Homo sapiens GN=TNR - [TENR_HUMAN]
Yes	Yes	Yes	P24752	Acetyl-CoA acetyltransferase, mitochondrial OS=Homo sapiens GN=ACAT1 PE=1 SV=1 - [THIL_HUMAN]
No	Yes	Yes	O14773-2	Isoform 2 of Tripeptidyl-peptidase 1 OS=Homo sapiens GN=TPP1 - [TPP1_HUMAN]
No	Yes	Yes	Q13595-2	Isoform Short of Transformer-2 protein homolog alpha OS=Homo sapiens GN=TRA2A - [TRA2A_HUMAN]
No	Yes	Yes	P45974-2	Isoform Short of Ubiquitin carboxyl-terminal hydrolase 5 OS=Homo sapiens GN=USP5 - [UBP5_HUMAN]
Yes	Yes	Yes	P09936	Ubiquitin carboxyl-terminal hydrolase isozyme L1 OS=Homo sapiens GN=UCHL1 PE=1 SV=2 - [UCHL1_HUMAN]
No	Yes	Yes	P61421	V-type proton ATPase subunit d 1 OS=Homo sapiens GN=ATP6V0D1 PE=1 SV=1 - [VA0D1_HUMAN]
No	Yes	Yes	P23763-2	Isoform 3 of Vesicle-associated membrane protein 1 OS=Homo sapiens GN=VAMP1 - [VAMP1_HUMAN]
Yes	Yes	Yes	Q93050-1	Isoform 2 of V-type proton ATPase 116 kDa subunit a isoform 1 OS=Homo sapiens GN=ATP6V0A1 - [VPP1_HUMAN]
No	Yes	Yes	Q68CR9;P14868-2	Aspartate--tRNA ligase, cytoplasmic OS=Homo sapiens GN=DKFZp781B11202 PE=2 SV=1 - [Q68CR9_HUMAN]
No	Yes	Yes	Q9Y281-3	Isoform 3 of Cofilin-2 OS=Homo sapiens GN=CFL2 - [COF2_HUMAN]
No	No	No	B4DT77	Annexin OS=Homo sapiens GN=ANXA7 PE=2 SV=1 - [B4DT77_HUMAN]
Yes	Yes	Yes	B4DFL2;P48735-2	Isocitrate dehydrogenase [NADP] OS=Homo sapiens GN=IDH2 PE=2 SV=1 - [B4DFL2_HUMAN]
Yes	Yes	Yes	B4DEM7;P50990-2	T-complex protein 1 subunit theta OS=Homo sapiens GN=CCT8 PE=2 SV=1 - [B4DEM7_HUMAN]
No	No	No	Q9NVI7-3	Isoform 3 of ATPase family AAA domain-containing protein 3A OS=Homo sapiens GN=ATAD3A - [ATD3A_HUMAN]
No	Yes	Yes	B7Z5E2;P35998-2	26S protease regulatory subunit 7 OS=Homo sapiens GN=PSMC2 PE=2 SV=1 - [B7Z5E2_HUMAN]
No	Yes	Yes	B4DGX2;P48426-2	Phosphatidylinositol 5-phosphate 4-kinase type-2 alpha OS=Homo sapiens GN=PIP4K2A PE=2 SV=1 - [B4DGX2_HUMAN]
No	Yes	Yes	P08559-3	Isoform 3 of Pyruvate dehydrogenase E1 component subunit alpha, somatic form, mitochondrial OS=Homo sapiens GN=PDHA1 - [ODPA_HUMAN]
Yes	Yes	Yes	P40925-2	Isoform 2 of Malate dehydrogenase, cytoplasmic OS=Homo sapiens GN=MDH1 - [MDHC_HUMAN]
No	No	No	Q13363-2	Isoform 2 of C-terminal-binding protein 1 OS=Homo sapiens GN=CTBP1 - [CTBP1_HUMAN]
Yes	Yes	Yes	B7Z909;Q9Y4L1-2	Hypoxia up-regulated protein 1 OS=Homo sapiens GN=HYOU1 PE=2 SV=1 - [B7Z909_HUMAN]
No	Yes	Yes	B3KR64;O75746-2	Calcium-binding mitochondrial carrier protein Aralar1 OS=Homo sapiens GN=SLC25A12 PE=2 SV=1 - [B3KR64_HUMAN]
No	Yes	Yes	Q99623-2	Isoform 2 of Prohibitin-2 OS=Homo sapiens GN=PHB2 - [PHB2_HUMAN]
Yes	Yes	Yes	P32004-3	Isoform 3 of Neural cell adhesion molecule L1 OS=Homo sapiens GN=L1CAM - [L1CAM_HUMAN]
No	Yes	Yes	P38159-3	Isoform 3 of RNA-binding motif protein, X chromosome OS=Homo sapiens GN=RBMX - [RBMX_HUMAN]
No	Yes	Yes	P43003-2	Isoform 2 of Excitatory amino acid transporter 1 OS=Homo sapiens GN=SLC1A3 - [EAA1_HUMAN]
No	No	No	Q9BUB1	PRKAR2A protein OS=Homo sapiens GN=PRKAR2A PE=2 SV=1 - [Q9BUB1_HUMAN]
No	No	No	O95168-2	Isoform 2 of NADH dehydrogenase [ubiquinone] 1 beta subcomplex subunit 4 OS=Homo sapiens GN=NDUFB4 - [NDUB4_HUMAN]
Yes	Yes	Yes	Q4G0M0;Q9H115-3	Beta-soluble NSF attachment protein OS=Homo sapiens GN=NAPB PE=2 SV=1 - [Q4G0M0_HUMAN]
No	No	No	D6RFM5	Succinate dehydrogenase [ubiquinone] flavoprotein subunit, mitochondrial OS=Homo sapiens GN=SDHA PE=2 SV=1 - [D6RFM5_HUMAN]
No	Yes	Yes	Q15233-2	Isoform 2 of Non-POU domain-containing octamer-binding protein OS=Homo sapiens GN=NONO - [NONO_HUMAN]
Yes	Yes	Yes	P51674-3	Isoform 3 of Neuronal membrane glycoprotein M6-a OS=Homo sapiens GN=GPM6A - [GPM6A_HUMAN]
Yes	Yes	Yes	P50991-2	Isoform 2 of T-complex protein 1 subunit delta OS=Homo sapiens GN=CCT4 - [TCPD_HUMAN]
No	Yes	Yes	F5H335;Q14152-2	Eukaryotic translation initiation factor 3 subunit A OS=Homo sapiens GN=EIF3A PE=2 SV=1 - [F5H335_HUMAN]
Yes	Yes	Yes	P61266-2	Isoform 2 of Syntaxin-1B OS=Homo sapiens GN=STX1B - [STX1B_HUMAN]
No	Yes	Yes	B7Z647	Discs, large homolog 4 (Drosophila), isoform CRA_b OS=Homo sapiens GN=DLG4 PE=2 SV=1 - [B7Z647_HUMAN]
No	Yes	Yes	B4DLW8;P17844-2	Probable ATP-dependent RNA helicase DDX5 OS=Homo sapiens GN=DDX5 PE=2 SV=1 - [B4DLW8_HUMAN]
No	No	Yes	B7Z337;Q9NRW1-2	Ras-related protein Rab-6B OS=Homo sapiens GN=RAB6B PE=2 SV=1 - [B7Z337_HUMAN]
No	Yes	Yes	S4R3J4;O43390-4	Heterogeneous nuclear ribonucleoprotein R OS=Homo sapiens GN=HNRNPR PE=4 SV=1 - [S4R3J4_HUMAN]
Yes	No	No	J3KNU8;Q02252-2	Methylmalonate-semialdehyde dehydrogenase [acylating], mitochondrial OS=Homo sapiens GN=ALDH6A1 PE=2 SV=1 - [J3KNU8_HUMAN]
Yes	No	No	Q1RMY8;P62873-2	GNB1 protein (Fragment) OS=Homo sapiens GN=GNB1 PE=2 SV=1 - [Q1RMY8_HUMAN]
No	No	No	Q8IXH2	MSTP057 OS=Homo sapiens PE=2 SV=1 - [Q8IXH2_HUMAN]
Yes	Yes	Yes	Q59EI9	ADP,ATP carrier protein, liver isoform T2 variant (Fragment) OS=Homo sapiens PE=2 SV=1 - [Q59EI9_HUMAN]
No	No	No	H7C1W2	Isocitrate dehydrogenase [NAD] subunit gamma, mitochondrial (Fragment) OS=Homo sapiens GN=IDH3G PE=2 SV=1 - [H7C1W2_HUMAN]
No	No	No	B4DQI7	cDNA FLJ58042, highly similar to Protein NipSnap1 OS=Homo sapiens PE=2 SV=1 - [B4DQI7_HUMAN]
No	No	No	U3KQ84	Dolichyl-diphosphooligosaccharide--protein glycosyltransferase 48 kDa subunit (Fragment) OS=Homo sapiens GN=DDOST PE=4 SV=1 - [U3KQ84_HUMAN]
No	No	No	B4DH43	cDNA FLJ56433, highly similar to Collagen alpha-2(IV) chain OS=Homo sapiens PE=2 SV=1 - [B4DH43_HUMAN]
No	No	No	A8K7Q1	cDNA FLJ77770, highly similar to Homo sapiens nucleobindin 1 (NUCB1), mRNA OS=Homo sapiens PE=2 SV=1 - [A8K7Q1_HUMAN]
No	Yes	Yes	A8K6V3	cDNA FLJ78677, highly similar to Homo sapiens splicing factor 3b, subunit 3, 130kDa (SF3B3), mRNA OS=Homo sapiens PE=2 SV=1 - [A8K6V3_HUMAN]
No	No	No	Q562M5	Actin-like protein (Fragment) OS=Homo sapiens GN=ACT PE=3 SV=1 - [Q562M5_HUMAN]
No	No	No	M0R1E0	Ras-related protein Rab-4B (Fragment) OS=Homo sapiens GN=RAB4B PE=3 SV=1 - [M0R1E0_HUMAN]
No	No	No	Q9Y655	Myelin gene expression factor 2 OS=Homo sapiens PE=2 SV=1 - [Q9Y655_HUMAN]
No	Yes	Yes	B4DI79;P35611-5	cDNA FLJ61270, highly similar to Alpha-adducin OS=Homo sapiens PE=2 SV=1 - [B4DI79_HUMAN]
No	Yes	Yes	Q96CW1-2	Isoform 2 of AP-2 complex subunit mu OS=Homo sapiens GN=AP2M1 - [AP2M1_HUMAN]
Yes	Yes	Yes	P02649	Apolipoprotein E OS=Homo sapiens GN=APOE PE=1 SV=1 - [APOE_HUMAN]
Yes	Yes	Yes	P80723	Brain acid soluble protein 1 OS=Homo sapiens GN=BASP1 PE=1 SV=2 - [BASP1_HUMAN]
No	No	No	P27482	Calmodulin-like protein 3 OS=Homo sapiens GN=CALML3 PE=1 SV=2 - [CALL3_HUMAN]
No	Yes	Yes	Q86VP6-2	Isoform 2 of Cullin-associated NEDD8-dissociated protein 1 OS=Homo sapiens GN=CAND1 - [CAND1_HUMAN]
No	Yes	Yes	P47756-2	Isoform 2 of F-actin-capping protein subunit beta OS=Homo sapiens GN=CAPZB - [CAPZB_HUMAN]
Yes	Yes	Yes	P52907	F-actin-capping protein subunit alpha-1 OS=Homo sapiens GN=CAPZA1 PE=1 SV=3 - [CAZA1_HUMAN]
Yes	Yes	Yes	P60953	Cell division control protein 42 homolog OS=Homo sapiens GN=CDC42 PE=1 SV=2 - [CDC42_HUMAN]
No	Yes	Yes	Q07065	Cytoskeleton-associated protein 4 OS=Homo sapiens GN=CKAP4 PE=1 SV=2 - [CKAP4_HUMAN]
Yes	Yes	Yes	P13073	Cytochrome c oxidase subunit 4 isoform 1, mitochondrial OS=Homo sapiens GN=COX4I1 PE=1 SV=1 - [COX41_HUMAN]
No	No	No	O60888-3	Isoform C of Protein CutA OS=Homo sapiens GN=CUTA - [CUTA_HUMAN]
No	Yes	Yes	P14854	Cytochrome c oxidase subunit 6B1 OS=Homo sapiens GN=COX6B1 PE=1 SV=2 - [CX6B1_HUMAN]
Yes	Yes	Yes	O94760	N(G),N(G)-dimethylarginine dimethylaminohydrolase 1 OS=Homo sapiens GN=DDAH1 PE=1 SV=3 - [DDAH1_HUMAN]
Yes	Yes	Yes	O00429-4	Isoform 3 of Dynamin-1-like protein OS=Homo sapiens GN=DNM1L - [DNM1L_HUMAN]
No	Yes	Yes	Q9Y2J2-2	Isoform B of Band 4.1-like protein 3 OS=Homo sapiens GN=EPB41L3 - [E41L3_HUMAN]
Yes	No	No	P10768	S-formylglutathione hydrolase OS=Homo sapiens GN=ESD PE=1 SV=2 - [ESTD_HUMAN]
No	Yes	Yes	Q9UK22	F-box only protein 2 OS=Homo sapiens GN=FBXO2 PE=1 SV=2 - [FBX2_HUMAN]
Yes	Yes	Yes	P02794	Ferritin heavy chain OS=Homo sapiens GN=FTH1 PE=1 SV=2 - [FRIH_HUMAN]
Yes	Yes	Yes	Q16658	Fascin OS=Homo sapiens GN=FSCN1 PE=1 SV=3 - [FSCN1_HUMAN]
Yes	Yes	Yes	P80404	4-aminobutyrate aminotransferase, mitochondrial OS=Homo sapiens GN=ABAT PE=1 SV=3 - [GABT_HUMAN]
Yes	Yes	Yes	P62879	Guanine nucleotide-binding protein G(I)/G(S)/G(T) subunit beta-2 OS=Homo sapiens GN=GNB2 PE=1 SV=3 - [GBB2_HUMAN]
Yes	Yes	Yes	P60983	Glia maturation factor beta OS=Homo sapiens GN=GMFB PE=1 SV=2 - [GMFB_HUMAN]
Yes	Yes	Yes	P50148	Guanine nucleotide-binding protein G(q) subunit alpha OS=Homo sapiens GN=GNAQ PE=1 SV=4 - [GNAQ_HUMAN]
No	No	No	Q6DRA6	Putative histone H2B type 2-D OS=Homo sapiens GN=HIST2H2BD PE=5 SV=3 - [H2B2D_HUMAN]
No	Yes	Yes	Q1KMD3	Heterogeneous nuclear ribonucleoprotein U-like protein 2 OS=Homo sapiens GN=HNRNPUL2 PE=1 SV=1 - [HNRL2_HUMAN]
No	Yes	Yes	Q8N163	Cell cycle and apoptosis regulator protein 2 OS=Homo sapiens GN=CCAR2 PE=1 SV=2 - [CCAR2_HUMAN]
No	Yes	Yes	Q13449	Limbic system-associated membrane protein OS=Homo sapiens GN=LSAMP PE=1 SV=2 - [LSAMP_HUMAN]
No	Yes	Yes	Q00325-2	Isoform B of Phosphate carrier protein, mitochondrial OS=Homo sapiens GN=SLC25A3 - [MPCP_HUMAN]
No	No	No	O95248	Myotubularin-related protein 5 OS=Homo sapiens GN=SBF1 PE=1 SV=3 - [MTMR5_HUMAN]
No	Yes	Yes	P35579	Myosin-9 OS=Homo sapiens GN=MYH9 PE=1 SV=4 - [MYH9_HUMAN]
Yes	Yes	Yes	Q9Y4I1-2	Isoform 2 of Unconventional myosin-Va OS=Homo sapiens GN=MYO5A - [MYO5A_HUMAN]
Yes	No	No	Q16795	NADH dehydrogenase [ubiquinone] 1 alpha subcomplex subunit 9, mitochondrial OS=Homo sapiens GN=NDUFA9 PE=1 SV=2 - [NDUA9_HUMAN]
Yes	No	No	Q9Y6M9	NADH dehydrogenase [ubiquinone] 1 beta subcomplex subunit 9 OS=Homo sapiens GN=NDUFB9 PE=1 SV=3 - [NDUB9_HUMAN]
No	No	No	O75306	NADH dehydrogenase [ubiquinone] iron-sulfur protein 2, mitochondrial OS=Homo sapiens GN=NDUFS2 PE=1 SV=2 - [NDUS2_HUMAN]
Yes	No	No	Q92686	Neurogranin OS=Homo sapiens GN=NRGN PE=1 SV=1 - [NEUG_HUMAN]
No	Yes	Yes	Q92823-3	Isoform 3 of Neuronal cell adhesion molecule OS=Homo sapiens GN=NRCAM - [NRCAM_HUMAN]
No	Yes	Yes	Q14980-2	Isoform 2 of Nuclear mitotic apparatus protein 1 OS=Homo sapiens GN=NUMA1 - [NUMA1_HUMAN]
No	Yes	Yes	Q96FW1	Ubiquitin thioesterase OTUB1 OS=Homo sapiens GN=OTUB1 PE=1 SV=2 - [OTUB1_HUMAN]
Yes	Yes	Yes	Q9BY11	Protein kinase C and casein kinase substrate in neurons protein 1 OS=Homo sapiens GN=PACSIN1 PE=1 SV=1 - [PACN1_HUMAN]
No	Yes	Yes	O75781	Paralemmin-1 OS=Homo sapiens GN=PALM PE=1 SV=2 - [PALM_HUMAN]
Yes	Yes	Yes	Q9UHG2	ProSAAS OS=Homo sapiens GN=PCSK1N PE=1 SV=1 - [PCSK1_HUMAN]
No	Yes	Yes	O00764-3	Isoform 3 of Pyridoxal kinase OS=Homo sapiens GN=PDXK - [PDXK_HUMAN]
No	Yes	Yes	P62714	Serine/threonine-protein phosphatase 2A catalytic subunit beta isoform OS=Homo sapiens GN=PPP2CB PE=1 SV=1 - [PP2AB_HUMAN]
No	No	No	P16298	Serine/threonine-protein phosphatase 2B catalytic subunit beta isoform OS=Homo sapiens GN=PPP3CB PE=1 SV=2 - [PP2BB_HUMAN]
No	Yes	Yes	P26599	Polypyrimidine tract-binding protein 1 OS=Homo sapiens GN=PTBP1 PE=1 SV=1 - [PTBP1_HUMAN]
No	Yes	Yes	P62834	Ras-related protein Rap-1A OS=Homo sapiens GN=RAP1A PE=1 SV=1 - [RAP1A_HUMAN]
Yes	Yes	Yes	P36578	60S ribosomal protein L4 OS=Homo sapiens GN=RPL4 PE=1 SV=5 - [RL4_HUMAN]
No	Yes	Yes	P46777	60S ribosomal protein L5 OS=Homo sapiens GN=RPL5 PE=1 SV=3 - [RL5_HUMAN]
Yes	Yes	Yes	P62701	40S ribosomal protein S4, X isoform OS=Homo sapiens GN=RPS4X PE=1 SV=2 - [RS4X_HUMAN]
No	Yes	Yes	P62753	40S ribosomal protein S6 OS=Homo sapiens GN=RPS6 PE=1 SV=1 - [RS6_HUMAN]
No	Yes	Yes	P62081	40S ribosomal protein S7 OS=Homo sapiens GN=RPS7 PE=1 SV=1 - [RS7_HUMAN]
No	Yes	Yes	Q9Y3I0	tRNA-splicing ligase RtcB homolog OS=Homo sapiens GN=RTCB PE=1 SV=1 - [RTCB_HUMAN]
Yes	Yes	Yes	P04271	Protein S100-B OS=Homo sapiens GN=S100B PE=1 SV=2 - [S100B_HUMAN]
No	No	No	O43865-2	Isoform 2 of Putative adenosylhomocysteinase 2 OS=Homo sapiens GN=AHCYL1 - [SAHH2_HUMAN]
Yes	Yes	Yes	Q16181-2	Isoform 2 of Septin-7 OS=Homo sapiens GN=SEPT7 - [SEPT7_HUMAN]
No	Yes	Yes	P00441	Superoxide dismutase [Cu-Zn] OS=Homo sapiens GN=SOD1 PE=1 SV=2 - [SODC_HUMAN]
Yes	Yes	Yes	Q13501-2	Isoform 2 of Sequestosome-1 OS=Homo sapiens GN=SQSTM1 - [SQSTM_HUMAN]
No	Yes	Yes	Q08170	Serine/arginine-rich splicing factor 4 OS=Homo sapiens GN=SRSF4 PE=1 SV=2 - [SRSF4_HUMAN]
No	No	No	Q13243-3	Isoform SRP40-4 of Serine/arginine-rich splicing factor 5 OS=Homo sapiens GN=SRSF5 - [SRSF5_HUMAN]
No	Yes	Yes	P31948	Stress-induced-phosphoprotein 1 OS=Homo sapiens GN=STIP1 PE=1 SV=1 - [STIP1_HUMAN]
No	Yes	Yes	Q9UI15	Transgelin-3 OS=Homo sapiens GN=TAGLN3 PE=1 SV=2 - [TAGL3_HUMAN]
Yes	Yes	Yes	Q99832	T-complex protein 1 subunit eta OS=Homo sapiens GN=CCT7 PE=1 SV=2 - [TCPH_HUMAN]
No	Yes	Yes	P61088	Ubiquitin-conjugating enzyme E2 N OS=Homo sapiens GN=UBE2N PE=1 SV=1 - [UBE2N_HUMAN]
Yes	Yes	Yes	P47985	Cytochrome b-c1 complex subunit Rieske, mitochondrial OS=Homo sapiens GN=UQCRFS1 PE=1 SV=2 - [UCRI_HUMAN]
Yes	Yes	Yes	P62760	Visinin-like protein 1 OS=Homo sapiens GN=VSNL1 PE=1 SV=2 - [VISL1_HUMAN]
Yes	Yes	Yes	Q14203-5	Isoform 5 of Dynactin subunit 1 OS=Homo sapiens GN=DCTN1 - [DCTN1_HUMAN]
No	Yes	Yes	B4E2W0;P55084-2	3-ketoacyl-CoA thiolase OS=Homo sapiens GN=HADHB PE=2 SV=1 - [B4E2W0_HUMAN]
No	Yes	Yes	G3V0E8;Q15366-7	Poly(RC) binding protein 2, isoform CRA_f OS=Homo sapiens GN=PCBP2 PE=2 SV=1 - [G3V0E8_HUMAN]
Yes	Yes	Yes	P17655-2	Isoform 2 of Calpain-2 catalytic subunit OS=Homo sapiens GN=CAPN2 - [CAN2_HUMAN]
Yes	Yes	Yes	P63010-3	Isoform 3 of AP-2 complex subunit beta OS=Homo sapiens GN=AP2B1 - [AP2B1_HUMAN]
Yes	Yes	Yes	Q01813-2	Isoform 2 of 6-phosphofructokinase type C OS=Homo sapiens GN=PFKP - [K6PP_HUMAN]
Yes	Yes	Yes	P20916-2	Isoform 2 of Myelin-associated glycoprotein OS=Homo sapiens GN=MAG - [MAG_HUMAN]
No	Yes	Yes	B4DPN6;Q92499-2	cDNA FLJ51031, highly similar to ATP-dependent RNA helicase DDX1 (EC 3.6.1.-) OS=Homo sapiens PE=2 SV=1 - [B4DPN6_HUMAN]
No	No	No	B1ALA9	Ribose-phosphate pyrophosphokinase 1 OS=Homo sapiens GN=PRPS1 PE=2 SV=1 - [B1ALA9_HUMAN]
Yes	No	No	B7Z1Z4	cDNA FLJ54346, highly similar to Hyaluronan and proteoglycan link protein 2 OS=Homo sapiens PE=2 SV=1 - [B7Z1Z4_HUMAN]
No	No	No	Q9GZM7-3	Isoform 3 of Tubulointerstitial nephritis antigen-like OS=Homo sapiens GN=TINAGL1 - [TINAL_HUMAN]
No	Yes	Yes	B4DJP7;P62318-2	Small nuclear ribonucleoprotein Sm D3 OS=Homo sapiens GN=SNRPD3 PE=2 SV=1 - [B4DJP7_HUMAN]
Yes	Yes	Yes	P47755-2	Isoform 2 of F-actin-capping protein subunit alpha-2 OS=Homo sapiens GN=CAPZA2 - [CAZA2_HUMAN]
No	No	No	Q5T123	SH3 domain-binding glutamic acid-rich-like protein 3 OS=Homo sapiens GN=SH3BGRL3 PE=2 SV=1 - [Q5T123_HUMAN]
No	No	No	B1AHF3	NADH-cytochrome b5 reductase 3 membrane-bound form (Fragment) OS=Homo sapiens GN=CYB5R3 PE=2 SV=1 - [B1AHF3_HUMAN]
No	Yes	Yes	P51659-3	Isoform 3 of Peroxisomal multifunctional enzyme type 2 OS=Homo sapiens GN=HSD17B4 - [DHB4_HUMAN]
No	Yes	Yes	P30626-2	Isoform 2 of Sorcin OS=Homo sapiens GN=SRI - [SORCN_HUMAN]
Yes	No	Yes	G3XHN7;Q8N3J6-4	Cell adhesion molecule 2 isoform 5 OS=Homo sapiens GN=CADM2 PE=2 SV=1 - [G3XHN7_HUMAN]
No	No	No	Q567R0	UQCRH protein OS=Homo sapiens GN=UQCRH PE=4 SV=1 - [Q567R0_HUMAN]
No	No	No	B4DMJ8	cDNA FLJ52116, highly similar to Rho-related GTP-binding protein RhoB OS=Homo sapiens PE=2 SV=1 - [B4DMJ8_HUMAN]
No	No	No	K7EMY7	Haloacid dehalogenase-like hydrolase domain-containing protein 2 (Fragment) OS=Homo sapiens GN=HDHD2 PE=2 SV=1 - [K7EMY7_HUMAN]
No	No	No	Q8TBT6	Putative uncharacterized protein (Fragment) OS=Homo sapiens PE=2 SV=1 - [Q8TBT6_HUMAN]
No	No	No	A8K4W5	cDNA FLJ76813, highly similar to Homo sapiens acetyl-Coenzyme A acetyltransferase 2 (acetoacetyl Coenzyme A thiolase), mRNA OS=Homo sapiens PE=2 SV=1 - [A8K4W5_HUMAN]
Yes	Yes	Yes	B4DFJ9	cDNA FLJ56965, highly similar to Protein kinase C and casein kinase substratein neurons protein 1 OS=Homo sapiens PE=2 SV=1 - [B4DFJ9_HUMAN]
No	No	No	B7Z601	cDNA FLJ57187, highly similar to Glycerol-3-phosphate dehydrogenase, mitochondrial (EC 1.1.99.5) OS=Homo sapiens PE=2 SV=1 - [B7Z601_HUMAN]
No	No	No	B4DV94	cDNA FLJ58285, highly similar to Homo sapiens pre-B-cell leukemia transcription factor interacting protein 1 (PBXIP1), mRNA OS=Homo sapiens PE=2 SV=1 - [B4DV94_HUMAN]
No	No	No	A2VCL5	FLOT1 protein (Fragment) OS=Homo sapiens GN=FLOT1 PE=2 SV=1 - [A2VCL5_HUMAN]
No	Yes	Yes	P11586	C-1-tetrahydrofolate synthase, cytoplasmic OS=Homo sapiens GN=MTHFD1 PE=1 SV=3 - [C1TC_HUMAN]
Yes	Yes	Yes	P10606	Cytochrome c oxidase subunit 5B, mitochondrial OS=Homo sapiens GN=COX5B PE=1 SV=2 - [COX5B_HUMAN]
Yes	Yes	Yes	O95741	Copine-6 OS=Homo sapiens GN=CPNE6 PE=1 SV=3 - [CPNE6_HUMAN]
No	Yes	Yes	P30084	Enoyl-CoA hydratase, mitochondrial OS=Homo sapiens GN=ECHS1 PE=1 SV=4 - [ECHM_HUMAN]
Yes	Yes	Yes	P30040	Endoplasmic reticulum resident protein 29 OS=Homo sapiens GN=ERP29 PE=1 SV=4 - [ERP29_HUMAN]
No	Yes	Yes	Q9BS26	Endoplasmic reticulum resident protein 44 OS=Homo sapiens GN=ERP44 PE=1 SV=1 - [ERP44_HUMAN]
Yes	Yes	Yes	P30042-2	Isoform Short of ES1 protein homolog, mitochondrial OS=Homo sapiens GN=C21orf33 - [ES1_HUMAN]
No	Yes	Yes	P16401	Histone H1.5 OS=Homo sapiens GN=HIST1H1B PE=1 SV=3 - [H15_HUMAN]
No	No	No	Q14CZ8	Hepatocyte cell adhesion molecule OS=Homo sapiens GN=HEPACAM PE=1 SV=1 - [HECAM_HUMAN]
No	Yes	Yes	Q9BUJ2-3	Isoform 3 of Heterogeneous nuclear ribonucleoprotein U-like protein 1 OS=Homo sapiens GN=HNRNPUL1 - [HNRL1_HUMAN]
No	No	No	P05771-2	Isoform Beta-II of Protein kinase C beta type OS=Homo sapiens GN=PRKCB - [KPCB_HUMAN]
No	Yes	Yes	Q8NFW8-2	Isoform 2 of N-acylneuraminate cytidylyltransferase OS=Homo sapiens GN=CMAS - [NEUA_HUMAN]
No	Yes	Yes	P98160	Basement membrane-specific heparan sulfate proteoglycan core protein OS=Homo sapiens GN=HSPG2 PE=1 SV=4 - [PGBM_HUMAN]
Yes	Yes	Yes	P11498	Pyruvate carboxylase, mitochondrial OS=Homo sapiens GN=PC PE=1 SV=2 - [PYC_HUMAN]
No	Yes	Yes	P46776	60S ribosomal protein L27a OS=Homo sapiens GN=RPL27A PE=1 SV=2 - [RL27A_HUMAN]
No	Yes	Yes	P39023	60S ribosomal protein L3 OS=Homo sapiens GN=RPL3 PE=1 SV=2 - [RL3_HUMAN]
Yes	Yes	Yes	P18124	60S ribosomal protein L7 OS=Homo sapiens GN=RPL7 PE=1 SV=1 - [RL7_HUMAN]
No	Yes	Yes	P62269	40S ribosomal protein S18 OS=Homo sapiens GN=RPS18 PE=1 SV=3 - [RS18_HUMAN]
Yes	No	No	P62857	40S ribosomal protein S28 OS=Homo sapiens GN=RPS28 PE=1 SV=1 - [RS28_HUMAN]
No	Yes	Yes	P61247	40S ribosomal protein S3a OS=Homo sapiens GN=RPS3A PE=1 SV=2 - [RS3A_HUMAN]
No	Yes	Yes	Q7L099	Protein RUFY3 OS=Homo sapiens GN=RUFY3 PE=1 SV=1 - [RUFY3_HUMAN]
No	Yes	Yes	P62314	Small nuclear ribonucleoprotein Sm D1 OS=Homo sapiens GN=SNRPD1 PE=1 SV=1 - [SMD1_HUMAN]
No	Yes	Yes	Q8IX01-4	Isoform 4 of SURP and G-patch domain-containing protein 2 OS=Homo sapiens GN=SUGP2 - [SUGP2_HUMAN]
Yes	Yes	Yes	Q9Y490	Talin-1 OS=Homo sapiens GN=TLN1 PE=1 SV=3 - [TLN1_HUMAN]
No	Yes	Yes	Q15029-2	Isoform 2 of 116 kDa U5 small nuclear ribonucleoprotein component OS=Homo sapiens GN=EFTUD2 - [U5S1_HUMAN]
No	Yes	Yes	P30038-2	Isoform 2 of Delta-1-pyrroline-5-carboxylate dehydrogenase, mitochondrial OS=Homo sapiens GN=ALDH4A1 - [AL4A1_HUMAN]
No	Yes	Yes	B4DG00;Q16531-2	DNA damage-binding protein 1 OS=Homo sapiens GN=DDB1 PE=2 SV=1 - [B4DG00_HUMAN]
No	No	No	C9J7B1	Protein NipSnap homolog 2 (Fragment) OS=Homo sapiens GN=GBAS PE=2 SV=1 - [C9J7B1_HUMAN]
No	Yes	Yes	Q15700-5	Isoform 5 of Disks large homolog 2 OS=Homo sapiens GN=DLG2 - [DLG2_HUMAN]
No	No	No	K7EME0	3-ketoacyl-CoA thiolase, mitochondrial OS=Homo sapiens GN=ACAA2 PE=2 SV=1 - [K7EME0_HUMAN]
No	No	No	B3KY04	cDNA FLJ46506 fis, clone THYMU3030752, highly similar to BTB/POZ domain-containing protein KCTD12 OS=Homo sapiens PE=2 SV=1 - [B3KY04_HUMAN]
No	No	No	Q59HE2	Ornithine aminotransferase variant (Fragment) OS=Homo sapiens PE=2 SV=1 - [Q59HE2_HUMAN]
No	No	No	Q29RY0	SNTA1 protein (Fragment) OS=Homo sapiens GN=SNTA1 PE=2 SV=1 - [Q29RY0_HUMAN]
No	No	No	H7C131	3-ketoacyl-CoA thiolase, peroxisomal (Fragment) OS=Homo sapiens GN=ACAA1 PE=3 SV=1 - [H7C131_HUMAN]
No	No	No	Q8NCJ3	cDNA FLJ90220 fis, clone MAMMA1003126, moderately similar to Human Hpast (HPAST) mRNA OS=Homo sapiens PE=2 SV=1 - [Q8NCJ3_HUMAN]
