# Supplementary material for: Proteomic analysis of neurons microdissected from formalin-fixed, paraffin-embedded Alzheimer’s disease brain tissue
Source: Sci Rep. 2015 Oct 21;5:15456. doi: 10.1038/srep15456 (PMC4614382; doi:10.1038/srep15456)
Supplement: Supplementary Table S5 [file srep15456-s6.xls]

## Sheet: All Proteins - With Peptides
Accession	Description	Score A2 (Direct Digest - 2mm2)	Coverage A2	# Peptides A2	# PSM A2	Score B2 (Formic Acid - 2mm2)	Coverage B2	# Peptides B2	# PSM B2	# AAs	MW [kDa]	calc. pI	Molecular Function	Cellular Component	Biological Process
P14136	Glial fibrillary acidic protein OS=Homo sapiens GN=GFAP PE=1 SV=1 - [GFAP_HUMAN]	531.178	81.71	58	180	254.609	69.91	39	118	432	49.8496	5.51611	catalytic activity; motor activity; protein binding; structural molecule activity	cytoplasm; cytosol; cytoskeleton; membrane	response to stimulus; cell differentiation; cell proliferation; development; regulation of biological process; cell organization and biogenesis; cell communication; transport
	A2	B2	Sequence	# PSMs	# Proteins	# Protein Groups	Protein Group Accessions	Modifications	MH+ [Da]	q-Value	PEP	XCorr A2	XCorr B2	# Missed Cleavages
	High		QQVHVELDVAKPDLTAALKEIR	5	7	1	P14136		2473.38	0	1.462e-09	8.03838		1
	High		MPPPLPTRVDFSLAGALNAGFKETR	3	9	1	P14136	M1(Oxidation)	2701.41	0	4.73e-10	7.29548		2
	High		LLEGEENRITIPVQTFSNLQIR	2	6	1	P14136		2570.39	0	1.409e-09	6.41759		1
	High		EAASYQEALARLEEEGQSLKDEMAR	1	7	1	P14136		2824.33	0	7.714e-08	6.36617		2
	High		MPPPLPTRVDFSLAGALNAGFKETR	1	9	1	P14136		2685.42	0	1.809e-07	6.11443		2
	High		MPPPLPTRVDFSLAGALNAGFKETR	6	9	1	P14136	M1(Oxidation); N18(Deamidated)	2702.4	0	3.657e-09	5.97671		2
	High		EAASYQEALARLEEEGQSLKDEMAR	1	7	1	P14136	M23(Oxidation)	2840.33	0	2.546e-06	5.9113		2
	High	High	VDFSLAGALNAGFKETR	8	9	1	P14136	N10(Deamidated)	1796.92	0	2.429e-10	5.81705	2.04117	1
	High		KLLEGEENRITIPVQTFSNLQIR	2	6	1	P14136		2698.49	0	1.038e-08	5.75446		2
	High	High	LEVERDNLAQDLATVR	11	9	1	P14136		1841.97	0	2.824e-08	5.67735	4.63323	1
	High		VDFSLAGALNAGFKETR	10	9	1	P14136		1795.93	0	4.905e-09	5.6751		1
	High		TQYEAMASSNMHEAEEWYR	2	7	1	P14136	Q2(Deamidated)	2333.96	0	1.109e-10	5.57698		0
	High		KIHEEEVRELQEQLAR	4	5	1	P14136		2007.06	0	0.001983	5.41856		2
	High	High	LEVERDNLAQDLATVR	5	9	1	P14136	N7(Deamidated)	1842.95	0	1.616e-07	5.17999	4.08318	1
	High		EAASYQEALARLEEEGQSLKDEMAR	1	7	1	P14136	Q6(Deamidated); M23(Oxidation)	2841.34	0	2.427e-07	5.14118		2
	High		TQYEAMASSNMHEAEEWYR	1	7	1	P14136		2332.96	0	4.114e-12	5.1135		0
	High		KLLEGEENRITIPVQTFSNLQIR	1	6	1	P14136	N8(Deamidated)	2699.47	0	1.487e-06	5.08178		2
	High		VRFLEQQNKALAAELNQLR	1	9	1	P14136		2241.24	0	5.741e-06	4.80321		2
	High		FLEQQNKALAAELNQLR	1	9	1	P14136		1986.08	0	5.521e-07	4.73965		1
	High	High	LEEEGQSLKDEMAR	3	7	1	P14136		1634.77	0	1.072e-07	4.67132	3.79763	1
	High		MPPPLPTRVDFSLAGALNAGFKETR	1	9	1	P14136	N18(Deamidated)	2686.43	0	3.131e-05	4.61762		2
	High	High	QQVHVELDVAKPDLTAALK	3	7	1	P14136		2075.15	0	3.823e-05	4.51858	2.20087	0
	High		QQVHVELDVAKPDLTAALKEIR	2	7	1	P14136	Q2(Deamidated)	2474.38	0	5.663e-08	4.49112		1
	High		AKEPTKLADVYQAELR	4	9	1	P14136		1831.99	0	1.566e-07	4.47215		2
	High		TQYEAMASSNMHEAEEWYR	1	7	1	P14136	M6(Oxidation)	2348.96	0	1.211e-10	4.38617		0
	High		ASERAEMMELNDRFASYIEK	1	9	1	P14136		2390.11	0	0.0004146	4.32158		2
	High	High	LEAENNLAAYRQEADEATLAR	2	6	1	P14136		2348.14	0	1.519e-07	4.27382	4.0282	1
	High		QLQSLTCDLESLRGTNESLER	5	6	1	P14136	C7(Carbamidomethyl); N16(Deamidated)	2450.17	0	5.297e-06	4.25504		1
	High		TQYEAMASSNMHEAEEWYR	1	7	1	P14136	Q2(Deamidated); N10(Deamidated)	2334.95	0	1.571e-09	4.1376		0
	High		LLEGEENRITIPVQTFSNLQIRETSLDTK	2	4	1	P14136	N7(Deamidated); Q14(Deamidated)	3346.75	0	1.319e-05	4.1044		2
	High		AEMMELNDRFASYIEKVR	2	9	1	P14136	M4(Oxidation)	2218.07	0	0.0001055	4.08433		2
	High		AEMMELNDRFASYIEKVR	1	9	1	P14136		2202.07	0	1.835e-06	3.93851		2
	High		IHEEEVRELQEQLAR	1	5	1	P14136		1878.97	0	0.0003817	3.90221		1
	High		AEMMELNDRFASYIEKVR	1	9	1	P14136	M3(Oxidation); M4(Oxidation)	2234.06	0	5.495e-07	3.88024		2
	High		AEMMELNDRFASYIEK	1	9	1	P14136		1946.9	0	0.0003207	3.8649		1
	High	High	HLQEYQDLLNVK	5	7	1	P14136		1499.79	0	2.738e-10	3.8354	2.8654	0
	High	High	ITIPVQTFSNLQIR	6	6	1	P14136		1629.93	0	1.349e-05	3.76113	2.50522	0
	High		RSYVSSGEMMVGGLAPGRR	2	8	1	P14136		2010.01	0	4.924e-05	3.74546		2
	High		ITIPVQTFSNLQIRETSLDTK	1	4	1	P14136		2404.3	0	5.448e-07	3.45561		1
	High		LQDETNLRLEAENNLAAYRQEADEATLAR	1	6	1	P14136		3317.64	0	1.291e-05	3.38601		2
	High		KIESLEEEIRFLR	7	6	1	P14136		1661.92	0	0.0001472	3.36508		2
	High	High	FADLTDAAARNAELLR	4	8	1	P14136	N11(Deamidated)	1747.89	0	0.002364	3.34983	2.49815	1
	High		ASERAEMMELNDRFASYIEK	2	9	1	P14136	M7(Oxidation)	2406.11	0	0.001291	3.33008		2
	High		QLQSLTCDLESLRGTNESLER	2	6	1	P14136	Q1(Deamidated); C7(Carbamidomethyl); N16(Deamidated)	2451.18	0	0.0001503	3.31416		1
	High	High	VDFSLAGALNAGFK	7	9	1	P14136		1409.74	0	1.015e-05	3.28562	3.61472	0
	High	High	LALDIEIATYR	8	32	4	;H6VRF8;P14136;Q6KB66-2		1277.71	0	9.335e-06	3.2828	3.33072	0
	High	High	LADVYQAELR	3	9	1	P14136		1177.62	0	0.0003142	3.26389	3.37126	0
	High	High	LRLDQLTANSAR	5	9	1	P14136		1357.75	0	0.0003154	3.20954	3.87983	1
	High		LDLERKIESLEEEIR	2	6	1	P14136		1872.01	0	3.268e-06	3.17227		2
	High		LDQLTANSARLEVERDNLAQDLATVR	1	9	1	P14136	N7(Deamidated)	2912.51	0	0.0003257	3.17005		2
	High		QLQSLTCDLESLR	1	7	1	P14136	C7(Carbamidomethyl)	1562.79	0	3.195e-06	3.16774		0
	High		SYVSSGEMMVGGLAPGRR	1	8	1	P14136		1853.9	0	5.171e-05	3.16031		1
	High	High	DNLAQDLATVR	3	9	1	P14136		1215.63	0	0.0001672	3.13379	3.19467	0
	High		AEMMELNDRFASYIEK	1	9	1	P14136	N7(Deamidated)	1947.88	0	0.001089	3.11383		1
	High	High	ALAAELNQLR	7	9	1	P14136		1098.63	0	0.0001074	3.0865	3.23005	0
	High	High	SKFADLTDAAAR	4	8	1	P14136		1265.65	0	0.0005043	2.99584	2.46342	1
	High		FADLTDAAARNAELLR	1	8	1	P14136		1746.91	0	0.0005623	2.95454		1
	High	High	LRLDQLTANSAR	3	9	1	P14136	N9(Deamidated)	1358.74	0	0.001938	2.89704	3.21904	1
	High	High	EAASYQEALAR	3	7	1	P14136		1208.59	0	0.0002327	2.89294	3.26072	0
	High		LEVERDNLAQDLATVR	1	9	1	P14136	N7(Deamidated); Q10(Deamidated)	1843.96	0	0.0001709	2.87627		1
	High		LALDIEIATYRK	3	24	2	P14136;Q6KB66-2		1405.81	0	0.0001636	2.78588		1
	High	High	FADLTDAAAR	8	8	1	P14136		1050.52	0	1.443e-05	2.63775	2.87286	0
	High		QLQSLTCDLESLRGTNESLER	1	6	1	P14136	C7(Carbamidomethyl)	2449.19	0	0.0008771	2.6254		1
	High		LLEGEENRITIPVQTFSNLQIR	1	6	1	P14136	N7(Deamidated)	2571.38	0	0.003891	2.60182		1
	High	High	ALAAELNQLR	9	9	1	P14136	N7(Deamidated)	1099.61	0	0.0006071	2.59106	2.34467	0
	High		IESLEEEIRFLR	1	6	1	P14136		1533.83	0	0.002504	2.58607		1
	High		LADVYQAELRELRLR	1	9	1	P14136		1845.04	0	0.001076	2.46157		2
	High	High	LEEEGQSLKDEMAR	4	7	1	P14136	M12(Oxidation)	1650.76	0	4.997e-06	2.42107	3.81228	1
	High		TQYEAMASSNMHEAEEWYR	1	7	1	P14136	Q2(Deamidated); M6(Oxidation); N10(Deamidated)	2350.95	0	1.891e-07	2.31383		0
	High	High	LEAENNLAAYRQEADEATLAR	4	6	1	P14136	N5(Deamidated); N6(Deamidated)	2350.12	0	5.36e-05	2.23332	1.79253	1
	High	High	QEADEATLAR	2	6	1	P14136		1103.53	0	0.0004354	2.20572	3.0503	0
	High		LQDETNLRLEAENNLAAYRQEADEATLAR	2	6	1	P14136	Q2(Deamidated); N13(Deamidated)	3319.62	0	0.0004501	2.15521		2
	High	High	LDQLTANSAR	3	9	1	P14136		1088.57	0	0.0005058	2.14928	3.23801	0
	High	High	EAASYQEALAR	2	7	1	P14136	Q6(Deamidated)	1209.58	0	0.0001723	2.0238	2.09339	0
	High	High	LLEGEENR	3	7	1	P14136		959.479	0	0.002932	2.0033	2.08939	0
	High		ELRLRLDQLTANSAR	1	9	1	P14136		1755.98	0	0.003655	1.96067		2
	High	High	KIESLEEEIR	6	6	1	P14136		1245.67	0	0.0001297	1.82449	2.93729	1
	High	High	LDQLTANSAR	2	9	1	P14136	N7(Deamidated)	1089.55	0	0.0003405	1.82049	2.60853	0
	High	High	LEAENNLAAYR	3	8	1	P14136		1263.63	0	0.0001972	1.78567	3.37133	0
		High	LEAENNLAAYRQEADEATLAR	2	6	1	P14136	N5(Deamidated)	2349.13	0	6.085e-06		3.83217	1
		High	LADVYQAELR	1	9	1	P14136	Q6(Deamidated)	1178.6	0	0.0001246		3.01744	0
		High	LEAENNLAAYR	2	8	1	P14136	N5(Deamidated)	1264.62	0	2.299e-05		2.83411	0
		High	KIESLEEEIR	1	6	1	P14136	K1(Formyl)	1273.66	0	7.481e-05		2.797	1
		High	SYVSSGEMMVGGLAPGR	2	8	1	P14136	M8(Oxidation); M9(Oxidation)	1729.79	0	0.0005095		2.67817	0
		High	TQYEAMASSNMHEAEEWYR	1	7	1	P14136	M6(Oxidation); M11(Oxidation)	2364.96	0	1.78e-05		2.50433	0
		High	ITIPVQTFSNLQIR	6	6	1	P14136	N10(Deamidated)	1630.92	0	0.000472		2.49833	0
		High	AEMMELNDRFASYIEK	1	9	1	P14136	M3(Oxidation); M4(Oxidation); N7(Deamidated)	1979.87	0	9.441e-05		2.47964	1
		High	FLEQQNKALAAELNQLR	1	9	1	P14136	K7(Formyl)	2014.07	0	1.032e-05		2.46787	1
	High		EPTKLADVYQAELRELR	1	9	1	P14136		2031.09	0.001	0.006614	3.07193		2
	High		VRFLEQQNKALAAELNQLR	2	9	1	P14136	N8(Deamidated)	2242.24	0.001	0.006846	2.80427		2
	High		KIHEEEVRELQEQLAR	1	5	1	P14136	Q11(Deamidated)	2008.05	0.001	0.007188	2.61241		2
	High		AEMMELNDRFASYIEK	2	9	1	P14136	M4(Oxidation)	1962.9	0.001	0.01595	2.14318		1
	High		MPPPLPTR	1	10	1	P14136		908.502	0.001	0.01907	2.04594		0
	High		LLEGEENR	2	7	1	P14136	N7(Deamidated)	960.463	0.001	0.01057	1.60311		0
		High	FASYIEKVR	1	9	1	P14136	K7(Formyl)	1140.61	0.001	0.002261		2.78596	1
		High	RSYVSSGEMMVGGLAPGR	1	8	1	P14136	M9(Oxidation); M10(Oxidation)	1885.89	0.001	0.001388		2.69445	1
		High	IESLEEEIR	1	6	1	P14136		1117.57	0.001	0.000768		2.47283	0
		High	AEMMELNDR	4	9	1	P14136	M3(Oxidation); M4(Oxidation)	1140.47	0.001	0.0008802		2.41778	0
	High	High	ELQEQLAR	2	7	1	P14136		986.527	0.002	0.03077	2.05823	2.40625	0
	High	High	FLEQQNK	3	39	6	P14136;P13647;B4DRR0;P04259;Q8N1N4;P08670		906.468	0.002	0.03354	1.60906	1.63789	0
	High	High	AEMMELNDR	2	9	1	P14136		1108.48	0.002	0.005146	1.51717	2.24995	0
	High	High	LQDETNLR	3	8	1	P14136		988.505	0.002	0.004117	1.17265	1.9937	0
	High	High	QKLQDETNLR	4	7	1	P14136		1244.66	0.002	0.03004	0.996967	2.85086	1
		High	AKEPTKLADVYQAELR	1	9	1	P14136	K6(Formyl)	1859.99	0.002	0.002719		2.79305	2
		High	QKLQDETNLR	1	7	1	P14136	K2(Formyl)	1272.66	0.002	0.002935		2.42217	1
		High	VDFSLAGALNAGFK	2	9	1	P14136	N10(Deamidated)	1410.73	0.002	0.00315		1.95113	0
		High	AEMMELNDR	1	9	1	P14136	M3(Oxidation); M4(Oxidation); N7(Deamidated)	1141.45	0.002	0.003137		1.58378	0
	High		ASERAEMMELNDRFASYIEK	1	9	1	P14136	N11(Deamidated)	2391.09	0.003	0.04321	1.98684		2
	High	High	MPPPLPTR	2	10	1	P14136	M1(Oxidation)	924.497	0.003	0.03273	1.26136	1.85958	0
		High	SKFADLTDAAAR	1	8	1	P14136	K2(Formyl)	1293.64	0.003	0.008588		2.51888	1
		High	DNLAQDLATVR	1	9	1	P14136	Q5(Deamidated)	1216.62	0.003	0.01616		1.8641	0
		High	LEEEGQSLKDEMAR	1	7	1	P14136	K9(Formyl)	1662.76	0.003	0.006888		1.80778	1
		High	LEEEGQSLK	1	7	1	P14136		1032.52	0.003	0.02619		1.73698	0
		High	KLLEGEENR	1	7	1	P14136	K1(Formyl)	1115.57	0.003	0.02485		1.72203	1
		High	KLLEGEENR	1	7	1	P14136		1087.57	0.003	0.02064		1.38128	1
		High	ASERAEMMELNDR	1	9	1	P14136	M7(Oxidation); M8(Oxidation); N11(Deamidated)	1584.67	0.003	0.01267		1.21453	1
	High		FASYIEK	1	9	1	P14136		857.44	0.006	0.09046	1.54649		0
Q13885	Tubulin beta-2A chain OS=Homo sapiens GN=TUBB2A PE=1 SV=1 - [TBB2A_HUMAN]	485.314	79.1	35	159	174.274	43.6	18	85	445	49.875	4.89404	nucleotide binding; catalytic activity; structural molecule activity	nucleus; cytoplasm; cytoskeleton; membrane; extracellular	metabolic process; cellular component movement; cell division; cell organization and biogenesis; cell differentiation; development
	A2	B2	Sequence	# PSMs	# Proteins	# Protein Groups	Protein Group Accessions	Modifications	MH+ [Da]	q-Value	PEP	XCorr A2	XCorr B2	# Missed Cleavages
	High		SGPFGQIFRPDNFVFGQSGAGNNWAK	10	27	5	Q13885;Q9BVA1;P04350;P07437;Q8IWP6	N12(Deamidated)	2799.33	0	1.449e-07	7.45051		0
	High		GHYTEGAELVDSVLDVVRK	4	27	6	Q13885;Q9BVA1;Q13509;P07437;Q2NKY5;Q8IWP6		2087.07	0	3.141e-11	7.13074		1
	High		SGPFGQIFRPDNFVFGQSGAGNNWAK	6	27	5	Q13885;Q9BVA1;P04350;P07437;Q8IWP6		2798.34	0	1.478e-09	6.71207		0
	High		KESESCDCLQGFQLTHSLGGGTGSGMGTLLISK	1	9	2	Q13885;Q9BVA1	C6(Carbamidomethyl); C8(Carbamidomethyl); Q13(Deamidated)	3456.62	0	2.443e-08	6.15423		1
	High		IREEYPDRIMNTFSVMPSPK	2	11	3	Q13885;Q9BVA1;Q2NKY5	M16(Oxidation)	2426.18	0	5.213e-06	5.70994		2
	High		MSATFIGNSTAIQELFKR	5	11	2	Q13885;Q9BVA1	N8(Deamidated)	2015.03	0	6.328e-07	5.67066		1
	High		MSATFIGNSTAIQELFKR	2	11	2	Q13885;Q9BVA1		2014.04	0	3.886e-09	5.62575		1
	High		MSATFIGNSTAIQELFKR	3	11	2	Q13885;Q9BVA1	M1(Oxidation); N8(Deamidated)	2031.02	0	8.665e-10	5.51333		1
	High		GHYTEGAELVDSVLDVVR	6	27	6	Q13885;Q9BVA1;Q13509;P07437;Q2NKY5;Q8IWP6		1958.98	0	3.109e-13	5.38569		0
	High	High	LHFFMPGFAPLTSR	18	42	6	Q13885;Q9BVA1;P04350;P07437;Q3ZCM7;Q8IWP6	M5(Oxidation)	1636.83	0	4.226e-06	5.06099	3.18515	0
	High		IREEYPDRIMNTFSVMPSPK	2	11	3	Q13885;Q9BVA1;Q2NKY5	M10(Oxidation); M16(Oxidation)	2442.18	0	2.349e-05	5.01743		2
	High		MSATFIGNSTAIQELFKR	2	11	2	Q13885;Q9BVA1	M1(Oxidation)	2030.03	0	2.202e-09	4.77533		1
	High		GLKMSATFIGNSTAIQELFKR	1	11	2	Q13885;Q9BVA1	M4(Oxidation)	2328.24	0	3.795e-07	4.7102		2
	High		LHFFMPGFAPLTSRGSQQYR	1	41	6	Q13885;Q9BVA1;P04350;P07437;Q3ZCM7;Q8IWP6	M5(Oxidation)	2356.17	0	9.503e-06	4.70967		1
	High		LTTPTYGDLNHLVSATMSGVTTCLR	1	29	5	Q13885;Q9BVA1;P04350;P07437;Q8IWP6	C23(Carbamidomethyl)	2708.34	0	1.826e-07	4.62162		0
	High		LHFFMPGFAPLTSR	12	42	6	Q13885;Q9BVA1;P04350;P07437;Q3ZCM7;Q8IWP6		1620.83	0	0.000338	4.60338		0
	High	High	INVYYNEAAGNKYVPR	4	4	1	Q13885	N6(Deamidated)	1871.93	0	1.283e-07	4.0987	3.8492	1
	High		ESESCDCLQGFQLTHSLGGGTGSGMGTLLISK	2	9	2	Q13885;Q9BVA1	C5(Carbamidomethyl); C7(Carbamidomethyl); Q9(Deamidated)	3328.53	0	4.617e-09	4.07561		0
	High		GLKMSATFIGNSTAIQELFKR	1	11	2	Q13885;Q9BVA1		2312.25	0	1.715e-06	3.99236		2
	High	High	NSSYFVEWIPNNVK	3	42	7	Q13885;Q9BVA1;Q13509;P04350;P07437;Q2NKY5;Q8IWP6		1696.83	0	4.345e-06	3.92645	2.18871	0
	High		LTTPTYGDLNHLVSATMSGVTTCLR	2	29	5	Q13885;Q9BVA1;P04350;P07437;Q8IWP6	N10(Deamidated); C23(Carbamidomethyl)	2709.31	0	7.112e-07	3.90013		0
	High		IREEYPDRIMNTFSVMPSPK	1	11	3	Q13885;Q9BVA1;Q2NKY5		2410.19	0	5.163e-05	3.85514		2
	High		TLKLTTPTYGDLNHLVSATMSGVTTCLR	1	28	5	Q13885;Q9BVA1;P04350;P07437;Q8IWP6	N13(Deamidated); M20(Oxidation); C26(Carbamidomethyl)	3067.56	0	2.415e-05	3.82196		1
	High		LTTPTYGDLNHLVSATMSGVTTCLR	2	29	5	Q13885;Q9BVA1;P04350;P07437;Q8IWP6	N10(Deamidated); M17(Oxidation); C23(Carbamidomethyl)	2725.34	0	1.61e-07	3.81907		0
	High		SGPFGQIFRPDNFVFGQSGAGNNWAK	9	27	5	Q13885;Q9BVA1;P04350;P07437;Q8IWP6	Q17(Deamidated); N22(Deamidated)	2800.32	0	0.0001692	3.76059		0
	High	High	AILVDLEPGTMDSVR	5	20	4	Q13885;Q9BVA1;Q13509;P07437		1615.83	0	3.602e-06	3.75485	1.97893	0
	High	High	INVYYNEAAGNKYVPR	2	4	1	Q13885		1870.94	0	2.821e-07	3.73719	4.11862	1
	High		HGRYLTVAAIFR	1	6	2	Q13885;Q9BVA1		1403.79	0	1.777e-07	3.52839		1
	High	High	ALTVPELTQQMFDSK	4	5	2	Q13885;Q9BVA1		1707.86	0	0.0001518	3.4851	2.41453	0
	High	High	MSATFIGNSTAIQELFK	2	11	2	Q13885;Q9BVA1	N8(Deamidated)	1858.94	0	4.226e-05	3.46796	1.61675	0
	High		LHFFMPGFAPLTSRGSQQYR	2	41	6	Q13885;Q9BVA1;P04350;P07437;Q3ZCM7;Q8IWP6	Q17(Deamidated)	2341.17	0	0.0007131	3.39642		1
	High		FPGQLNADLRK	1	54	9	Q9H4B7;Q13885;Q9BVA1;Q13509;P04350;P07437;Q3ZCM7;Q8IWP6;Q2NKY5		1258.69	0	2.985e-05	3.39251		1
	High	High	LAVNMVPFPR	3	48	9	Q9H4B7;Q13885;Q9BVA1;Q13509;P04350;P07437;Q3ZCM7;Q8IWP6;Q2NKY5		1143.63	0	0.000105	3.29972	2.58707	0
	High	High	AILVDLEPGTMDSVR	12	20	4	Q13885;Q9BVA1;Q13509;P07437	M11(Oxidation)	1631.83	0	8.599e-07	3.1862	3.40799	0
	High	High	ISEQFTAMFR	2	37	6	Q13885;Q9BVA1;Q13509;P04350;P07437;Q8IWP6		1229.6	0	0.0002962	3.18116	2.75253	0
	High	High	MSATFIGNSTAIQELFK	4	11	2	Q13885;Q9BVA1	M1(Oxidation)	1873.94	0	0.0002406	3.16055	2.38112	0
	High	High	LAVNMVPFPR	6	48	9	Q9H4B7;Q13885;Q9BVA1;Q13509;P04350;P07437;Q3ZCM7;Q8IWP6;Q2NKY5	M5(Oxidation)	1159.63	0	0.0008849	3.08439	2.80625	0
	High		MSATFIGNSTAIQELFKR	1	11	2	Q13885;Q9BVA1	N8(Deamidated); Q13(Deamidated)	2016.03	0	1.737e-06	3.07494		1
	High		MREIVHIQAGQCGNQIGAK	1	34	6	Q13885;Q9BVA1;Q13509;P07437;P04350;Q8IWP6	M1(Oxidation); C12(Carbamidomethyl)	2126.06	0	0.0001253	3.03255		1
	High		YLTVAAIFRGR	1	6	2	Q13885;Q9BVA1		1266.73	0	0.0001002	2.93705		1
	High	High	ISEQFTAMFR	3	37	6	Q13885;Q9BVA1;Q13509;P04350;P07437;Q8IWP6	M8(Oxidation)	1245.59	0	0.0005109	2.82785	2.953	0
	High		ISEQFTAMFRR	1	37	6	Q13885;Q9BVA1;Q13509;P04350;P07437;Q8IWP6		1385.7	0	0.0001641	2.67549		1
	High	High	NSSYFVEWIPNNVK	4	42	7	Q13885;Q9BVA1;Q13509;P04350;P07437;Q2NKY5;Q8IWP6	N11(Deamidated)	1697.81	0	0.0001507	2.67491	1.25935	0
	High	High	YLTVAAIFR	5	6	2	Q13885;Q9BVA1		1053.61	0	0.0009647	2.63574	2.7009	0
	High		FWEVISDEHGIDPTGSYHGDSDLQLER	1	3	2	Q13885;Q9BVA1	Q24(Deamidated)	3103.4	0	1.492e-06	2.49005		0
	High	High	ALTVPELTQQMFDSK	7	5	2	Q13885;Q9BVA1	M11(Oxidation)	1723.86	0	0.0005269	2.46693	3.59812	0
	High	High	FPGQLNADLR	7	54	9	Q9H4B7;Q13885;Q9BVA1;Q13509;P04350;P07437;Q3ZCM7;Q8IWP6;Q2NKY5		1130.6	0	0.0003587	2.40107	3.15351	0
	High	High	TAVCDIPPR	24	38	6	Q13885;Q9BVA1;P04350;P07437;Q3ZCM7;Q8IWP6	C4(Carbamidomethyl)	1028.52	0	7.342e-05	2.34438	2.67676	0
	High		MREIVHIQAGQCGNQIGAK	2	34	6	Q13885;Q9BVA1;Q13509;P07437;P04350;Q8IWP6	M1(Oxidation); Q11(Deamidated); C12(Carbamidomethyl)	2127.06	0	0.003662	1.89678		1
	High		SGPFGQIFRPDNFVFGQSGAGNNWAK	1	27	5	Q13885;Q9BVA1;P04350;P07437;Q8IWP6	Q6(Deamidated); N12(Deamidated); N22(Deamidated)	2801.3	0	0.003814	1.68729		0
	High	High	EVDEQMLNVQNK	3	29	4	Q13885;Q9BVA1;P07437;Q8IWP6		1446.69	0	0.0002731	1.68378	1.4889	0
	High		HGRYLTVAAIFRGR	1	6	2	Q13885;Q9BVA1		1616.91	0	0.0004764	1.64414		2
	High	High	INVYYNEAAGNK	3	4	1	Q13885		1355.66	0	0.0001016	1.29223	3.55833	0
		High	MSMKEVDEQMLNVQNK	1	28	4	Q13885;Q9BVA1;P07437;Q8IWP6	M1(Oxidation); M3(Oxidation); M10(Oxidation)	1971.88	0	3.592e-05		3.21351	1
		High	EIVHIQAGQCGNQIGAK	1	34	6	Q13885;Q9BVA1;Q13509;P07437;P04350;Q8IWP6	C10(Carbamidomethyl)	1822.92	0	0.0002795		2.78071	0
		High	MSATFIGNSTAIQELFK	2	11	2	Q13885;Q9BVA1		1857.94	0	7.647e-06		2.65679	0
		High	INVYYNEAAGNK	1	4	1	Q13885	N6(Deamidated)	1356.64	0	0.0002405		2.43792	0
		High	EVDEQMLNVQNK	1	29	4	Q13885;Q9BVA1;P07437;Q8IWP6	M6(Oxidation)	1462.68	0	0.000156		1.98753	0
	High	High	KLAVNMVPFPR	4	48	9	Q9H4B7;Q13885;Q9BVA1;Q13509;P04350;P07437;Q3ZCM7;Q8IWP6;Q2NKY5	M6(Oxidation)	1287.72	0.001	0.01343	2.47603	3.12298	1
	High	High	NMMAACDPR	4	48	8	Q13885;Q9BVA1;Q13509;P04350;P07437;Q3ZCM7;Q8IWP6;Q2NKY5	M2(Oxidation); C6(Carbamidomethyl)	1081.42	0.001	0.01518	1.79309	1.29915	0
	High		MSMKEVDEQMLNVQNK	1	28	4	Q13885;Q9BVA1;P07437;Q8IWP6		1923.9	0.001	0.009546	1.75961		1
	High		SGPFGQIFRPDNFVFGQSGAGNNWAK	1	27	5	Q13885;Q9BVA1;P04350;P07437;Q8IWP6	Q6(Deamidated); N12(Deamidated); Q17(Deamidated); N22(Deamidated)	2802.31	0.001	0.01745	1.71071		0
	High		IREEYPDRIMNTFSVMPSPK	1	11	3	Q13885;Q9BVA1;Q2NKY5	N11(Deamidated)	2411.2	0.001	0.02159	1.58222		2
		High	KLAVNMVPFPR	1	48	9	Q9H4B7;Q13885;Q9BVA1;Q13509;P04350;P07437;Q3ZCM7;Q8IWP6;Q2NKY5	K1(Formyl); M6(Oxidation)	1315.72	0.001	0.0008004		2.5116	1
		High	FPGQLNADLR	2	54	9	Q9H4B7;Q13885;Q9BVA1;Q13509;P04350;P07437;Q3ZCM7;Q8IWP6;Q2NKY5	N6(Deamidated)	1131.58	0.001	0.0007714		2.39709	0
		High	MSATFIGNSTAIQELFK	2	11	2	Q13885;Q9BVA1	M1(Oxidation); N8(Deamidated)	1874.94	0.001	0.0009345		2.39593	0
		High	IMNTFSVMPSPK	1	17	3	Q13885;Q9BVA1;Q2NKY5	M2(Oxidation); M8(Oxidation)	1383.67	0.001	0.0007345		2.17789	0
		High	LAVNMVPFPR	3	48	9	Q9H4B7;Q13885;Q9BVA1;Q13509;P04350;P07437;Q3ZCM7;Q8IWP6;Q2NKY5	N4(Deamidated); M5(Oxidation)	1160.61	0.001	0.002102		2.12352	0
		High	IMNTFSVMPSPK	1	17	3	Q13885;Q9BVA1;Q2NKY5	M2(Oxidation); N3(Deamidated); M8(Oxidation)	1384.65	0.001	0.0008752		1.92528	0
	High		KLAVNMVPFPR	1	48	9	Q9H4B7;Q13885;Q9BVA1;Q13509;P04350;P07437;Q3ZCM7;Q8IWP6;Q2NKY5	N5(Deamidated)	1272.71	0.002	0.02759	2.13566		1
	High		IMNTFSVMPSPK	1	17	3	Q13885;Q9BVA1;Q2NKY5	M8(Oxidation)	1367.67	0.002	0.02453	1.37376		0
		High	MSMKEVDEQMLNVQNK	1	28	4	Q13885;Q9BVA1;P07437;Q8IWP6	Q9(Deamidated)	1924.88	0.002	0.004486		1.02552	1
	High		NMMAACDPR	1	48	8	Q13885;Q9BVA1;Q13509;P04350;P07437;Q3ZCM7;Q8IWP6;Q2NKY5	C6(Carbamidomethyl)	1065.43	0.003	0.03583	1.74039		0
	High	High	KLAVNMVPFPR	2	48	9	Q9H4B7;Q13885;Q9BVA1;Q13509;P04350;P07437;Q3ZCM7;Q8IWP6;Q2NKY5		1271.73	0.004	0.0473	1.47486	1.72236	1
		High	KLAVNMVPFPR	1	48	9	Q9H4B7;Q13885;Q9BVA1;Q13509;P04350;P07437;Q3ZCM7;Q8IWP6;Q2NKY5	N5(Deamidated); M6(Oxidation)	1288.71	0.004	0.04699		2.60599	1
P04350	Tubulin beta-4A chain OS=Homo sapiens GN=TUBB4A PE=1 SV=2 - [TBB4A_HUMAN]	474.353	79.28	32	153	166.404	43.69	17	80	444	49.5539	4.88135	nucleotide binding; catalytic activity; structural molecule activity; protein binding	nucleus; cytoplasm; cytosol; cytoskeleton; membrane	metabolic process; cellular component movement; cell organization and biogenesis
	A2	B2	Sequence	# PSMs	# Proteins	# Protein Groups	Protein Group Accessions	Modifications	MH+ [Da]	q-Value	PEP	XCorr A2	XCorr B2	# Missed Cleavages
	High		SGPFGQIFRPDNFVFGQSGAGNNWAK	10	27	5	Q13885;Q9BVA1;P04350;P07437;Q8IWP6	N12(Deamidated)	2799.33	0	1.449e-07	7.45051		0
	High		SGPFGQIFRPDNFVFGQSGAGNNWAK	6	27	5	Q13885;Q9BVA1;P04350;P07437;Q8IWP6		2798.34	0	1.478e-09	6.71207		0
	High		FWEVISDEHGIDPTGTYHGDSDLQLER	4	16	2	P04350;Q8IWP6		3116.42	0	2.17e-09	6.1291		0
	High		GHYTEGAELVDAVLDVVRK	3	10	1	P04350		2071.08	0	5.124e-06	5.82454		1
	High		MAATFIGNSTAIQELFKR	5	4	1	P04350	M1(Oxidation); N8(Deamidated)	2015.03	0	8.837e-10	5.66572		1
	High		MAATFIGNSTAIQELFKR	2	4	1	P04350	M1(Oxidation)	2014.04	0	9.2e-11	5.63037		1
	High		GHYTEGAELVDAVLDVVR	3	10	1	P04350		1942.99	0	1.359e-08	5.49131		0
	High		IREEFPDRIMNTFSVVPSPK	3	4	1	P04350		2362.22	0	0.001405	5.34343		2
	High		EAESCDCLQGFQLTHSLGGGTGSGMGTLLISK	2	22	4	P04350;P07437;Q3ZCM7;Q8IWP6	C5(Carbamidomethyl); C7(Carbamidomethyl); Q12(Deamidated)	3312.54	0	8.624e-10	5.30159		0
	High	High	LHFFMPGFAPLTSR	18	42	6	Q13885;Q9BVA1;P04350;P07437;Q3ZCM7;Q8IWP6	M5(Oxidation)	1636.83	0	4.226e-06	5.06099	3.18515	0
	High		MAATFIGNSTAIQELFKR	2	4	1	P04350		1998.05	0	3.153e-09	4.81799		1
	High		IREEFPDRIMNTFSVVPSPK	2	4	1	P04350	M10(Oxidation)	2378.21	0	0.0007728	4.79673		2
	High		LHFFMPGFAPLTSRGSQQYR	1	41	6	Q13885;Q9BVA1;P04350;P07437;Q3ZCM7;Q8IWP6	M5(Oxidation)	2356.17	0	9.503e-06	4.70967		1
	High		LTTPTYGDLNHLVSATMSGVTTCLR	1	29	5	Q13885;Q9BVA1;P04350;P07437;Q8IWP6	C23(Carbamidomethyl)	2708.34	0	1.826e-07	4.62162		0
	High		LHFFMPGFAPLTSR	12	42	6	Q13885;Q9BVA1;P04350;P07437;Q3ZCM7;Q8IWP6		1620.83	0	0.000338	4.60338		0
	High	High	AVLVDLEPGTMDSVR	5	16	3	P04350;Q3ZCM7;Q8IWP6		1601.83	0	2.263e-06	4.33842	2.31761	0
	High		HGRYLTVAAVFR	1	24	3	P04350;P07437;Q8IWP6		1389.77	0	1.723e-06	4.20465		1
	High		KEAESCDCLQGFQLTHSLGGGTGSGMGTLLISK	1	21	4	P04350;P07437;Q3ZCM7;Q8IWP6	C6(Carbamidomethyl); C8(Carbamidomethyl); Q10(Deamidated); Q13(Deamidated); M26(Oxidation)	3457.62	0	1.174e-08	4.20114		1
	High		GLKMAATFIGNSTAIQELFKR	1	4	1	P04350	M4(Oxidation)	2312.25	0	1.716e-06	3.9895		2
	High	High	NSSYFVEWIPNNVK	3	42	7	Q13885;Q9BVA1;Q13509;P04350;P07437;Q2NKY5;Q8IWP6		1696.83	0	4.345e-06	3.92645	2.18871	0
	High		IREEFPDRIMNTFSVVPSPK	1	4	1	P04350	M10(Oxidation); N11(Deamidated)	2379.2	0	0.0005723	3.92645		2
	High		LTTPTYGDLNHLVSATMSGVTTCLR	2	29	5	Q13885;Q9BVA1;P04350;P07437;Q8IWP6	N10(Deamidated); C23(Carbamidomethyl)	2709.31	0	7.112e-07	3.90013		0
	High		TLKLTTPTYGDLNHLVSATMSGVTTCLR	1	28	5	Q13885;Q9BVA1;P04350;P07437;Q8IWP6	N13(Deamidated); M20(Oxidation); C26(Carbamidomethyl)	3067.56	0	2.415e-05	3.82196		1
	High		LTTPTYGDLNHLVSATMSGVTTCLR	2	29	5	Q13885;Q9BVA1;P04350;P07437;Q8IWP6	N10(Deamidated); M17(Oxidation); C23(Carbamidomethyl)	2725.34	0	1.61e-07	3.81907		0
	High	High	INVYYNEATGGNYVPR	3	9	1	P04350		1829.88	0	6.461e-10	3.79449	3.93031	0
	High		SGPFGQIFRPDNFVFGQSGAGNNWAK	9	27	5	Q13885;Q9BVA1;P04350;P07437;Q8IWP6	Q17(Deamidated); N22(Deamidated)	2800.32	0	0.0001692	3.76059		0
	High		IREEFPDRIMNTFSVVPSPK	1	4	1	P04350	N11(Deamidated)	2363.2	0	0.0001541	3.56605		2
	High	High	MAATFIGNSTAIQELFK	2	4	1	P04350	M1(Oxidation); N8(Deamidated)	1858.94	0	4.226e-05	3.46763	1.61675	0
	High		LHFFMPGFAPLTSRGSQQYR	2	41	6	Q13885;Q9BVA1;P04350;P07437;Q3ZCM7;Q8IWP6	Q17(Deamidated)	2341.17	0	0.0007131	3.39642		1
	High		FPGQLNADLRK	1	54	9	Q9H4B7;Q13885;Q9BVA1;Q13509;P04350;P07437;Q3ZCM7;Q8IWP6;Q2NKY5		1258.69	0	2.985e-05	3.39251		1
	High	High	AVLVDLEPGTMDSVR	10	16	3	P04350;Q3ZCM7;Q8IWP6	M11(Oxidation)	1617.81	0	5.903e-05	3.35533	3.43542	0
	High	High	LAVNMVPFPR	3	48	9	Q9H4B7;Q13885;Q9BVA1;Q13509;P04350;P07437;Q3ZCM7;Q8IWP6;Q2NKY5		1143.63	0	0.000105	3.29972	2.58707	0
	High	High	ALTVPELTQQMFDAK	6	17	4	Q13509;P04350;Q2NKY5;Q8IWP6		1691.87	0	0.0001415	3.22049	1.86091	0
	High	High	ISEQFTAMFR	2	37	6	Q13885;Q9BVA1;Q13509;P04350;P07437;Q8IWP6		1229.6	0	0.0002962	3.18116	2.75253	0
	High	High	LAVNMVPFPR	6	48	9	Q9H4B7;Q13885;Q9BVA1;Q13509;P04350;P07437;Q3ZCM7;Q8IWP6;Q2NKY5	M5(Oxidation)	1159.63	0	0.0008849	3.08439	2.80625	0
	High		MREIVHLQAGQCGNQIGAK	1	34	6	Q13885;Q9BVA1;Q13509;P07437;P04350;Q8IWP6	M1(Oxidation); C12(Carbamidomethyl)	2126.06	0	0.0001253	3.03255		1
	High		MAATFIGNSTAIQELFKR	1	4	1	P04350	M1(Oxidation); N8(Deamidated); Q13(Deamidated)	2016.03	0	4.077e-06	3.01059		1
	High	High	ISEQFTAMFR	3	37	6	Q13885;Q9BVA1;Q13509;P04350;P07437;Q8IWP6	M8(Oxidation)	1245.59	0	0.0005109	2.82785	2.953	0
	High	High	ALTVPELTQQMFDAK	6	17	4	Q13509;P04350;Q2NKY5;Q8IWP6	M11(Oxidation)	1707.86	0	0.0004811	2.70446	2.73866	0
	High	High	INVYYNEATGGNYVPR	6	9	1	P04350	N6(Deamidated)	1830.87	0	5.254e-05	2.69901	3.12112	0
	High		YLTVAAVFRGR	1	24	3	P04350;P07437;Q8IWP6		1252.72	0	0.0006787	2.68584		1
	High	High	YLTVAAVFR	4	24	3	P04350;P07437;Q8IWP6		1039.59	0	0.001483	2.68328	2.70237	0
	High		ISEQFTAMFRR	1	37	6	Q13885;Q9BVA1;Q13509;P04350;P07437;Q8IWP6		1385.7	0	0.0001641	2.67549		1
	High	High	NSSYFVEWIPNNVK	4	42	7	Q13885;Q9BVA1;Q13509;P04350;P07437;Q2NKY5;Q8IWP6	N11(Deamidated)	1697.81	0	0.0001507	2.67491	1.25935	0
	High	High	IMNTFSVVPSPK	2	28	4	Q13509;P04350;P07437;Q8IWP6		1319.7	0	0.0002672	2.64607	2.75454	0
	High		FWEVISDEHGIDPTGTYHGDSDLQLER	1	16	2	P04350;Q8IWP6	Q24(Deamidated)	3117.43	0	1.713e-05	2.4764		0
	High	High	FPGQLNADLR	7	54	9	Q9H4B7;Q13885;Q9BVA1;Q13509;P04350;P07437;Q3ZCM7;Q8IWP6;Q2NKY5		1130.6	0	0.0003587	2.40107	3.15351	0
	High		EAESCDCLQGFQLTHSLGGGTGSGMGTLLISK	1	22	4	P04350;P07437;Q3ZCM7;Q8IWP6	C5(Carbamidomethyl); C7(Carbamidomethyl); Q9(Deamidated); M25(Oxidation)	3328.53	0	3.528e-05	2.35338		0
	High	High	TAVCDIPPR	24	38	6	Q13885;Q9BVA1;P04350;P07437;Q3ZCM7;Q8IWP6	C4(Carbamidomethyl)	1028.52	0	7.342e-05	2.34438	2.67676	0
	High		MREIVHLQAGQCGNQIGAK	2	34	6	Q13885;Q9BVA1;Q13509;P07437;P04350;Q8IWP6	M1(Oxidation); Q11(Deamidated); C12(Carbamidomethyl)	2127.06	0	0.003662	1.89678		1
	High		SGPFGQIFRPDNFVFGQSGAGNNWAK	1	27	5	Q13885;Q9BVA1;P04350;P07437;Q8IWP6	Q6(Deamidated); N12(Deamidated); N22(Deamidated)	2801.3	0	0.003814	1.68729		0
		High	MSMKEVDEQMLSVQSK	2	4	1	P04350	M1(Oxidation); M3(Oxidation); M10(Oxidation)	1917.86	0	3.84e-05		3.53639	1
		High	EIVHLQAGQCGNQIGAK	1	34	6	Q13885;Q9BVA1;Q13509;P07437;P04350;Q8IWP6	C10(Carbamidomethyl)	1822.92	0	0.0002795		2.78071	0
		High	MAATFIGNSTAIQELFK	2	4	1	P04350	M1(Oxidation)	1857.94	0	7.652e-06		2.65679	0
	High	High	KLAVNMVPFPR	4	48	9	Q9H4B7;Q13885;Q9BVA1;Q13509;P04350;P07437;Q3ZCM7;Q8IWP6;Q2NKY5	M6(Oxidation)	1287.72	0.001	0.01343	2.47603	3.12298	1
	High		MSMKEVDEQMLSVQSK	1	4	1	P04350		1869.87	0.001	0.007337	2.34168		1
	High	High	IMNTFSVVPSPK	2	28	4	Q13509;P04350;P07437;Q8IWP6	M2(Oxidation)	1335.7	0.001	0.0005743	2.30057	3.10365	0
	High	High	NMMAACDPR	4	48	8	Q13885;Q9BVA1;Q13509;P04350;P07437;Q3ZCM7;Q8IWP6;Q2NKY5	M2(Oxidation); C6(Carbamidomethyl)	1081.42	0.001	0.01518	1.79309	1.29915	0
	High		SGPFGQIFRPDNFVFGQSGAGNNWAK	1	27	5	Q13885;Q9BVA1;P04350;P07437;Q8IWP6	Q6(Deamidated); N12(Deamidated); Q17(Deamidated); N22(Deamidated)	2802.31	0.001	0.01745	1.71071		0
		High	EVDEQMLSVQSK	1	4	1	P04350	M6(Oxidation)	1408.66	0.001	0.000883		2.97076	0
		High	KLAVNMVPFPR	1	48	9	Q9H4B7;Q13885;Q9BVA1;Q13509;P04350;P07437;Q3ZCM7;Q8IWP6;Q2NKY5	K1(Formyl); M6(Oxidation)	1315.72	0.001	0.0008004		2.5116	1
		High	FPGQLNADLR	2	54	9	Q9H4B7;Q13885;Q9BVA1;Q13509;P04350;P07437;Q3ZCM7;Q8IWP6;Q2NKY5	N6(Deamidated)	1131.58	0.001	0.0007714		2.39709	0
		High	LAVNMVPFPR	3	48	9	Q9H4B7;Q13885;Q9BVA1;Q13509;P04350;P07437;Q3ZCM7;Q8IWP6;Q2NKY5	N4(Deamidated); M5(Oxidation)	1160.61	0.001	0.002102		2.12352	0
	High		KLAVNMVPFPR	1	48	9	Q9H4B7;Q13885;Q9BVA1;Q13509;P04350;P07437;Q3ZCM7;Q8IWP6;Q2NKY5	N5(Deamidated)	1272.71	0.002	0.02759	2.13566		1
		High	IMNTFSVVPSPK	3	28	4	Q13509;P04350;P07437;Q8IWP6	M2(Oxidation); N3(Deamidated)	1336.68	0.002	0.00459		1.97989	0
	High		NMMAACDPR	1	48	8	Q13885;Q9BVA1;Q13509;P04350;P07437;Q3ZCM7;Q8IWP6;Q2NKY5	C6(Carbamidomethyl)	1065.43	0.003	0.03583	1.74039		0
	High	High	KLAVNMVPFPR	2	48	9	Q9H4B7;Q13885;Q9BVA1;Q13509;P04350;P07437;Q3ZCM7;Q8IWP6;Q2NKY5		1271.73	0.004	0.0473	1.47486	1.72236	1
		High	KLAVNMVPFPR	1	48	9	Q9H4B7;Q13885;Q9BVA1;Q13509;P04350;P07437;Q3ZCM7;Q8IWP6;Q2NKY5	N5(Deamidated); M6(Oxidation)	1288.71	0.004	0.04699		2.60599	1
Q9BVA1	Tubulin beta-2B chain OS=Homo sapiens GN=TUBB2B PE=1 SV=1 - [TBB2B_HUMAN]	471.587	75.51	33	154	159.228	42.7	17	81	445	49.9209	4.89404	nucleotide binding; catalytic activity; structural molecule activity; protein binding	nucleus; cytoplasm; cytoskeleton; membrane	cell differentiation; cellular component movement; development; metabolic process; cell division; cell organization and biogenesis
	A2	B2	Sequence	# PSMs	# Proteins	# Protein Groups	Protein Group Accessions	Modifications	MH+ [Da]	q-Value	PEP	XCorr A2	XCorr B2	# Missed Cleavages
	High		SGPFGQIFRPDNFVFGQSGAGNNWAK	10	27	5	Q13885;Q9BVA1;P04350;P07437;Q8IWP6	N12(Deamidated)	2799.33	0	1.449e-07	7.45051		0
	High		GHYTEGAELVDSVLDVVRK	4	27	6	Q13885;Q9BVA1;Q13509;P07437;Q2NKY5;Q8IWP6		2087.07	0	3.141e-11	7.13074		1
	High		SGPFGQIFRPDNFVFGQSGAGNNWAK	6	27	5	Q13885;Q9BVA1;P04350;P07437;Q8IWP6		2798.34	0	1.478e-09	6.71207		0
	High		KESESCDCLQGFQLTHSLGGGTGSGMGTLLISK	1	9	2	Q13885;Q9BVA1	C6(Carbamidomethyl); C8(Carbamidomethyl); Q13(Deamidated)	3456.62	0	2.443e-08	6.15423		1
	High		IREEYPDRIMNTFSVMPSPK	2	11	3	Q13885;Q9BVA1;Q2NKY5	M16(Oxidation)	2426.18	0	5.213e-06	5.70994		2
	High		MSATFIGNSTAIQELFKR	5	11	2	Q13885;Q9BVA1	N8(Deamidated)	2015.03	0	6.328e-07	5.67066		1
	High		MSATFIGNSTAIQELFKR	2	11	2	Q13885;Q9BVA1		2014.04	0	3.886e-09	5.62575		1
	High		MSATFIGNSTAIQELFKR	3	11	2	Q13885;Q9BVA1	M1(Oxidation); N8(Deamidated)	2031.02	0	8.665e-10	5.51333		1
	High		GHYTEGAELVDSVLDVVR	6	27	6	Q13885;Q9BVA1;Q13509;P07437;Q2NKY5;Q8IWP6		1958.98	0	3.109e-13	5.38569		0
	High	High	LHFFMPGFAPLTSR	18	42	6	Q13885;Q9BVA1;P04350;P07437;Q3ZCM7;Q8IWP6	M5(Oxidation)	1636.83	0	4.226e-06	5.06099	3.18515	0
	High		IREEYPDRIMNTFSVMPSPK	2	11	3	Q13885;Q9BVA1;Q2NKY5	M10(Oxidation); M16(Oxidation)	2442.18	0	2.349e-05	5.01743		2
	High		MSATFIGNSTAIQELFKR	2	11	2	Q13885;Q9BVA1	M1(Oxidation)	2030.03	0	2.202e-09	4.77533		1
	High		GLKMSATFIGNSTAIQELFKR	1	11	2	Q13885;Q9BVA1	M4(Oxidation)	2328.24	0	3.795e-07	4.7102		2
	High		LHFFMPGFAPLTSRGSQQYR	1	41	6	Q13885;Q9BVA1;P04350;P07437;Q3ZCM7;Q8IWP6	M5(Oxidation)	2356.17	0	9.503e-06	4.70967		1
	High		LTTPTYGDLNHLVSATMSGVTTCLR	1	29	5	Q13885;Q9BVA1;P04350;P07437;Q8IWP6	C23(Carbamidomethyl)	2708.34	0	1.826e-07	4.62162		0
	High		LHFFMPGFAPLTSR	12	42	6	Q13885;Q9BVA1;P04350;P07437;Q3ZCM7;Q8IWP6		1620.83	0	0.000338	4.60338		0
	High		ESESCDCLQGFQLTHSLGGGTGSGMGTLLISK	2	9	2	Q13885;Q9BVA1	C5(Carbamidomethyl); C7(Carbamidomethyl); Q9(Deamidated)	3328.53	0	4.617e-09	4.07561		0
	High		GLKMSATFIGNSTAIQELFKR	1	11	2	Q13885;Q9BVA1		2312.25	0	1.715e-06	3.99236		2
	High	High	NSSYFVEWIPNNVK	3	42	7	Q13885;Q9BVA1;Q13509;P04350;P07437;Q2NKY5;Q8IWP6		1696.83	0	4.345e-06	3.92645	2.18871	0
	High		LTTPTYGDLNHLVSATMSGVTTCLR	2	29	5	Q13885;Q9BVA1;P04350;P07437;Q8IWP6	N10(Deamidated); C23(Carbamidomethyl)	2709.31	0	7.112e-07	3.90013		0
	High		IREEYPDRIMNTFSVMPSPK	1	11	3	Q13885;Q9BVA1;Q2NKY5		2410.19	0	5.163e-05	3.85514		2
	High		TLKLTTPTYGDLNHLVSATMSGVTTCLR	1	28	5	Q13885;Q9BVA1;P04350;P07437;Q8IWP6	N13(Deamidated); M20(Oxidation); C26(Carbamidomethyl)	3067.56	0	2.415e-05	3.82196		1
	High		LTTPTYGDLNHLVSATMSGVTTCLR	2	29	5	Q13885;Q9BVA1;P04350;P07437;Q8IWP6	N10(Deamidated); M17(Oxidation); C23(Carbamidomethyl)	2725.34	0	1.61e-07	3.81907		0
	High		SGPFGQIFRPDNFVFGQSGAGNNWAK	9	27	5	Q13885;Q9BVA1;P04350;P07437;Q8IWP6	Q17(Deamidated); N22(Deamidated)	2800.32	0	0.0001692	3.76059		0
	High	High	AILVDLEPGTMDSVR	5	20	4	Q13885;Q9BVA1;Q13509;P07437		1615.83	0	3.602e-06	3.75485	1.97893	0
	High		HGRYLTVAAIFR	1	6	2	Q13885;Q9BVA1		1403.79	0	1.777e-07	3.52839		1
	High	High	ALTVPELTQQMFDSK	4	5	2	Q13885;Q9BVA1		1707.86	0	0.0001518	3.4851	2.41453	0
	High	High	MSATFIGNSTAIQELFK	2	11	2	Q13885;Q9BVA1	N8(Deamidated)	1858.94	0	4.226e-05	3.46796	1.61675	0
	High		LHFFMPGFAPLTSRGSQQYR	2	41	6	Q13885;Q9BVA1;P04350;P07437;Q3ZCM7;Q8IWP6	Q17(Deamidated)	2341.17	0	0.0007131	3.39642		1
	High		FPGQLNADLRK	1	54	9	Q9H4B7;Q13885;Q9BVA1;Q13509;P04350;P07437;Q3ZCM7;Q8IWP6;Q2NKY5		1258.69	0	2.985e-05	3.39251		1
	High	High	LAVNMVPFPR	3	48	9	Q9H4B7;Q13885;Q9BVA1;Q13509;P04350;P07437;Q3ZCM7;Q8IWP6;Q2NKY5		1143.63	0	0.000105	3.29972	2.58707	0
	High	High	AILVDLEPGTMDSVR	12	20	4	Q13885;Q9BVA1;Q13509;P07437	M11(Oxidation)	1631.83	0	8.599e-07	3.1862	3.40799	0
	High	High	ISEQFTAMFR	2	37	6	Q13885;Q9BVA1;Q13509;P04350;P07437;Q8IWP6		1229.6	0	0.0002962	3.18116	2.75253	0
	High	High	MSATFIGNSTAIQELFK	4	11	2	Q13885;Q9BVA1	M1(Oxidation)	1873.94	0	0.0002406	3.16055	2.38112	0
	High	High	LAVNMVPFPR	6	48	9	Q9H4B7;Q13885;Q9BVA1;Q13509;P04350;P07437;Q3ZCM7;Q8IWP6;Q2NKY5	M5(Oxidation)	1159.63	0	0.0008849	3.08439	2.80625	0
	High		MSATFIGNSTAIQELFKR	1	11	2	Q13885;Q9BVA1	N8(Deamidated); Q13(Deamidated)	2016.03	0	1.737e-06	3.07494		1
	High		MREIVHIQAGQCGNQIGAK	1	34	6	Q13885;Q9BVA1;Q13509;P07437;P04350;Q8IWP6	M1(Oxidation); C12(Carbamidomethyl)	2126.06	0	0.0001253	3.03255		1
	High		YLTVAAIFRGR	1	6	2	Q13885;Q9BVA1		1266.73	0	0.0001002	2.93705		1
	High	High	ISEQFTAMFR	3	37	6	Q13885;Q9BVA1;Q13509;P04350;P07437;Q8IWP6	M8(Oxidation)	1245.59	0	0.0005109	2.82785	2.953	0
	High		ISEQFTAMFRR	1	37	6	Q13885;Q9BVA1;Q13509;P04350;P07437;Q8IWP6		1385.7	0	0.0001641	2.67549		1
	High	High	NSSYFVEWIPNNVK	4	42	7	Q13885;Q9BVA1;Q13509;P04350;P07437;Q2NKY5;Q8IWP6	N11(Deamidated)	1697.81	0	0.0001507	2.67491	1.25935	0
	High	High	YLTVAAIFR	5	6	2	Q13885;Q9BVA1		1053.61	0	0.0009647	2.63574	2.7009	0
	High		FWEVISDEHGIDPTGSYHGDSDLQLER	1	3	2	Q13885;Q9BVA1	Q24(Deamidated)	3103.4	0	1.492e-06	2.49005		0
	High	High	ALTVPELTQQMFDSK	7	5	2	Q13885;Q9BVA1	M11(Oxidation)	1723.86	0	0.0005269	2.46693	3.59812	0
	High	High	FPGQLNADLR	7	54	9	Q9H4B7;Q13885;Q9BVA1;Q13509;P04350;P07437;Q3ZCM7;Q8IWP6;Q2NKY5		1130.6	0	0.0003587	2.40107	3.15351	0
	High	High	TAVCDIPPR	24	38	6	Q13885;Q9BVA1;P04350;P07437;Q3ZCM7;Q8IWP6	C4(Carbamidomethyl)	1028.52	0	7.342e-05	2.34438	2.67676	0
	High		MREIVHIQAGQCGNQIGAK	2	34	6	Q13885;Q9BVA1;Q13509;P07437;P04350;Q8IWP6	M1(Oxidation); Q11(Deamidated); C12(Carbamidomethyl)	2127.06	0	0.003662	1.89678		1
	High		SGPFGQIFRPDNFVFGQSGAGNNWAK	1	27	5	Q13885;Q9BVA1;P04350;P07437;Q8IWP6	Q6(Deamidated); N12(Deamidated); N22(Deamidated)	2801.3	0	0.003814	1.68729		0
	High	High	EVDEQMLNVQNK	3	29	4	Q13885;Q9BVA1;P07437;Q8IWP6		1446.69	0	0.0002731	1.68378	1.4889	0
	High		HGRYLTVAAIFRGR	1	6	2	Q13885;Q9BVA1		1616.91	0	0.0004764	1.64414		2
		High	MSMKEVDEQMLNVQNK	1	28	4	Q13885;Q9BVA1;P07437;Q8IWP6	M1(Oxidation); M3(Oxidation); M10(Oxidation)	1971.88	0	3.592e-05		3.21351	1
		High	EIVHIQAGQCGNQIGAK	1	34	6	Q13885;Q9BVA1;Q13509;P07437;P04350;Q8IWP6	C10(Carbamidomethyl)	1822.92	0	0.0002795		2.78071	0
		High	MSATFIGNSTAIQELFK	2	11	2	Q13885;Q9BVA1		1857.94	0	7.647e-06		2.65679	0
		High	EVDEQMLNVQNK	1	29	4	Q13885;Q9BVA1;P07437;Q8IWP6	M6(Oxidation)	1462.68	0	0.000156		1.98753	0
	High	High	KLAVNMVPFPR	4	48	9	Q9H4B7;Q13885;Q9BVA1;Q13509;P04350;P07437;Q3ZCM7;Q8IWP6;Q2NKY5	M6(Oxidation)	1287.72	0.001	0.01343	2.47603	3.12298	1
	High	High	NMMAACDPR	4	48	8	Q13885;Q9BVA1;Q13509;P04350;P07437;Q3ZCM7;Q8IWP6;Q2NKY5	M2(Oxidation); C6(Carbamidomethyl)	1081.42	0.001	0.01518	1.79309	1.29915	0
	High		MSMKEVDEQMLNVQNK	1	28	4	Q13885;Q9BVA1;P07437;Q8IWP6		1923.9	0.001	0.009546	1.75961		1
	High		SGPFGQIFRPDNFVFGQSGAGNNWAK	1	27	5	Q13885;Q9BVA1;P04350;P07437;Q8IWP6	Q6(Deamidated); N12(Deamidated); Q17(Deamidated); N22(Deamidated)	2802.31	0.001	0.01745	1.71071		0
	High		IREEYPDRIMNTFSVMPSPK	1	11	3	Q13885;Q9BVA1;Q2NKY5	N11(Deamidated)	2411.2	0.001	0.02159	1.58222		2
		High	KLAVNMVPFPR	1	48	9	Q9H4B7;Q13885;Q9BVA1;Q13509;P04350;P07437;Q3ZCM7;Q8IWP6;Q2NKY5	K1(Formyl); M6(Oxidation)	1315.72	0.001	0.0008004		2.5116	1
		High	FPGQLNADLR	2	54	9	Q9H4B7;Q13885;Q9BVA1;Q13509;P04350;P07437;Q3ZCM7;Q8IWP6;Q2NKY5	N6(Deamidated)	1131.58	0.001	0.0007714		2.39709	0
		High	MSATFIGNSTAIQELFK	2	11	2	Q13885;Q9BVA1	M1(Oxidation); N8(Deamidated)	1874.94	0.001	0.0009345		2.39593	0
		High	IMNTFSVMPSPK	1	17	3	Q13885;Q9BVA1;Q2NKY5	M2(Oxidation); M8(Oxidation)	1383.67	0.001	0.0007345		2.17789	0
		High	LAVNMVPFPR	3	48	9	Q9H4B7;Q13885;Q9BVA1;Q13509;P04350;P07437;Q3ZCM7;Q8IWP6;Q2NKY5	N4(Deamidated); M5(Oxidation)	1160.61	0.001	0.002102		2.12352	0
		High	IMNTFSVMPSPK	1	17	3	Q13885;Q9BVA1;Q2NKY5	M2(Oxidation); N3(Deamidated); M8(Oxidation)	1384.65	0.001	0.0008752		1.92528	0
	High		KLAVNMVPFPR	1	48	9	Q9H4B7;Q13885;Q9BVA1;Q13509;P04350;P07437;Q3ZCM7;Q8IWP6;Q2NKY5	N5(Deamidated)	1272.71	0.002	0.02759	2.13566		1
	High		IMNTFSVMPSPK	1	17	3	Q13885;Q9BVA1;Q2NKY5	M8(Oxidation)	1367.67	0.002	0.02453	1.37376		0
		High	INVYYNEATGNK	1	1	1	Q9BVA1		1385.68	0.002	0.004197		1.86924	0
		High	MSMKEVDEQMLNVQNK	1	28	4	Q13885;Q9BVA1;P07437;Q8IWP6	Q9(Deamidated)	1924.88	0.002	0.004486		1.02552	1
	High		NMMAACDPR	1	48	8	Q13885;Q9BVA1;Q13509;P04350;P07437;Q3ZCM7;Q8IWP6;Q2NKY5	C6(Carbamidomethyl)	1065.43	0.003	0.03583	1.74039		0
	High	High	KLAVNMVPFPR	2	48	9	Q9H4B7;Q13885;Q9BVA1;Q13509;P04350;P07437;Q3ZCM7;Q8IWP6;Q2NKY5		1271.73	0.004	0.0473	1.47486	1.72236	1
		High	KLAVNMVPFPR	1	48	9	Q9H4B7;Q13885;Q9BVA1;Q13509;P04350;P07437;Q3ZCM7;Q8IWP6;Q2NKY5	N5(Deamidated); M6(Oxidation)	1288.71	0.004	0.04699		2.60599	1
Q8IWP6	Class IVb beta tubulin OS=Homo sapiens PE=2 SV=1 - [Q8IWP6_HUMAN]	442.465	78.43	32	148	146.127	39.78	17	76	445	49.721	4.91943	nucleotide binding; RNA binding; catalytic activity; structural molecule activity; protein binding	nucleus; cytoplasm; cytosol; cytoskeleton; membrane; extracellular	metabolic process; cellular component movement; defense response; response to stimulus; cell organization and biogenesis
	A2	B2	Sequence	# PSMs	# Proteins	# Protein Groups	Protein Group Accessions	Modifications	MH+ [Da]	q-Value	PEP	XCorr A2	XCorr B2	# Missed Cleavages
	High		SGPFGQIFRPDNFVFGQSGAGNNWAK	10	27	5	Q13885;Q9BVA1;P04350;P07437;Q8IWP6	N12(Deamidated)	2799.33	0	1.449e-07	7.45051		0
	High		GHYTEGAELVDSVLDVVRK	4	27	6	Q13885;Q9BVA1;Q13509;P07437;Q2NKY5;Q8IWP6		2087.07	0	3.141e-11	7.13074		1
	High		SGPFGQIFRPDNFVFGQSGAGNNWAK	6	27	5	Q13885;Q9BVA1;P04350;P07437;Q8IWP6		2798.34	0	1.478e-09	6.71207		0
	High		FWEVISDEHGIDPTGTYHGDSDLQLER	4	16	2	P04350;Q8IWP6		3116.42	0	2.17e-09	6.1291		0
	High		IREEYPDRIMNTFSVVPSPK	2	16	2	P07437;Q8IWP6		2378.22	0	8.068e-05	5.47379		2
	High		GHYTEGAELVDSVLDVVR	6	27	6	Q13885;Q9BVA1;Q13509;P07437;Q2NKY5;Q8IWP6		1958.98	0	3.109e-13	5.38569		0
	High		EAESCDCLQGFQLTHSLGGGTGSGMGTLLISK	2	22	4	P04350;P07437;Q3ZCM7;Q8IWP6	C5(Carbamidomethyl); C7(Carbamidomethyl); Q12(Deamidated)	3312.54	0	8.624e-10	5.30159		0
	High	High	LHFFMPGFAPLTSR	18	42	6	Q13885;Q9BVA1;P04350;P07437;Q3ZCM7;Q8IWP6	M5(Oxidation)	1636.83	0	4.226e-06	5.06099	3.18515	0
	High		IREEYPDRIMNTFSVVPSPK	5	16	2	P07437;Q8IWP6	M10(Oxidation)	2394.21	0	5.058e-05	4.9682		2
	High		LHFFMPGFAPLTSRGSQQYR	1	41	6	Q13885;Q9BVA1;P04350;P07437;Q3ZCM7;Q8IWP6	M5(Oxidation)	2356.17	0	9.503e-06	4.70967		1
	High		LTTPTYGDLNHLVSATMSGVTTCLR	1	29	5	Q13885;Q9BVA1;P04350;P07437;Q8IWP6	C23(Carbamidomethyl)	2708.34	0	1.826e-07	4.62162		0
	High		LHFFMPGFAPLTSR	12	42	6	Q13885;Q9BVA1;P04350;P07437;Q3ZCM7;Q8IWP6		1620.83	0	0.000338	4.60338		0
	High	High	AVLVDLEPGTMDSVR	5	16	3	P04350;Q3ZCM7;Q8IWP6		1601.83	0	2.263e-06	4.33842	2.31761	0
	High		HGRYLTVAAVFR	1	24	3	P04350;P07437;Q8IWP6		1389.77	0	1.723e-06	4.20465		1
	High		KEAESCDCLQGFQLTHSLGGGTGSGMGTLLISK	1	21	4	P04350;P07437;Q3ZCM7;Q8IWP6	C6(Carbamidomethyl); C8(Carbamidomethyl); Q10(Deamidated); Q13(Deamidated); M26(Oxidation)	3457.62	0	1.174e-08	4.20114		1
	High	High	NSSYFVEWIPNNVK	3	42	7	Q13885;Q9BVA1;Q13509;P04350;P07437;Q2NKY5;Q8IWP6		1696.83	0	4.345e-06	3.92645	2.18871	0
	High		LTTPTYGDLNHLVSATMSGVTTCLR	2	29	5	Q13885;Q9BVA1;P04350;P07437;Q8IWP6	N10(Deamidated); C23(Carbamidomethyl)	2709.31	0	7.112e-07	3.90013		0
	High		TLKLTTPTYGDLNHLVSATMSGVTTCLR	1	28	5	Q13885;Q9BVA1;P04350;P07437;Q8IWP6	N13(Deamidated); M20(Oxidation); C26(Carbamidomethyl)	3067.56	0	2.415e-05	3.82196		1
	High		LTTPTYGDLNHLVSATMSGVTTCLR	2	29	5	Q13885;Q9BVA1;P04350;P07437;Q8IWP6	N10(Deamidated); M17(Oxidation); C23(Carbamidomethyl)	2725.34	0	1.61e-07	3.81907		0
	High		SGPFGQIFRPDNFVFGQSGAGNNWAK	9	27	5	Q13885;Q9BVA1;P04350;P07437;Q8IWP6	Q17(Deamidated); N22(Deamidated)	2800.32	0	0.0001692	3.76059		0
	High		LHFFMPGFAPLTSRGSQQYR	2	41	6	Q13885;Q9BVA1;P04350;P07437;Q3ZCM7;Q8IWP6	Q17(Deamidated)	2341.17	0	0.0007131	3.39642		1
	High		FPGQLNADLRK	1	54	9	Q9H4B7;Q13885;Q9BVA1;Q13509;P04350;P07437;Q3ZCM7;Q8IWP6;Q2NKY5		1258.69	0	2.985e-05	3.39251		1
	High	High	AVLVDLEPGTMDSVR	10	16	3	P04350;Q3ZCM7;Q8IWP6	M11(Oxidation)	1617.81	0	5.903e-05	3.35533	3.43542	0
	High	High	LAVNMVPFPR	3	48	9	Q9H4B7;Q13885;Q9BVA1;Q13509;P04350;P07437;Q3ZCM7;Q8IWP6;Q2NKY5		1143.63	0	0.000105	3.29972	2.58707	0
	High		INVYYNEATGGKYVPR	1	6	1	Q8IWP6		1843.94	0	7.467e-07	3.22656		1
	High	High	ALTVPELTQQMFDAK	6	17	4	Q13509;P04350;Q2NKY5;Q8IWP6		1691.87	0	0.0001415	3.22049	1.86091	0
	High	High	ISEQFTAMFR	2	37	6	Q13885;Q9BVA1;Q13509;P04350;P07437;Q8IWP6		1229.6	0	0.0002962	3.18116	2.75253	0
	High		MPATFIGNSTAIQELFKR	1	1	1	Q8IWP6	M1(Oxidation); N8(Deamidated)	2041.06	0	2.063e-06	3.11533		1
	High	High	LAVNMVPFPR	6	48	9	Q9H4B7;Q13885;Q9BVA1;Q13509;P04350;P07437;Q3ZCM7;Q8IWP6;Q2NKY5	M5(Oxidation)	1159.63	0	0.0008849	3.08439	2.80625	0
	High		MREIVHLQAGQCGNQIGAK	1	34	6	Q13885;Q9BVA1;Q13509;P07437;P04350;Q8IWP6	M1(Oxidation); C12(Carbamidomethyl)	2126.06	0	0.0001253	3.03255		1
	High	High	ISEQFTAMFR	3	37	6	Q13885;Q9BVA1;Q13509;P04350;P07437;Q8IWP6	M8(Oxidation)	1245.59	0	0.0005109	2.82785	2.953	0
	High	High	ALTVPELTQQMFDAK	6	17	4	Q13509;P04350;Q2NKY5;Q8IWP6	M11(Oxidation)	1707.86	0	0.0004811	2.70446	2.73866	0
	High		YLTVAAVFRGR	1	24	3	P04350;P07437;Q8IWP6		1252.72	0	0.0006787	2.68584		1
	High	High	YLTVAAVFR	4	24	3	P04350;P07437;Q8IWP6		1039.59	0	0.001483	2.68328	2.70237	0
	High		ISEQFTAMFRR	1	37	6	Q13885;Q9BVA1;Q13509;P04350;P07437;Q8IWP6		1385.7	0	0.0001641	2.67549		1
	High	High	NSSYFVEWIPNNVK	4	42	7	Q13885;Q9BVA1;Q13509;P04350;P07437;Q2NKY5;Q8IWP6	N11(Deamidated)	1697.81	0	0.0001507	2.67491	1.25935	0
	High	High	IMNTFSVVPSPK	2	28	4	Q13509;P04350;P07437;Q8IWP6		1319.7	0	0.0002672	2.64607	2.75454	0
	High		FWEVISDEHGIDPTGTYHGDSDLQLER	1	16	2	P04350;Q8IWP6	Q24(Deamidated)	3117.43	0	1.713e-05	2.4764		0
	High	High	FPGQLNADLR	7	54	9	Q9H4B7;Q13885;Q9BVA1;Q13509;P04350;P07437;Q3ZCM7;Q8IWP6;Q2NKY5		1130.6	0	0.0003587	2.40107	3.15351	0
	High		EAESCDCLQGFQLTHSLGGGTGSGMGTLLISK	1	22	4	P04350;P07437;Q3ZCM7;Q8IWP6	C5(Carbamidomethyl); C7(Carbamidomethyl); Q9(Deamidated); M25(Oxidation)	3328.53	0	3.528e-05	2.35338		0
	High	High	TAVCDIPPR	24	38	6	Q13885;Q9BVA1;P04350;P07437;Q3ZCM7;Q8IWP6	C4(Carbamidomethyl)	1028.52	0	7.342e-05	2.34438	2.67676	0
	High	High	INVYYNEATGGK	3	6	1	Q8IWP6		1328.65	0	0.0001218	1.93946	2.8058	0
	High		MREIVHLQAGQCGNQIGAK	2	34	6	Q13885;Q9BVA1;Q13509;P07437;P04350;Q8IWP6	M1(Oxidation); Q11(Deamidated); C12(Carbamidomethyl)	2127.06	0	0.003662	1.89678		1
	High		SGPFGQIFRPDNFVFGQSGAGNNWAK	1	27	5	Q13885;Q9BVA1;P04350;P07437;Q8IWP6	Q6(Deamidated); N12(Deamidated); N22(Deamidated)	2801.3	0	0.003814	1.68729		0
	High	High	EVDEQMLNVQNK	3	29	4	Q13885;Q9BVA1;P07437;Q8IWP6		1446.69	0	0.0002731	1.68378	1.4889	0
	High	High	INVYYNEATGGK	2	6	1	Q8IWP6	N6(Deamidated)	1329.64	0	0.001253	1.64834	1.46747	0
		High	MSMKEVDEQMLNVQNK	1	28	4	Q13885;Q9BVA1;P07437;Q8IWP6	M1(Oxidation); M3(Oxidation); M10(Oxidation)	1971.88	0	3.592e-05		3.21351	1
		High	EIVHLQAGQCGNQIGAK	1	34	6	Q13885;Q9BVA1;Q13509;P07437;P04350;Q8IWP6	C10(Carbamidomethyl)	1822.92	0	0.0002795		2.78071	0
		High	EVDEQMLNVQNK	1	29	4	Q13885;Q9BVA1;P07437;Q8IWP6	M6(Oxidation)	1462.68	0	0.000156		1.98753	0
	High	High	KLAVNMVPFPR	4	48	9	Q9H4B7;Q13885;Q9BVA1;Q13509;P04350;P07437;Q3ZCM7;Q8IWP6;Q2NKY5	M6(Oxidation)	1287.72	0.001	0.01343	2.47603	3.12298	1
	High	High	IMNTFSVVPSPK	2	28	4	Q13509;P04350;P07437;Q8IWP6	M2(Oxidation)	1335.7	0.001	0.0005743	2.30057	3.10365	0
	High	High	NMMAACDPR	4	48	8	Q13885;Q9BVA1;Q13509;P04350;P07437;Q3ZCM7;Q8IWP6;Q2NKY5	M2(Oxidation); C6(Carbamidomethyl)	1081.42	0.001	0.01518	1.79309	1.29915	0
	High		MSMKEVDEQMLNVQNK	1	28	4	Q13885;Q9BVA1;P07437;Q8IWP6		1923.9	0.001	0.009546	1.75961		1
	High		SGPFGQIFRPDNFVFGQSGAGNNWAK	1	27	5	Q13885;Q9BVA1;P04350;P07437;Q8IWP6	Q6(Deamidated); N12(Deamidated); Q17(Deamidated); N22(Deamidated)	2802.31	0.001	0.01745	1.71071		0
		High	KLAVNMVPFPR	1	48	9	Q9H4B7;Q13885;Q9BVA1;Q13509;P04350;P07437;Q3ZCM7;Q8IWP6;Q2NKY5	K1(Formyl); M6(Oxidation)	1315.72	0.001	0.0008004		2.5116	1
		High	FPGQLNADLR	2	54	9	Q9H4B7;Q13885;Q9BVA1;Q13509;P04350;P07437;Q3ZCM7;Q8IWP6;Q2NKY5	N6(Deamidated)	1131.58	0.001	0.0007714		2.39709	0
		High	LAVNMVPFPR	3	48	9	Q9H4B7;Q13885;Q9BVA1;Q13509;P04350;P07437;Q3ZCM7;Q8IWP6;Q2NKY5	N4(Deamidated); M5(Oxidation)	1160.61	0.001	0.002102		2.12352	0
	High		KLAVNMVPFPR	1	48	9	Q9H4B7;Q13885;Q9BVA1;Q13509;P04350;P07437;Q3ZCM7;Q8IWP6;Q2NKY5	N5(Deamidated)	1272.71	0.002	0.02759	2.13566		1
		High	IMNTFSVVPSPK	3	28	4	Q13509;P04350;P07437;Q8IWP6	M2(Oxidation); N3(Deamidated)	1336.68	0.002	0.00459		1.97989	0
		High	MSMKEVDEQMLNVQNK	1	28	4	Q13885;Q9BVA1;P07437;Q8IWP6	Q9(Deamidated)	1924.88	0.002	0.004486		1.02552	1
	High		NMMAACDPR	1	48	8	Q13885;Q9BVA1;Q13509;P04350;P07437;Q3ZCM7;Q8IWP6;Q2NKY5	C6(Carbamidomethyl)	1065.43	0.003	0.03583	1.74039		0
	High	High	KLAVNMVPFPR	2	48	9	Q9H4B7;Q13885;Q9BVA1;Q13509;P04350;P07437;Q3ZCM7;Q8IWP6;Q2NKY5		1271.73	0.004	0.0473	1.47486	1.72236	1
		High	KLAVNMVPFPR	1	48	9	Q9H4B7;Q13885;Q9BVA1;Q13509;P04350;P07437;Q3ZCM7;Q8IWP6;Q2NKY5	N5(Deamidated); M6(Oxidation)	1288.71	0.004	0.04699		2.60599	1
		High	INVYYNEATGGKYVPR	1	6	1	Q8IWP6	N2(Deamidated)	1844.93	0.004	0.0436		1.4393	1
P07437	Tubulin beta chain OS=Homo sapiens GN=TUBB PE=1 SV=2 - [TBB5_HUMAN]	415.608	72.52	32	142	154.926	42.79	17	75	444	49.639	4.89404	nucleotide binding; catalytic activity; structural molecule activity; protein binding	nucleus; cytoplasm; cytosol; cytoskeleton; membrane; extracellular	metabolic process; cellular component movement; cell division; cell organization and biogenesis; cell differentiation; development; transport; defense response; response to stimulus
	A2	B2	Sequence	# PSMs	# Proteins	# Protein Groups	Protein Group Accessions	Modifications	MH+ [Da]	q-Value	PEP	XCorr A2	XCorr B2	# Missed Cleavages
	High		SGPFGQIFRPDNFVFGQSGAGNNWAK	10	27	5	Q13885;Q9BVA1;P04350;P07437;Q8IWP6	N12(Deamidated)	2799.33	0	1.449e-07	7.45051		0
	High		GHYTEGAELVDSVLDVVRK	4	27	6	Q13885;Q9BVA1;Q13509;P07437;Q2NKY5;Q8IWP6		2087.07	0	3.141e-11	7.13074		1
	High		SGPFGQIFRPDNFVFGQSGAGNNWAK	6	27	5	Q13885;Q9BVA1;P04350;P07437;Q8IWP6		2798.34	0	1.478e-09	6.71207		0
	High		IREEYPDRIMNTFSVVPSPK	2	16	2	P07437;Q8IWP6		2378.22	0	8.068e-05	5.47379		2
	High		GHYTEGAELVDSVLDVVR	6	27	6	Q13885;Q9BVA1;Q13509;P07437;Q2NKY5;Q8IWP6		1958.98	0	3.109e-13	5.38569		0
	High		EAESCDCLQGFQLTHSLGGGTGSGMGTLLISK	2	22	4	P04350;P07437;Q3ZCM7;Q8IWP6	C5(Carbamidomethyl); C7(Carbamidomethyl); Q12(Deamidated)	3312.54	0	8.624e-10	5.30159		0
	High	High	LHFFMPGFAPLTSR	18	42	6	Q13885;Q9BVA1;P04350;P07437;Q3ZCM7;Q8IWP6	M5(Oxidation)	1636.83	0	4.226e-06	5.06099	3.18515	0
	High		IREEYPDRIMNTFSVVPSPK	5	16	2	P07437;Q8IWP6	M10(Oxidation)	2394.21	0	5.058e-05	4.9682		2
	High		MAVTFIGNSTAIQELFKR	1	17	1	P07437	M1(Oxidation)	2042.07	0	2.781e-09	4.92524		1
	High		MAVTFIGNSTAIQELFKR	1	17	1	P07437	N8(Deamidated)	2027.07	0	1.201e-09	4.90854		1
	High		LHFFMPGFAPLTSRGSQQYR	1	41	6	Q13885;Q9BVA1;P04350;P07437;Q3ZCM7;Q8IWP6	M5(Oxidation)	2356.17	0	9.503e-06	4.70967		1
	High		LTTPTYGDLNHLVSATMSGVTTCLR	1	29	5	Q13885;Q9BVA1;P04350;P07437;Q8IWP6	C23(Carbamidomethyl)	2708.34	0	1.826e-07	4.62162		0
	High		LHFFMPGFAPLTSR	12	42	6	Q13885;Q9BVA1;P04350;P07437;Q3ZCM7;Q8IWP6		1620.83	0	0.000338	4.60338		0
	High		HGRYLTVAAVFR	1	24	3	P04350;P07437;Q8IWP6		1389.77	0	1.723e-06	4.20465		1
	High		KEAESCDCLQGFQLTHSLGGGTGSGMGTLLISK	1	21	4	P04350;P07437;Q3ZCM7;Q8IWP6	C6(Carbamidomethyl); C8(Carbamidomethyl); Q10(Deamidated); Q13(Deamidated); M26(Oxidation)	3457.62	0	1.174e-08	4.20114		1
	High	High	NSSYFVEWIPNNVK	3	42	7	Q13885;Q9BVA1;Q13509;P04350;P07437;Q2NKY5;Q8IWP6		1696.83	0	4.345e-06	3.92645	2.18871	0
	High		LTTPTYGDLNHLVSATMSGVTTCLR	2	29	5	Q13885;Q9BVA1;P04350;P07437;Q8IWP6	N10(Deamidated); C23(Carbamidomethyl)	2709.31	0	7.112e-07	3.90013		0
	High		TLKLTTPTYGDLNHLVSATMSGVTTCLR	1	28	5	Q13885;Q9BVA1;P04350;P07437;Q8IWP6	N13(Deamidated); M20(Oxidation); C26(Carbamidomethyl)	3067.56	0	2.415e-05	3.82196		1
	High		LTTPTYGDLNHLVSATMSGVTTCLR	2	29	5	Q13885;Q9BVA1;P04350;P07437;Q8IWP6	N10(Deamidated); M17(Oxidation); C23(Carbamidomethyl)	2725.34	0	1.61e-07	3.81907		0
	High		SGPFGQIFRPDNFVFGQSGAGNNWAK	9	27	5	Q13885;Q9BVA1;P04350;P07437;Q8IWP6	Q17(Deamidated); N22(Deamidated)	2800.32	0	0.0001692	3.76059		0
	High	High	AILVDLEPGTMDSVR	5	20	4	Q13885;Q9BVA1;Q13509;P07437		1615.83	0	3.602e-06	3.75485	1.97893	0
	High	High	ALTVPELTQQVFDAK	5	13	1	P07437		1659.9	0	2.41e-05	3.59862	4.2323	0
	High		LHFFMPGFAPLTSRGSQQYR	2	41	6	Q13885;Q9BVA1;P04350;P07437;Q3ZCM7;Q8IWP6	Q17(Deamidated)	2341.17	0	0.0007131	3.39642		1
	High		FPGQLNADLRK	1	54	9	Q9H4B7;Q13885;Q9BVA1;Q13509;P04350;P07437;Q3ZCM7;Q8IWP6;Q2NKY5		1258.69	0	2.985e-05	3.39251		1
	High	High	LAVNMVPFPR	3	48	9	Q9H4B7;Q13885;Q9BVA1;Q13509;P04350;P07437;Q3ZCM7;Q8IWP6;Q2NKY5		1143.63	0	0.000105	3.29972	2.58707	0
	High	High	AILVDLEPGTMDSVR	12	20	4	Q13885;Q9BVA1;Q13509;P07437	M11(Oxidation)	1631.83	0	8.599e-07	3.1862	3.40799	0
	High	High	ISEQFTAMFR	2	37	6	Q13885;Q9BVA1;Q13509;P04350;P07437;Q8IWP6		1229.6	0	0.0002962	3.18116	2.75253	0
	High	High	LAVNMVPFPR	6	48	9	Q9H4B7;Q13885;Q9BVA1;Q13509;P04350;P07437;Q3ZCM7;Q8IWP6;Q2NKY5	M5(Oxidation)	1159.63	0	0.0008849	3.08439	2.80625	0
	High		MREIVHIQAGQCGNQIGAK	1	34	6	Q13885;Q9BVA1;Q13509;P07437;P04350;Q8IWP6	M1(Oxidation); C12(Carbamidomethyl)	2126.06	0	0.0001253	3.03255		1
	High	High	ISEQFTAMFR	3	37	6	Q13885;Q9BVA1;Q13509;P04350;P07437;Q8IWP6	M8(Oxidation)	1245.59	0	0.0005109	2.82785	2.953	0
	High		ISVYYNEATGGKYVPR	1	8	1	P07437		1816.91	0	4.74e-05	2.74715		1
	High		YLTVAAVFRGR	1	24	3	P04350;P07437;Q8IWP6		1252.72	0	0.0006787	2.68584		1
	High	High	YLTVAAVFR	4	24	3	P04350;P07437;Q8IWP6		1039.59	0	0.001483	2.68328	2.70237	0
	High		ISEQFTAMFRR	1	37	6	Q13885;Q9BVA1;Q13509;P04350;P07437;Q8IWP6		1385.7	0	0.0001641	2.67549		1
	High	High	NSSYFVEWIPNNVK	4	42	7	Q13885;Q9BVA1;Q13509;P04350;P07437;Q2NKY5;Q8IWP6	N11(Deamidated)	1697.81	0	0.0001507	2.67491	1.25935	0
	High	High	IMNTFSVVPSPK	2	28	4	Q13509;P04350;P07437;Q8IWP6		1319.7	0	0.0002672	2.64607	2.75454	0
	High		MAVTFIGNSTAIQELFKR	1	17	1	P07437	M1(Oxidation); N8(Deamidated); Q13(Deamidated)	2044.05	0	7.922e-06	2.52478		1
	High	High	FPGQLNADLR	7	54	9	Q9H4B7;Q13885;Q9BVA1;Q13509;P04350;P07437;Q3ZCM7;Q8IWP6;Q2NKY5		1130.6	0	0.0003587	2.40107	3.15351	0
	High		EAESCDCLQGFQLTHSLGGGTGSGMGTLLISK	1	22	4	P04350;P07437;Q3ZCM7;Q8IWP6	C5(Carbamidomethyl); C7(Carbamidomethyl); Q9(Deamidated); M25(Oxidation)	3328.53	0	3.528e-05	2.35338		0
	High	High	TAVCDIPPR	24	38	6	Q13885;Q9BVA1;P04350;P07437;Q3ZCM7;Q8IWP6	C4(Carbamidomethyl)	1028.52	0	7.342e-05	2.34438	2.67676	0
	High	High	ISVYYNEATGGK	2	8	1	P07437		1301.64	0	7.689e-06	2.19516	2.61269	0
	High		MREIVHIQAGQCGNQIGAK	2	34	6	Q13885;Q9BVA1;Q13509;P07437;P04350;Q8IWP6	M1(Oxidation); Q11(Deamidated); C12(Carbamidomethyl)	2127.06	0	0.003662	1.89678		1
	High		SGPFGQIFRPDNFVFGQSGAGNNWAK	1	27	5	Q13885;Q9BVA1;P04350;P07437;Q8IWP6	Q6(Deamidated); N12(Deamidated); N22(Deamidated)	2801.3	0	0.003814	1.68729		0
	High	High	EVDEQMLNVQNK	3	29	4	Q13885;Q9BVA1;P07437;Q8IWP6		1446.69	0	0.0002731	1.68378	1.4889	0
		High	MSMKEVDEQMLNVQNK	1	28	4	Q13885;Q9BVA1;P07437;Q8IWP6	M1(Oxidation); M3(Oxidation); M10(Oxidation)	1971.88	0	3.592e-05		3.21351	1
		High	EIVHIQAGQCGNQIGAK	1	34	6	Q13885;Q9BVA1;Q13509;P07437;P04350;Q8IWP6	C10(Carbamidomethyl)	1822.92	0	0.0002795		2.78071	0
		High	ISVYYNEATGGK	2	8	1	P07437	N6(Deamidated)	1302.62	0	6.858e-05		2.60722	0
		High	EVDEQMLNVQNK	1	29	4	Q13885;Q9BVA1;P07437;Q8IWP6	M6(Oxidation)	1462.68	0	0.000156		1.98753	0
		High	MAVTFIGNSTAIQELFK	1	17	1	P07437	M1(Oxidation)	1885.97	0	0.0005238		1.92769	0
	High	High	KLAVNMVPFPR	4	48	9	Q9H4B7;Q13885;Q9BVA1;Q13509;P04350;P07437;Q3ZCM7;Q8IWP6;Q2NKY5	M6(Oxidation)	1287.72	0.001	0.01343	2.47603	3.12298	1
	High	High	IMNTFSVVPSPK	2	28	4	Q13509;P04350;P07437;Q8IWP6	M2(Oxidation)	1335.7	0.001	0.0005743	2.30057	3.10365	0
	High	High	NMMAACDPR	4	48	8	Q13885;Q9BVA1;Q13509;P04350;P07437;Q3ZCM7;Q8IWP6;Q2NKY5	M2(Oxidation); C6(Carbamidomethyl)	1081.42	0.001	0.01518	1.79309	1.29915	0
	High		MSMKEVDEQMLNVQNK	1	28	4	Q13885;Q9BVA1;P07437;Q8IWP6		1923.9	0.001	0.009546	1.75961		1
	High		SGPFGQIFRPDNFVFGQSGAGNNWAK	1	27	5	Q13885;Q9BVA1;P04350;P07437;Q8IWP6	Q6(Deamidated); N12(Deamidated); Q17(Deamidated); N22(Deamidated)	2802.31	0.001	0.01745	1.71071		0
		High	KLAVNMVPFPR	1	48	9	Q9H4B7;Q13885;Q9BVA1;Q13509;P04350;P07437;Q3ZCM7;Q8IWP6;Q2NKY5	K1(Formyl); M6(Oxidation)	1315.72	0.001	0.0008004		2.5116	1
		High	FPGQLNADLR	2	54	9	Q9H4B7;Q13885;Q9BVA1;Q13509;P04350;P07437;Q3ZCM7;Q8IWP6;Q2NKY5	N6(Deamidated)	1131.58	0.001	0.0007714		2.39709	0
		High	LAVNMVPFPR	3	48	9	Q9H4B7;Q13885;Q9BVA1;Q13509;P04350;P07437;Q3ZCM7;Q8IWP6;Q2NKY5	N4(Deamidated); M5(Oxidation)	1160.61	0.001	0.002102		2.12352	0
	High		KLAVNMVPFPR	1	48	9	Q9H4B7;Q13885;Q9BVA1;Q13509;P04350;P07437;Q3ZCM7;Q8IWP6;Q2NKY5	N5(Deamidated)	1272.71	0.002	0.02759	2.13566		1
	High		ALTVPELTQQVFDAKNMMAACDPR	1	13	1	P07437	C21(Carbamidomethyl)	2706.31	0.002	0.02439	1.96734		1
		High	IMNTFSVVPSPK	3	28	4	Q13509;P04350;P07437;Q8IWP6	M2(Oxidation); N3(Deamidated)	1336.68	0.002	0.00459		1.97989	0
		High	MSMKEVDEQMLNVQNK	1	28	4	Q13885;Q9BVA1;P07437;Q8IWP6	Q9(Deamidated)	1924.88	0.002	0.004486		1.02552	1
	High		NMMAACDPR	1	48	8	Q13885;Q9BVA1;Q13509;P04350;P07437;Q3ZCM7;Q8IWP6;Q2NKY5	C6(Carbamidomethyl)	1065.43	0.003	0.03583	1.74039		0
	High	High	KLAVNMVPFPR	2	48	9	Q9H4B7;Q13885;Q9BVA1;Q13509;P04350;P07437;Q3ZCM7;Q8IWP6;Q2NKY5		1271.73	0.004	0.0473	1.47486	1.72236	1
		High	KLAVNMVPFPR	1	48	9	Q9H4B7;Q13885;Q9BVA1;Q13509;P04350;P07437;Q3ZCM7;Q8IWP6;Q2NKY5	N5(Deamidated); M6(Oxidation)	1288.71	0.004	0.04699		2.60599	1
		High	MAVTFIGNSTAIQELFK	1	17	1	P07437	M1(Oxidation); N8(Deamidated)	1886.96	0.004	0.04691		1.23172	0
H6VRF8	Keratin 1 OS=Homo sapiens GN=KRT1 PE=3 SV=1 - [H6VRF8_HUMAN]	403.334	48.45	37	140	621.502	63.82	47	281	644	66.013	8.11865	catalytic activity; motor activity; receptor activity; structural molecule activity; protein binding; transporter activity	extracellular; nucleus; cytoskeleton; membrane	defense response; metabolic process; regulation of biological process; response to stimulus; development; transport; coagulation
	A2	B2	Sequence	# PSMs	# Proteins	# Protein Groups	Protein Group Accessions	Modifications	MH+ [Da]	q-Value	PEP	XCorr A2	XCorr B2	# Missed Cleavages
	High		NKLNDLEDALQQAKEDLAR	3	8	2	;H6VRF8		2184.12	0	1.153e-12	7.32064		2
	High		NKLNDLEDALQQAKEDLAR	4	8	2	;H6VRF8	N4(Deamidated)	2185.11	0	4.294e-11	6.85272		2
	High	High	LNDLEDALQQAKEDLAR	2	8	2	;H6VRF8		1941.99	0	1.743e-11	6.79497	2.89687	1
	High		FLEQQNQVLQTKWELLQQVDTSTR	3	8	2	;H6VRF8		2932.51	0	8.685e-08	6.31239		1
	High		SLDLDSIIAEVKAQYEDIAQK	4	6	1	H6VRF8		2349.22	0	3.304e-09	5.58253		1
	High		SKAEAESLYQSKYEELQITAGR	2	8	2	;H6VRF8		2501.25	0	7.219e-07	5.55372		2
	High		THNLEPYFESFINNLR	9	8	2	;H6VRF8		1993.97	0	1.456e-07	5.42899		0
	High		FLEQQNQVLQTKWELLQQVDTSTR	22	8	2	;H6VRF8	Q10(Deamidated)	2933.52	0	7.879e-06	5.25427		1
	High		AEAESLYQSKYEELQITAGR	1	8	2	;H6VRF8		2286.12	0	7.731e-12	5.17539		1
	High		QISNLQQSISDAEQRGENALKDAK	1	8	2	;H6VRF8		2643.34	0	0.0005078	5.13566		2
	High		TNAENEFVTIKKDVDGAYMTK	1	8	2	;H6VRF8		2374.16	0	6.982e-07	5.07303		2
	High		THNLEPYFESFINNLRR	10	8	2	;H6VRF8	N13(Deamidated)	2151.06	0	1.258e-06	4.91935		1
	High	High	THNLEPYFESFINNLR	6	8	2	;H6VRF8	N13(Deamidated)	1994.96	0	2.745e-07	4.85142	1.06299	0
	High	High	QISNLQQSISDAEQRGENALK	2	8	2	;H6VRF8		2329.17	0	5.136e-09	4.72804	4.21902	1
	High		THNLEPYFESFINNLRR	10	8	2	;H6VRF8		2150.08	0	1.577e-05	4.64046		1
	High		TNAENEFVTIKKDVDGAYMTK	2	8	2	;H6VRF8	M19(Oxidation)	2390.16	0	8.199e-08	4.33688		2
	High		LDSELKNMQDMVEDYR	1	8	2	;H6VRF8		1985.9	0	7.62e-08	4.32729		1
	High	High	SLNNQFASFIDKVR	9	8	2	;H6VRF8	N4(Deamidated)	1639.84	0	7.572e-06	4.25226	1.42114	1
	High		SLVNLGGSKSISISVAR	1	7	2	;H6VRF8		1687.97	0	3.792e-08	3.9268		1
	High		EQIKSLNNQFASFIDKVR	1	8	2	;H6VRF8		2137.14	0	3.477e-05	3.9183		2
	High	High	SLNNQFASFIDKVR	7	8	2	;H6VRF8		1638.86	0	8.877e-07	3.90954	4.45112	1
	High		SLDLDSIIAEVKAQYEDIAQK	2	6	1	H6VRF8	Q14(Deamidated)	2350.22	0	2.007e-06	3.89822		1
	High	High	NKLNDLEDALQQAK	5	8	2	;H6VRF8		1599.83	0	0.0001798	3.87884	3.93289	1
	High		SLNNQFASFIDKVR	1	8	2	;H6VRF8	N3(Deamidated); N4(Deamidated)	1640.84	0	1.861e-06	3.79621		1
	High	High	FSSCGGGGGSFGAGGGFGSR	32	7	2	;H6VRF8	C4(Carbamidomethyl)	1765.73	0	1.239e-06	3.72448	4.89251	0
	High	High	TNAENEFVTIKK	4	8	2	;H6VRF8		1393.73	0	1.512e-05	3.68535	3.79703	1
	High		FLEQQNQVLQTKWELLQQVDTSTR	3	8	2	;H6VRF8	N6(Deamidated); Q10(Deamidated)	2934.5	0	0.0002575	3.61599		1
	High	High	WELLQQVDTSTR	9	8	2	;H6VRF8		1475.75	0	0.0002307	3.56541	3.69487	0
	High	High	QISNLQQSISDAEQR	6	8	2	;H6VRF8		1716.85	0	1.271e-07	3.51353	4.19515	0
	High		QISNLQQSISDAEQRGENALKDAK	1	8	2	;H6VRF8	N18(Deamidated)	2644.32	0	0.0001285	3.42539		2
	High	High	LALDLEIATYR	8	32	4	;H6VRF8;P14136;Q6KB66-2		1277.71	0	9.335e-06	3.2828	3.33072	0
	High	High	SLDLDSIIAEVK	17	7	2	;H6VRF8		1302.72	0	0.0005502	3.22884	3.37221	0
	High		LLRDYQELMNTKLALDLEIATYR	1	8	2	;H6VRF8	M9(Oxidation)	2798.47	0	0.0001698	3.18804		2
	High		SKAEAESLYQSKYEELQITAGR	1	8	2	;H6VRF8	Q10(Deamidated); Q17(Deamidated)	2503.24	0	0.001922	2.78931		2
	High	High	LLRDYQELMNTK	4	8	2	;H6VRF8		1523.79	0	0.003892	2.50959	3.139	1
	High		THNLEPYFESFINNLR	3	8	2	;H6VRF8	N3(Deamidated); N13(Deamidated)	1995.96	0	6.661e-05	2.26571		0
	High		SLDLDSIIAEVKAQYEDIAQKSK	2	6	1	H6VRF8		2564.35	0	8.765e-06	2.26095		2
	High	High	TLLEGEESR	6	8	2	;H6VRF8		1033.52	0	0.001327	2.17681	2.61836	0
	High	High	SGGGFSSGSAGIINYQR	4	8	2	;H6VRF8		1657.79	0	2.677e-05	2.17502	2.68877	0
	High	High	FLEQQNQVLQTK	10	12	5	;P35908;Q0IIN1;H6VRF8		1475.78	0	2.041e-06	2.0545	4.0615	0
	High	High	TNAENEFVTIK	3	8	2	;H6VRF8		1265.63	0	0.002505	2.02059	2.79178	0
	High	High	LNDLEDALQQAK	2	8	2	;H6VRF8		1357.7	0	2.756e-05	2.01959	3.51168	0
	High	High	AEAESLYQSK	3	8	2	;H6VRF8		1125.54	0	0.002517	1.90565	2.54558	0
	High	High	TNAENEFVTIKK	7	8	2	;H6VRF8	N2(Deamidated)	1394.72	0	3.108e-05	1.47929	4.15916	1
	High	High	NKYEDEINKR	5	26	5	;H6VRF8;P13647;B4DRR0;P04259		1308.65	0	2.911e-05	1.41027	4.23702	2
	High	High	MSGECAPNVSVSVSTSHTTISGGGSR	11	8	2	;H6VRF8	C5(Carbamidomethyl)	2565.17	0	1.389e-10	0.860738	6.05466	0
		High	GSYGSGGSSYGSGGGSYGSGGGGGGHGSYGSGSSSGGYR	2	7	2	;H6VRF8		3312.31	0	2.993e-13		8.73017	0
		High	MSGECAPNVSVSVSTSHTTISGGGSR	13	8	2	;H6VRF8	M1(Oxidation); C5(Carbamidomethyl)	2581.16	0	3.275e-10		6.76131	0
		High	GGGGGGYGSGGSSYGSGGGSYGSGGGGGGGR	2	8	2	;H6VRF8		2383.95	0	5.878e-10		6.49481	0
		High	MSGECAPNVSVSVSTSHTTISGGGSR	1	8	2	;H6VRF8	C5(Carbamidomethyl); N8(Deamidated)	2566.17	0	2.499e-10		6.48419	0
		High	SKAEAESLYQSKYEELQITAGR	2	8	2	;H6VRF8	K12(Formyl)	2529.25	0	1.019e-07		5.02789	2
		High	MSGECAPNVSVSVSTSHTTISGGGSR	2	8	2	;H6VRF8	M1(Oxidation); C5(Carbamidomethyl); N8(Deamidated)	2582.17	0	2.217e-06		4.05278	0
		High	SKAEAESLYQSK	4	8	2	;H6VRF8		1340.67	0	1.023e-05		3.89272	1
		High	NSKIEISELNR	1	8	2	;H6VRF8	K3(Formyl)	1330.7	0	9.516e-05		3.76616	1
		High	FLEQQNQVLQTK	7	12	5	;P35908;Q0IIN1;H6VRF8	Q7(Deamidated)	1476.77	0	0.0001608		3.45357	0
		High	NSKIEISELNR	2	8	2	;H6VRF8		1302.7	0	0.0003417		3.38663	1
		High	DVDGAYMTKVDLQAK	2	8	2	;H6VRF8	K9(Formyl)	1681.81	0	1.245e-05		3.3492	1
		High	KQISNLQQSISDAEQR	2	8	2	;H6VRF8	K1(Formyl)	1872.94	0	1.258e-05		3.29123	1
		High	QISNLQQSISDAEQR	5	8	2	;H6VRF8	N4(Deamidated)	1717.83	0	1.071e-05		3.27279	0
		High	LLRDYQELMNTK	3	8	2	;H6VRF8	M9(Oxidation)	1539.78	0	0.0002815		3.23591	1
		High	SLNNQFASFIDKVR	2	8	2	;H6VRF8	K12(Formyl)	1666.85	0	3.677e-07		3.14464	1
		High	SGGGFSSGSAGIINYQR	2	8	2	;H6VRF8	N14(Deamidated)	1658.78	0	3.887e-06		3.10553	0
		High	YEELQITAGR	8	9	3	;H6VRF8;P04259		1179.6	0	0.0001337		3.06823	0
		High	SLNNQFASFIDK	5	8	2	;H6VRF8		1383.69	0	8.645e-05		2.88908	0
		High	TNAENEFVTIKK	4	8	2	;H6VRF8	K11(Formyl)	1421.72	0	8.419e-05		2.84705	1
		High	NKLNDLEDALQQAK	3	8	2	;H6VRF8	N4(Deamidated)	1600.82	0	0.0002495		2.78228	1
		High	VDQLKSDQSR	1	8	2	;H6VRF8	K5(Formyl)	1203.59	0	0.0001121		2.67233	1
		High	NMQDMVEDYR	10	8	2	;H6VRF8	M2(Oxidation)	1316.52	0	0.0005585		2.66189	0
		High	TNAENEFVTIK	5	8	2	;H6VRF8	N2(Deamidated)	1266.62	0	0.000539		2.58763	0
		High	SLNNQFASFIDK	10	8	2	;H6VRF8	N3(Deamidated)	1384.67	0	7.415e-05		2.54921	0
		High	NMQDMVEDYR	8	8	2	;H6VRF8	M2(Oxidation); M5(Oxidation)	1332.52	0	0.0002253		2.53089	0
		High	AEAESLYQSKYEELQITAGR	1	8	2	;H6VRF8	K10(Formyl)	2314.12	0	4.227e-06		2.29841	1
		High	LDSELKNMQDMVEDYR	1	8	2	;H6VRF8	M11(Oxidation)	2001.89	0	0.0001458		2.12106	1
		High	NMQDMVEDYR	1	8	2	;H6VRF8		1300.53	0	9.179e-05		2.09249	0
	High		THNLEPYFESFINNLRR	1	8	2	;H6VRF8	N3(Deamidated); N13(Deamidated)	2152.07	0.001	0.02087	2.66331		1
	High	High	IEISELNR	5	10	4	;P35908;H6VRF8		973.53	0.001	0.006601	2.33237	2.6164	0
		High	SKAEAESLYQSK	1	8	2	;H6VRF8	K2(Formyl)	1368.66	0.001	0.001839		3.65426	1
		High	LDSELKNMQDMVEDYR	2	8	2	;H6VRF8	M8(Oxidation); M11(Oxidation)	2017.88	0.001	0.0006261		3.47799	1
		High	NKYEDEINKR	2	26	5	;H6VRF8;P13647;B4DRR0;P04259	K2(Formyl)	1336.65	0.001	0.0006996		3.34537	2
		High	KQISNLQQSISDAEQR	2	8	2	;H6VRF8		1844.95	0.001	0.0012		2.82308	1
		High	DVDGAYMTKVDLQAK	1	8	2	;H6VRF8	M7(Oxidation); K9(Formyl)	1697.81	0.001	0.000814		2.73248	1
		High	KDVDGAYMTK	1	8	2	;H6VRF8	K1(Formyl); M8(Oxidation)	1171.53	0.001	0.001775		2.20483	1
		High	NKLNDLEDALQQAK	1	8	2	;H6VRF8	K2(Formyl)	1627.83	0.001	0.001008		1.83064	1
		High	LDSELKNMQDMVEDYR	2	8	2	;H6VRF8	Q9(Deamidated)	1986.88	0.001	0.001011		1.46156	1
	High	High	AQYEDIAQK	3	7	1	H6VRF8		1065.52	0.002	0.02931	1.10213	2.41412	0
		High	KDVDGAYMTK	1	8	2	;H6VRF8	K1(Formyl)	1155.53	0.002	0.00461		2.42778	1
		High	SLNNQFASFIDKVR	5	8	2	;H6VRF8	N4(Deamidated); K12(Formyl)	1667.84	0.002	0.00487		1.69594	1
	High	High	SLVNLGGSK	5	7	2	;H6VRF8		874.499	0.003	0.02688	1.85561	1.89915	0
	High	High	SISISVAR	3	8	2	;H6VRF8		832.488	0.003	0.03279	1.73269	1.85107	0
		High	LRSEIDNVKK	1	8	2	;H6VRF8		1201.69	0.003	0.01099		3.12918	2
		High	AQYEDIAQKSK	2	7	1	H6VRF8	K9(Formyl)	1308.64	0.003	0.01318		3.02192	1
		High	LRSEIDNVKK	2	8	2	;H6VRF8	K10(Formyl)	1229.69	0.003	0.03274		2.45384	2
		High	YEDEINKR	1	37	8	;P35908;Q0IIN1;H6VRF8;P13647;B4DRR0;P04259		1066.52	0.003	0.007623		2.13605	1
		High	SLVNLGGSKSISISVAR	1	7	2	;H6VRF8	K9(Formyl)	1715.96	0.003	0.009626		1.97318	1
		High	TNAENEFVTIKK	2	8	2	;H6VRF8	N2(Deamidated); N5(Deamidated)	1395.69	0.003	0.02369		1.88844	1
		High	IEISELNR	1	10	4	;P35908;H6VRF8	N7(Deamidated)	974.512	0.003	0.01153		1.87759	0
		High	GENALKDAK	1	8	2	;H6VRF8	K6(Formyl)	973.495	0.003	0.03339		1.85613	1
		High	EQIKSLNNQFASFIDK	1	8	2	;H6VRF8	K4(Formyl)	1909.96	0.003	0.01315		1.77281	1
		High	AQYEDIAQK	1	7	1	H6VRF8	Q2(Deamidated)	1066.51	0.003	0.0153		1.68449	0
		High	DYQELMNTK	1	8	2	;H6VRF8	M6(Oxidation)	1157.51	0.003	0.03009		1.49427	0
		High	LDSELKNMQDMVEDYR	2	8	2	;H6VRF8	M8(Oxidation); Q9(Deamidated); M11(Oxidation)	2018.87	0.003	0.01464		1.48075	1
		High	DYQELMNTK	1	8	2	;H6VRF8		1141.52	0.003	0.01633		1.26087	0
		High	DVDGAYMTK	7	8	2	;H6VRF8	M7(Oxidation)	1015.44	0.004	0.0469		1.89568	0
		High	RVDQLKSDQSR	1	8	2	;H6VRF8	K6(Formyl)	1359.7	0.005	0.05595		1.93873	2
		High	DVDGAYMTK	1	8	2	;H6VRF8		999.445	0.009	0.09917		1.58845	0
P04264	Keratin, type II cytoskeletal 1 OS=Homo sapiens GN=KRT1 PE=1 SV=6 [K2C1_HUMAN]	380.841	47.12	34	131	613.975	65.16	46	277	643	65.8469	8.11865
	A2	B2	Sequence	# PSMs	# Proteins	# Protein Groups	Protein Group Accessions	Modifications	MH+ [Da]	q-Value	PEP	XCorr A2	XCorr B2	# Missed Cleavages
	High		NKLNDLEDALQQAKEDLAR	3	8	2	;H6VRF8		2184.12	0	1.153e-12	7.32064		2
	High		NKLNDLEDALQQAKEDLAR	4	8	2	;H6VRF8	N4(Deamidated)	2185.11	0	4.294e-11	6.85272		2
	High	High	LNDLEDALQQAKEDLAR	2	8	2	;H6VRF8		1941.99	0	1.743e-11	6.79497	2.89687	1
	High		FLEQQNQVLQTKWELLQQVDTSTR	3	8	2	;H6VRF8		2932.51	0	8.685e-08	6.31239		1
	High		SKAEAESLYQSKYEELQITAGR	2	8	2	;H6VRF8		2501.25	0	7.219e-07	5.55372		2
	High		THNLEPYFESFINNLR	9	8	2	;H6VRF8		1993.97	0	1.456e-07	5.42899		0
	High		FLEQQNQVLQTKWELLQQVDTSTR	22	8	2	;H6VRF8	Q10(Deamidated)	2933.52	0	7.879e-06	5.25427		1
	High		AEAESLYQSKYEELQITAGR	1	8	2	;H6VRF8		2286.12	0	7.731e-12	5.17539		1
	High		QISNLQQSISDAEQRGENALKDAK	1	8	2	;H6VRF8		2643.34	0	0.0005078	5.13566		2
	High		TNAENEFVTIKKDVDGAYMTK	1	8	2	;H6VRF8		2374.16	0	6.982e-07	5.07303		2
	High		THNLEPYFESFINNLRR	10	8	2	;H6VRF8	N13(Deamidated)	2151.06	0	1.258e-06	4.91935		1
	High	High	THNLEPYFESFINNLR	6	8	2	;H6VRF8	N13(Deamidated)	1994.96	0	2.745e-07	4.85142	1.06299	0
	High	High	QISNLQQSISDAEQRGENALK	2	8	2	;H6VRF8		2329.17	0	5.136e-09	4.72804	4.21902	1
	High		THNLEPYFESFINNLRR	10	8	2	;H6VRF8		2150.08	0	1.577e-05	4.64046		1
	High		TNAENEFVTIKKDVDGAYMTK	2	8	2	;H6VRF8	M19(Oxidation)	2390.16	0	8.199e-08	4.33688		2
	High		LDSELKNMQDMVEDYR	1	8	2	;H6VRF8		1985.9	0	7.62e-08	4.32729		1
	High	High	SLNNQFASFIDKVR	9	8	2	;H6VRF8	N4(Deamidated)	1639.84	0	7.572e-06	4.25226	1.42114	1
	High		SLVNLGGSKSISISVAR	1	7	2	;H6VRF8		1687.97	0	3.792e-08	3.9268		1
	High		EQIKSLNNQFASFIDKVR	1	8	2	;H6VRF8		2137.14	0	3.477e-05	3.9183		2
	High	High	SLNNQFASFIDKVR	7	8	2	;H6VRF8		1638.86	0	8.877e-07	3.90954	4.45112	1
	High	High	NKLNDLEDALQQAK	5	8	2	;H6VRF8		1599.83	0	0.0001798	3.87884	3.93289	1
	High		SLNNQFASFIDKVR	1	8	2	;H6VRF8	N3(Deamidated); N4(Deamidated)	1640.84	0	1.861e-06	3.79621		1
	High	High	FSSCGGGGGSFGAGGGFGSR	32	7	2	;H6VRF8	C4(Carbamidomethyl)	1765.73	0	1.239e-06	3.72448	4.89251	0
	High	High	TNAENEFVTIKK	4	8	2	;H6VRF8		1393.73	0	1.512e-05	3.68535	3.79703	1
	High		FLEQQNQVLQTKWELLQQVDTSTR	3	8	2	;H6VRF8	N6(Deamidated); Q10(Deamidated)	2934.5	0	0.0002575	3.61599		1
	High	High	WELLQQVDTSTR	9	8	2	;H6VRF8		1475.75	0	0.0002307	3.56541	3.69487	0
	High	High	QISNLQQSISDAEQR	6	8	2	;H6VRF8		1716.85	0	1.271e-07	3.51353	4.19515	0
	High		QISNLQQSISDAEQRGENALKDAK	1	8	2	;H6VRF8	N18(Deamidated)	2644.32	0	0.0001285	3.42539		2
	High	High	LALDLEIATYR	8	32	4	;H6VRF8;P14136;Q6KB66-2		1277.71	0	9.335e-06	3.2828	3.33072	0
	High	High	SLDLDSIIAEVK	17	7	2	;H6VRF8		1302.72	0	0.0005502	3.22884	3.37221	0
	High		LLRDYQELMNTKLALDLEIATYR	1	8	2	;H6VRF8	M9(Oxidation)	2798.47	0	0.0001698	3.18804		2
	High		SKAEAESLYQSKYEELQITAGR	1	8	2	;H6VRF8	Q10(Deamidated); Q17(Deamidated)	2503.24	0	0.001922	2.78931		2
	High	High	LLRDYQELMNTK	4	8	2	;H6VRF8		1523.79	0	0.003892	2.50959	3.139	1
	High		THNLEPYFESFINNLR	3	8	2	;H6VRF8	N3(Deamidated); N13(Deamidated)	1995.96	0	6.661e-05	2.26571		0
	High	High	TLLEGEESR	6	8	2	;H6VRF8		1033.52	0	0.001327	2.17681	2.61836	0
	High	High	SGGGFSSGSAGIINYQR	4	8	2	;H6VRF8		1657.79	0	2.677e-05	2.17502	2.68877	0
	High	High	FLEQQNQVLQTK	10	12	5	;P35908;Q0IIN1;H6VRF8		1475.78	0	2.041e-06	2.0545	4.0615	0
	High	High	TNAENEFVTIK	3	8	2	;H6VRF8		1265.63	0	0.002505	2.02059	2.79178	0
	High	High	LNDLEDALQQAK	2	8	2	;H6VRF8		1357.7	0	2.756e-05	2.01959	3.51168	0
	High	High	AEAESLYQSK	3	8	2	;H6VRF8		1125.54	0	0.002517	1.90565	2.54558	0
	High	High	TNAENEFVTIKK	7	8	2	;H6VRF8	N2(Deamidated)	1394.72	0	3.108e-05	1.47929	4.15916	1
	High	High	NKYEDEINKR	5	26	5	;H6VRF8;P13647;B4DRR0;P04259		1308.65	0	2.911e-05	1.41027	4.23702	2
	High	High	MSGECAPNVSVSVSTSHTTISGGGSR	11	8	2	;H6VRF8	C5(Carbamidomethyl)	2565.17	0	1.389e-10	0.860738	6.05466	0
		High	GSYGSGGSSYGSGGGSYGSGGGGGGHGSYGSGSSSGGYR	2	7	2	;H6VRF8		3312.31	0	2.993e-13		8.73017	0
		High	MSGECAPNVSVSVSTSHTTISGGGSR	13	8	2	;H6VRF8	M1(Oxidation); C5(Carbamidomethyl)	2581.16	0	3.275e-10		6.76131	0
		High	GGGGGGYGSGGSSYGSGGGSYGSGGGGGGGR	2	8	2	;H6VRF8		2383.95	0	5.878e-10		6.49481	0
		High	MSGECAPNVSVSVSTSHTTISGGGSR	1	8	2	;H6VRF8	C5(Carbamidomethyl); N8(Deamidated)	2566.17	0	2.499e-10		6.48419	0
		High	SKAEAESLYQSKYEELQITAGR	2	8	2	;H6VRF8	K12(Formyl)	2529.25	0	1.019e-07		5.02789	2
		High	MSGECAPNVSVSVSTSHTTISGGGSR	2	8	2	;H6VRF8	M1(Oxidation); C5(Carbamidomethyl); N8(Deamidated)	2582.17	0	2.217e-06		4.05278	0
		High	SKAEAESLYQSK	4	8	2	;H6VRF8		1340.67	0	1.023e-05		3.89272	1
		High	NSKIEISELNR	1	8	2	;H6VRF8	K3(Formyl)	1330.7	0	9.516e-05		3.76616	1
		High	FLEQQNQVLQTK	7	12	5	;P35908;Q0IIN1;H6VRF8	Q7(Deamidated)	1476.77	0	0.0001608		3.45357	0
		High	NSKIEISELNR	2	8	2	;H6VRF8		1302.7	0	0.0003417		3.38663	1
		High	DVDGAYMTKVDLQAK	2	8	2	;H6VRF8	K9(Formyl)	1681.81	0	1.245e-05		3.3492	1
		High	KQISNLQQSISDAEQR	2	8	2	;H6VRF8	K1(Formyl)	1872.94	0	1.258e-05		3.29123	1
		High	QISNLQQSISDAEQR	5	8	2	;H6VRF8	N4(Deamidated)	1717.83	0	1.071e-05		3.27279	0
		High	LLRDYQELMNTK	3	8	2	;H6VRF8	M9(Oxidation)	1539.78	0	0.0002815		3.23591	1
		High	SLNNQFASFIDKVR	2	8	2	;H6VRF8	K12(Formyl)	1666.85	0	3.677e-07		3.14464	1
		High	SGGGFSSGSAGIINYQR	2	8	2	;H6VRF8	N14(Deamidated)	1658.78	0	3.887e-06		3.10553	0
		High	YEELQITAGR	8	9	3	;H6VRF8;P04259		1179.6	0	0.0001337		3.06823	0
		High	SLNNQFASFIDK	5	8	2	;H6VRF8		1383.69	0	8.645e-05		2.88908	0
		High	TNAENEFVTIKK	4	8	2	;H6VRF8	K11(Formyl)	1421.72	0	8.419e-05		2.84705	1
		High	NKLNDLEDALQQAK	3	8	2	;H6VRF8	N4(Deamidated)	1600.82	0	0.0002495		2.78228	1
		High	VDQLKSDQSR	1	8	2	;H6VRF8	K5(Formyl)	1203.59	0	0.0001121		2.67233	1
		High	NMQDMVEDYR	10	8	2	;H6VRF8	M2(Oxidation)	1316.52	0	0.0005585		2.66189	0
		High	TNAENEFVTIK	5	8	2	;H6VRF8	N2(Deamidated)	1266.62	0	0.000539		2.58763	0
		High	SLNNQFASFIDK	10	8	2	;H6VRF8	N3(Deamidated)	1384.67	0	7.415e-05		2.54921	0
		High	NMQDMVEDYR	8	8	2	;H6VRF8	M2(Oxidation); M5(Oxidation)	1332.52	0	0.0002253		2.53089	0
		High	AEAESLYQSKYEELQITAGR	1	8	2	;H6VRF8	K10(Formyl)	2314.12	0	4.227e-06		2.29841	1
		High	LDSELKNMQDMVEDYR	1	8	2	;H6VRF8	M11(Oxidation)	2001.89	0	0.0001458		2.12106	1
		High	NMQDMVEDYR	1	8	2	;H6VRF8		1300.53	0	9.179e-05		2.09249	0
	High		THNLEPYFESFINNLRR	1	8	2	;H6VRF8	N3(Deamidated); N13(Deamidated)	2152.07	0.001	0.02087	2.66331		1
	High	High	IEISELNR	5	10	4	;P35908;H6VRF8		973.53	0.001	0.006601	2.33237	2.6164	0
		High	SKAEAESLYQSK	1	8	2	;H6VRF8	K2(Formyl)	1368.66	0.001	0.001839		3.65426	1
		High	LDSELKNMQDMVEDYR	2	8	2	;H6VRF8	M8(Oxidation); M11(Oxidation)	2017.88	0.001	0.0006261		3.47799	1
		High	NKYEDEINKR	2	26	5	;H6VRF8;P13647;B4DRR0;P04259	K2(Formyl)	1336.65	0.001	0.0006996		3.34537	2
		High	KQISNLQQSISDAEQR	2	8	2	;H6VRF8		1844.95	0.001	0.0012		2.82308	1
		High	DVDGAYMTKVDLQAK	1	8	2	;H6VRF8	M7(Oxidation); K9(Formyl)	1697.81	0.001	0.000814		2.73248	1
		High	KDVDGAYMTK	1	8	2	;H6VRF8	K1(Formyl); M8(Oxidation)	1171.53	0.001	0.001775		2.20483	1
		High	NKLNDLEDALQQAK	1	8	2	;H6VRF8	K2(Formyl)	1627.83	0.001	0.001008		1.83064	1
		High	LDSELKNMQDMVEDYR	2	8	2	;H6VRF8	Q9(Deamidated)	1986.88	0.001	0.001011		1.46156	1
		High	KDVDGAYMTK	1	8	2	;H6VRF8	K1(Formyl)	1155.53	0.002	0.00461		2.42778	1
		High	GSSSGGVKSSGGSSSVR	1	1	1		K8(Formyl)	1510.71	0.002	0.003337		1.81406	1
		High	SLNNQFASFIDKVR	5	8	2	;H6VRF8	N4(Deamidated); K12(Formyl)	1667.84	0.002	0.00487		1.69594	1
	High	High	SLVNLGGSK	5	7	2	;H6VRF8		874.499	0.003	0.02688	1.85561	1.89915	0
	High	High	SISISVAR	3	8	2	;H6VRF8		832.488	0.003	0.03279	1.73269	1.85107	0
		High	LRSEIDNVKK	1	8	2	;H6VRF8		1201.69	0.003	0.01099		3.12918	2
		High	LRSEIDNVKK	2	8	2	;H6VRF8	K10(Formyl)	1229.69	0.003	0.03274		2.45384	2
		High	YEDEINKR	1	37	8	;P35908;Q0IIN1;H6VRF8;P13647;B4DRR0;P04259		1066.52	0.003	0.007623		2.13605	1
		High	SLVNLGGSKSISISVAR	1	7	2	;H6VRF8	K9(Formyl)	1715.96	0.003	0.009626		1.97318	1
		High	TNAENEFVTIKK	2	8	2	;H6VRF8	N2(Deamidated); N5(Deamidated)	1395.69	0.003	0.02369		1.88844	1
		High	IEISELNR	1	10	4	;P35908;H6VRF8	N7(Deamidated)	974.512	0.003	0.01153		1.87759	0
		High	GENALKDAK	1	8	2	;H6VRF8	K6(Formyl)	973.495	0.003	0.03339		1.85613	1
		High	EQIKSLNNQFASFIDK	1	8	2	;H6VRF8	K4(Formyl)	1909.96	0.003	0.01315		1.77281	1
		High	DYQELMNTK	1	8	2	;H6VRF8	M6(Oxidation)	1157.51	0.003	0.03009		1.49427	0
		High	LDSELKNMQDMVEDYR	2	8	2	;H6VRF8	M8(Oxidation); Q9(Deamidated); M11(Oxidation)	2018.87	0.003	0.01464		1.48075	1
		High	DYQELMNTK	1	8	2	;H6VRF8		1141.52	0.003	0.01633		1.26087	0
		High	DVDGAYMTK	7	8	2	;H6VRF8	M7(Oxidation)	1015.44	0.004	0.0469		1.89568	0
		High	RVDQLKSDQSR	1	8	2	;H6VRF8	K6(Formyl)	1359.7	0.005	0.05595		1.93873	2
		High	DVDGAYMTK	1	8	2	;H6VRF8		999.445	0.009	0.09917		1.58845	0
P13645	Keratin, type I cytoskeletal 10 OS=Homo sapiens GN=KRT10 PE=1 SV=6 - [K1C10_HUMAN]	282.375	55.48	33	125	349.766	57.71	34	173	584	58.7917	5.21143	structural molecule activity	extracellular; nucleus; cytoplasm; cytoskeleton; membrane	development; cell differentiation; response to stimulus
	A2	B2	Sequence	# PSMs	# Proteins	# Protein Groups	Protein Group Accessions	Modifications	MH+ [Da]	q-Value	PEP	XCorr A2	XCorr B2	# Missed Cleavages
	High		TIDDLKNQILNLTTDNANILLQIDNAR	3	2	1	P13645		3052.63	0	1.789e-11	7.29954		1
	High	High	NVSTGDVNVEMNAAPGVDLTQLLNNMR	6	2	1	P13645		2872.39	0	2.89e-08	5.86324	1.77531	0
	High		ADLEMQIESLTEELAYLKK	2	2	1	P13645	M5(Oxidation)	2240.14	0	3.214e-10	5.55871		1
	High	High	NVSTGDVNVEMNAAPGVDLTQLLNNMR	5	2	1	P13645	M11(Oxidation)	2888.39	0	5.863e-08	5.46858	3.3289	0
	High		LAADDFRLKYENEVALR	2	2	1	P13645		2023.06	0	1.398e-06	5.29725		2
	High	High	NVSTGDVNVEMNAAPGVDLTQLLNNMR	13	2	1	P13645	N24(Deamidated)	2873.37	0	9.602e-09	5.04676	1.90133	0
	High	High	GSLGGGFSSGGFSGGSFSR	6	2	1	P13645		1707.77	0	5.161e-09	4.97219	4.42241	0
	High		ADLEMQIESLTEELAYLKK	3	2	1	P13645		2224.13	0	8.907e-08	4.93224		1
	High		VTMQNLNDRLASYLDKVR	1	4	3	P13645;P02533;P08779	M3(Oxidation)	2152.12	0	5.852e-08	4.88514		2
	High	High	NQILNLTTDNANILLQIDNAR	3	2	1	P13645		2367.26	0	1.531e-06	4.66274	2.75657	0
	High		VTMQNLNDRLASYLDKVR	3	4	3	P13645;P02533;P08779	N7(Deamidated)	2137.11	0	6.762e-07	4.62354		2
	High		SQYEQLAEQNRKDAEAWFNEK	1	2	1	P13645	Q5(Deamidated)	2585.21	0	5.168e-06	4.51858		2
	High	High	GSSGGGCFGGSSGGYGGLGGFGGGSFR	7	1	1	P13645	C7(Carbamidomethyl)	2342.98	0	1.324e-07	4.40514	5.39056	0
	High		NVSTGDVNVEMNAAPGVDLTQLLNNMR	13	2	1	P13645	N12(Deamidated); N24(Deamidated)	2874.36	0	0.00327	4.38926		0
	High		SQYEQLAEQNRKDAEAWFNEK	2	2	1	P13645		2584.2	0	1.109e-05	4.34613		2
	High		YYKTIDDLKNQILNLTTDNANILLQIDNAR	1	2	1	P13645	N19(Deamidated); N21(Deamidated)	3508.84	0	6.055e-09	4.27058		2
	High		VLDELTLTKADLEMQIESLTEELAYLKK	1	2	1	P13645	M14(Oxidation); Q15(Deamidated)	3253.72	0	3.539e-07	4.22835		2
	High		VTMQNLNDRLASYLDKVR	3	4	3	P13645;P02533;P08779		2136.11	0	2.767e-06	4.14972		2
	High	High	NVSTGDVNVEMNAAPGVDLTQLLNNMR	4	2	1	P13645	M11(Oxidation); N12(Deamidated); M26(Oxidation)	2905.38	0	1.415e-05	4.09364	3.56753	0
	High		VTMQNLNDRLASYLDK	1	4	3	P13645;P02533;P08779	N7(Deamidated)	1881.94	0	0.0003391	4.05871		1
	High	High	SKELTTEIDNNIEQISSYK	8	2	1	P13645	N10(Deamidated)	2213.08	0	9.136e-07	3.98632	4.63596	1
	High		ALEESNYELEGKIKEWYEK	2	2	1	P13645		2358.16	0	5.1e-06	3.77071		2
	High		VTMQNLNDRLASYLDK	1	4	3	P13645;P02533;P08779		1880.95	0	0.0001462	3.62279		1
	High	High	NVQALEIELQSQLALK	7	2	1	P13645		1797.01	0	5.235e-06	3.5267	3.81186	0
	High		VTMQNLNDRLASYLDKVR	2	4	3	P13645;P02533;P08779	M3(Oxidation); N7(Deamidated)	2153.1	0	7.244e-06	3.42206		2
	High		TIDDLKNQILNLTTDNANILLQIDNAR	10	2	1	P13645	Q8(Deamidated); N16(Deamidated)	3054.61	0	6.982e-08	3.26021		1
	High		VTMQNLNDRLASYLDK	1	4	3	P13645;P02533;P08779	Q4(Deamidated); N7(Deamidated)	1882.94	0	3.345e-06	3.09123		1
	High	High	NVSTGDVNVEMNAAPGVDLTQLLNNMR	8	2	1	P13645	Q21(Deamidated); M26(Oxidation)	2889.37	0	3.439e-06	2.812	2.92801	0
	High		SQYEQLAEQNRKDAEAWFNEK	1	2	1	P13645	Q9(Deamidated); N10(Deamidated)	2586.19	0	0.0006621	2.80557		2
	High	High	ALEESNYELEGK	7	2	1	P13645		1381.65	0	0.0001994	2.61332	3.30333	0
	High	High	SQYEQLAEQNRK	7	2	1	P13645		1493.73	0	0.0004339	2.30269	3.78959	1
	High	High	QSLEASLAETEGR	5	2	1	P13645		1390.68	0	2.093e-05	2.18145	3.95864	0
	High	High	SQYEQLAEQNR	5	2	1	P13645		1365.64	0	4.483e-05	2.14287	3.40036	0
	High	High	LKYENEVALR	11	2	1	P13645		1234.68	0	0.0001561	2.02768	3.77559	1
	High		TIDDLKNQILNLTTDNANILLQIDNAR	2	2	1	P13645	Q8(Deamidated); N16(Deamidated); N25(Deamidated)	3055.61	0	0.0006183	1.88978		1
	High	High	QSVEADINGLRR	9	10	1	P13645	N8(Deamidated)	1358.7	0	0.00102	1.87445	3.10824	1
	High		YCVQLSQIQAQISALEEQLQQIR	1	2	1	P13645	C2(Carbamidomethyl)	2746.43	0	5.039e-05	1.85271		0
	High	High	LENEIQTYR	2	2	1	P13645		1165.59	0	0.000404	1.80538	2.94722	0
	High	High	SLLEGEGSSGGGGR	4	2	1	P13645		1262.6	0	0.0001229	1.80173	3.31099	0
	High	High	NHEEEMKDLR	5	2	1	P13645		1300.6	0	0.002341	1.78693	2.96524	1
	High	High	LKYENEVALR	5	2	1	P13645	N5(Deamidated)	1235.66	0	0.000314	1.74636	3.36285	1
	High	High	SQYEQLAEQNRK	7	2	1	P13645	Q9(Deamidated)	1494.71	0	0.0001736	1.67909	3.26541	1
	High	High	YENEVALR	3	2	1	P13645		993.499	0	0.00306	1.58275	2.2917	0
	High	High	VTMQNLNDR	11	7	3	P13645;P02533;P08779	M3(Oxidation)	1106.53	0	0.0004623	1.58067	2.50954	0
		High	SKELTTEIDNNIEQISSYK	2	2	1	P13645		2212.1	0	4.548e-06		5.18885	1
		High	AETECQNTEYQQLLDIK	4	2	1	P13645	C5(Carbamidomethyl)	2082.96	0	2.121e-08		5.15709	0
		High	ELTTEIDNNIEQISSYK	5	2	1	P13645		1996.97	0	3.123e-09		4.09943	0
		High	ELTTEIDNNIEQISSYK	7	2	1	P13645	N8(Deamidated)	1997.95	0	5.527e-07		4.05122	0
		High	SGGGGGGGGCGGGGGVSSLR	1	2	1	P13645	C10(Carbamidomethyl)	1549.68	0	5.331e-05		3.66113	0
		High	NVSTGDVNVEMNAAPGVDLTQLLNNMR	1	2	1	P13645	M11(Oxidation); M26(Oxidation)	2904.38	0	1.368e-06		3.42974	0
		High	QSVEADINGLR	2	11	2	P13645;Q2M2I5	N8(Deamidated)	1202.6	0	0.0002522		3.27046	0
		High	ISSSKGSLGGGFSSGGFSGGSFSR	2	2	1	P13645	K5(Formyl)	2238.05	0	8.307e-05		3.05668	1
		High	AETECQNTEYQQLLDIKIR	1	2	1	P13645	C5(Carbamidomethyl); K17(Formyl)	2380.14	0	0.0003365		2.2307	1
		High	ALEESNYELEGK	1	2	1	P13645	N6(Deamidated)	1382.63	0	0.000216		2.00164	0
		High	ALEESNYELEGKIK	1	2	1	P13645	K12(Formyl)	1650.82	0	0.0001534		1.93701	1
		High	NQILNLTTDNANILLQIDNAR	3	2	1	P13645	N10(Deamidated)	2368.24	0	0.0002684		1.31551	0
	High		ADLEMQIESLTEELAYLK	1	2	1	P13645	M5(Oxidation)	2112.04	0.001	0.0172	2.97132		0
	High		NVSTGDVNVEMNAAPGVDLTQLLNNMR	1	2	1	P13645	N12(Deamidated); Q21(Deamidated); M26(Oxidation)	2890.36	0.001	0.01039	2.84906		0
	High		ADLEMQIESLTEELAYLK	3	2	1	P13645		2096.04	0.001	0.00484	2.55302		0
	High	High	IRLENEIQTYR	4	2	1	P13645		1434.77	0.001	0.005432	2.40275	3.41164	1
	High	High	VLDELTLTK	5	3	1	P13645		1031.6	0.001	0.002311	2.30277	2.36615	0
	High	High	QSVEADINGLRR	4	10	1	P13645		1357.72	0.001	0.01017	2.16145	2.85487	1
	High	High	VTMQNLNDR	3	7	3	P13645;P02533;P08779		1090.53	0.001	0.008509	2.0581	2.82433	0
	High	High	LAADDFR	2	24	5	P13645;P02533;P08779;Q04695;Q2M2I5		807.399	0.001	0.02108	1.96033	2.00448	0
	High	High	LASYLDK	3	17	5	P13645;P35527;P02533;P08779;Q04695		809.44	0.001	0.01483	1.55393	1.3856	0
		High	QSVEADINGLR	2	11	2	P13645;Q2M2I5		1201.62	0.001	0.0009989		3.52551	0
		High	KDAEAWFNEK	1	3	1	P13645	K1(Formyl)	1265.58	0.001	0.0006436		2.80793	1
		High	VTMQNLNDR	3	7	3	P13645;P02533;P08779	N7(Deamidated)	1091.52	0.001	0.0007996		2.72765	0
		High	LKYENEVALR	1	2	1	P13645	K2(Formyl)	1262.67	0.001	0.0007793		2.48533	1
		High	LASYLDKVR	2	15	4	P13645;P02533;P08779;Q04695	K7(Formyl)	1092.6	0.001	0.001642		2.36644	1
		High	VTMQNLNDR	4	7	3	P13645;P02533;P08779	M3(Oxidation); N7(Deamidated)	1107.51	0.001	0.001358		2.18507	0
		High	NHEEEMKDLR	3	2	1	P13645	M6(Oxidation)	1316.59	0.002	0.005026		1.90126	1
		High	AETECQNTEYQQLLDIK	6	2	1	P13645	C5(Carbamidomethyl); N7(Deamidated)	2083.94	0.002	0.00536		1.28066	0
	High	High	DAEAWFNEK	4	5	1	P13645		1109.49	0.003	0.03753	2.4498	2.52649	0
		High	DAEAWFNEK	3	5	1	P13645	N7(Deamidated)	1110.48	0.003	0.02335		2.26325	0
		High	YENEVALR	1	2	1	P13645	N3(Deamidated)	994.483	0.003	0.01106		2.00362	0
		High	SEITELR	2	2	1	P13645		847.452	0.003	0.02682		1.92205	0
		High	IRLENEIQTYR	1	2	1	P13645	N5(Deamidated)	1435.75	0.003	0.008673		1.92173	1
		High	LASYLDKVR	3	15	4	P13645;P02533;P08779;Q04695		1064.61	0.003	0.02538		1.46781	1
		High	YSSSKHYSSSR	1	2	1	P13645	K5(Formyl)	1316.59	0.003	0.0107		1.46585	1
		High	YYKTIDDLK	1	2	1	P13645	K3(Formyl)	1186.6	0.004	0.05164		2.04825	1
Q71U36-2	Isoform 2 of Tubulin alpha-1A chain OS=Homo sapiens GN=TUBA1A - [TBA1A_HUMAN]	263.644	69.95	29	86	116.589	63.22	21	69	416	46.2678	5.08447	catalytic activity; structural molecule activity; protein binding; nucleotide binding	nucleus; cytoplasm; cytosol; cytoskeleton; extracellular	metabolic process; cellular component movement; transport; cell organization and biogenesis; cell division
	A2	B2	Sequence	# PSMs	# Proteins	# Protein Groups	Protein Group Accessions	Modifications	MH+ [Da]	q-Value	PEP	XCorr A2	XCorr B2	# Missed Cleavages
	High	High	QLFHPEQLITGKEDAANNYAR	8	32	3	Q71U36-2;A8MUB1;Q9NY65	N17(Deamidated)	2416.19	0	2.535e-07	7.06599	1.18572	1
	High		QLFHPEQLITGKEDAANNYAR	4	32	3	Q71U36-2;A8MUB1;Q9NY65		2415.21	0	3.369e-07	6.7671		1
	High	High	AFVHWYVGEGMEEGEFSEAR	2	22	3	Q71U36-2;A8MUB1;Q9NY65	M11(Oxidation)	2346.01	0	1.22e-05	5.05799	4.2895	0
	High		TIGGGDDSFNTFFSETGAGKHVPR	2	24	1	Q71U36-2		2497.17	0	4.452e-08	4.84949		1
	High		AFVHWYVGEGMEEGEFSEAR	1	22	3	Q71U36-2;A8MUB1;Q9NY65		2330.02	0	2.611e-06	4.67465		0
	High		AVFVDLEPTVIDEVRTGTYR	4	19	1	Q71U36-2		2280.19	0	8.097e-07	4.55759		1
	High	High	AVCMLSNTTAIAEAWAR	4	22	3	Q71U36-2;A8MUB1;Q9NY65	C3(Carbamidomethyl)	1864.91	0	1.587e-08	4.53269	2.06585	0
	High	High	IHFPLATYAPVISAEK	13	20	2	Q71U36-2;A8MUB1		1756.96	0	0.0001322	4.49075	3.47258	0
	High		GDVVPKDVNAAIATIK	1	17	1	Q71U36-2		1610.91	0	1.718e-05	4.17808		1
	High	High	AVFVDLEPTVIDEVR	22	20	1	Q71U36-2		1701.91	0	3.249e-05	4.00814	3.84871	0
	High		GHYTIGKEIIDLVLDRIR	7	15	1	Q71U36-2		2111.2	0	2.269e-08	3.95221		2
	High	High	AVCMLSNTTAIAEAWAR	4	22	3	Q71U36-2;A8MUB1;Q9NY65	C3(Carbamidomethyl); M4(Oxidation)	1880.9	0	3.194e-07	3.69087	5.06801	0
	High		VGINYQPPTVVPGGDLAKVQR	1	26	3	Q71U36-2;A8MUB1;Q9NY65		2208.21	0	3e-07	3.55247		1
	High		AFVHWYVGEGMEEGEFSEAREDMAALEK	1	17	2	Q71U36-2;A8MUB1	M11(Oxidation)	3233.42	0	4.434e-06	3.52473		1
	High		GHYTIGKEIIDLVLDR	3	16	1	Q71U36-2		1842.01	0	0.0004565	3.51238		1
	High	High	VGINYQPPTVVPGGDLAK	7	26	3	Q71U36-2;A8MUB1;Q9NY65		1824.99	0	3.622e-05	3.4962	4.21142	0
	High	High	TIGGGDDSFNTFFSETGAGK	7	24	1	Q71U36-2		2007.89	0	1.548e-07	3.42974	3.07981	0
	High		QLFHPEQLITGKEDAANNYAR	2	32	3	Q71U36-2;A8MUB1;Q9NY65	Q1(Deamidated); Q7(Deamidated)	2417.19	0	4.486e-07	3.27168		1
	High	High	LIGQIVSSITASLR	8	8	1	Q71U36-2		1457.87	0	9.974e-06	3.15788	1.64059	0
	High	High	AYHEQLSVAEITNACFEPANQMVK	2	16	2	Q71U36-2;A8MUB1	N13(Deamidated); C15(Carbamidomethyl); M22(Oxidation)	2767.29	0	9.41e-07	3.08207	1.98081	0
	High		AYHEQLSVAEITNACFEPANQMVK	1	16	2	Q71U36-2;A8MUB1	N13(Deamidated); C15(Carbamidomethyl)	2751.28	0	2.655e-06	2.94174		0
	High		LDHKFDLMYAK	1	26	3	Q71U36-2;A8MUB1;Q9NY65		1380.7	0	0.0001351	2.90633		1
	High		EIIDLVLDRIR	1	15	1	Q71U36-2		1354.81	0	0.000181	2.79087		1
	High	High	NLDIERPTYTNLNR	4	25	3	Q71U36-2;A8MUB1;Q9NY65		1718.88	0	0.000354	2.76838	3.59474	0
	High		DVNAAIATIKTKR	1	17	1	Q71U36-2		1400.82	0	0.0001319	2.65994		2
	High	High	TIQFVDWCPTGFK	2	17	2	Q71U36-2;Q9NY65	C8(Carbamidomethyl)	1598.76	0	4.551e-05	2.63658	1.96501	0
	High		FDGALNVDLTEFQTNLVPYPR	2	25	3	Q71U36-2;A8MUB1;Q9NY65	Q13(Deamidated); N15(Deamidated)	2411.19	0	0.003607	2.51784		0
	High	High	YMACCLLYR	2	19	2	Q71U36-2;A8MUB1	C4(Carbamidomethyl); C5(Carbamidomethyl)	1249.55	0	0.000662	2.19367	2.00297	0
	High	High	FDGALNVDLTEFQTNLVPYPR	2	25	3	Q71U36-2;A8MUB1;Q9NY65	N6(Deamidated)	2410.21	0	0.0003368	1.77636	1.63136	0
	High		RNLDIERPTYTNLNR	1	25	3	Q71U36-2;A8MUB1;Q9NY65		1874.98	0	0.0003527	1.66275		1
	High	High	LDHKFDLMYAK	2	26	3	Q71U36-2;A8MUB1;Q9NY65	M8(Oxidation)	1396.69	0	0.000215	1.52455	0.882607	1
		High	DVNAAIATIKTK	2	17	1	Q71U36-2	K10(Formyl)	1272.71	0	7.888e-05		3.29509	1
		High	VGINYQPPTVVPGGDLAKVQR	1	26	3	Q71U36-2;A8MUB1;Q9NY65	K18(Formyl)	2236.21	0	7.928e-05		2.86847	1
		High	NLDIERPTYTNLNR	5	25	3	Q71U36-2;A8MUB1;Q9NY65	N11(Deamidated)	1719.86	0	0.0001729		2.83973	0
		High	AYHEQLSVAEITNACFEPANQMVK	2	16	2	Q71U36-2;A8MUB1	C15(Carbamidomethyl); M22(Oxidation)	2766.29	0	4.058e-05		2.10021	0
		High	TIGGGDDSFNTFFSETGAGK	1	24	1	Q71U36-2	N10(Deamidated)	2008.87	0	6.064e-05		2.0231	0
	High		RTIQFVDWCPTGFK	1	17	2	Q71U36-2;Q9NY65	C9(Carbamidomethyl)	1754.87	0.001	0.004172	3.08215		1
	High	High	QLFHPEQLITGK	2	34	3	Q71U36-2;A8MUB1;Q9NY65		1410.77	0.001	0.006474	2.80724	3.07779	0
	High	High	EIIDLVLDR	5	16	1	Q71U36-2		1085.62	0.001	0.00226	2.15278	2.19946	0
	High	High	YMACCLLYR	2	19	2	Q71U36-2;A8MUB1	M2(Oxidation); C4(Carbamidomethyl); C5(Carbamidomethyl)	1265.55	0.001	0.007834	1.49262	2.31702	0
		High	GDVVPKDVNAAIATIK	2	17	1	Q71U36-2	K6(Formyl)	1638.91	0.001	0.0007161		2.32495	1
	High	High	DVNAAIATIK	3	17	1	Q71U36-2		1015.57	0.003	0.01632	2.45294	2.49693	0
		High	DVNAAIATIK	2	17	1	Q71U36-2	N3(Deamidated)	1016.56	0.003	0.02156		2.16514	0
		High	FDLMYAK	1	28	3	Q71U36-2;A8MUB1;Q9NY65	M4(Oxidation)	903.428	0.003	0.0294		1.54454	0
	High		FDGALNVDLTEFQTNLVPYPR	1	25	3	Q71U36-2;A8MUB1;Q9NY65		2409.2	0.004	0.04639	1.94799		0
	High		EDMAALEK	3	17	2	Q71U36-2;A8MUB1		906.423	0.004	0.04585	1.67177		0
A8MUB1	Tubulin alpha-4A chain OS=Homo sapiens GN=TUBA4A PE=2 SV=1 - [A8MUB1_HUMAN]	228.842	61.2	27	74	81.8703	55.43	19	45	433	48.2976	5.0083	catalytic activity; structural molecule activity; protein binding; nucleotide binding	extracellular; cytoplasm; cytosol; cytoskeleton	transport; metabolic process; cellular component movement; coagulation; response to stimulus; cell organization and biogenesis
	A2	B2	Sequence	# PSMs	# Proteins	# Protein Groups	Protein Group Accessions	Modifications	MH+ [Da]	q-Value	PEP	XCorr A2	XCorr B2	# Missed Cleavages
	High	High	QLFHPEQLITGKEDAANNYAR	8	32	3	Q71U36-2;A8MUB1;Q9NY65	N17(Deamidated)	2416.19	0	2.535e-07	7.06599	1.18572	1
	High		QLFHPEQLITGKEDAANNYAR	4	32	3	Q71U36-2;A8MUB1;Q9NY65		2415.21	0	3.369e-07	6.7671		1
	High		AVFVDLEPTVIDEIRNGPYR	2	6	1	A8MUB1		2303.2	0	3.606e-07	5.57708		1
	High	High	AFVHWYVGEGMEEGEFSEAR	2	22	3	Q71U36-2;A8MUB1;Q9NY65	M11(Oxidation)	2346.01	0	1.22e-05	5.05799	4.2895	0
	High		GHYTIGKEIIDPVLDRIR	2	5	1	A8MUB1		2095.16	0	4.829e-06	4.85745		2
	High	High	AVFVDLEPTVIDEIRNGPYR	4	6	1	A8MUB1	N16(Deamidated)	2304.19	0	4.651e-05	4.8038	1.62596	1
	High		AFVHWYVGEGMEEGEFSEAR	1	22	3	Q71U36-2;A8MUB1;Q9NY65		2330.02	0	2.611e-06	4.67465		0
	High	High	AVCMLSNTTAIAEAWAR	4	22	3	Q71U36-2;A8MUB1;Q9NY65	C3(Carbamidomethyl)	1864.91	0	1.587e-08	4.53269	2.06585	0
	High	High	IHFPLATYAPVISAEK	13	20	2	Q71U36-2;A8MUB1		1756.96	0	0.0001322	4.49075	3.47258	0
	High		GHYTIGKEIIDPVLDR	2	5	1	A8MUB1		1825.98	0	0.0004441	4.22884		1
	High	High	AVFVDLEPTVIDEIR	6	6	1	A8MUB1		1715.92	0	1.501e-09	4.1803	2.22968	0
	High		GDVVPKDVNAAIAAIK	1	2	1	A8MUB1		1580.9	0	8.007e-06	3.99402		1
	High	High	AVCMLSNTTAIAEAWAR	4	22	3	Q71U36-2;A8MUB1;Q9NY65	C3(Carbamidomethyl); M4(Oxidation)	1880.9	0	3.194e-07	3.69087	5.06801	0
	High		VGINYQPPTVVPGGDLAKVQR	1	26	3	Q71U36-2;A8MUB1;Q9NY65		2208.21	0	3e-07	3.55247		1
	High		AFVHWYVGEGMEEGEFSEAREDMAALEK	1	17	2	Q71U36-2;A8MUB1	M11(Oxidation)	3233.42	0	4.434e-06	3.52473		1
	High	High	VGINYQPPTVVPGGDLAK	7	26	3	Q71U36-2;A8MUB1;Q9NY65		1824.99	0	3.622e-05	3.4962	4.21142	0
	High		RSIQFVDWCPTGFK	1	8	1	A8MUB1	C9(Carbamidomethyl)	1740.85	0	0.0002539	3.44237		1
	High	High	SIQFVDWCPTGFK	5	8	1	A8MUB1	C8(Carbamidomethyl)	1584.75	0	2.014e-05	3.37814	1.90019	0
	High	High	LISQIVSSITASLR	9	19	2	A8MUB1;Q9NY65		1487.88	0	2.025e-06	3.32652	2.07532	0
	High		QLFHPEQLITGKEDAANNYAR	2	32	3	Q71U36-2;A8MUB1;Q9NY65	Q1(Deamidated); Q7(Deamidated)	2417.19	0	4.486e-07	3.27168		1
	High		SIQFVDWCPTGFKVGINYQPPTVVPGGDLAK	1	8	1	A8MUB1	C8(Carbamidomethyl)	3390.74	0	4.542e-06	3.24688		1
	High		EIIDPVLDRIR	1	5	1	A8MUB1		1338.77	0	0.0008045	3.14085		1
	High	High	AYHEQLSVAEITNACFEPANQMVK	2	16	2	Q71U36-2;A8MUB1	N13(Deamidated); C15(Carbamidomethyl); M22(Oxidation)	2767.29	0	9.41e-07	3.08207	1.98081	0
	High		AYHEQLSVAEITNACFEPANQMVK	1	16	2	Q71U36-2;A8MUB1	N13(Deamidated); C15(Carbamidomethyl)	2751.28	0	2.655e-06	2.94174		0
	High		LDHKFDLMYAK	1	26	3	Q71U36-2;A8MUB1;Q9NY65		1380.7	0	0.0001351	2.90633		1
	High	High	NLDIERPTYTNLNR	4	25	3	Q71U36-2;A8MUB1;Q9NY65		1718.88	0	0.000354	2.76838	3.59474	0
	High		FDGALNVDLTEFQTNLVPYPR	2	25	3	Q71U36-2;A8MUB1;Q9NY65	Q13(Deamidated); N15(Deamidated)	2411.19	0	0.003607	2.51784		0
	High	High	YMACCLLYR	2	19	2	Q71U36-2;A8MUB1	C4(Carbamidomethyl); C5(Carbamidomethyl)	1249.55	0	0.000662	2.19367	2.00297	0
	High	High	FDGALNVDLTEFQTNLVPYPR	2	25	3	Q71U36-2;A8MUB1;Q9NY65	N6(Deamidated)	2410.21	0	0.0003368	1.77636	1.63136	0
	High		RNLDIERPTYTNLNR	1	25	3	Q71U36-2;A8MUB1;Q9NY65		1874.98	0	0.0003527	1.66275		1
	High	High	LDHKFDLMYAK	2	26	3	Q71U36-2;A8MUB1;Q9NY65	M8(Oxidation)	1396.69	0	0.000215	1.52455	0.882607	1
		High	VGINYQPPTVVPGGDLAKVQR	1	26	3	Q71U36-2;A8MUB1;Q9NY65	K18(Formyl)	2236.21	0	7.928e-05		2.86847	1
		High	NLDIERPTYTNLNR	5	25	3	Q71U36-2;A8MUB1;Q9NY65	N11(Deamidated)	1719.86	0	0.0001729		2.83973	0
		High	AYHEQLSVAEITNACFEPANQMVK	2	16	2	Q71U36-2;A8MUB1	C15(Carbamidomethyl); M22(Oxidation)	2766.29	0	4.058e-05		2.10021	0
	High	High	QLFHPEQLITGK	2	34	3	Q71U36-2;A8MUB1;Q9NY65		1410.77	0.001	0.006474	2.80724	3.07779	0
	High	High	YMACCLLYR	2	19	2	Q71U36-2;A8MUB1	M2(Oxidation); C4(Carbamidomethyl); C5(Carbamidomethyl)	1265.55	0.001	0.007834	1.49262	2.31702	0
	High	High	EIIDPVLDR	2	5	1	A8MUB1		1069.59	0.002	0.02986	1.91806	1.75458	0
		High	FDLMYAK	1	28	3	Q71U36-2;A8MUB1;Q9NY65	M4(Oxidation)	903.428	0.003	0.0294		1.54454	0
	High		FDGALNVDLTEFQTNLVPYPR	1	25	3	Q71U36-2;A8MUB1;Q9NY65		2409.2	0.004	0.04639	1.94799		0
	High		EDMAALEK	3	17	2	Q71U36-2;A8MUB1		906.423	0.004	0.04585	1.67177		0
	High	High	DVNAAIAAIK	2	2	1	A8MUB1		985.568	0.005	0.08021	2.29957	2.43972	0
P12277	Creatine kinase B-type OS=Homo sapiens GN=CKB PE=1 SV=1 - [KCRB_HUMAN]	217.716	73.49	23	75	87.0894	34.65	11	42	381	42.6173	5.59229	nucleotide binding; catalytic activity; protein binding	cytoplasm; mitochondrion; cytosol; extracellular	metabolic process; development; cellular homeostasis
	A2	B2	Sequence	# PSMs	# Proteins	# Protein Groups	Protein Group Accessions	Modifications	MH+ [Da]	q-Value	PEP	XCorr A2	XCorr B2	# Missed Cleavages
	High		RGTGGVDTAAVGGVFDVSNADRLGFSEVELVQMVVDGVK	2	4	1	P12277	M33(Oxidation)	3967	0	5.214e-11	7.64738		2
	High		LAVEALSSLDGDLAGRYYALK	4	4	1	P12277		2225.18	0	1.499e-08	6.57427		1
	High		AIEKLAVEALSSLDGDLAGRYYALK	5	3	1	P12277		2666.45	0	7.83e-07	5.9721		2
	High	High	RGTGGVDTAAVGGVFDVSNADR	2	4	1	P12277		2121.03	0	2.992e-08	5.96281	3.50512	1
	High		SMTEAEQQQLIDDHFLFDKPVSPLLLASGMAR	1	4	1	P12277		3587.78	0	5.489e-08	5.4294		0
	High		AIEKLAVEALSSLDGDLAGR	5	3	1	P12277		2028.1	0	7.686e-06	5.06211		1
	High		HGGYKPSDEHKTDLNPDNLQGGDDLDPNYVLSSR	1	4	1	P12277	Q20(Deamidated)	3754.73	0	3.444e-08	4.97303		1
	High		SKDYEFMWNPHLGYILTCPSNLGTGLR	1	5	1	P12277	M7(Oxidation); C18(Carbamidomethyl)	3185.51	0	4.173e-06	4.92343		1
	High	High	GTGGVDTAAVGGVFDVSNADR	7	4	1	P12277		1964.93	0	2.881e-09	4.81469	6.26538	0
	High		LRFPAEDEFPDLSAHNNHMAK	2	4	1	P12277	N16(Deamidated); M19(Oxidation)	2456.13	0	2.371e-07	4.57038		1
	High		LLIEMEQRLEQGQAIDDLMPAQK	3	4	1	P12277	Q13(Deamidated)	2670.36	0	1.53e-06	4.48892		1
	High		LRFPAEDEFPDLSAHNNHMAK	4	4	1	P12277		2439.15	0	1.022e-06	4.44204		1
	High		GIWHNDNKTFLVWVNEEDHLR	1	4	1	P12277		2622.28	0	2.027e-06	4.22018		1
	High		LLIEMEQRLEQGQAIDDLMPAQK	2	4	1	P12277	M5(Oxidation); Q13(Deamidated); M19(Oxidation)	2702.35	0	0.0001232	4.10468		1
	High		LRFPAEDEFPDLSAHNNHMAK	2	4	1	P12277	M19(Oxidation)	2455.15	0	1.594e-07	4.09183		1
	High		LLIEMEQRLEQGQAIDDLMPAQK	1	4	1	P12277	M19(Oxidation)	2685.36	0	8.672e-06	4.00794		1
	High		GIWHNDNKTFLVWVNEEDHLR	2	4	1	P12277	N5(Deamidated)	2623.29	0	6.804e-07	3.95376		1
	High		LRFPAEDEFPDLSAHNNHMAK	1	4	1	P12277	N16(Deamidated)	2440.13	0	9.23e-05	3.88292		1
	High		SKDYEFMWNPHLGYILTCPSNLGTGLR	1	5	1	P12277	N9(Deamidated); C18(Carbamidomethyl)	3170.52	0	1.451e-07	3.86841		1
	High		SMTEAEQQQLIDDHFLFDKPVSPLLLASGMAR	1	4	1	P12277	M30(Oxidation)	3603.78	0	3.831e-07	3.83077		0
	High	High	LAVEALSSLDGDLAGR	13	4	1	P12277		1586.84	0	8.354e-07	3.75	3.62564	0
	High		LGFSEVELVQMVVDGVK	3	4	1	P12277		1848.97	0	8.638e-09	3.41333		0
	High	High	LGFSEVELVQMVVDGVK	8	4	1	P12277	M11(Oxidation)	1864.97	0	4.784e-06	3.39602	2.88084	0
	High		VLTPELYAELRAK	1	5	1	P12277		1502.86	0	8.76e-05	3.28535		1
	High	High	VLTPELYAELR	5	5	1	P12277		1303.73	0	4.13e-05	3.13197	3.0225	0
	High	High	FCTGLTQIETLFK	2	2	1	P12277	C2(Carbamidomethyl)	1557.8	0	3.61e-05	3.03839	1.62537	0
	High		LLIEMEQRLEQGQAIDDLMPAQK	1	4	1	P12277	M5(Oxidation); M19(Oxidation)	2701.35	0	0.0001658	2.98725		1
	High	High	LEQGQAIDDLMPAQK	4	4	1	P12277		1656.82	0	5.402e-05	2.94325	2.12111	0
	High	High	LLIEMEQR	4	4	1	P12277	M5(Oxidation)	1047.55	0	0.0009923	2.05768	2.39115	0
	High	High	GFCLPPHCSR	9	3	1	P12277	C3(Carbamidomethyl); C8(Carbamidomethyl)	1230.55	0	0.002402	2.05614	1.30263	0
	High	High	LEQGQAIDDLMPAQK	8	4	1	P12277	M11(Oxidation)	1672.82	0	0.0001136	1.88035	3.08671	0
	High		AGVHIKLPNLGKHEK	2	5	1	P12277		1640.96	0	0.0001795	1.76212		2
	High		FSEVLKR	1	5	1	P12277		878.509	0	0.0007675	1.62266		1
		High	GTGGVDTAAVGGVFDVSNADR	2	4	1	P12277	N18(Deamidated)	1965.92	0	0.0001236		2.41992	0
		High	DLFDPIIEDR	2	5	1	P12277		1232.61	0	0.0002135		2.09877	0
	High		LLIEMEQR	1	4	1	P12277		1031.56	0.001	0.006063	2.52067		0
	High		FPAEDEFPDLSAHNNHMAK	1	4	1	P12277		2169.96	0.001	0.01022	1.76763		0
		High	RGTGGVDTAAVGGVFDVSNADR	1	4	1	P12277	N19(Deamidated)	2122.03	0.001	0.001899		2.33261	1
		High	GGNMKEVFTR	1	3	1	P12277	M4(Oxidation); K5(Formyl)	1182.55	0.002	0.004434		2.00994	1
P35527	Keratin, type I cytoskeletal 9 OS=Homo sapiens GN=KRT9 PE=1 SV=3 - [K1C9_HUMAN]	216.558	57.14	34	91	313.208	62.44	32	132	623	62.0268	5.23682	structural molecule activity	extracellular; nucleus; cytoskeleton; membrane; cytoplasm	reproduction; development; cell organization and biogenesis
	A2	B2	Sequence	# PSMs	# Proteins	# Protein Groups	Protein Group Accessions	Modifications	MH+ [Da]	q-Value	PEP	XCorr A2	XCorr B2	# Missed Cleavages
	High		NRKDIENQYETQITQIEHEVSSSGQEVQSSAK	1	3	1	P35527		3662.75	0	1.13081e-15	9.67922		2
	High		MRLEKEIETYHNLLEGGQEDFESSGAGK	2	3	1	P35527		3167.5	0	2.256e-08	6.8036		2
	High		NYSPYYNTIDDLKDQIVDLTVGNNKTLLDIDNTR	1	2	1	P35527		3943.95	0	1.608e-08	6.73071		2
	High		NYSPYYNTIDDLKDQIVDLTVGNNK	1	2	1	P35527		2902.41	0	1.289e-10	6.12405		1
	High	High	GGGGSFGYSYGGGSGGGFSASSLGGGFGGGSR	3	2	1	P35527		2705.16	0	1.302e-15	5.74895	7.78459	0
	High	High	HGVQELEIELQSQLSK	7	3	1	P35527		1837.96	0	3.084e-08	5.54052	5.7422	0
	High	High	HGVQELEIELQSQLSKK	3	3	1	P35527		1966.06	0	1.431e-08	5.34542	1.93939	1
	High		KDIENQYETQITQIEHEVSSSGQEVQSSAK	1	3	1	P35527	Q10(Deamidated); Q13(Deamidated)	3394.6	0	1.827e-08	5.1677		1
	High		SDLEMQYETLQEELMALKK	2	3	1	P35527		2299.12	0	1.656e-09	5.0816		1
	High		DIENQYETQITQIEHEVSSSGQEVQSSAKEVTQLR	4	3	1	P35527	N4(Deamidated); Q5(Deamidated); Q9(Deamidated)	3993.9	0	1.79e-08	4.91408		1
	High		EVTQLRHGVQELEIELQSQLSKK	1	3	1	P35527		2692.47	0	5.273e-05	4.66283		2
	High		MRLEKEIETYHNLLEGGQEDFESSGAGK	2	3	1	P35527	M1(Oxidation); Q18(Deamidated)	3184.5	0	5.72e-08	4.47608		2
	High	High	EIETYHNLLEGGQEDFESSGAGK	3	3	1	P35527		2510.13	0	1.372e-08	4.42261	5.43685	0
	High		DIENQYETQITQIEHEVSSSGQEVQSSAK	4	3	1	P35527	N4(Deamidated); Q5(Deamidated)	3266.51	0	1.406e-09	4.315		0
	High	High	DIENQYETQITQIEHEVSSSGQEVQSSAK	4	3	1	P35527		3264.52	0	3.077e-09	4.2733	6.62357	0
	High		SDLEMQYETLQEELMALKK	2	3	1	P35527	M15(Oxidation)	2315.13	0	7.154e-08	4.10536		1
	High		HGVQELEIELQSQLSKK	1	3	1	P35527	Q11(Deamidated)	1967.05	0	8.055e-05	4.04645		1
	High	High	LASYLDKVQALEEANNDLENK	6	2	1	P35527		2377.2	0	3.283e-08	3.96406	5.84389	1
	High		HGVQELEIELQSQLSKKAALEK	1	3	1	P35527		2478.36	0	6.813e-06	3.95242		2
	High		LASYLDKVQALEEANNDLENKIQDWYDK	2	2	1	P35527	N15(Deamidated)	3326.59	0	0.0001156	3.9008		2
	High		VQALEEANNDLENKIQDWYDKK	1	2	1	P35527		2663.3	0	1.134e-05	3.72719		2
	High		DIENQYETQITQIEHEVSSSGQEVQSSAK	2	3	1	P35527	Q9(Deamidated)	3265.51	0	2.97e-06	3.46938		0
	High		QGVDADINGLRQVLDNLTMEK	3	3	1	P35527	N8(Deamidated)	2330.18	0	0.000418	3.42089		1
	High		NYSPYYNTIDDLKDQIVDLTVGNNKTLLDIDNTR	4	2	1	P35527	Q15(Deamidated); N24(Deamidated)	3945.95	0	1.376e-07	3.39513		2
	High	High	QGVDADINGLR	4	3	1	P35527	N8(Deamidated)	1158.57	0	0.0001453	3.25184	3.64286	0
	High		NYSPYYNTIDDLKDQIVDLTVGNNKTLLDIDNTR	1	2	1	P35527	N23(Deamidated)	3944.94	0	3.736e-07	3.24592		2
	High		SDLEMQYETLQEELMALKK	1	3	1	P35527	M5(Oxidation); Q6(Deamidated); M15(Oxidation)	2332.1	0	2.707e-05	3.13314		1
	High		SDLEMQYETLQEELMALK	1	3	1	P35527		2171.03	0	1.25e-09	3.10267		0
	High		NHKEEMSQLTGQNSGDVNVEINVAPGKDLTK	1	3	1	P35527		3352.63	0	7.637e-07	2.92851		2
	High		NYSPYYNTIDDLKDQIVDLTVGNNK	7	2	1	P35527	N7(Deamidated)	2903.4	0	8.618e-06	2.89062		1
	High	High	SGGGGGGGLGSGGSIR	6	2	1	P35527		1232.6	0	1.28e-05	2.74317	4.42255	0
	High		TLLDIDNTRMTLDDFR	1	2	1	P35527	M10(Oxidation)	1954.95	0	0.001468	2.61379		1
	High	High	TLLDIDNTR	9	2	1	P35527		1060.56	0	0.0004884	2.57009	2.49944	0
	High	High	TLNDMRQEYEQLIAK	3	3	1	P35527		1851.93	0	0.002096	2.34324	2.6506	1
	High	High	GGSGGSYGGGGSGGGYGGGSGSR	6	3	1	P35527		1791.73	0	1.421e-09	2.166	4.39521	0
	High	High	FSSSSGYGGGSSR	7	2	1	P35527		1235.53	0	0.0001141	2.01214	3.17744	0
	High	High	MTLDDFR	4	3	1	P35527		897.414	0	0.002758	1.90328	1.88396	0
	High	High	IKFEMEQNLR	6	3	1	P35527	M5(Oxidation)	1323.67	0	0.002633	1.90277	2.7088	1
	High		SDLEMQYETLQEELMALK	1	3	1	P35527	M5(Oxidation)	2187.01	0	0.0005762	1.89248		0
	High	High	MTLDDFR	9	3	1	P35527	M1(Oxidation)	913.407	0	0.002874	1.88422	2.1538	0
	High	High	STMQELNSR	2	2	1	P35527	N7(Deamidated)	1066.48	0	0.001651	1.77363	1.99214	0
	High	High	QFSSSYLSR	4	2	1	P35527		1074.52	0	0.0006313	1.7394	2.54632	0
	High	High	STMQELNSR	13	2	1	P35527	M3(Oxidation)	1081.49	0	0.001206	1.53329	2.39712	0
	High		NYSPYYNTIDDLKDQIVDLTVGNNK	1	2	1	P35527	N1(Deamidated); N7(Deamidated); Q15(Deamidated)	2905.38	0	0.001663	1.16774		1
		High	GGSGGSHGGGSGFGGESGGSYGGGEEASGSGGGYGGGSGK	5	3	1	P35527		3223.28	0	1.37773e-16		9.62826	0
		High	QEIECQNQEYSLLLSIK	3	3	1	P35527	C5(Carbamidomethyl)	2095.04	0	5.679e-06		3.86915	0
		High	QGVDADINGLR	2	3	1	P35527		1157.59	0	0.0003368		3.66336	0
		High	KDIENQYETQITQIEHEVSSSGQEVQSSAK	1	3	1	P35527		3392.61	0	1.432e-05		3.11867	1
		High	QEYEQLIAKNR	2	3	1	P35527	K9(Formyl)	1419.72	0	7.318e-05		3.06906	1
		High	IKFEMEQNLR	3	3	1	P35527		1307.68	0	0.0004958		3.06378	1
		High	VQALEEANNDLENK	4	2	1	P35527		1586.76	0	3.552e-06		2.98069	0
		High	EIETYHNLLEGGQEDFESSGAGK	1	3	1	P35527	Q13(Deamidated)	2511.13	0	0.0002162		2.77271	0
		High	IKFEMEQNLR	1	3	1	P35527	K2(Formyl); M5(Oxidation)	1351.67	0	0.0002608		2.60302	1
		High	FSSSGGGGGGGRFSSSSGYGGGSSR	1	1	1	P35527		2198.95	0	0.0003696		2.59502	1
		High	NYSPYYNTIDDLK	1	2	1	P35527		1605.74	0	6.45e-05		2.46585	0
		High	VQALEEANNDLENK	4	2	1	P35527	N9(Deamidated)	1587.75	0	0.0001146		2.33794	0
	High		QGVDADINGLRQVLDNLTMEK	1	3	1	P35527	M19(Oxidation)	2345.17	0.001	0.004478	2.82221		1
	High	High	TLNDMRQEYEQLIAK	4	3	1	P35527	M5(Oxidation)	1867.92	0.001	0.009309	2.05983	2.22115	1
	High	High	STMQELNSR	3	2	1	P35527		1065.5	0.001	0.0193	1.79845	2.31028	0
	High	High	LASYLDK	3	17	5	P13645;P35527;P02533;P08779;Q04695		809.44	0.001	0.01483	1.55393	1.3856	0
		High	NHKEEMSQLTGQNSGDVNVEINVAPGK	2	3	1	P35527	M6(Oxidation); N13(Deamidated)	2912.39	0.001	0.0007351		3.62382	1
		High	QVLDNLTMEK	9	3	1	P35527	M8(Oxidation)	1206.6	0.001	0.002158		2.69997	0
		High	LASYLDKVQALEEANNDLENK	2	2	1	P35527	Q9(Deamidated); N16(Deamidated)	2379.18	0.001	0.00105		2.42884	1
		High	FEMEQNLR	2	3	1	P35527	M3(Oxidation)	1082.49	0.001	0.00133		2.14839	0
	High	High	QEYEQLIAK	3	3	1	P35527		1121.58	0.002	0.004462	1.5403	3.06556	0
		High	TLLDIDNTR	2	2	1	P35527	N7(Deamidated)	1061.55	0.002	0.004296		2.33205	0
		High	IQDWYDKK	2	2	1	P35527	K8(Formyl)	1123.54	0.002	0.006047		2.09415	1
		High	STMQELNSR	1	2	1	P35527	M3(Oxidation); N7(Deamidated)	1082.48	0.002	0.002794		1.57533	0
		High	LASYLDKVQALEEANNDLENK	2	2	1	P35527	Q9(Deamidated)	2378.18	0.002	0.004937		1.4124	1
	High		QVLDNLTMEK	1	3	1	P35527		1190.61	0.003	0.04329	1.99593		0
		High	KGPAAIQK	1	2	1	P35527	K1(Formyl)	840.494	0.003	0.02685		2.48031	1
		High	FEMEQNLR	1	3	1	P35527		1066.5	0.003	0.02567		1.72387	0
		High	IQDWYDK	1	2	1	P35527		967.452	0.003	0.02053		1.47465	0
		High	HGVQELEIELQSQLSK	2	3	1	P35527	Q11(Deamidated)	1838.96	0.003	0.02867		1.22904	0
	High		QGVDADINGLRQVLDNLTMEK	3	3	1	P35527	Q12(Deamidated); M19(Oxidation)	2346.15	0.005	0.06409	2.16557		1
	High		TLNDMRQEYEQLIAK	1	3	1	P35527	N3(Deamidated)	1852.91	0.005	0.06065	1.81761		1
		High	SLEDTKNR	1	3	1	P35527	K6(Formyl)	990.487	0.005	0.05722		1.4941	1
P35908	Keratin, type II cytoskeletal 2 epidermal OS=Homo sapiens GN=KRT2 PE=1 SV=2 - [K22E_HUMAN]	209.052	62.6	34	71	291.151	72.77	44	142	639	65.3932	8.00146	structural molecule activity	extracellular; nucleus; cytoplasm; Golgi; cytoskeleton; membrane	development; cell differentiation; cell proliferation; cellular component movement
	A2	B2	Sequence	# PSMs	# Proteins	# Protein Groups	Protein Group Accessions	Modifications	MH+ [Da]	q-Value	PEP	XCorr A2	XCorr B2	# Missed Cleavages
	High		NKLNDLEEALQQAKEDLAR	3	2	2	;P35908		2198.14	0	7.251e-14	7.30787		2
	High		FGGFGGPGGVGGLGGPGGFGPGGYPGGIHEVSVNQSLLQPLNVK	1	2	2	;P35908		4092.09	0	1.485e-08	7.15312		0
	High		LNDLEEALQQAKEDLAR	1	2	2	;P35908		1956	0	5.085e-12	6.96866		1
	High	High	GGGFGGGSSFGGGSGFSGGGFGGGGFGGGR	6	1	1	P35908		2399.02	0	3.833e-14	6.89564	6.75328	0
	High		NKLNDLEEALQQAKEDLAR	6	2	2	;P35908	N4(Deamidated)	2199.13	0	1.564e-11	6.28997		2
	High		NVQDAIADAEQRGEHALKDAR	2	2	2	;P35908		2307.15	0	1.021e-05	5.37772		2
	High	High	TSQNSELNNMQDLVEDYKK	5	2	2	;P35908		2256.04	0	2.121e-09	4.9289	4.06564	1
	High	High	TSQNSELNNMQDLVEDYKK	10	2	2	;P35908	N4(Deamidated)	2257.03	0	4.636e-06	4.50415	2.86216	1
	High	High	SISISVAGGGGGFGAAGGFGGR	5	2	2	;P35908		1838.91	0	2.393e-08	4.38188	5.27441	0
	High		FGGFGGPGGVGGLGGPGGFGPGGYPGGIHEVSVNQSLLQPLNVK	2	2	2	;P35908	Q35(Deamidated)	4093.05	0	1.238e-06	3.87812		0
	High	High	HGGGGGGFGGGGFGSR	6	2	2	;P35908		1320.58	0	1.73e-06	3.85311	4.09482	0
	High		HGDSLKEIKIEISELNR	1	2	2	;P35908		1981.07	0	6.251e-06	3.82647		2
	High	High	VLYDAEISQIHQSVTDTNVILSMDNSR	3	2	2	;P35908	N18(Deamidated); M23(Oxidation)	3065.49	0	1.476e-05	3.69562	2.50065	0
	High		NVQDAIADAEQRGEHALK	2	2	2	;P35908		1964.98	0	0.00124	3.6591		1
	High	High	TSQNSELNNMQDLVEDYKK	6	2	2	;P35908	N4(Deamidated); N8(Deamidated)	2258.02	0	2.273e-06	3.55353	2.21163	1
	High		TLNNKFASFIDKVR	4	27	5	;P35908;P13647;B4DRR0;P04259	N4(Deamidated)	1653.89	0	1.337e-06	3.51583		2
	High	High	NKLNDLEEALQQAK	5	2	2	;P35908		1613.85	0	0.0008205	3.42138	3.39731	1
	High	High	LALDVEIATYR	2	22	5	;P35908;P13647;B4DRR0;P04259		1263.69	0	1.053e-05	3.37384	3.43103	0
	High		VLYDAEISQIHQSVTDTNVILSMDNSR	4	2	2	;P35908	Q9(Deamidated); Q12(Deamidated)	3050.49	0	4.825e-05	3.33558		0
	High		VELQSKVDLLNQEIEFLK	1	2	2	;P35908		2145.17	0	6.823e-05	3.27118		1
	High	High	VLYDAEISQIHQSVTDTNVILSMDNSR	2	2	2	;P35908	M23(Oxidation)	3064.49	0	2.997e-06	3.03472	2.65972	0
	High	High	NLDLDSIIAEVK	9	20	5	;P35908;P13647;B4DRR0;P04259		1329.73	0	0.00321	2.93322	3.04502	0
	High	High	TAAENDFVTLKK	3	2	2	;P35908		1336.71	0	0.001717	2.84654	3.60641	1
	High	High	NVQDAIADAEQR	3	2	2	;P35908		1329.64	0	1.157e-05	2.74485	3.13776	0
	High		TLNNKFASFIDKVR	1	27	5	;P35908;P13647;B4DRR0;P04259		1652.91	0	3.002e-05	2.72772		2
	High	High	TAAENDFVTLK	2	2	2	;P35908		1208.62	0	0.0004249	2.38923	2.74677	0
	High	High	GFSSGSAVVSGGSR	5	2	2	;P35908		1254.61	0	8.082e-05	2.36651	3.91831	0
	High	High	STSSFSCLSR	3	2	2	;P35908	C7(Carbamidomethyl)	1131.51	0	0.001468	2.26183	2.74095	0
	High	High	YLDGLTAER	4	2	2	;P35908		1037.53	0	0.003903	2.1011	2.15029	0
	High	High	AQYEEIAQR	3	19	4	;P35908;B4DRR0;P04259		1107.54	0	0.0006585	2.06342	2.15462	0
	High	High	FLEQQNQVLQTK	10	12	5	;P35908;Q0IIN1;H6VRF8		1475.78	0	2.041e-06	2.0545	4.0615	0
	High		NLDLDSIIAEVKAQYEEIAQR	1	12	4	;P35908;B4DRR0;P04259		2418.25	0	0.0001746	1.82275		1
	High	High	LLEGEECR	2	22	7	;P35908;P13647;B4DRR0;P04259;Q8N1N4;P12036-2	C7(Carbamidomethyl)	1005.47	0	0.0006797	1.79275	2.13273	0
	High	High	VDLLNQEIEFLK	4	2	2	;P35908		1460.8	0	0.0001352	1.59701	2.71261	0
	High	High	GGSISGGGYGSGGGK	2	2	2	;P35908		1197.55	0	0.0003881	1.54735	2.21849	0
	High	High	GSSSGGGYSSGSSSYGSGGR	3	2	2	;P35908		1740.71	0	1.813e-05	1.3602	3.09923	0
		High	MSGDLSSNVTVSVTSSTISSNVASK	7	2	2	;P35908	M1(Oxidation)	2474.19	0	1.816e-08		5.36726	0
		High	SKEEAEALYHSK	2	2	2	;P35908		1391.68	0	6.817e-05		4.14379	1
		High	GGSGGGGSISGGGYGSGGGSGGR	3	2	2	;P35908		1741.75	0	1.95e-07		3.93887	0
		High	MSGDLSSNVTVSVTSSTISSNVASK	4	2	2	;P35908		2458.2	0	4.721e-07		3.78781	0
		High	TSQNSELNNMQDLVEDYK	1	2	2	;P35908		2127.95	0	4.12e-05		3.69725	0
		High	FLEQQNQVLQTK	7	12	5	;P35908;Q0IIN1;H6VRF8	Q7(Deamidated)	1476.77	0	0.0001608		3.45357	0
		High	YGSGGGSKGGSISGGGYGSGGGK	2	2	2	;P35908	K8(Formyl)	1918.85	0	1.433e-05		3.40748	1
		High	TSQNSELNNMQDLVEDYKK	2	2	2	;P35908	M10(Oxidation)	2272.04	0	2.412e-07		3.39868	1
		High	YEELQVTVGR	4	2	2	;P35908		1193.62	0	9.204e-05		3.04125	0
		High	VLYDAEISQIHQSVTDTNVILSMDNSR	1	2	2	;P35908		3048.5	0	3.324e-06		2.89594	0
		High	LNDLEEALQQAK	2	2	2	;P35908		1371.71	0	2.865e-05		2.72256	0
		High	VDPEIQNVKAQER	1	2	2	;P35908	K9(Formyl)	1553.79	0	1.386e-05		2.66605	1
		High	GGSSSGGGYGSGGGGSSSVK	2	2	2	;P35908		1588.68	0	2.947e-05		2.48183	0
		High	TSQNSELNNMQDLVEDYKK	4	2	2	;P35908	N4(Deamidated); M10(Oxidation)	2273.03	0	0.0003678		2.01386	1
		High	NLDLDSIIAEVK	2	20	5	;P35908;P13647;B4DRR0;P04259	N1(Deamidated)	1330.71	0	0.0005324		1.9504	0
	High	High	LLRDYQELMNVK	2	7	2	;P35908		1521.81	0.001	0.009884	3.06131	2.29618	1
	High	High	IEISELNR	5	10	4	;P35908;H6VRF8		973.53	0.001	0.006601	2.33237	2.6164	0
	High	High	FASFIDK	3	41	6	;P35908;P13647;B4DRR0;P04259;Q0IIN1		827.43	0.001	0.0119	1.55104	1.87806	0
		High	NKLNDLEEALQQAK	1	2	2	;P35908	N4(Deamidated)	1614.83	0.001	0.0007902		2.55914	1
		High	SKEEAEALYHSK	1	2	2	;P35908	K2(Formyl)	1419.67	0.001	0.002458		2.45758	1
		High	RSTSSFSCLSR	2	2	2	;P35908	C8(Carbamidomethyl)	1287.61	0.002	0.005176		3.19292	1
		High	TAAENDFVTLK	2	2	2	;P35908	N5(Deamidated)	1209.6	0.002	0.004063		2.62311	0
		High	FASFIDKVR	2	32	6	;P35908;Q0IIN1;P13647;B4DRR0;P04259	K7(Formyl)	1110.59	0.002	0.004751		2.26136	1
		High	YGSGGGSKGGSISGGGYGSGGGK	1	2	2	;P35908		1890.86	0.002	0.004501		1.91264	1
		High	VDLLNQEIEFLK	1	2	2	;P35908	N5(Deamidated)	1461.79	0.002	0.005119		1.73288	0
		High	LQGEIAHVK	1	2	2	;P35908		994.566	0.002	0.003834		1.14808	0
	High		SLVGLGGTK	1	2	2	;P35908		831.494	0.003	0.04004	1.67761		0
		High	YEDEINKR	1	37	8	;P35908;Q0IIN1;H6VRF8;P13647;B4DRR0;P04259		1066.52	0.003	0.007623		2.13605	1
		High	LLRDYQELMNVK	1	7	2	;P35908	M9(Oxidation)	1537.81	0.003	0.02362		1.9247	1
		High	IEISELNR	1	10	4	;P35908;H6VRF8	N7(Deamidated)	974.512	0.003	0.01153		1.87759	0
		High	DYQELMNVK	2	7	2	;P35908	M6(Oxidation)	1155.53	0.003	0.0283		1.85635	0
		High	TLNNKFASFIDK	1	30	5	;P35908;P13647;B4DRR0;P04259	K5(Formyl)	1425.74	0.003	0.03587		1.29741	1
		High	DVDNAYMIK	1	2	2	;P35908	M7(Oxidation)	1084.5	0.003	0.03263		1.25387	0
		High	DVDNAYMIKVELQSK	1	2	2	;P35908	M7(Oxidation); K9(Formyl)	1796.87	0.003	0.02835		1.03676	1
		High	EIKIEISELNR	1	2	2	;P35908	K3(Formyl)	1371.75	0.004	0.03661		2.04472	1
		High	VDPEIQNVK	2	2	2	;P35908		1041.56	0.004	0.0394		1.82264	0
		High	KDVDNAYMIK	1	2	2	;P35908	K1(Formyl); M8(Oxidation)	1240.59	0.004	0.04504		1.44679	1
	High		EIKIEISELNR	1	2	2	;P35908		1343.75	0.007	0.112	1.64028		1
		High	DYQELMNVK	1	7	2	;P35908		1139.54	0.007	0.08184		1.82523	0
		High	GFSSGSAVVSGGSRR	1	2	2	;P35908		1410.71	0.009	0.1006		1.95215	1
Q13509	Tubulin beta-3 chain OS=Homo sapiens GN=TUBB3 PE=1 SV=2 - [TBB3_HUMAN]	201.348	62.89	25	72	110.573	39.11	16	59	450	50.4003	4.93213	nucleotide binding; catalytic activity; structural molecule activity; protein binding	nucleus; cytoplasm; cytoskeleton; membrane	metabolic process; cellular component movement; cell division; cell organization and biogenesis; cell differentiation; development; response to stimulus
	A2	B2	Sequence	# PSMs	# Proteins	# Protein Groups	Protein Group Accessions	Modifications	MH+ [Da]	q-Value	PEP	XCorr A2	XCorr B2	# Missed Cleavages
	High		GHYTEGAELVDSVLDVVRK	4	27	6	Q13885;Q9BVA1;Q13509;P07437;Q2NKY5;Q8IWP6		2087.07	0	3.141e-11	7.13074		1
	High		GHYTEGAELVDSVLDVVR	6	27	6	Q13885;Q9BVA1;Q13509;P07437;Q2NKY5;Q8IWP6		1958.98	0	3.109e-13	5.38569		0
	High		MSSTFIGNSTAIQELFKR	1	5	1	Q13509		2030.03	0	3.036e-09	5.0007		1
	High		MSSTFIGNSTAIQELFKR	2	5	1	Q13509	M1(Oxidation)	2046.03	0	8.717e-09	4.98992		1
	High		VREEYPDRIMNTFSVVPSPK	2	7	1	Q13509		2364.2	0	0.0003302	4.74034		2
	High		GLKMSSTFIGNSTAIQELFKR	1	5	1	Q13509		2328.24	0	5.109e-07	4.72246		2
	High		MSSTFIGNSTAIQELFKR	1	5	1	Q13509	M1(Oxidation); N8(Deamidated)	2047.01	0	7.134e-11	4.51428		1
	High		LHFFMPGFAPLTAR	2	7	2	Q13509;Q2NKY5	M5(Oxidation)	1620.84	0	1.07e-05	4.50225		0
	High		LHFFMPGFAPLTAR	2	7	2	Q13509;Q2NKY5		1604.84	0	5.159e-05	4.35945		0
	High	High	NSSYFVEWIPNNVK	3	42	7	Q13885;Q9BVA1;Q13509;P04350;P07437;Q2NKY5;Q8IWP6		1696.83	0	4.345e-06	3.92645	2.18871	0
	High		ISVYYNEASSHKYVPR	1	7	1	Q13509		1912.95	0	6.325e-07	3.85936		1
	High	High	AILVDLEPGTMDSVR	5	20	4	Q13885;Q9BVA1;Q13509;P07437		1615.83	0	3.602e-06	3.75485	1.97893	0
	High		SGAFGHLFRPDNFIFGQSGAGNNWAK	2	7	1	Q13509	Q17(Deamidated); N22(Deamidated)	2797.33	0	0.0001405	3.62168		0
	High		FWEVISDEHGIDPSGNYVGDSDLQLER	1	9	1	Q13509		3077.4	0	8.24e-07	3.46854		0
	High		FPGQLNADLRK	1	54	9	Q9H4B7;Q13885;Q9BVA1;Q13509;P04350;P07437;Q3ZCM7;Q8IWP6;Q2NKY5		1258.69	0	2.985e-05	3.39251		1
	High	High	LAVNMVPFPR	3	48	9	Q9H4B7;Q13885;Q9BVA1;Q13509;P04350;P07437;Q3ZCM7;Q8IWP6;Q2NKY5		1143.63	0	0.000105	3.29972	2.58707	0
	High		LATPTYGDLNHLVSATMSGVTTSLR	1	7	1	Q13509		2605.33	0	2.07e-05	3.24231		0
	High	High	ALTVPELTQQMFDAK	6	17	4	Q13509;P04350;Q2NKY5;Q8IWP6		1691.87	0	0.0001415	3.22049	1.86091	0
	High	High	AILVDLEPGTMDSVR	12	20	4	Q13885;Q9BVA1;Q13509;P07437	M11(Oxidation)	1631.83	0	8.599e-07	3.1862	3.40799	0
	High	High	ISEQFTAMFR	2	37	6	Q13885;Q9BVA1;Q13509;P04350;P07437;Q8IWP6		1229.6	0	0.0002962	3.18116	2.75253	0
	High	High	LAVNMVPFPR	6	48	9	Q9H4B7;Q13885;Q9BVA1;Q13509;P04350;P07437;Q3ZCM7;Q8IWP6;Q2NKY5	M5(Oxidation)	1159.63	0	0.0008849	3.08439	2.80625	0
	High		MREIVHIQAGQCGNQIGAK	1	34	6	Q13885;Q9BVA1;Q13509;P07437;P04350;Q8IWP6	M1(Oxidation); C12(Carbamidomethyl)	2126.06	0	0.0001253	3.03255		1
	High	High	ISEQFTAMFR	3	37	6	Q13885;Q9BVA1;Q13509;P04350;P07437;Q8IWP6	M8(Oxidation)	1245.59	0	0.0005109	2.82785	2.953	0
	High	High	ALTVPELTQQMFDAK	6	17	4	Q13509;P04350;Q2NKY5;Q8IWP6	M11(Oxidation)	1707.86	0	0.0004811	2.70446	2.73866	0
	High		VREEYPDRIMNTFSVVPSPK	2	7	1	Q13509	M10(Oxidation); N11(Deamidated)	2381.19	0	1.301e-05	2.69505		2
	High		ISEQFTAMFRR	1	37	6	Q13885;Q9BVA1;Q13509;P04350;P07437;Q8IWP6		1385.7	0	0.0001641	2.67549		1
	High	High	NSSYFVEWIPNNVK	4	42	7	Q13885;Q9BVA1;Q13509;P04350;P07437;Q2NKY5;Q8IWP6	N11(Deamidated)	1697.81	0	0.0001507	2.67491	1.25935	0
	High	High	IMNTFSVVPSPK	2	28	4	Q13509;P04350;P07437;Q8IWP6		1319.7	0	0.0002672	2.64607	2.75454	0
	High	High	FPGQLNADLR	7	54	9	Q9H4B7;Q13885;Q9BVA1;Q13509;P04350;P07437;Q3ZCM7;Q8IWP6;Q2NKY5		1130.6	0	0.0003587	2.40107	3.15351	0
	High		MREIVHIQAGQCGNQIGAK	2	34	6	Q13885;Q9BVA1;Q13509;P07437;P04350;Q8IWP6	M1(Oxidation); Q11(Deamidated); C12(Carbamidomethyl)	2127.06	0	0.003662	1.89678		1
	High		LATPTYGDLNHLVSATMSGVTTSLR	1	7	1	Q13509	M17(Oxidation)	2621.33	0	0.002427	1.59252		0
	High		SGAFGHLFRPDNFIFGQSGAGNNWAK	1	7	1	Q13509		2795.35	0	0.001545	1.50327		0
		High	EIVHIQAGQCGNQIGAK	1	34	6	Q13885;Q9BVA1;Q13509;P07437;P04350;Q8IWP6	C10(Carbamidomethyl)	1822.92	0	0.0002795		2.78071	0
	High	High	YLTVATVFR	2	12	2	Q13509;Q2NKY5		1069.61	0.001	0.01242	2.51833	2.40209	0
	High	High	KLAVNMVPFPR	4	48	9	Q9H4B7;Q13885;Q9BVA1;Q13509;P04350;P07437;Q3ZCM7;Q8IWP6;Q2NKY5	M6(Oxidation)	1287.72	0.001	0.01343	2.47603	3.12298	1
	High	High	IMNTFSVVPSPK	2	28	4	Q13509;P04350;P07437;Q8IWP6	M2(Oxidation)	1335.7	0.001	0.0005743	2.30057	3.10365	0
	High		YLTVATVFRGR	1	6	1	Q13509		1282.73	0.001	0.007803	2.1282		1
	High		MSSTFIGNSTAIQELFKR	1	5	1	Q13509	M1(Oxidation); N8(Deamidated); Q13(Deamidated)	2048.01	0.001	0.01722	1.79516		1
	High	High	NMMAACDPR	4	48	8	Q13885;Q9BVA1;Q13509;P04350;P07437;Q3ZCM7;Q8IWP6;Q2NKY5	M2(Oxidation); C6(Carbamidomethyl)	1081.42	0.001	0.01518	1.79309	1.29915	0
	High	High	ISVYYNEASSHK	2	7	1	Q13509		1397.67	0.001	0.01311	1.61503	3.04607	0
		High	KLAVNMVPFPR	1	48	9	Q9H4B7;Q13885;Q9BVA1;Q13509;P04350;P07437;Q3ZCM7;Q8IWP6;Q2NKY5	K1(Formyl); M6(Oxidation)	1315.72	0.001	0.0008004		2.5116	1
		High	FPGQLNADLR	2	54	9	Q9H4B7;Q13885;Q9BVA1;Q13509;P04350;P07437;Q3ZCM7;Q8IWP6;Q2NKY5	N6(Deamidated)	1131.58	0.001	0.0007714		2.39709	0
		High	LAVNMVPFPR	3	48	9	Q9H4B7;Q13885;Q9BVA1;Q13509;P04350;P07437;Q3ZCM7;Q8IWP6;Q2NKY5	N4(Deamidated); M5(Oxidation)	1160.61	0.001	0.002102		2.12352	0
		High	VAVCDIPPR	2	12	3	Q9H4B7;Q13509;Q2NKY5	C4(Carbamidomethyl)	1026.54	0.001	0.0009144		1.91146	0
	High		KLAVNMVPFPR	1	48	9	Q9H4B7;Q13885;Q9BVA1;Q13509;P04350;P07437;Q3ZCM7;Q8IWP6;Q2NKY5	N5(Deamidated)	1272.71	0.002	0.02759	2.13566		1
		High	IMNTFSVVPSPK	3	28	4	Q13509;P04350;P07437;Q8IWP6	M2(Oxidation); N3(Deamidated)	1336.68	0.002	0.00459		1.97989	0
		High	EVDEQMLAIQSK	1	11	1	Q13509	M6(Oxidation)	1406.68	0.002	0.005555		1.8724	0
		High	MSMKEVDEQMLAIQSK	2	6	1	Q13509	M1(Oxidation); M3(Oxidation); M10(Oxidation)	1915.88	0.002	0.003321		1.48057	1
		High	MSSTFIGNSTAIQELFK	1	5	1	Q13509	M1(Oxidation)	1889.93	0.002	0.002751		1.32627	0
	High		NMMAACDPR	1	48	8	Q13885;Q9BVA1;Q13509;P04350;P07437;Q3ZCM7;Q8IWP6;Q2NKY5	C6(Carbamidomethyl)	1065.43	0.003	0.03583	1.74039		0
	High	High	KLAVNMVPFPR	2	48	9	Q9H4B7;Q13885;Q9BVA1;Q13509;P04350;P07437;Q3ZCM7;Q8IWP6;Q2NKY5		1271.73	0.004	0.0473	1.47486	1.72236	1
		High	KLAVNMVPFPR	1	48	9	Q9H4B7;Q13885;Q9BVA1;Q13509;P04350;P07437;Q3ZCM7;Q8IWP6;Q2NKY5	N5(Deamidated); M6(Oxidation)	1288.71	0.004	0.04699		2.60599	1
Q3ZCM7	Tubulin beta-8 chain OS=Homo sapiens GN=TUBB8 PE=1 SV=2 - [TBB8_HUMAN]	200.711	28.15	12	69	101.517	15.32	7	46	444	49.7439	4.89404	nucleotide binding; catalytic activity; structural molecule activity	cytoplasm; cytoskeleton; membrane; extracellular	metabolic process; cellular component movement; cell organization and biogenesis
	A2	B2	Sequence	# PSMs	# Proteins	# Protein Groups	Protein Group Accessions	Modifications	MH+ [Da]	q-Value	PEP	XCorr A2	XCorr B2	# Missed Cleavages
	High		EAESCDCLQGFQLTHSLGGGTGSGMGTLLLSK	2	22	4	P04350;P07437;Q3ZCM7;Q8IWP6	C5(Carbamidomethyl); C7(Carbamidomethyl); Q12(Deamidated)	3312.54	0	8.624e-10	5.30159		0
	High	High	LHFFMPGFAPLTSR	18	42	6	Q13885;Q9BVA1;P04350;P07437;Q3ZCM7;Q8IWP6	M5(Oxidation)	1636.83	0	4.226e-06	5.06099	3.18515	0
	High		LHFFMPGFAPLTSRGSQQYR	1	41	6	Q13885;Q9BVA1;P04350;P07437;Q3ZCM7;Q8IWP6	M5(Oxidation)	2356.17	0	9.503e-06	4.70967		1
	High		LHFFMPGFAPLTSR	12	42	6	Q13885;Q9BVA1;P04350;P07437;Q3ZCM7;Q8IWP6		1620.83	0	0.000338	4.60338		0
	High	High	AVLVDLEPGTMDSVR	5	16	3	P04350;Q3ZCM7;Q8IWP6		1601.83	0	2.263e-06	4.33842	2.31761	0
	High		KEAESCDCLQGFQLTHSLGGGTGSGMGTLLLSK	1	21	4	P04350;P07437;Q3ZCM7;Q8IWP6	C6(Carbamidomethyl); C8(Carbamidomethyl); Q10(Deamidated); Q13(Deamidated); M26(Oxidation)	3457.62	0	1.174e-08	4.20114		1
	High		LHFFMPGFAPLTSRGSQQYR	2	41	6	Q13885;Q9BVA1;P04350;P07437;Q3ZCM7;Q8IWP6	Q17(Deamidated)	2341.17	0	0.0007131	3.39642		1
	High		FPGQLNADLRK	1	54	9	Q9H4B7;Q13885;Q9BVA1;Q13509;P04350;P07437;Q3ZCM7;Q8IWP6;Q2NKY5		1258.69	0	2.985e-05	3.39251		1
	High	High	AVLVDLEPGTMDSVR	10	16	3	P04350;Q3ZCM7;Q8IWP6	M11(Oxidation)	1617.81	0	5.903e-05	3.35533	3.43542	0
	High	High	LAVNMVPFPR	3	48	9	Q9H4B7;Q13885;Q9BVA1;Q13509;P04350;P07437;Q3ZCM7;Q8IWP6;Q2NKY5		1143.63	0	0.000105	3.29972	2.58707	0
	High	High	LAVNMVPFPR	6	48	9	Q9H4B7;Q13885;Q9BVA1;Q13509;P04350;P07437;Q3ZCM7;Q8IWP6;Q2NKY5	M5(Oxidation)	1159.63	0	0.0008849	3.08439	2.80625	0
	High	High	FPGQLNADLR	7	54	9	Q9H4B7;Q13885;Q9BVA1;Q13509;P04350;P07437;Q3ZCM7;Q8IWP6;Q2NKY5		1130.6	0	0.0003587	2.40107	3.15351	0
	High		MSATFIGNNTAIQELFKR	1	3	1	Q3ZCM7	M1(Oxidation)	2057.05	0	0.002042	2.36264		1
	High		EAESCDCLQGFQLTHSLGGGTGSGMGTLLLSK	1	22	4	P04350;P07437;Q3ZCM7;Q8IWP6	C5(Carbamidomethyl); C7(Carbamidomethyl); Q9(Deamidated); M25(Oxidation)	3328.53	0	3.528e-05	2.35338		0
	High	High	TAVCDIPPR	24	38	6	Q13885;Q9BVA1;P04350;P07437;Q3ZCM7;Q8IWP6	C4(Carbamidomethyl)	1028.52	0	7.342e-05	2.34438	2.67676	0
	High		MSATFIGNNTAIQELFKR	2	3	1	Q3ZCM7	M1(Oxidation); N8(Deamidated)	2058.04	0	0.00153	2.16256		1
	High	High	KLAVNMVPFPR	4	48	9	Q9H4B7;Q13885;Q9BVA1;Q13509;P04350;P07437;Q3ZCM7;Q8IWP6;Q2NKY5	M6(Oxidation)	1287.72	0.001	0.01343	2.47603	3.12298	1
	High	High	NMMAACDPR	4	48	8	Q13885;Q9BVA1;Q13509;P04350;P07437;Q3ZCM7;Q8IWP6;Q2NKY5	M2(Oxidation); C6(Carbamidomethyl)	1081.42	0.001	0.01518	1.79309	1.29915	0
		High	KLAVNMVPFPR	1	48	9	Q9H4B7;Q13885;Q9BVA1;Q13509;P04350;P07437;Q3ZCM7;Q8IWP6;Q2NKY5	K1(Formyl); M6(Oxidation)	1315.72	0.001	0.0008004		2.5116	1
		High	FPGQLNADLR	2	54	9	Q9H4B7;Q13885;Q9BVA1;Q13509;P04350;P07437;Q3ZCM7;Q8IWP6;Q2NKY5	N6(Deamidated)	1131.58	0.001	0.0007714		2.39709	0
		High	LAVNMVPFPR	3	48	9	Q9H4B7;Q13885;Q9BVA1;Q13509;P04350;P07437;Q3ZCM7;Q8IWP6;Q2NKY5	N4(Deamidated); M5(Oxidation)	1160.61	0.001	0.002102		2.12352	0
	High		KLAVNMVPFPR	1	48	9	Q9H4B7;Q13885;Q9BVA1;Q13509;P04350;P07437;Q3ZCM7;Q8IWP6;Q2NKY5	N5(Deamidated)	1272.71	0.002	0.02759	2.13566		1
	High		NMMAACDPR	1	48	8	Q13885;Q9BVA1;Q13509;P04350;P07437;Q3ZCM7;Q8IWP6;Q2NKY5	C6(Carbamidomethyl)	1065.43	0.003	0.03583	1.74039		0
	High	High	KLAVNMVPFPR	2	48	9	Q9H4B7;Q13885;Q9BVA1;Q13509;P04350;P07437;Q3ZCM7;Q8IWP6;Q2NKY5		1271.73	0.004	0.0473	1.47486	1.72236	1
		High	KLAVNMVPFPR	1	48	9	Q9H4B7;Q13885;Q9BVA1;Q13509;P04350;P07437;Q3ZCM7;Q8IWP6;Q2NKY5	N5(Deamidated); M6(Oxidation)	1288.71	0.004	0.04699		2.60599	1
P35908	Keratin, type II cytoskeletal 2 epidermal OS=Homo sapiens GN=KRT2 PE=1 SV=2 [K22E_HUMAN]	197.685	62.95	34	69	277.708	67.44	43	139	645	65.8254	8.00146
	A2	B2	Sequence	# PSMs	# Proteins	# Protein Groups	Protein Group Accessions	Modifications	MH+ [Da]	q-Value	PEP	XCorr A2	XCorr B2	# Missed Cleavages
	High		NKLNDLEEALQQAKEDLAR	3	2	2	;P35908		2198.14	0	7.251e-14	7.30787		2
	High		FGGFGGPGGVGGLGGPGGFGPGGYPGGIHEVSVNQSLLQPLNVK	1	2	2	;P35908		4092.09	0	1.485e-08	7.15312		0
	High		LNDLEEALQQAKEDLAR	1	2	2	;P35908		1956	0	5.085e-12	6.96866		1
	High		NKLNDLEEALQQAKEDLAR	6	2	2	;P35908	N4(Deamidated)	2199.13	0	1.564e-11	6.28997		2
	High		GGGFGGGSGFGGGSGFGGGSGFSGGGFGGGGFGGGR	1	1	1			2831.19	0	5.04e-10	6.1171		0
	High		NVQDAIADAEQRGEHALKDAR	2	2	2	;P35908		2307.15	0	1.021e-05	5.37772		2
	High	High	TSQNSELNNMQDLVEDYKK	5	2	2	;P35908		2256.04	0	2.121e-09	4.9289	4.06564	1
	High	High	TSQNSELNNMQDLVEDYKK	10	2	2	;P35908	N4(Deamidated)	2257.03	0	4.636e-06	4.50415	2.86216	1
	High	High	SISISVAGGGGGFGAAGGFGGR	5	2	2	;P35908		1838.91	0	2.393e-08	4.38188	5.27441	0
	High		FGGFGGPGGVGGLGGPGGFGPGGYPGGIHEVSVNQSLLQPLNVK	2	2	2	;P35908	Q35(Deamidated)	4093.05	0	1.238e-06	3.87812		0
	High	High	HGGGGGGFGGGGFGSR	6	2	2	;P35908		1320.58	0	1.73e-06	3.85311	4.09482	0
	High		HGDSLKEIKIEISELNR	1	2	2	;P35908		1981.07	0	6.251e-06	3.82647		2
	High	High	VLYDAEISQIHQSVTDTNVILSMDNSR	3	2	2	;P35908	N18(Deamidated); M23(Oxidation)	3065.49	0	1.476e-05	3.69562	2.50065	0
	High		NVQDAIADAEQRGEHALK	2	2	2	;P35908		1964.98	0	0.00124	3.6591		1
	High	High	TSQNSELNNMQDLVEDYKK	6	2	2	;P35908	N4(Deamidated); N8(Deamidated)	2258.02	0	2.273e-06	3.55353	2.21163	1
	High		TLNNKFASFIDKVR	4	27	5	;P35908;P13647;B4DRR0;P04259	N4(Deamidated)	1653.89	0	1.337e-06	3.51583		2
	High	High	NKLNDLEEALQQAK	5	2	2	;P35908		1613.85	0	0.0008205	3.42138	3.39731	1
	High	High	LALDVEIATYR	2	22	5	;P35908;P13647;B4DRR0;P04259		1263.69	0	1.053e-05	3.37384	3.43103	0
	High		VLYDAEISQIHQSVTDTNVILSMDNSR	4	2	2	;P35908	Q9(Deamidated); Q12(Deamidated)	3050.49	0	4.825e-05	3.33558		0
	High		VELQSKVDLLNQEIEFLK	1	2	2	;P35908		2145.17	0	6.823e-05	3.27118		1
	High	High	VLYDAEISQIHQSVTDTNVILSMDNSR	2	2	2	;P35908	M23(Oxidation)	3064.49	0	2.997e-06	3.03472	2.65972	0
	High	High	NLDLDSIIAEVK	9	20	5	;P35908;P13647;B4DRR0;P04259		1329.73	0	0.00321	2.93322	3.04502	0
	High	High	TAAENDFVTLKK	3	2	2	;P35908		1336.71	0	0.001717	2.84654	3.60641	1
	High	High	NVQDAIADAEQR	3	2	2	;P35908		1329.64	0	1.157e-05	2.74485	3.13776	0
	High		TLNNKFASFIDKVR	1	27	5	;P35908;P13647;B4DRR0;P04259		1652.91	0	3.002e-05	2.72772		2
	High	High	TAAENDFVTLK	2	2	2	;P35908		1208.62	0	0.0004249	2.38923	2.74677	0
	High	High	GFSSGSAVVSGGSR	5	2	2	;P35908		1254.61	0	8.082e-05	2.36651	3.91831	0
	High	High	STSSFSCLSR	3	2	2	;P35908	C7(Carbamidomethyl)	1131.51	0	0.001468	2.26183	2.74095	0
	High	High	YLDGLTAER	4	2	2	;P35908		1037.53	0	0.003903	2.1011	2.15029	0
	High	High	AQYEEIAQR	3	19	4	;P35908;B4DRR0;P04259		1107.54	0	0.0006585	2.06342	2.15462	0
	High	High	FLEQQNQVLQTK	10	12	5	;P35908;Q0IIN1;H6VRF8		1475.78	0	2.041e-06	2.0545	4.0615	0
	High		NLDLDSIIAEVKAQYEEIAQR	1	12	4	;P35908;B4DRR0;P04259		2418.25	0	0.0001746	1.82275		1
	High	High	LLEGEECR	2	22	7	;P35908;P13647;B4DRR0;P04259;Q8N1N4;P12036-2	C7(Carbamidomethyl)	1005.47	0	0.0006797	1.79275	2.13273	0
	High	High	VDLLNQEIEFLK	4	2	2	;P35908		1460.8	0	0.0001352	1.59701	2.71261	0
	High	High	GGSISGGGYGSGGGK	2	2	2	;P35908		1197.55	0	0.0003881	1.54735	2.21849	0
	High	High	GSSSGGGYSSGSSSYGSGGR	3	2	2	;P35908		1740.71	0	1.813e-05	1.3602	3.09923	0
		High	MSGDLSSNVTVSVTSSTISSNVASK	7	2	2	;P35908	M1(Oxidation)	2474.19	0	1.816e-08		5.36726	0
		High	SKEEAEALYHSK	2	2	2	;P35908		1391.68	0	6.817e-05		4.14379	1
		High	GGSGGGGSISGGGYGSGGGSGGR	3	2	2	;P35908		1741.75	0	1.95e-07		3.93887	0
		High	MSGDLSSNVTVSVTSSTISSNVASK	4	2	2	;P35908		2458.2	0	4.721e-07		3.78781	0
		High	TSQNSELNNMQDLVEDYK	1	2	2	;P35908		2127.95	0	4.12e-05		3.69725	0
		High	FLEQQNQVLQTK	7	12	5	;P35908;Q0IIN1;H6VRF8	Q7(Deamidated)	1476.77	0	0.0001608		3.45357	0
		High	YGSGGGSKGGSISGGGYGSGGGK	2	2	2	;P35908	K8(Formyl)	1918.85	0	1.433e-05		3.40748	1
		High	TSQNSELNNMQDLVEDYKK	2	2	2	;P35908	M10(Oxidation)	2272.04	0	2.412e-07		3.39868	1
		High	YEELQVTVGR	4	2	2	;P35908		1193.62	0	9.204e-05		3.04125	0
		High	VLYDAEISQIHQSVTDTNVILSMDNSR	1	2	2	;P35908		3048.5	0	3.324e-06		2.89594	0
		High	LNDLEEALQQAK	2	2	2	;P35908		1371.71	0	2.865e-05		2.72256	0
		High	VDPEIQNVKAQER	1	2	2	;P35908	K9(Formyl)	1553.79	0	1.386e-05		2.66605	1
		High	GGSSSGGGYGSGGGGSSSVK	2	2	2	;P35908		1588.68	0	2.947e-05		2.48183	0
		High	TSQNSELNNMQDLVEDYKK	4	2	2	;P35908	N4(Deamidated); M10(Oxidation)	2273.03	0	0.0003678		2.01386	1
		High	NLDLDSIIAEVK	2	20	5	;P35908;P13647;B4DRR0;P04259	N1(Deamidated)	1330.71	0	0.0005324		1.9504	0
	High	High	LLRDYQELMNVK	2	7	2	;P35908		1521.81	0.001	0.009884	3.06131	2.29618	1
	High	High	IEISELNR	5	10	4	;P35908;H6VRF8		973.53	0.001	0.006601	2.33237	2.6164	0
	High	High	FASFIDK	3	41	6	;P35908;P13647;B4DRR0;P04259;Q0IIN1		827.43	0.001	0.0119	1.55104	1.87806	0
		High	NKLNDLEEALQQAK	1	2	2	;P35908	N4(Deamidated)	1614.83	0.001	0.0007902		2.55914	1
		High	SKEEAEALYHSK	1	2	2	;P35908	K2(Formyl)	1419.67	0.001	0.002458		2.45758	1
		High	RSTSSFSCLSR	2	2	2	;P35908	C8(Carbamidomethyl)	1287.61	0.002	0.005176		3.19292	1
		High	TAAENDFVTLK	2	2	2	;P35908	N5(Deamidated)	1209.6	0.002	0.004063		2.62311	0
		High	FASFIDKVR	2	32	6	;P35908;Q0IIN1;P13647;B4DRR0;P04259	K7(Formyl)	1110.59	0.002	0.004751		2.26136	1
		High	YGSGGGSKGGSISGGGYGSGGGK	1	2	2	;P35908		1890.86	0.002	0.004501		1.91264	1
		High	VDLLNQEIEFLK	1	2	2	;P35908	N5(Deamidated)	1461.79	0.002	0.005119		1.73288	0
		High	LQGEIAHVK	1	2	2	;P35908		994.566	0.002	0.003834		1.14808	0
	High		SLVGLGGTK	1	2	2	;P35908		831.494	0.003	0.04004	1.67761		0
		High	YEDEINKR	1	37	8	;P35908;Q0IIN1;H6VRF8;P13647;B4DRR0;P04259		1066.52	0.003	0.007623		2.13605	1
		High	LLRDYQELMNVK	1	7	2	;P35908	M9(Oxidation)	1537.81	0.003	0.02362		1.9247	1
		High	IEISELNR	1	10	4	;P35908;H6VRF8	N7(Deamidated)	974.512	0.003	0.01153		1.87759	0
		High	DYQELMNVK	2	7	2	;P35908	M6(Oxidation)	1155.53	0.003	0.0283		1.85635	0
		High	TLNNKFASFIDK	1	30	5	;P35908;P13647;B4DRR0;P04259	K5(Formyl)	1425.74	0.003	0.03587		1.29741	1
		High	DVDNAYMIK	1	2	2	;P35908	M7(Oxidation)	1084.5	0.003	0.03263		1.25387	0
		High	DVDNAYMIKVELQSK	1	2	2	;P35908	M7(Oxidation); K9(Formyl)	1796.87	0.003	0.02835		1.03676	1
		High	EIKIEISELNR	1	2	2	;P35908	K3(Formyl)	1371.75	0.004	0.03661		2.04472	1
		High	VDPEIQNVK	2	2	2	;P35908		1041.56	0.004	0.0394		1.82264	0
		High	KDVDNAYMIK	1	2	2	;P35908	K1(Formyl); M8(Oxidation)	1240.59	0.004	0.04504		1.44679	1
	High		EIKIEISELNR	1	2	2	;P35908		1343.75	0.007	0.112	1.64028		1
		High	DYQELMNVK	1	7	2	;P35908		1139.54	0.007	0.08184		1.82523	0
		High	GFSSGSAVVSGGSRR	1	2	2	;P35908		1410.71	0.009	0.1006		1.95215	1
Q8WVW5	Putative uncharacterized protein (Fragment) OS=Homo sapiens PE=2 SV=1 - [Q8WVW5_HUMAN]	179.6	68.32	25	60	104.139	45.73	16	56	363	40.4772	6.13818	structural molecule activity; protein binding; nucleotide binding	extracellular; nucleus; cytoplasm; cytosol; cytoskeleton; membrane	cellular component movement; cell differentiation; cell organization and biogenesis; development; response to stimulus; coagulation; cell communication; regulation of biological process; transport; defense response
	A2	B2	Sequence	# PSMs	# Proteins	# Protein Groups	Protein Group Accessions	Modifications	MH+ [Da]	q-Value	PEP	XCorr A2	XCorr B2	# Missed Cleavages
	High		TTGIVMDSGDGVTHTVPIYEGYALPHAILR	4	14	1	Q8WVW5	M6(Oxidation)	3199.6	0	4.174e-09	7.75526		0
	High		FRCPEALFQPSFLGMESCGIHETTFNSIMK	1	19	1	Q8WVW5	C3(Carbamidomethyl); M15(Oxidation); C18(Carbamidomethyl)	3550.66	0	1.029e-09	5.88103		1
	High		DIKEKLCYVALDFEQEMATAASSSSLEK	1	20	1	Q8WVW5	C7(Carbamidomethyl); Q15(Deamidated); M17(Oxidation)	3180.51	0	4.457e-07	5.12119		2
	High		LDLAGRDLTDYLMKILTER	3	31	2	B7Z6P1;Q8WVW5	M13(Oxidation)	2252.19	0	3.252e-08	5.05237		2
	High		TTGIVMDSGDGVTHTVPIYEGYALPHAILR	1	14	1	Q8WVW5		3183.61	0	2.172e-06	4.53066		0
	High		DLYANTVLSGGTTMYPGIADR	2	20	1	Q8WVW5	N5(Deamidated)	2216.07	0	1.237e-07	4.46914		0
	High	High	VAPEEHPVLLTEAPLNPK	8	18	1	Q8WVW5		1954.06	0	1.863e-05	4.44301	4.73609	0
	High	High	DLYANTVLSGGTTMYPGIADR	5	20	1	Q8WVW5	M14(Oxidation)	2231.06	0	4.817e-06	4.00863	3.4278	0
	High	High	KDLYANTVLSGGTTMYPGIADR	2	20	1	Q8WVW5	M15(Oxidation)	2359.15	0	7.682e-06	3.99652	2.97929	1
	High	High	SYELPDGQVITIGNER	11	41	2	B7Z6P1;Q8WVW5		1790.89	0	1.009e-05	3.93345	3.59992	0
	High		VAPEEHPVLLTEAPLNPKANR	1	17	1	Q8WVW5		2295.25	0	1.298e-06	3.84147		1
	High	High	DLYANTVLSGGTTMYPGIADR	3	20	1	Q8WVW5		2215.07	0	4.827e-06	3.81114	3.17333	0
	High		SYELPDGQVITIGNERFR	1	41	2	B7Z6P1;Q8WVW5	N14(Deamidated)	2095.05	0	1.041e-06	3.59115		1
	High		FRCPEALFQPSFLGMESCGIHETTFNSIMK	1	19	1	Q8WVW5	C3(Carbamidomethyl); Q9(Deamidated); C18(Carbamidomethyl); N26(Deamidated)	3536.63	0	1.096e-06	3.5865		1
	High	High	LCYVALDFEQEMATAASSSSLEK	2	20	1	Q8WVW5	C2(Carbamidomethyl)	2550.17	0	1.568e-06	3.55296	1.87228	0
	High	High	DLYANTVLSGGTTMYPGIADR	3	20	1	Q8WVW5	N5(Deamidated); M14(Oxidation)	2232.05	0	4.543e-08	3.53564	2.56316	0
	High		CDVDIRKDLYANTVLSGGTTMYPGIADR	1	20	1	Q8WVW5	C1(Carbamidomethyl); M21(Oxidation)	3117.48	0	0.0004375	3.49111		2
	High	High	AVFPSIVGRPR	10	44	3	B7Z6P1;Q8WVW5;P0CG38		1198.71	0	0.0004478	3.27758	3.13074	0
	High		SYELPDGQVITIGNERFR	1	41	2	B7Z6P1;Q8WVW5		2094.06	0	0.0004301	2.76126		1
	High		LDLAGRDLTDYLMKILTER	1	31	2	B7Z6P1;Q8WVW5		2236.2	0	7.468e-05	2.66529		2
	High		GYSFTTTAEREIVR	2	16	1	Q8WVW5		1629.82	0	0.002111	2.60936		1
	High		MQKEITALAPSTMK	1	33	2	B7Z6P1;Q8WVW5		1548.81	0	0.0003095	2.60534		1
	High		EITALAPSTMKIK	1	34	2	B7Z6P1;Q8WVW5		1402.8	0	0.003721	2.5112		1
	High		CPEALFQPSFLGMESCGIHETTFNSIMK	1	19	1	Q8WVW5	C1(Carbamidomethyl); Q7(Deamidated); M13(Oxidation); C16(Carbamidomethyl)	3248.45	0	0.000524	2.41277		0
	High	High	GYSFTTTAER	8	16	1	Q8WVW5		1132.53	0	0.003067	2.34837	2.86737	0
	High		DLTDYLMKILTER	1	31	2	B7Z6P1;Q8WVW5	M7(Oxidation)	1626.84	0	0.001041	2.32749		1
	High	High	SYELPDGQVITIGNER	8	41	2	B7Z6P1;Q8WVW5	N14(Deamidated)	1791.88	0	0.000126	2.27344	2.96676	0
	High	High	AGFAGDDAPR	5	46	3	B7Z6P1;Q8WVW5;P0CG38		976.448	0	0.002094	2.15179	2.95766	0
	High		CPEALFQPSFLGMESCGIHETTFNSIMK	1	19	1	Q8WVW5	C1(Carbamidomethyl); Q7(Deamidated); C16(Carbamidomethyl); N24(Deamidated)	3233.45	0	0.0007135	1.96606		0
	High		MQKEITALAPSTMK	1	33	2	B7Z6P1;Q8WVW5	M1(Oxidation); M13(Oxidation)	1580.8	0	0.0004427	1.86417		1
	High		DLTDYLMKILTER	1	31	2	B7Z6P1;Q8WVW5		1610.85	0	0.0008191	1.84597		1
	High	High	QEYDESGPSIVHR	2	22	2	Q8WVW5;P0CG38		1516.7	0	1.524e-06	1.53982	4.02117	0
		High	LCYVALDFEQEMATAASSSSLEK	2	20	1	Q8WVW5	C2(Carbamidomethyl); M12(Oxidation)	2566.17	0	2.334e-08		3.14346	0
		High	KDLYANTVLSGGTTMYPGIADR	1	20	1	Q8WVW5	K1(Formyl); M15(Oxidation)	2387.16	0	9.11e-05		2.82492	1
	High		LDLAGRDLTDYLMK	2	31	2	B7Z6P1;Q8WVW5		1623.84	0.001	0.01388	3.54846		1
	High	High	EITALAPSTMK	2	34	2	B7Z6P1;Q8WVW5		1161.62	0.001	0.00819	1.95512	2.54558	0
	High	High	DSYVGDEAQSKR	3	37	2	B7Z6P1;Q8WVW5		1354.62	0.001	0.0005685	1.21833	2.72726	1
		High	EITALAPSTMKIK	4	34	2	B7Z6P1;Q8WVW5	M10(Oxidation); K11(Formyl)	1446.79	0.001	0.0006727		3.03093	1
		High	DSYVGDEAQSK	1	37	2	B7Z6P1;Q8WVW5		1198.52	0.001	0.0009825		2.2217	0
		High	IKIIAPPER	1	35	2	B7Z6P1;Q8WVW5	K2(Formyl)	1064.65	0.002	0.00268		2.59687	1
		High	KDLYANTVLSGGTTMYPGIADR	1	20	1	Q8WVW5	N6(Deamidated); M15(Oxidation)	2360.14	0.002	0.003175		2.17778	1
		High	EITALAPSTMK	1	34	2	B7Z6P1;Q8WVW5	M10(Oxidation)	1177.61	0.003	0.01935		1.9737	0
		High	SYELPDGQVITIGNER	1	41	2	B7Z6P1;Q8WVW5	Q8(Deamidated); N14(Deamidated)	1792.88	0.003	0.01579		1.46053	0
		High	MQKEITALAPSTMK	1	33	2	B7Z6P1;Q8WVW5	M1(Oxidation); K3(Formyl); M13(Oxidation)	1608.8	0.004	0.05058		1.08422	1
		High	DLTDYLMK	1	30	2	B7Z6P1;Q8WVW5	M7(Oxidation)	1014.48	0.007	0.07638		1.18774	0
	High		CDVDIRK	1	21	1	Q8WVW5	C1(Carbamidomethyl)	905.452	0.008	0.1359	1.27248		1
Q2NKY5	TUBB6 protein OS=Homo sapiens GN=TUBB6 PE=2 SV=1 - [Q2NKY5_HUMAN]	175.224	37.58	16	54	64.1345	19.91	9	35	447	50.0581	4.89404	nucleotide binding; catalytic activity; structural molecule activity	nucleus; cytoplasm; cytoskeleton; membrane; extracellular	metabolic process; cellular component movement; cell organization and biogenesis
	A2	B2	Sequence	# PSMs	# Proteins	# Protein Groups	Protein Group Accessions	Modifications	MH+ [Da]	q-Value	PEP	XCorr A2	XCorr B2	# Missed Cleavages
	High		GHYTEGAELVDSVLDVVRK	4	27	6	Q13885;Q9BVA1;Q13509;P07437;Q2NKY5;Q8IWP6		2087.07	0	3.141e-11	7.13074		1
	High		IREEYPDRIMNTFSVMPSPK	2	11	3	Q13885;Q9BVA1;Q2NKY5	M16(Oxidation)	2426.18	0	5.213e-06	5.70994		2
	High		GHYTEGAELVDSVLDVVR	6	27	6	Q13885;Q9BVA1;Q13509;P07437;Q2NKY5;Q8IWP6		1958.98	0	3.109e-13	5.38569		0
	High		IREEYPDRIMNTFSVMPSPK	2	11	3	Q13885;Q9BVA1;Q2NKY5	M10(Oxidation); M16(Oxidation)	2442.18	0	2.349e-05	5.01743		2
	High		MASTFIGNSTAIQELFKR	1	5	1	Q2NKY5	N8(Deamidated)	2015.04	0	9.749e-09	4.94748		1
	High		MASTFIGNSTAIQELFKR	1	5	1	Q2NKY5	M1(Oxidation)	2030.03	0	1.067e-08	4.92294		1
	High		GLKMASTFIGNSTAIQELFKR	1	5	1	Q2NKY5	M4(Oxidation)	2328.24	0	5.158e-07	4.69767		2
	High		LHFFMPGFAPLTAR	2	7	2	Q13509;Q2NKY5	M5(Oxidation)	1620.84	0	1.07e-05	4.50225		0
	High		LHFFMPGFAPLTAR	2	7	2	Q13509;Q2NKY5		1604.84	0	5.159e-05	4.35945		0
	High		SGPFGQLFRPDNFIFGQTGAGNNWAK	1	5	1	Q2NKY5	N12(Deamidated); Q17(Deamidated)	2828.36	0	0.0001576	4.20674		0
	High	High	NSSYFVEWIPNNVK	3	42	7	Q13885;Q9BVA1;Q13509;P04350;P07437;Q2NKY5;Q8IWP6		1696.83	0	4.345e-06	3.92645	2.18871	0
	High		GLKMASTFIGNSTAIQELFKR	1	5	1	Q2NKY5		2312.25	0	3.535e-06	3.87975		2
	High		IREEYPDRIMNTFSVMPSPK	1	11	3	Q13885;Q9BVA1;Q2NKY5		2410.19	0	5.163e-05	3.85514		2
	High		FPGQLNADLRK	1	54	9	Q9H4B7;Q13885;Q9BVA1;Q13509;P04350;P07437;Q3ZCM7;Q8IWP6;Q2NKY5		1258.69	0	2.985e-05	3.39251		1
	High	High	LAVNMVPFPR	3	48	9	Q9H4B7;Q13885;Q9BVA1;Q13509;P04350;P07437;Q3ZCM7;Q8IWP6;Q2NKY5		1143.63	0	0.000105	3.29972	2.58707	0
	High	High	ALTVPELTQQMFDAK	6	17	4	Q13509;P04350;Q2NKY5;Q8IWP6		1691.87	0	0.0001415	3.22049	1.86091	0
	High	High	LAVNMVPFPR	6	48	9	Q9H4B7;Q13885;Q9BVA1;Q13509;P04350;P07437;Q3ZCM7;Q8IWP6;Q2NKY5	M5(Oxidation)	1159.63	0	0.0008849	3.08439	2.80625	0
	High	High	ALTVPELTQQMFDAK	6	17	4	Q13509;P04350;Q2NKY5;Q8IWP6	M11(Oxidation)	1707.86	0	0.0004811	2.70446	2.73866	0
	High		SGPFGQLFRPDNFIFGQTGAGNNWAK	2	5	1	Q2NKY5	N12(Deamidated); Q17(Deamidated); N23(Deamidated)	2829.35	0	0.002173	2.69485		0
	High	High	NSSYFVEWIPNNVK	4	42	7	Q13885;Q9BVA1;Q13509;P04350;P07437;Q2NKY5;Q8IWP6	N11(Deamidated)	1697.81	0	0.0001507	2.67491	1.25935	0
	High	High	FPGQLNADLR	7	54	9	Q9H4B7;Q13885;Q9BVA1;Q13509;P04350;P07437;Q3ZCM7;Q8IWP6;Q2NKY5		1130.6	0	0.0003587	2.40107	3.15351	0
	High	High	YLTVATVFR	2	12	2	Q13509;Q2NKY5		1069.61	0.001	0.01242	2.51833	2.40209	0
	High	High	KLAVNMVPFPR	4	48	9	Q9H4B7;Q13885;Q9BVA1;Q13509;P04350;P07437;Q3ZCM7;Q8IWP6;Q2NKY5	M6(Oxidation)	1287.72	0.001	0.01343	2.47603	3.12298	1
	High	High	NMMAACDPR	4	48	8	Q13885;Q9BVA1;Q13509;P04350;P07437;Q3ZCM7;Q8IWP6;Q2NKY5	M2(Oxidation); C6(Carbamidomethyl)	1081.42	0.001	0.01518	1.79309	1.29915	0
	High		IREEYPDRIMNTFSVMPSPK	1	11	3	Q13885;Q9BVA1;Q2NKY5	N11(Deamidated)	2411.2	0.001	0.02159	1.58222		2
		High	KLAVNMVPFPR	1	48	9	Q9H4B7;Q13885;Q9BVA1;Q13509;P04350;P07437;Q3ZCM7;Q8IWP6;Q2NKY5	K1(Formyl); M6(Oxidation)	1315.72	0.001	0.0008004		2.5116	1
		High	FPGQLNADLR	2	54	9	Q9H4B7;Q13885;Q9BVA1;Q13509;P04350;P07437;Q3ZCM7;Q8IWP6;Q2NKY5	N6(Deamidated)	1131.58	0.001	0.0007714		2.39709	0
		High	IMNTFSVMPSPK	1	17	3	Q13885;Q9BVA1;Q2NKY5	M2(Oxidation); M8(Oxidation)	1383.67	0.001	0.0007345		2.17789	0
		High	LAVNMVPFPR	3	48	9	Q9H4B7;Q13885;Q9BVA1;Q13509;P04350;P07437;Q3ZCM7;Q8IWP6;Q2NKY5	N4(Deamidated); M5(Oxidation)	1160.61	0.001	0.002102		2.12352	0
		High	IMNTFSVMPSPK	1	17	3	Q13885;Q9BVA1;Q2NKY5	M2(Oxidation); N3(Deamidated); M8(Oxidation)	1384.65	0.001	0.0008752		1.92528	0
		High	VAVCDIPPR	2	12	3	Q9H4B7;Q13509;Q2NKY5	C4(Carbamidomethyl)	1026.54	0.001	0.0009144		1.91146	0
	High		KLAVNMVPFPR	1	48	9	Q9H4B7;Q13885;Q9BVA1;Q13509;P04350;P07437;Q3ZCM7;Q8IWP6;Q2NKY5	N5(Deamidated)	1272.71	0.002	0.02759	2.13566		1
	High		IMNTFSVMPSPK	1	17	3	Q13885;Q9BVA1;Q2NKY5	M8(Oxidation)	1367.67	0.002	0.02453	1.37376		0
	High		NMMAACDPR	1	48	8	Q13885;Q9BVA1;Q13509;P04350;P07437;Q3ZCM7;Q8IWP6;Q2NKY5	C6(Carbamidomethyl)	1065.43	0.003	0.03583	1.74039		0
	High	High	KLAVNMVPFPR	2	48	9	Q9H4B7;Q13885;Q9BVA1;Q13509;P04350;P07437;Q3ZCM7;Q8IWP6;Q2NKY5		1271.73	0.004	0.0473	1.47486	1.72236	1
		High	KLAVNMVPFPR	1	48	9	Q9H4B7;Q13885;Q9BVA1;Q13509;P04350;P07437;Q3ZCM7;Q8IWP6;Q2NKY5	N5(Deamidated); M6(Oxidation)	1288.71	0.004	0.04699		2.60599	1
Q16555-2	Isoform 2 of Dihydropyrimidinase-related protein 2 OS=Homo sapiens GN=DPYSL2 - [DPYL2_HUMAN]	158.693	52.99	24	52	80.589	43.66	18	41	536	58.1264	6.15088	catalytic activity; protein binding	cytoplasm; mitochondrion; cytosol; cytoskeleton; membrane; extracellular	response to stimulus; metabolic process; transport; cell organization and biogenesis; cell communication; regulation of biological process; development; cell differentiation; cellular component movement
	A2	B2	Sequence	# PSMs	# Proteins	# Protein Groups	Protein Group Accessions	Modifications	MH+ [Da]	q-Value	PEP	XCorr A2	XCorr B2	# Missed Cleavages
	High		ILDLGITGPEGHVLSRPEEVEAEAVNR	5	5	2	Q16555-2;Q53ET2		2900.51	0	3.788e-07	7.13734		0
	High		ILDLGITGPEGHVLSRPEEVEAEAVNR	1	5	2	Q16555-2;Q53ET2	N26(Deamidated)	2901.5	0	1.592e-07	5.88852		0
	High		GSPLVVISQGKIVLEDGTLHVTEGSGR	1	4	1	Q16555-2		2748.49	0	2.271e-08	5.58454		1
	High		GSPLVVISQGKIVLEDGTLHVTEGSGR	1	4	1	Q16555-2	Q9(Deamidated)	2749.48	0	7.48e-11	5.52745		1
	High	High	DIGAIAQVHAENGDIIAEEQQR	2	5	2	Q16555-2;Q53ET2	N12(Deamidated)	2378.16	0	3.652e-10	5.33849	4.4702	0
	High		NLHQSGFSLSGAQIDDNIPR	1	5	2	Q16555-2;Q53ET2		2169.07	0	1.712e-09	5.17545		0
	High		NLHQSGFSLSGAQIDDNIPRR	1	5	2	Q16555-2;Q53ET2		2325.17	0	6.646e-07	4.63166		1
	High	High	IAVGSDADLVIWDPDSVK	4	5	2	Q16555-2;Q53ET2		1899.97	0	8.739e-09	4.51313	2.81308	0
	High		THNSSLEYNIFEGMECR	1	4	2	Q16555-2;Q53ET2	C16(Carbamidomethyl)	2086.89	0	5.46e-06	4.51299		0
	High		KPFPDFVYKR	3	5	2	Q16555-2;Q53ET2		1296.71	0	6.187e-07	4.41575		1
	High	High	IVLEDGTLHVTEGSGR	4	4	1	Q16555-2		1682.87	0	1.336e-07	4.2901	4.06463	0
	High		FQMPDQGMTSADDFFQGTK	2	6	2	Q16555-2;Q53ET2		2150.91	0	2.357e-05	3.99593		0
	High		AITIANQTNCPLYITK	1	5	2	Q16555-2;Q53ET2	N6(Deamidated); C10(Carbamidomethyl)	1821.96	0	2.392e-05	3.89525		0
	High		MSVIWDKAVVTGK	1	6	2	Q16555-2;Q53ET2		1433.78	0	0.0001432	3.84602		1
	High	High	AVGKDNFTLIPEGTNGTEER	5	5	2	Q16555-2;Q53ET2	N15(Deamidated)	2149.04	0	0.0005399	3.79123	2.03569	1
	High	High	MVIPGGIDVHTR	3	7	2	Q16555-2;Q53ET2	M1(Oxidation)	1310.69	0	4.569e-05	3.62303	3.7384	0
	High		IAVGSDADLVIWDPDSVKTISAK	1	4	2	Q16555-2;Q53ET2		2400.28	0	3.172e-05	3.3059		1
	High	High	MVIPGGIDVHTR	2	7	2	Q16555-2;Q53ET2		1294.69	0	6.687e-06	3.30094	2.94161	0
	High	High	AITIANQTNCPLYITK	3	5	2	Q16555-2;Q53ET2	C10(Carbamidomethyl)	1820.96	0	3.298e-05	3.1393	3.27917	0
	High		IVLEDGTLHVTEGSGRYIPR	1	4	1	Q16555-2		2212.18	0	1.373e-05	3.13293		1
	High		QIGENLIVPGGVKTIEAHSR	1	7	2	Q16555-2;Q53ET2		2118.16	0	0.0001175	3.01231		1
	High		FQLTDCQIYEVLSVIR	1	5	2	Q16555-2;Q53ET2	C6(Carbamidomethyl)	1984.02	0	0.0008158	2.61389		0
	High	High	AVGKDNFTLIPEGTNGTEER	2	5	2	Q16555-2;Q53ET2	N6(Deamidated); N15(Deamidated)	2150.04	0	0.0007295	2.45097	2.16951	1
	High		YIPRKPFPDFVYKR	2	5	2	Q16555-2;Q53ET2		1826.01	0	0.0002925	2.28167		2
	High	High	SSAEVIAQAR	4	5	2	Q16555-2;Q53ET2		1031.55	0	0.0002072	2.20555	2.84365	0
	High		NLHQSGFSLSGAQIDDNIPR	3	5	2	Q16555-2;Q53ET2	N1(Deamidated)	2170.07	0	0.003445	1.76464		0
		High	MDENQFVAVTSTNAAK	2	20	4	B3KV96;Q16555-2;Q14195;Q53ET2	M1(Oxidation)	1741.81	0	2.162e-05		4.28438	0
		High	GLYDGPVCEVSVTPK	2	5	2	Q16555-2;Q53ET2	C8(Carbamidomethyl)	1620.79	0	1.35e-06		3.45377	0
		High	MDENQFVAVTSTNAAK	4	20	4	B3KV96;Q16555-2;Q14195;Q53ET2	M1(Oxidation); N13(Deamidated)	1742.79	0	7.575e-07		2.94892	0
		High	FQMPDQGMTSADDFFQGTK	2	6	2	Q16555-2;Q53ET2	M3(Oxidation); M8(Oxidation)	2182.91	0	6.323e-07		2.61481	0
		High	DIGAIAQVHAENGDIIAEEQQR	1	5	2	Q16555-2;Q53ET2		2377.17	0	9.336e-06		2.52025	0
		High	GIQEEMEALVK	1	5	2	Q16555-2;Q53ET2	M6(Oxidation)	1262.63	0	0.0002665		2.16131	0
		High	DNFTLIPEGTNGTEER	3	5	2	Q16555-2;Q53ET2	N11(Deamidated)	1793.82	0	6.912e-05		2.09334	0
	High	High	QIGENLIVPGGVK	3	12	3	B3KV96;Q16555-2;Q53ET2		1323.76	0.001	0.004899	2.58986	2.30472	0
	High	High	VFNLYPR	3	5	2	Q16555-2;Q53ET2		908.497	0.001	0.01062	2.23119	2.02993	0
	High		THNSSLEYNIFEGMECR	2	4	2	Q16555-2;Q53ET2	N3(Deamidated); C16(Carbamidomethyl)	2087.88	0.001	0.005056	2.04854		0
	High		NLHQSGFSLSGAQIDDNIPRR	1	5	2	Q16555-2;Q53ET2	Q13(Deamidated)	2326.17	0.001	0.02069	1.50032		1
	High	High	GSPLVVISQGK	3	5	2	Q16555-2;Q53ET2		1084.64	0.001	0.006838	1.46656	2.41181	0
		High	MDENQFVAVTSTNAAK	1	20	4	B3KV96;Q16555-2;Q14195;Q53ET2		1725.82	0.001	0.0009575		2.05552	0
		High	VFNLYPR	2	5	2	Q16555-2;Q53ET2	N3(Deamidated)	909.484	0.001	0.001861		1.89799	0
		High	TSPAKQQAPPVR	1	5	2	Q16555-2;Q53ET2	K5(Formyl)	1307.71	0.002	0.005406		1.47073	1
		High	QIGENLIVPGGVK	1	12	3	B3KV96;Q16555-2;Q53ET2	N5(Deamidated)	1324.75	0.003	0.01418		2.17248	0
		High	MSVIWDK	1	11	3	Q16555-2;Q14195;Q53ET2		878.444	0.003	0.02844		1.68467	0
	High		MSVIWDKAVVTGK	1	6	2	Q16555-2;Q53ET2	M1(Oxidation)	1449.78	0.004	0.0532	1.37189		1
		High	GSPLVVISQGK	1	5	2	Q16555-2;Q53ET2	Q9(Deamidated)	1085.62	0.004	0.04104		1.55721	0
	High	High	KPFPDFVYK	2	5	2	Q16555-2;Q53ET2		1140.61	0.008	0.1374	1.99632	0.994058	0
Q53ET2	Dihydropyrimidinase-like 2 variant (Fragment) OS=Homo sapiens PE=2 SV=1 - [Q53ET2_HUMAN]	136.063	46.85	21	47	77.5391	40.91	18	40	572	62.2316	6.31592	catalytic activity; protein binding	cytoplasm; mitochondrion; cytosol; cytoskeleton; membrane; extracellular	response to stimulus; metabolic process; transport; cell organization and biogenesis; cell communication; regulation of biological process; development; cell differentiation; cellular component movement
	A2	B2	Sequence	# PSMs	# Proteins	# Protein Groups	Protein Group Accessions	Modifications	MH+ [Da]	q-Value	PEP	XCorr A2	XCorr B2	# Missed Cleavages
	High		ILDLGITGPEGHVLSRPEEVEAEAVNR	5	5	2	Q16555-2;Q53ET2		2900.51	0	3.788e-07	7.13734		0
	High		ILDLGITGPEGHVLSRPEEVEAEAVNR	1	5	2	Q16555-2;Q53ET2	N26(Deamidated)	2901.5	0	1.592e-07	5.88852		0
	High	High	DIGAIAQVHAENGDIIAEEQQR	2	5	2	Q16555-2;Q53ET2	N12(Deamidated)	2378.16	0	3.652e-10	5.33849	4.4702	0
	High		NLHQSGFSLSGAQIDDNIPR	1	5	2	Q16555-2;Q53ET2		2169.07	0	1.712e-09	5.17545		0
	High		NLHQSGFSLSGAQIDDNIPRR	1	5	2	Q16555-2;Q53ET2		2325.17	0	6.646e-07	4.63166		1
	High	High	IAVGSDADLVIWDPDSVK	4	5	2	Q16555-2;Q53ET2		1899.97	0	8.739e-09	4.51313	2.81308	0
	High		THNSSLEYNIFEGMECR	1	4	2	Q16555-2;Q53ET2	C16(Carbamidomethyl)	2086.89	0	5.46e-06	4.51299		0
	High		KPFPDFVYKR	3	5	2	Q16555-2;Q53ET2		1296.71	0	6.187e-07	4.41575		1
	High		FQMPDQGMTSADDFFQGTK	2	6	2	Q16555-2;Q53ET2		2150.91	0	2.357e-05	3.99593		0
	High		AITIANQTNCPLYITK	1	5	2	Q16555-2;Q53ET2	N6(Deamidated); C10(Carbamidomethyl)	1821.96	0	2.392e-05	3.89525		0
	High		MSVIWDKAVVTGK	1	6	2	Q16555-2;Q53ET2		1433.78	0	0.0001432	3.84602		1
	High	High	AVGKDNFTLIPEGTNGTEER	5	5	2	Q16555-2;Q53ET2	N15(Deamidated)	2149.04	0	0.0005399	3.79123	2.03569	1
	High	High	MVIPGGIDVHTR	3	7	2	Q16555-2;Q53ET2	M1(Oxidation)	1310.69	0	4.569e-05	3.62303	3.7384	0
	High		IAVGSDADLVIWDPDSVKTISAK	1	4	2	Q16555-2;Q53ET2		2400.28	0	3.172e-05	3.3059		1
	High	High	MVIPGGIDVHTR	2	7	2	Q16555-2;Q53ET2		1294.69	0	6.687e-06	3.30094	2.94161	0
	High	High	AITIANQTNCPLYITK	3	5	2	Q16555-2;Q53ET2	C10(Carbamidomethyl)	1820.96	0	3.298e-05	3.1393	3.27917	0
	High		QIGENLIVPGGVKTIEAHSR	1	7	2	Q16555-2;Q53ET2		2118.16	0	0.0001175	3.01231		1
	High		FQLTDCQIYEVLSVIR	1	5	2	Q16555-2;Q53ET2	C6(Carbamidomethyl)	1984.02	0	0.0008158	2.61389		0
	High	High	AVGKDNFTLIPEGTNGTEER	2	5	2	Q16555-2;Q53ET2	N6(Deamidated); N15(Deamidated)	2150.04	0	0.0007295	2.45097	2.16951	1
	High		YIPRKPFPDFVYKR	2	5	2	Q16555-2;Q53ET2		1826.01	0	0.0002925	2.28167		2
	High	High	SSAEVIAQAR	4	5	2	Q16555-2;Q53ET2		1031.55	0	0.0002072	2.20555	2.84365	0
	High		NLHQSGFSLSGAQIDDNIPR	3	5	2	Q16555-2;Q53ET2	N1(Deamidated)	2170.07	0	0.003445	1.76464		0
		High	MDENQFVAVTSTNAAK	2	20	4	B3KV96;Q16555-2;Q14195;Q53ET2	M1(Oxidation)	1741.81	0	2.162e-05		4.28438	0
		High	GLYDGPVCEVSVTPK	2	5	2	Q16555-2;Q53ET2	C8(Carbamidomethyl)	1620.79	0	1.35e-06		3.45377	0
		High	IVLEDGTLNVTEGSGR	1	1	1	Q53ET2	N9(Deamidated)	1660.84	0	2.823e-06		3.02065	0
		High	MDENQFVAVTSTNAAK	4	20	4	B3KV96;Q16555-2;Q14195;Q53ET2	M1(Oxidation); N13(Deamidated)	1742.79	0	7.575e-07		2.94892	0
		High	FQMPDQGMTSADDFFQGTK	2	6	2	Q16555-2;Q53ET2	M3(Oxidation); M8(Oxidation)	2182.91	0	6.323e-07		2.61481	0
		High	DIGAIAQVHAENGDIIAEEQQR	1	5	2	Q16555-2;Q53ET2		2377.17	0	9.336e-06		2.52025	0
		High	GIQEEMEALVK	1	5	2	Q16555-2;Q53ET2	M6(Oxidation)	1262.63	0	0.0002665		2.16131	0
		High	DNFTLIPEGTNGTEER	3	5	2	Q16555-2;Q53ET2	N11(Deamidated)	1793.82	0	6.912e-05		2.09334	0
	High	High	QIGENLIVPGGVK	3	12	3	B3KV96;Q16555-2;Q53ET2		1323.76	0.001	0.004899	2.58986	2.30472	0
	High	High	VFNLYPR	3	5	2	Q16555-2;Q53ET2		908.497	0.001	0.01062	2.23119	2.02993	0
	High		THNSSLEYNIFEGMECR	2	4	2	Q16555-2;Q53ET2	N3(Deamidated); C16(Carbamidomethyl)	2087.88	0.001	0.005056	2.04854		0
	High		NLHQSGFSLSGAQIDDNIPRR	1	5	2	Q16555-2;Q53ET2	Q13(Deamidated)	2326.17	0.001	0.02069	1.50032		1
	High	High	GSPLVVISQGK	3	5	2	Q16555-2;Q53ET2		1084.64	0.001	0.006838	1.46656	2.41181	0
		High	MDENQFVAVTSTNAAK	1	20	4	B3KV96;Q16555-2;Q14195;Q53ET2		1725.82	0.001	0.0009575		2.05552	0
		High	VFNLYPR	2	5	2	Q16555-2;Q53ET2	N3(Deamidated)	909.484	0.001	0.001861		1.89799	0
		High	TSPAKQQAPPVR	1	5	2	Q16555-2;Q53ET2	K5(Formyl)	1307.71	0.002	0.005406		1.47073	1
		High	QIGENLIVPGGVK	1	12	3	B3KV96;Q16555-2;Q53ET2	N5(Deamidated)	1324.75	0.003	0.01418		2.17248	0
		High	MSVIWDK	1	11	3	Q16555-2;Q14195;Q53ET2		878.444	0.003	0.02844		1.68467	0
	High		MSVIWDKAVVTGK	1	6	2	Q16555-2;Q53ET2	M1(Oxidation)	1449.78	0.004	0.0532	1.37189		1
		High	GSPLVVISQGK	1	5	2	Q16555-2;Q53ET2	Q9(Deamidated)	1085.62	0.004	0.04104		1.55721	0
	High	High	KPFPDFVYK	2	5	2	Q16555-2;Q53ET2		1140.61	0.008	0.1374	1.99632	0.994058	0
P04406	Glyceraldehyde-3-phosphate dehydrogenase OS=Homo sapiens GN=GAPDH PE=1 SV=3 - [G3P_HUMAN]	135.84	60.6	17	43	64.0817	49.55	17	47	335	36.0304	8.45557	catalytic activity; protein binding; nucleotide binding	nucleus; cytoplasm; cytosol; cytoskeleton; membrane; extracellular	cell organization and biogenesis; metabolic process; regulation of biological process; cell death; defense response; response to stimulus
	A2	B2	Sequence	# PSMs	# Proteins	# Protein Groups	Protein Group Accessions	Modifications	MH+ [Da]	q-Value	PEP	XCorr A2	XCorr B2	# Missed Cleavages
	High		VIHDNFGIVEGLMTTVHAITATQK	2	6	1	P04406	M13(Oxidation)	2611.35	0	7.302e-08	7.52508		0
	High		VIHDNFGIVEGLMTTVHAITATQK	3	6	1	P04406		2595.36	0	5.816e-09	7.327		0
	High		VIISAPSADAPMFVMGVNHEKYDNSLK	1	6	1	P04406	M12(Oxidation); M15(Oxidation)	2965.44	0	8.606e-08	6.0813		1
	High		VIISAPSADAPMFVMGVNHEKYDNSLK	1	6	1	P04406		2933.46	0	5.647e-10	5.90946		1
	High		LWRDGRGALQNIIPASTGAAK	1	7	1	P04406		2195.2	0	0.0002575	5.13793		2
	High		AVGKVIPELNGKLTGMAFR	1	7	1	P04406	N10(Deamidated)	2002.11	0	7.898e-07	4.56413		2
	High		VIHDNFGIVEGLMTTVHAITATQK	4	6	1	P04406	N5(Deamidated)	2596.36	0	2.531e-06	4.44212		0
	High		IKWGDAGAEYVVESTGVFTTMEK	1	6	1	P04406		2518.22	0	3.365e-06	4.41659		1
	High		AENGKLVINGNPITIFQERDPSK	2	5	1	P04406	N3(Deamidated); N9(Deamidated)	2542.32	0	0.0006402	4.22435		2
	High		WGDAGAEYVVESTGVFTTMEK	2	6	1	P04406		2277.03	0	2.851e-06	4.0895		0
	High		RVIISAPSADAPMFVMGVNHEKYDNSLK	1	6	1	P04406	N19(Deamidated)	3090.55	0	2.167e-06	4.04845		2
	High	High	VPTANVSVVDLTCR	6	7	1	P04406	C13(Carbamidomethyl)	1530.79	0	3.391e-05	3.97098	4.28699	0
	High		VIPELNGKLTGMAFR	1	7	1	P04406	N6(Deamidated)	1646.89	0	1.303e-06	3.95909		1
	High	High	WGDAGAEYVVESTGVFTTMEK	2	6	1	P04406	M19(Oxidation)	2293.04	0	4.635e-06	3.87822	1.88352	0
	High		DGRGALQNIIPASTGAAK	2	7	1	P04406		1739.94	0	0.0006581	3.58665		1
	High	High	LISWYDNEFGYSNR	5	4	1	P04406		1763.8	0	1.894e-06	3.48112	1.73056	0
	High	High	GALQNIIPASTGAAK	10	7	1	P04406		1411.79	0	0.0002113	3.13549	3.18136	0
	High	High	VIPELNGKLTGMAFR	2	7	1	P04406	N6(Deamidated); M12(Oxidation)	1662.89	0	0.0008015	3.12436	2.81483	1
	High		VIISAPSADAPMFVMGVNHEKYDNSLK	1	6	1	P04406	M12(Oxidation); N18(Deamidated)	2950.45	0	5.029e-06	3.08659		1
	High		VVDLMAHMASKE	1	5	1	P04406		1330.65	0	0.001678	2.65237		1
	High		IISNASCTTNCLAPLAK	2	7	1	P04406	C7(Carbamidomethyl); C11(Carbamidomethyl)	1833.92	0	0.0002131	2.03291		0
	High		VVDLMAHMASKE	2	5	1	P04406	M8(Oxidation)	1346.64	0	0.003233	1.63643		1
		High	GALQNIIPASTGAAKAVGK	1	7	1	P04406	K15(Formyl)	1795.01	0	0.0002302		3.72589	1
		High	LVINGNPITIFQER	7	5	1	P04406	N4(Deamidated)	1614.89	0	6.205e-05		2.25008	0
		High	IISNASCTTNCLAPLAK	1	7	1	P04406	C7(Carbamidomethyl); N10(Deamidated); C11(Carbamidomethyl)	1834.91	0	0.000226		1.64023	0
	High		VIHDNFGIVEGLMTTVHAITATQK	1	6	1	P04406	M13(Oxidation); Q23(Deamidated)	2612.36	0.001	0.00428	3.16697		0
	High	High	VGVNGFGR	5	3	1	P04406	N4(Deamidated)	806.416	0.001	0.009248	2.18508	2.14628	0
	High		IKWGDAGAEYVVESTGVFTTMEK	1	6	1	P04406	M21(Oxidation)	2534.21	0.001	0.005348	2.13597		1
		High	AENGKLVINGNPITIFQER	7	5	1	P04406	N9(Deamidated); N11(Deamidated)	2115.11	0.001	0.001343		2.70672	1
	High		AENGKLVINGNPITIFQERDPSK	1	5	1	P04406	N3(Deamidated); N9(Deamidated); N11(Deamidated)	2543.31	0.002	0.02485	3.39418		2
	High	High	VVDLMAHMASKE	2	5	1	P04406	M5(Oxidation); M8(Oxidation)	1362.64	0.002	0.005441	1.68822	2.57318	1
		High	LVINGNPITIFQERDPSK	3	5	1	P04406	N4(Deamidated)	2042.09	0.002	0.003691		2.51313	1
	High	High	VIISAPSADAPMFVMGVNHEK	2	6	1	P04406	M12(Oxidation); M15(Oxidation)	2245.1	0.003	0.008437	1.4974	1.94385	0
		High	VKVGVNGFGR	1	3	1	P04406	K2(Formyl); N6(Deamidated)	1061.57	0.003	0.007466		2.28105	1
		High	LVINGNPITIFQER	2	5	1	P04406		1613.9	0.003	0.00778		1.75553	0
		High	LTGMAFR	1	7	1	P04406	M4(Oxidation)	811.413	0.004	0.04381		1.45668	0
		High	VVDLMAHMASK	1	5	1	P04406	M5(Oxidation); M8(Oxidation)	1233.6	0.005	0.05351		1.32181	0
		High	VIPELNGK	1	7	1	P04406	N6(Deamidated)	870.493	0.006	0.06798		1.48186	0
P14618-2	Isoform M1 of Pyruvate kinase PKM OS=Homo sapiens GN=PKM - [KPYM_HUMAN]	126.513	58.38	26	41	52.8196	43.88	21	33	531	58.0249	7.7085	metal ion binding; catalytic activity; protein binding; nucleotide binding; RNA binding	nucleus; cytoplasm; mitochondrion; cytosol; membrane; extracellular	response to stimulus; development; metabolic process; cell death
	A2	B2	Sequence	# PSMs	# Proteins	# Protein Groups	Protein Group Accessions	Modifications	MH+ [Da]	q-Value	PEP	XCorr A2	XCorr B2	# Missed Cleavages
	High		TATESFASDPILYRPVAVALDTKGPEIR	3	8	2	P14618;P14618-2		3017.59	0	2.051e-10	7.15197		1
	High	High	KGVNLPGAAVDLPAVSEKDIQDLK	2	9	2	P14618;P14618-2		2477.36	0	7.17e-08	5.76975	5.87099	2
	High		RFDEILEASDGIMVAR	1	8	2	P14618;P14618-2		1821.91	0	1.647e-07	5.4581		1
	High	High	RFDEILEASDGIMVAR	3	8	2	P14618;P14618-2	M13(Oxidation)	1837.91	0	5.062e-08	4.92133	6.21907	1
	High		GDLGIEIPAEKVFLAQK	2	14	2	P14618;P14618-2		1828.02	0	9.045e-07	4.71615		1
	High		AGKPVICATQMLESMIK	1	8	2	P14618;P14618-2	C7(Carbamidomethyl)	1876.97	0	1.172e-05	4.65834		0
	High	High	GVNLPGAAVDLPAVSEKDIQDLK	2	9	2	P14618;P14618-2		2349.27	0	1.998e-07	4.60706	1.64632	1
	High	High	GADFLVTEVENGGSLGSK	6	8	2	P14618;P14618-2	N11(Deamidated)	1780.87	0	1.215e-07	4.20929	2.77097	0
	High	High	CLAAALIVLTESGR	2	4	1	P14618-2	C1(Carbamidomethyl)	1473.81	0	6.629e-05	3.83366	1.68486	0
	High		FGVEQDVDMVFASFIRK	1	9	2	P14618;P14618-2	M9(Oxidation)	2003.99	0	2.184e-05	3.79377		1
	High		KGDVVIVLTGWRPGSGFTNTMR	1	7	2	P14618;P14618-2		2391.25	0	0.0002486	3.38858		1
	High	High	NTGIICTIGPASR	2	10	2	P14618;P14618-2	C6(Carbamidomethyl)	1359.7	0	0.0002335	3.37825	3.50839	0
	High	High	TATESFASDPILYRPVAVALDTK	2	8	2	P14618;P14618-2		2465.29	0	3.082e-05	3.27838	3.14216	0
	High		AEGSDVANAVLDGADCIMLSGETAKGDYPLEAVR	1	8	2	P14618;P14618-2	N8(Deamidated); C16(Carbamidomethyl); M18(Oxidation)	3511.64	0	1.835e-06	3.26723		1
	High		GADFLVTEVENGGSLGSKK	2	8	2	P14618;P14618-2	N11(Deamidated)	1908.96	0	7.387e-05	3.26345		1
	High		QKGADFLVTEVENGGSLGSK	2	7	2	P14618;P14618-2	N13(Deamidated)	2037.01	0	0.001104	3.1987		1
	High		KGDVVIVLTGWRPGSGFTNTMR	1	7	2	P14618;P14618-2	M21(Oxidation)	2407.25	0	0.0007214	3.11542		1
	High	High	LDIDSPPITAR	3	10	2	P14618;P14618-2		1197.65	0	0.0001195	3.03783	3.04505	0
	High		SVETLKEMIKSGMNVAR	1	9	2	P14618;P14618-2		1893	0	3.451e-05	2.96993		2
	High		FGVEQDVDMVFASFIRK	1	9	2	P14618;P14618-2		1988	0	0.0002408	2.51258		1
	High		AEGSDVANAVLDGADCIMLSGETAKGDYPLEAVR	1	8	2	P14618;P14618-2	N8(Deamidated); C16(Carbamidomethyl)	3495.64	0	3.713e-05	2.4647		1
	High		FGVEQDVDMVFASFIR	1	9	2	P14618;P14618-2	M9(Oxidation)	1875.9	0	9.714e-05	2.03139		0
	High		KLFEELVR	2	4	1	P14618-2		1033.6	0	0.001847	2.01885		1
	High		ASSHSTDLMEAMAMGSVEASYK	1	4	1	P14618-2		2303	0	0.003042	1.98062		0
	High	High	GDYPLEAVR	3	8	2	P14618;P14618-2		1019.52	0	0.003683	1.53156	1.49901	0
		High	NTGIICTIGPASR	1	10	2	P14618;P14618-2	N1(Deamidated); C6(Carbamidomethyl)	1360.69	0	0.0003409		2.46435	0
		High	FDEILEASDGIMVAR	2	8	2	P14618;P14618-2	M12(Oxidation)	1681.81	0	0.0002842		1.96093	0
	High	High	GDLGIEIPAEK	2	14	2	P14618;P14618-2		1141.61	0.001	0.01169	2.90917	2.6005	0
	High	High	APIIAVTR	2	8	2	P14618;P14618-2		840.53	0.001	0.005023	2.5449	2.51334	0
	High	High	LFEELVR	3	4	1	P14618-2		905.511	0.001	0.01865	2.28563	1.85086	0
	High	High	IYVDDGLISLQVK	4	7	2	P14618;P14618-2		1462.82	0.001	0.002081	1.9753	2.22695	0
	High		AGKPVICATQMLESMIK	1	8	2	P14618;P14618-2	C7(Carbamidomethyl); Q10(Deamidated); M11(Oxidation); M15(Oxidation)	1909.96	0.001	0.007287	1.65781		0
	High	High	VNFAMNVGK	2	7	2	P14618;P14618-2	M5(Oxidation)	995.498	0.001	0.004594	1.43482	1.86709	0
		High	AEGSDVANAVLDGADCIMLSGETAK	1	8	2	P14618;P14618-2	N8(Deamidated); C16(Carbamidomethyl); M18(Oxidation)	2511.13	0.001	0.001112		2.1293	0
		High	AEGSDVANAVLDGADCIMLSGETAK	1	8	2	P14618;P14618-2	C16(Carbamidomethyl); M18(Oxidation)	2510.14	0.001	0.001012		1.83233	0
		High	ITLDNAYMEK	1	10	2	P14618;P14618-2	M8(Oxidation)	1213.58	0.001	0.001199		1.80956	0
	High		KGVNLPGAAVDLPAVSEKDIQDLK	1	9	2	P14618;P14618-2	N4(Deamidated)	2478.36	0.003	0.0352	2.12467		2
		High	KGVNLPGAAVDLPAVSEK	1	9	2	P14618;P14618-2		1764.99	0.003	0.01772		3.06382	1
		High	VNFAMNVGK	1	7	2	P14618;P14618-2		979.501	0.003	0.01152		1.98535	0
		High	GSGTAEVELK	1	9	2	P14618;P14618-2		990.511	0.003	0.023		1.19946	0
	High		AGKPVICATQMLESMIK	1	8	2	P14618;P14618-2	C7(Carbamidomethyl); M11(Oxidation)	1892.97	0.004	0.05368	1.45273		0
		High	VNFAMNVGKAR	1	7	2	P14618;P14618-2	M5(Oxidation); K9(Formyl)	1250.63	0.005	0.05908		1.09263	1
		High	SVETLKEMIK	1	9	2	P14618;P14618-2	M8(Oxidation)	1193.65	0.009	0.1019		1.32847	1
Q9NY65	Tubulin alpha-8 chain OS=Homo sapiens GN=TUBA8 PE=1 SV=1 - [TBA8_HUMAN]	125.909	41.2	15	44	61.5091	39.2	14	29	449	50.0616	5.05908	nucleotide binding; catalytic activity; structural molecule activity	cytoplasm; cytoskeleton	metabolic process; cellular component movement; cell organization and biogenesis
	A2	B2	Sequence	# PSMs	# Proteins	# Protein Groups	Protein Group Accessions	Modifications	MH+ [Da]	q-Value	PEP	XCorr A2	XCorr B2	# Missed Cleavages
	High	High	QLFHPEQLITGKEDAANNYAR	8	32	3	Q71U36-2;A8MUB1;Q9NY65	N17(Deamidated)	2416.19	0	2.535e-07	7.06599	1.18572	1
	High		QLFHPEQLITGKEDAANNYAR	4	32	3	Q71U36-2;A8MUB1;Q9NY65		2415.21	0	3.369e-07	6.7671		1
	High	High	AFVHWYVGEGMEEGEFSEAR	2	22	3	Q71U36-2;A8MUB1;Q9NY65	M11(Oxidation)	2346.01	0	1.22e-05	5.05799	4.2895	0
	High		AFVHWYVGEGMEEGEFSEAR	1	22	3	Q71U36-2;A8MUB1;Q9NY65		2330.02	0	2.611e-06	4.67465		0
	High	High	AVCMLSNTTAIAEAWAR	4	22	3	Q71U36-2;A8MUB1;Q9NY65	C3(Carbamidomethyl)	1864.91	0	1.587e-08	4.53269	2.06585	0
	High	High	AVCMLSNTTAIAEAWAR	4	22	3	Q71U36-2;A8MUB1;Q9NY65	C3(Carbamidomethyl); M4(Oxidation)	1880.9	0	3.194e-07	3.69087	5.06801	0
	High		VGINYQPPTVVPGGDLAKVQR	1	26	3	Q71U36-2;A8MUB1;Q9NY65		2208.21	0	3e-07	3.55247		1
	High	High	VGINYQPPTVVPGGDLAK	7	26	3	Q71U36-2;A8MUB1;Q9NY65		1824.99	0	3.622e-05	3.4962	4.21142	0
	High	High	LISQIVSSITASLR	9	19	2	A8MUB1;Q9NY65		1487.88	0	2.025e-06	3.32652	2.07532	0
	High		QLFHPEQLITGKEDAANNYAR	2	32	3	Q71U36-2;A8MUB1;Q9NY65	Q1(Deamidated); Q7(Deamidated)	2417.19	0	4.486e-07	3.27168		1
	High		IHFPLVTYAPIISAEK	1	5	1	Q9NY65		1799.01	0	0.0004873	3.04738		0
	High		LDHKFDLMYAK	1	26	3	Q71U36-2;A8MUB1;Q9NY65		1380.7	0	0.0001351	2.90633		1
	High	High	AVMIDLEPTVVDEVR	2	3	1	Q9NY65	M3(Oxidation)	1701.87	0	0.0001363	2.8639	2.81623	0
	High	High	NLDIERPTYTNLNR	4	25	3	Q71U36-2;A8MUB1;Q9NY65		1718.88	0	0.000354	2.76838	3.59474	0
	High	High	TIQFVDWCPTGFK	2	17	2	Q71U36-2;Q9NY65	C8(Carbamidomethyl)	1598.76	0	4.551e-05	2.63658	1.96501	0
	High		FDGALNVDLTEFQTNLVPYPR	2	25	3	Q71U36-2;A8MUB1;Q9NY65	Q13(Deamidated); N15(Deamidated)	2411.19	0	0.003607	2.51784		0
	High		AVMIDLEPTVVDEVR	2	3	1	Q9NY65		1685.88	0	0.0004816	1.98207		0
	High	High	FDGALNVDLTEFQTNLVPYPR	2	25	3	Q71U36-2;A8MUB1;Q9NY65	N6(Deamidated)	2410.21	0	0.0003368	1.77636	1.63136	0
	High		RNLDIERPTYTNLNR	1	25	3	Q71U36-2;A8MUB1;Q9NY65		1874.98	0	0.0003527	1.66275		1
	High	High	LDHKFDLMYAK	2	26	3	Q71U36-2;A8MUB1;Q9NY65	M8(Oxidation)	1396.69	0	0.000215	1.52455	0.882607	1
		High	VGINYQPPTVVPGGDLAKVQR	1	26	3	Q71U36-2;A8MUB1;Q9NY65	K18(Formyl)	2236.21	0	7.928e-05		2.86847	1
		High	NLDIERPTYTNLNR	5	25	3	Q71U36-2;A8MUB1;Q9NY65	N11(Deamidated)	1719.86	0	0.0001729		2.83973	0
	High		RTIQFVDWCPTGFK	1	17	2	Q71U36-2;Q9NY65	C9(Carbamidomethyl)	1754.87	0.001	0.004172	3.08215		1
	High	High	QLFHPEQLITGK	2	34	3	Q71U36-2;A8MUB1;Q9NY65		1410.77	0.001	0.006474	2.80724	3.07779	0
		High	ESIDLVLDR	1	4	1	Q9NY65		1059.57	0.002	0.002687		1.90984	0
		High	FDLMYAK	1	28	3	Q71U36-2;A8MUB1;Q9NY65	M4(Oxidation)	903.428	0.003	0.0294		1.54454	0
	High		FDGALNVDLTEFQTNLVPYPR	1	25	3	Q71U36-2;A8MUB1;Q9NY65		2409.2	0.004	0.04639	1.94799		0
P14618	Pyruvate kinase PKM OS=Homo sapiens GN=PKM PE=1 SV=4 - [KPYM_HUMAN]	123.857	57.44	24	38	54.7606	44.07	20	32	531	57.9	7.84033	nucleotide binding; metal ion binding; catalytic activity; protein binding; RNA binding	nucleus; cytoplasm; mitochondrion; cytosol; membrane; extracellular	response to stimulus; development; metabolic process; cell death
	A2	B2	Sequence	# PSMs	# Proteins	# Protein Groups	Protein Group Accessions	Modifications	MH+ [Da]	q-Value	PEP	XCorr A2	XCorr B2	# Missed Cleavages
	High		TATESFASDPILYRPVAVALDTKGPEIR	3	8	2	P14618;P14618-2		3017.59	0	2.051e-10	7.15197		1
	High	High	KGVNLPGAAVDLPAVSEKDIQDLK	2	9	2	P14618;P14618-2		2477.36	0	7.17e-08	5.76975	5.87099	2
	High		RFDEILEASDGIMVAR	1	8	2	P14618;P14618-2		1821.91	0	1.647e-07	5.4581		1
	High	High	RFDEILEASDGIMVAR	3	8	2	P14618;P14618-2	M13(Oxidation)	1837.91	0	5.062e-08	4.92133	6.21907	1
	High		GDLGIEIPAEKVFLAQK	2	14	2	P14618;P14618-2		1828.02	0	9.045e-07	4.71615		1
	High		AGKPVICATQMLESMIK	1	8	2	P14618;P14618-2	C7(Carbamidomethyl)	1876.97	0	1.172e-05	4.65834		0
	High	High	GVNLPGAAVDLPAVSEKDIQDLK	2	9	2	P14618;P14618-2		2349.27	0	1.998e-07	4.60706	1.64632	1
	High	High	GADFLVTEVENGGSLGSK	6	8	2	P14618;P14618-2	N11(Deamidated)	1780.87	0	1.215e-07	4.20929	2.77097	0
	High		FGVEQDVDMVFASFIRK	1	9	2	P14618;P14618-2	M9(Oxidation)	2003.99	0	2.184e-05	3.79377		1
	High		EAEAAIYHLQLFEELRR	1	5	1	P14618		2088.09	0	6.602e-07	3.74731		1
	High	High	LAPITSDPTEATAVGAVEASFK	3	5	1	P14618		2175.11	0	0.0001903	3.64547	2.03045	0
	High		KGDVVIVLTGWRPGSGFTNTMR	1	7	2	P14618;P14618-2		2391.25	0	0.0002486	3.38858		1
	High	High	NTGIICTIGPASR	2	10	2	P14618;P14618-2	C6(Carbamidomethyl)	1359.7	0	0.0002335	3.37825	3.50839	0
	High	High	TATESFASDPILYRPVAVALDTK	2	8	2	P14618;P14618-2		2465.29	0	3.082e-05	3.27838	3.14216	0
	High		AEGSDVANAVLDGADCIMLSGETAKGDYPLEAVR	1	8	2	P14618;P14618-2	N8(Deamidated); C16(Carbamidomethyl); M18(Oxidation)	3511.64	0	1.835e-06	3.26723		1
	High		GADFLVTEVENGGSLGSKK	2	8	2	P14618;P14618-2	N11(Deamidated)	1908.96	0	7.387e-05	3.26345		1
	High		QKGADFLVTEVENGGSLGSK	2	7	2	P14618;P14618-2	N13(Deamidated)	2037.01	0	0.001104	3.1987		1
	High		KGDVVIVLTGWRPGSGFTNTMR	1	7	2	P14618;P14618-2	M21(Oxidation)	2407.25	0	0.0007214	3.11542		1
	High	High	LDIDSPPITAR	3	10	2	P14618;P14618-2		1197.65	0	0.0001195	3.03783	3.04505	0
	High		SVETLKEMIKSGMNVAR	1	9	2	P14618;P14618-2		1893	0	3.451e-05	2.96993		2
	High		FGVEQDVDMVFASFIRK	1	9	2	P14618;P14618-2		1988	0	0.0002408	2.51258		1
	High		AEGSDVANAVLDGADCIMLSGETAKGDYPLEAVR	1	8	2	P14618;P14618-2	N8(Deamidated); C16(Carbamidomethyl)	3495.64	0	3.713e-05	2.4647		1
	High		FGVEQDVDMVFASFIR	1	9	2	P14618;P14618-2	M9(Oxidation)	1875.9	0	9.714e-05	2.03139		0
	High	High	GDYPLEAVR	3	8	2	P14618;P14618-2		1019.52	0	0.003683	1.53156	1.49901	0
		High	NTGIICTIGPASR	1	10	2	P14618;P14618-2	N1(Deamidated); C6(Carbamidomethyl)	1360.69	0	0.0003409		2.46435	0
		High	FDEILEASDGIMVAR	2	8	2	P14618;P14618-2	M12(Oxidation)	1681.81	0	0.0002842		1.96093	0
	High	High	GDLGIEIPAEK	2	14	2	P14618;P14618-2		1141.61	0.001	0.01169	2.90917	2.6005	0
	High	High	APIIAVTR	2	8	2	P14618;P14618-2		840.53	0.001	0.005023	2.5449	2.51334	0
	High	High	IYVDDGLISLQVK	4	7	2	P14618;P14618-2		1462.82	0.001	0.002081	1.9753	2.22695	0
	High		AGKPVICATQMLESMIK	1	8	2	P14618;P14618-2	C7(Carbamidomethyl); Q10(Deamidated); M11(Oxidation); M15(Oxidation)	1909.96	0.001	0.007287	1.65781		0
	High	High	VNFAMNVGK	2	7	2	P14618;P14618-2	M5(Oxidation)	995.498	0.001	0.004594	1.43482	1.86709	0
		High	AEGSDVANAVLDGADCIMLSGETAK	1	8	2	P14618;P14618-2	N8(Deamidated); C16(Carbamidomethyl); M18(Oxidation)	2511.13	0.001	0.001112		2.1293	0
		High	AEGSDVANAVLDGADCIMLSGETAK	1	8	2	P14618;P14618-2	C16(Carbamidomethyl); M18(Oxidation)	2510.14	0.001	0.001012		1.83233	0
		High	ITLDNAYMEK	1	10	2	P14618;P14618-2	M8(Oxidation)	1213.58	0.001	0.001199		1.80956	0
	High		KGVNLPGAAVDLPAVSEKDIQDLK	1	9	2	P14618;P14618-2	N4(Deamidated)	2478.36	0.003	0.0352	2.12467		2
		High	KGVNLPGAAVDLPAVSEK	1	9	2	P14618;P14618-2		1764.99	0.003	0.01772		3.06382	1
		High	VNFAMNVGK	1	7	2	P14618;P14618-2		979.501	0.003	0.01152		1.98535	0
		High	GSGTAEVELK	1	9	2	P14618;P14618-2		990.511	0.003	0.023		1.19946	0
	High		AGKPVICATQMLESMIK	1	8	2	P14618;P14618-2	C7(Carbamidomethyl); M11(Oxidation)	1892.97	0.004	0.05368	1.45273		0
		High	VNFAMNVGKAR	1	7	2	P14618;P14618-2	M5(Oxidation); K9(Formyl)	1250.63	0.005	0.05908		1.09263	1
		High	SVETLKEMIK	1	9	2	P14618;P14618-2	M8(Oxidation)	1193.65	0.009	0.1019		1.32847	1
Q13813	Spectrin alpha chain, non-erythrocytic 1 OS=Homo sapiens GN=SPTAN1 PE=1 SV=3 - [SPTN1_HUMAN]	120.344	22.33	41	44	46.8157	13.71	30	32	2472	284.364	5.35107	protein binding; structural molecule activity; metal ion binding	cytoplasm; cytosol; cytoskeleton; membrane; extracellular	cell death; cell organization and biogenesis; cell differentiation; cellular component movement; development; response to stimulus; regulation of biological process
	A2	B2	Sequence	# PSMs	# Proteins	# Protein Groups	Protein Group Accessions	Modifications	MH+ [Da]	q-Value	PEP	XCorr A2	XCorr B2	# Missed Cleavages
	High		HALLEADVAAHQDRIDGITIQAR	1	6	1	Q13813		2513.33	0	7.873e-10	6.59234		1
	High		AGTFQAFEQFGQQLLAHGHYASPEIK	1	5	1	Q13813		2875.42	0	2.642e-08	5.82046		0
	High		SSLSSAQADFNQLAELDRQIK	1	6	1	Q13813		2321.16	0	8.792e-08	5.54933		1
	High		SLQQLAEERSQLLGSAHEVQR	1	6	1	Q13813		2379.24	0	5.436e-09	5.43653		1
	High		GLVSSDELAKDVTGAEALLER	1	5	1	Q13813		2173.13	0	4.747e-08	5.04373		1
	High		GRELPTAFDYVEFTR	1	5	1	Q13813		1800.89	0	2.318e-07	4.72212		1
	High		DLAALGDKVNSLGETAER	1	5	1	Q13813		1858.95	0	4.653e-07	4.55438		1
	High		KLLVGSEDYGRDLTGVQNLR	1	6	1	Q13813		2233.2	0	0.0001577	4.26073		2
	High		SLSAQEEKITALDEFATK	1	6	1	Q13813		1981.01	0	1.035e-05	4.14927		1
	High		RLEAELAAHEPAIQGVLDTGKK	1	5	1	Q13813	Q14(Deamidated)	2347.28	0	0.0002575	4.08146		2
	High		ALSSEGKPYVTKEELYQNLTR	1	5	1	Q13813		2426.27	0	4.494e-06	3.93728		1
	High	High	SSLSSAQADFNQLAELDR	2	6	1	Q13813		1951.93	0	1.329e-10	3.82907	1.21623	0
	High		EAFLNTEDKGDSLDSVEALIK	1	5	1	Q13813	N5(Deamidated)	2295.13	0	4.516e-07	3.68406		1
	High		REELITNWEQIR	1	6	1	Q13813		1586.83	0	1.722e-05	3.62895		1
	High		SQLLGSAHEVQR	1	6	1	Q13813		1324.7	0	3.074e-09	3.41495		0
	High		ENLLEEQGSIALRQEQIDNQTR	1	4	1	Q13813		2584.29	0	8.208e-06	3.33275		1
	High		AALLELWELRR	1	6	1	Q13813		1369.79	0	4.226e-05	3.21664		1
	High	High	ELPTAFDYVEFTR	2	5	1	Q13813		1587.77	0	1.502e-05	3.08243	2.14728	0
	High		QQVAPTDDETGKELVLALYDYQEK	1	6	1	Q13813		2753.36	0	3.608e-05	2.90994		1
	High		NTTGVTEEALKEFSMMFK	1	5	1	Q13813		2062.98	0	0.0001898	2.88574		1
	High		SADESGQALLAAGHYASDEVREK	1	6	1	Q13813		2404.14	0	0.0005262	2.63463		1
	High		FLSDFRDLMSWINGIR	2	5	1	Q13813	M9(Oxidation); N13(Deamidated)	1986.98	0	0.001947	2.6082		1
	High		GVIDMGNSLIER	1	5	1	Q13813		1303.67	0	0.00032	2.56883		0
	High		DLASVQALLR	1	6	1	Q13813		1085.63	0	0.002486	2.46619		0
	High		ETENVKSSEEIESAFR	1	4	1	Q13813		1854.87	0	0.000792	2.20336		1
	High	High	LSDDNTIGKEEIQQR	2	5	1	Q13813		1745.87	0	0.001268	2.09519	1.90922	1
	High		LGESQTLQQFSR	1	5	1	Q13813		1393.71	0	7.275e-07	1.97293		0
	High	High	VLETAEDIQER	2	6	1	Q13813		1302.65	0	5.121e-05	1.88424	3.09625	0
	High	High	EKEPIAASTNR	2	6	1	Q13813		1215.63	0	0.001627	1.83861	2.12803	1
	High	High	GVIDMGNSLIER	2	5	1	Q13813	M5(Oxidation)	1319.66	0	5.041e-05	1.82571	2.51647	0
	High	High	EANQQQQFNR	2	6	1	Q13813		1262.58	0	0.0002569	1.70975	1.98921	0
	High	High	SSEEIESAFR	2	4	1	Q13813		1154.53	0	0.0002258	1.58061	2.89885	0
	High		WSQLLANSAAR	1	6	1	Q13813		1216.64	0	0.0009608	1.54671		0
		High	ENLLEEQGSIALR	2	7	1	Q13813		1471.78	0	3.282e-05		3.21631	0
		High	EQLMASDDFGR	1	6	1	Q13813	M4(Oxidation)	1284.55	0	0.0002123		2.11034	0
		High	ITALDEFATK	1	6	1	Q13813		1108.59	0	0.0004544		1.75778	0
	High		GKDLIGVQNLLK	1	6	1	Q13813		1297.78	0.001	0.01323	3.41731		1
	High		FLSDFRDLMSWINGIR	1	5	1	Q13813	N13(Deamidated)	1970.98	0.001	0.005107	2.08224		1
	High		VLETAEDIQERR	1	6	1	Q13813		1458.75	0.001	0.008091	1.80741		1
	High		SLQQLAEER	1	6	1	Q13813		1073.56	0.001	0.004799	1.72672		0
	High		HQAFEAELSANQSR	1	6	1	Q13813		1587.75	0.001	0.009556	1.56442		0
		High	LDILDQER	1	5	1	Q13813		1001.52	0.001	0.001474		2.39703	0
		High	LFGAAEVQR	1	6	1	Q13813		990.537	0.001	0.001377		2.33662	0
		High	DLTGVQNLR	1	6	1	Q13813		1015.55	0.001	0.001847		2.03156	0
		High	DVTGAEALLER	1	5	1	Q13813		1173.61	0.001	0.002117		2.01961	0
		High	IDGITIQAR	2	6	1	Q13813		986.562	0.001	0.001718		2.01912	0
	High		KVEDLFLTFAK	1	5	1	Q13813		1310.73	0.002	0.03343	2.61187		1
	High		GKDLIGVQNLLKK	1	6	1	Q13813		1425.88	0.002	0.03155	2.48805		2
	High	High	FQFFQR	2	6	1	Q13813		872.442	0.002	0.0288	1.91706	1.51482	0
	High		VNEVNQFAAK	1	6	1	Q13813		1119.58	0.002	0.02401	1.55914		0
		High	EAALTSEEVGADLEQVEVLQK	1	7	1	Q13813	Q15(Deamidated)	2259.14	0.002	0.006008		2.22431	0
		High	EAGSVSLR	1	4	1	Q13813		818.436	0.002	0.003952		1.8381	0
		High	QGFVPAAYVK	1	7	1	Q13813		1079.59	0.002	0.003903		1.5507	0
	High		FLADFRDLTSWVTEMK	1	6	1	Q13813		1958.96	0.003	0.0423	1.40643		1
		High	EKLTVLSEER	1	6	1	Q13813	K2(Formyl)	1231.65	0.003	0.009622		2.11911	1
		High	GLVSSDELAK	1	5	1	Q13813		1018.54	0.003	0.01298		1.99834	0
		High	EELYQNLTR	1	5	1	Q13813		1165.58	0.003	0.01095		1.8714	0
		High	EAFLNTEDKGDSLDSVEALIK	1	5	1	Q13813		2294.14	0.003	0.01846		1.78722	1
		High	MNEVISLWK	1	6	1	Q13813	M1(Oxidation)	1135.58	0.003	0.02106		1.5945	0
		High	EANELQQWINEK	1	7	1	Q13813		1501.73	0.003	0.007399		1.50111	0
		High	DVDEIEAWISEK	1	5	1	Q13813		1433.68	0.003	0.007159		1.36748	0
		High	LDPAQSASR	1	7	1	Q13813		944.48	0.003	0.01163		1.05396	0
		High	NTTGVTEEALK	1	5	1	Q13813		1162.59	0.004	0.0486		1.57246	0
		High	YEALKEPMVAR	1	6	1	Q13813	M8(Oxidation)	1322.68	0.007	0.07657		1.9565	1
Q0QEN7	ATP synthase subunit beta (Fragment) OS=Homo sapiens GN=ATP5B PE=2 SV=1 - [Q0QEN7_HUMAN]	118.906	59.78	20	36	65.3642	44.27	14	34	445	48.083	5.07178	nucleotide binding; transporter activity; metal ion binding; protein binding; catalytic activity; receptor activity	nucleus; cytoplasm; mitochondrion; membrane; organelle lumen; cell surface; extracellular	development; cell differentiation; metabolic process; transport; cellular component movement; regulation of biological process; cellular homeostasis
	A2	B2	Sequence	# PSMs	# Proteins	# Protein Groups	Protein Group Accessions	Modifications	MH+ [Da]	q-Value	PEP	XCorr A2	XCorr B2	# Missed Cleavages
	High		ILQDYKSLQDIIAILGMDELSEEDKLTVSR	1	4	1	Q0QEN7	M17(Oxidation)	3451.78	0	3.814e-09	5.04934		2
	High		GQKVLDSGAPIKIPVGPETLGR	1	5	1	Q0QEN7		2232.27	0	2.031e-08	4.8407		2
	High		KGSITSVQAIYVPADDLTDPAPATTFAHLDATTVLSR	1	5	1	Q0QEN7		3843	0	2.053e-08	4.82214		1
	High		KGSITSVQAIYVPADDLTDPAPATTFAHLDATTVLSR	1	5	1	Q0QEN7	Q8(Deamidated)	3843.97	0	4.091e-10	4.55418		1
	High		ETRLVLEVAQHLGESTVR	2	3	1	Q0QEN7		2037.11	0	1.524e-06	4.53631		1
	High		SLQDIIAILGMDELSEEDKLTVSR	2	5	1	Q0QEN7	M11(Oxidation)	2691.37	0	5.285e-08	4.47672		1
	High	High	VLDSGAPIKIPVGPETLGR	3	5	1	Q0QEN7		1919.1	0	7.703e-09	4.3426	5.19355	1
	High		FLSQPFQVAEVFTGHMGK	2	4	1	Q0QEN7	Q4(Deamidated)	2024.01	0	3.276e-05	4.23784		0
	High	High	LVLEVAQHLGESTVR	6	3	1	Q0QEN7		1650.92	0	1.909e-09	4.17821	3.38179	0
	High		IMNVIGEPIDERGPIK	1	5	1	Q0QEN7		1780.96	0	1.995e-06	4.05107		1
	High	High	AIAELGIYPAVDPLDSTSR	8	5	1	Q0QEN7		1988.04	0	3.495e-06	4.04242	2.97504	0
	High		FLSQPFQVAEVFTGHMGK	1	4	1	Q0QEN7	M16(Oxidation)	2039.01	0	3.312e-07	3.87573		0
	High		EGNDLYHEMIESGVINLKDATSK	1	7	1	Q0QEN7		2563.25	0	2.634e-05	3.71931		1
	High		TREGNDLYHEMIESGVINLKDATSK	1	7	1	Q0QEN7	M11(Oxidation)	2836.36	0	0.0001243	3.66061		2
	High	High	FTQAGSEVSALLGR	5	4	1	Q0QEN7		1435.76	0	4.082e-06	3.58153	3.79547	0
	High		GSITSVQAIYVPADDLTDPAPATTFAHLDATTVLSR	1	5	1	Q0QEN7	Q7(Deamidated)	3715.89	0	8.144e-07	3.56493		0
	High		IMNVIGEPIDERGPIKTK	1	5	1	Q0QEN7		2010.11	0	0.001235	3.41223		2
	High		TREGNDLYHEMIESGVINLKDATSK	1	7	1	Q0QEN7	M11(Oxidation); N18(Deamidated)	2837.36	0	0.0001291	3.05852		2
	High	High	AHGGYSVFAGVGER	2	7	1	Q0QEN7		1406.68	0	0.0006706	3.04507	1.37716	0
	High	High	IMDPNIVGSEHYDVAR	2	5	1	Q0QEN7		1815.87	0	3.155e-07	2.69986	2.45835	0
	High	High	TVLIMELINNVAK	5	7	1	Q0QEN7	M5(Oxidation)	1473.84	0	6.82e-05	2.39767	1.54536	0
	High	High	TIAMDGTEGLVR	6	5	1	Q0QEN7	M4(Oxidation)	1278.63	0	0.0001744	1.80898	2.70012	0
		High	IPSAVGYQPTLATDMGTMQER	3	7	1	Q0QEN7	M15(Oxidation); M18(Oxidation)	2298.07	0	8.895e-07		3.47764	0
		High	IMNVIGEPIDER	1	5	1	Q0QEN7	M2(Oxidation)	1401.7	0	0.0004973		3.43057	0
		High	IMNVIGEPIDER	1	5	1	Q0QEN7		1385.71	0	0.0001391		3.04682	0
		High	IMNVIGEPIDERGPIK	1	5	1	Q0QEN7	M2(Oxidation)	1796.96	0	0.000181		2.60019	1
		High	VALVYGQMNEPPGAR	3	5	1	Q0QEN7	M8(Oxidation)	1617.81	0	0.0002839		2.58367	0
		High	VALTGLTVAEYFR	2	5	1	Q0QEN7		1439.79	0	2.685e-05		2.18802	0
	High	High	VVDLLAPYAK	2	5	1	Q0QEN7		1088.64	0.001	0.005709	2.53215	2.3053	0
	High		IMNVIGEPIDERGPIKTK	1	5	1	Q0QEN7	M2(Oxidation)	2026.1	0.002	0.03016	1.38583		2
		High	VLDSGAPIKIPVGPETLGR	1	5	1	Q0QEN7	K9(Formyl)	1947.09	0.003	0.01309		1.85502	1
		High	TIAMDGTEGLVR	1	5	1	Q0QEN7		1262.64	0.005	0.05739		1.60492	0
B7Z2X9	Gamma-enolase OS=Homo sapiens GN=ENO2 PE=2 SV=1 - [B7Z2X9_HUMAN]	117.808	68.29	21	37	29.2369	32.23	10	19	391	42.6806	5.12256	metal ion binding; catalytic activity; protein binding	cytoplasm; cytosol; extracellular; membrane	metabolic process; response to stimulus
	A2	B2	Sequence	# PSMs	# Proteins	# Protein Groups	Protein Group Accessions	Modifications	MH+ [Da]	q-Value	PEP	XCorr A2	XCorr B2	# Missed Cleavages
	High		EILDSRGNPTVEVDLYTAKGLFR	1	5	1	B7Z2X9		2593.36	0	2.649e-07	5.81259		2
	High		GNPTVEVDLYTAKGLFR	1	5	1	B7Z2X9		1879.99	0	8.775e-08	5.25148		1
	High		AAVPSGASTGIYEALELRDGDKQR	4	5	1	B7Z2X9		2504.26	0	1.972e-06	5.24626		2
	High		FTANVGIQIVGDDLTVTNPK	1	5	1	B7Z2X9		2102.11	0	3.243e-06	5.00985		0
	High		HIAQLAGNSDLILPVPAFNVINGGSHAGNK	1	3	1	B7Z2X9	N22(Deamidated)	3025.58	0	9.525e-07	4.954		0
	High		YNQLMRIEEELGDEAR	1	4	1	B7Z2X9		1965.93	0	2.169e-07	4.60594		1
	High		SGETEDTFIADLVVGLCTGQIK	3	12	2	P06733;B7Z2X9	C17(Carbamidomethyl)	2353.16	0	5.75e-07	4.52875		0
	High		YNQLMRIEEELGDEAR	3	4	1	B7Z2X9	M5(Oxidation)	1981.93	0	1.604e-06	4.18169		1
	High		LAKYNQLMRIEEELGDEAR	2	4	1	B7Z2X9	M8(Oxidation)	2294.14	0	0.0005998	4.15373		2
	High	High	VNQIGSVTEAIQACK	2	4	1	B7Z2X9	C14(Carbamidomethyl)	1617.83	0	1.199e-06	3.92419	2.91064	0
	High		FGANAILGVSLAVCK	1	17	2	P06733;B7Z2X9	C14(Carbamidomethyl)	1519.83	0	1.399e-05	3.83411		0
	High		EILDSRGNPTVEVDLYTAK	2	5	1	B7Z2X9		2120.09	0	6.864e-05	3.81653		1
	High	High	AAVPSGASTGIYEALELR	7	15	2	P06733;B7Z2X9		1804.94	0	5.99e-05	3.74557	4.12325	0
	High	High	YITGDQLGALYQDFVR	3	5	1	B7Z2X9		1858.93	0	1.946e-05	3.36518	0.710148	0
	High		LAMQEFMILPVGAESFR	1	3	1	B7Z2X9		1938.98	0	0.000263	3.26564		0
	High		EILDSRGNPTVEVDLYTAKGLFR	1	5	1	B7Z2X9	N8(Deamidated)	2594.37	0	7.673e-06	2.84293		2
	High	High	IEEELGDEAR	4	4	1	B7Z2X9		1160.54	0	0.0004382	2.79509	3.39095	0
	High		AGAAERELPLYR	1	3	1	B7Z2X9		1345.72	0	0.0001842	2.67321		1
	High		DGKYDLDFKSPTDPSR	2	5	1	B7Z2X9		1840.87	0	0.001267	2.14968		2
		High	IVIGMDVAASEFYR	2	5	1	B7Z2X9	M5(Oxidation)	1586.79	0	4.085e-05		2.5091	0
	High		DATNVGDEGGFAPNILENSEALELVK	1	3	1	B7Z2X9		2702.31	0.001	0.004551	1.82086		0
	High	High	YNQLMR	2	9	1	B7Z2X9		824.408	0.001	0.01101	1.52738	1.00732	0
	High	High	ACNCLLLK	2	10	1	B7Z2X9	C2(Carbamidomethyl); C4(Carbamidomethyl)	991.507	0.001	0.02161	1.50287	1.15183	0
		High	GNPTVEVDLYTAK	2	5	1	B7Z2X9		1406.72	0.001	0.001673		2.53092	0
		High	LAMQEFMILPVGAESFR	1	3	1	B7Z2X9	M3(Oxidation); M7(Oxidation)	1970.97	0.001	0.00248		1.63104	0
	High		LAMQEFMILPVGAESFRDAMR	1	3	1	B7Z2X9	M3(Oxidation); Q4(Deamidated); M7(Oxidation); M20(Oxidation)	2461.17	0.002	0.02435	2.32094		1
		High	LAMQEFMILPVGAESFR	2	3	1	B7Z2X9	M3(Oxidation)	1954.97	0.002	0.00641		1.32657	0
	High		LAMQEFMILPVGAESFRDAMR	1	3	1	B7Z2X9	Q4(Deamidated); M20(Oxidation)	2429.19	0.003	0.0384	1.52193		1
		High	DGKYDLDFK	1	5	1	B7Z2X9		1100.53	0.006	0.06347		1.42515	1
Q01082	Spectrin beta chain, non-erythrocytic 1 OS=Homo sapiens GN=SPTBN1 PE=1 SV=2 - [SPTB2_HUMAN]	117.095	21.07	38	47	41.2119	12.52	25	28	2364	274.439	5.56689	protein binding; structural molecule activity; RNA binding	nucleus; organelle lumen; cytoplasm; cytosol; cytoskeleton; membrane; extracellular	cell division; cell organization and biogenesis; cell communication; metabolic process; regulation of biological process; response to stimulus; transport; cell differentiation; cellular component movement; development
	A2	B2	Sequence	# PSMs	# Proteins	# Protein Groups	Protein Group Accessions	Modifications	MH+ [Da]	q-Value	PEP	XCorr A2	XCorr B2	# Missed Cleavages
	High		KHEAIETDIAAYEERVQAVVAVAR	1	6	1	Q01082	Q17(Deamidated)	2669.41	0	1.523e-07	5.16861		2
	High		HQILEQAVEDYAETVHQLSK	1	5	1	Q01082		2338.17	0	1.996e-10	5.12905		0
	High		LSGIEERYKEVAELTR	1	5	1	Q01082		1893.01	0	1.633e-05	4.78839		2
	High		LADLKQLWGLLIEETEKR	1	5	1	Q01082		2155.21	0	6.475e-08	4.71109		2
	High		LSDLQKEAEKLESEHPDQAQAILSR	1	5	1	Q01082		2835.46	0	3.911e-06	4.33282		2
	High		EIGQSVDEVEKLIKR	2	6	1	Q01082		1742.96	0	8.262e-06	3.94993		2
	High		LAEISDVWEEMKTTLK	1	5	1	Q01082		1892.97	0	5.462e-06	3.58985		1
	High		TVEKPPKFTEKGNLEVLLFTIQSK	1	8	2	Q01082;O15020-2		2746.54	0	4.595e-06	3.56233		2
	High	High	LVSQDNFGFDLPAVEAATK	3	5	1	Q01082		2022.02	0	3.717e-07	3.55272	1.22791	0
	High		DASVAEAWLLGQEPYLSSR	1	6	1	Q01082		2092.03	0	1.431e-05	3.357		0
	High		TKVIESTQDLGNDLAGVMALQR	1	5	1	Q01082		2359.23	0	2.716e-05	3.34336		1
	High		AQTLPTSVVTITSESSPGKR	1	4	1	Q01082	Q2(Deamidated)	2060.1	0	6.801e-05	3.119		1
	High	High	VQAVVAVAR	2	6	1	Q01082		912.562	0	0.0008081	3.08116	2.83265	0
	High		IIYIREQWANLEQLSAIR	1	5	1	Q01082	Q7(Deamidated)	2217.22	0	2.558e-05	3.07068		1
	High		LTTLELLEVRR	1	6	1	Q01082		1342.8	0	1.24e-05	3.02399		1
	High		MHTTFEHDIQALGTQVR	2	5	1	Q01082	M1(Oxidation)	1999.97	0	2.282e-05	3.02341		0
	High	High	DLDDFQSWLSR	2	5	1	Q01082		1381.64	0	2.07e-05	2.93069	0.876098	0
	High		VDKLYAGLKDLAEER	1	5	1	Q01082		1719.92	0	8.106e-05	2.90689		2
	High		DASVAEAWLLGQEPYLSSR	1	6	1	Q01082	Q12(Deamidated)	2093.03	0	4.311e-06	2.85371		0
	High	High	TALPAQSAATLPAR	4	4	1	Q01082		1367.76	0	5.244e-05	2.84036	2.83109	0
	High		LTTLELLEVR	1	6	1	Q01082		1186.7	0	0.0003992	2.80098		0
	High		FANSLVGVQQQLQAFNTYR	2	6	1	Q01082	Q9(Deamidated)	2185.12	0	0.0005548	2.6654		0
	High		EIHQFNRDVEDEILWVGER	1	5	1	Q01082		2384.17	0	0.001289	2.63404		1
	High		ITDLYTDLRDGR	1	5	1	Q01082		1437.73	0	0.000964	2.50536		1
	High		LILEVHQFSR	1	5	1	Q01082		1241.7	0	0.0002792	2.39505		0
	High		ALVADSHPESER	1	5	1	Q01082		1310.63	0	0.000137	2.34114		0
	High	High	VAVVNQIAR	2	5	1	Q01082		969.584	0	0.0003383	2.26285	2.89706	0
	High		ELEAENYHDIKR	1	6	1	Q01082		1516.74	0	0.0003891	2.10626		1
	High		KHEAIETDIAAYEER	1	6	1	Q01082		1774.86	0	0.001055	2.04836		1
	High	High	SAATWDER	2	6	1	Q01082		935.42	0	0.0002781	1.82148	1.41642	0
	High		LADLKQLWGLLIEETEKR	1	5	1	Q01082	Q6(Deamidated)	2156.21	0	0.0003777	1.7345		2
		High	AQTLPTSVVTITSESSPGKR	1	4	1	Q01082		2059.1	0	1.008e-05		3.97885	1
		High	TQTAIASEDMPNTLTEAEK	1	5	1	Q01082	M10(Oxidation)	2065.95	0	2.943e-05		2.49414	0
		High	DQNTVETLQR	1	5	1	Q01082		1203.6	0	0.000235		2.39097	0
		High	SQNIVTDSSSLSAEAIR	3	5	1	Q01082		1777.89	0	9.285e-05		2.23996	0
	High		LLEVLSGER	1	6	1	Q01082		1015.58	0.001	0.0044	2.39709		0
	High	High	IDDIFER	2	5	1	Q01082		907.451	0.001	0.004159	2.18303	1.85264	0
	High		VAVVNQIAR	1	5	1	Q01082	N5(Deamidated)	970.567	0.001	0.007225	1.98825		0
	High	High	EIGQSVDEVEK	2	6	1	Q01082		1232.6	0.001	0.01096	1.74045	2.36784	0
	High	High	SLLDACESR	2	5	1	Q01082	C6(Carbamidomethyl)	1050.49	0.001	0.006796	1.52329	1.46574	0
	High	High	AFEDEMSGR	2	6	1	Q01082	M6(Oxidation)	1057.43	0.001	0.01082	1.33008	1.43254	0
		High	ITDLYTDLR	1	5	1	Q01082		1109.58	0.001	0.001256		2.53645	0
		High	TQETPSAQMEGFLNR	1	4	1	Q01082	Q8(Deamidated); M9(Oxidation)	1725.79	0.001	0.002226		2.03666	0
		High	LVSDGNINSDR	1	5	1	Q01082		1189.58	0.001	0.001317		1.91293	0
		High	DVEDEILWVGER	1	5	1	Q01082		1459.7	0.001	0.001922		1.74464	0
		High	VIESTQDLGNDLAGVMALQR	1	5	1	Q01082	M16(Oxidation)	2146.08	0.001	0.001058		1.64501	0
	High		TAGYPNVNIHNFTTSWR	1	6	1	Q01082		1977.95	0.002	0.02243	2.11464		0
		High	LNDGNEYLFQAK	1	4	1	Q01082		1411.68	0.002	0.005449		1.60611	0
	High		HRPDLIDFDKLKK	1	5	1	Q01082		1624.92	0.003	0.03918	1.60007		2
	High	High	ETASELLMR	2	5	1	Q01082	M8(Oxidation)	1065.52	0.003	0.006815	1.37429	1.75237	0
		High	ENEVLEAWK	1	5	1	Q01082		1117.56	0.003	0.02244		1.87349	0
		High	QALQDTLALYK	1	4	1	Q01082		1263.7	0.003	0.02471		1.10526	0
	High	High	LSGIEER	2	5	1	Q01082		803.427	0.004	0.03866	1.59517	1.95883	0
	High		AFEDEMSGR	1	6	1	Q01082		1041.43	0.004	0.05286	1.50947		0
		High	LQAAYAGDK	1	5	1	Q01082		936.48	0.007	0.08087		1.09668	0
P06733	Alpha-enolase OS=Homo sapiens GN=ENO1 PE=1 SV=2 - [ENOA_HUMAN]	113.625	55.76	21	38	46.4131	34.1	12	26	434	47.1393	7.38623	metal ion binding; DNA binding; catalytic activity; protein binding; RNA binding	cytoplasm; cytosol; extracellular; nucleus; membrane	metabolic process; regulation of biological process; response to stimulus; cell growth; cell organization and biogenesis
	A2	B2	Sequence	# PSMs	# Proteins	# Protein Groups	Protein Group Accessions	Modifications	MH+ [Da]	q-Value	PEP	XCorr A2	XCorr B2	# Missed Cleavages
	High		HIADLAGNSEVILPVPAFNVINGGSHAGNK	2	5	1	P06733	N19(Deamidated); N22(Deamidated)	3013.55	0	1.491e-06	5.58178		0
	High		EIFDSRGNPTVEVDLFTSKGLFR	1	2	1	P06733		2627.34	0	3.824e-09	5.37667		2
	High		FTASAGIQVVGDDLTVTNPKR	1	4	1	P06733		2189.17	0	2.729e-07	4.98776		1
	High		AAVPSGASTGIYEALELRDNDKTR	2	2	1	P06733	N20(Deamidated)	2535.27	0	9.756e-06	4.89131		2
	High		AGYTDKVVIGMDVAASEFFR	1	3	1	P06733		2176.07	0	3.923e-06	4.72536		1
	High	High	AGYTDKVVIGMDVAASEFFR	3	3	1	P06733	M11(Oxidation)	2192.07	0	3.85e-06	4.5453	1.59256	1
	High		SGETEDTFIADLVVGLCTGQIK	3	12	2	P06733;B7Z2X9	C17(Carbamidomethyl)	2353.16	0	5.75e-07	4.52875		0
	High		AAVPSGASTGIYEALELRDNDKTR	1	2	1	P06733		2534.28	0	8.436e-06	4.45469		2
	High		EIFDSRGNPTVEVDLFTSK	1	2	1	P06733		2154.07	0	0.0003142	4.14411		1
	High		YNQLLRIEEELGSK	2	4	1	P06733		1691.9	0	0.000157	3.88421		1
	High		FGANAILGVSLAVCK	1	17	2	P06733;B7Z2X9	C14(Carbamidomethyl)	1519.83	0	1.399e-05	3.83411		0
	High		GNPTVEVDLFTSKGLFR	1	2	1	P06733		1880	0	1.609e-06	3.82925		1
	High	High	AAVPSGASTGIYEALELR	7	15	2	P06733;B7Z2X9		1804.94	0	5.99e-05	3.74557	4.12325	0
	High		LAKYNQLLRIEEELGSK	1	4	1	P06733		2004.11	0	7.583e-06	3.74206		2
	High	High	LAMQEFMILPVGAANFR	5	5	1	P06733	M3(Oxidation); M7(Oxidation)	1939.97	0	4.937e-05	3.5197	2.74232	0
	High	High	GNPTVEVDLFTSK	5	2	1	P06733		1406.72	0	0.0003909	3.34232	2.46585	0
	High	High	YISPDQLADLYK	3	3	1	P06733		1425.72	0	0.002844	3.21644	2.0287	0
	High	High	SGKYDLDFKSPDDPSR	3	3	1	P06733		1826.85	0	0.0002897	3.04638	2.63473	2
	High		LAMQEFMILPVGAANFR	1	5	1	P06733	M7(Oxidation)	1923.98	0	0.0009927	2.80316		0
	High		LAMQEFMILPVGAANFR	1	5	1	P06733		1907.99	0	0.0001039	2.77671		0
	High		YNQLLRIEEELGSK	1	4	1	P06733	N2(Deamidated)	1692.88	0	0.001234	2.65379		1
	High		LAMQEFMILPVGAANFR	1	5	1	P06733	Q4(Deamidated)	1908.99	0	0.0003002	2.54979		0
		High	FTASAGIQVVGDDLTVTNPK	2	4	1	P06733		2033.06	0	9.894e-07		3.65415	0
		High	VNQIGSVTESLQACK	3	9	1	P06733	C14(Carbamidomethyl)	1633.82	0	1.934e-05		3.05246	0
	High		YNQLLRIEEELGSKAK	2	4	1	P06733		1891.03	0.001	0.01076	2.77567		2
	High		IEEELGSK	1	4	1	P06733		904.462	0.001	0.007098	1.7754		0
	High		LAQANGWGVMVSHR	2	4	1	P06733	N5(Deamidated); M10(Oxidation)	1542.75	0.001	0.01082	0.949073		0
		High	VVIGMDVAASEFFR	1	3	1	P06733	M5(Oxidation)	1556.78	0.002	0.004223		1.98959	0
	High		YNQLLR	1	4	1	P06733		806.452	0.003	0.0348	1.73551		0
		High	TIAPALVSKK	2	3	1	P06733	K10(Formyl)	1055.65	0.003	0.01046		1.93288	1
		High	SGKYDLDFK	1	3	1	P06733	K3(Formyl)	1100.53	0.006	0.06345		1.42756	1
	High		TIAPALVSK	1	3	1	P06733		899.556	0.008	0.1326	1.43175		0
		High	EGLELLK	1	3	1	P06733		801.471	0.008	0.09186		1.45263	0
P68871	Hemoglobin subunit beta OS=Homo sapiens GN=HBB PE=1 SV=2 [HBB_HUMAN]	100.113	62.33	9	31	40.2459	69.18	9	24	146	15.8573	7.28369
	A2	B2	Sequence	# PSMs	# Proteins	# Protein Groups	Protein Group Accessions	Modifications	MH+ [Da]	q-Value	PEP	XCorr A2	XCorr B2	# Missed Cleavages
	High		SAVTALWGKVNVDEVGGEALGR	5	34	1			2228.17	0	9.237e-12	6.83226		1
	High		SAVTALWGKVNVDEVGGEALGR	1	34	1		N11(Deamidated)	2229.15	0	1.218e-09	5.88057		1
	High	High	VLGAFSDGLAHLDNLK	4	32	2	;P02042		1669.89	0	5.09e-07	4.30493	2.00967	0
	High		FFESFGDLSTPDAVMGNPKVK	1	28	1			2286.11	0	1.661e-05	3.9245		1
	High	High	FFESFGDLSTPDAVMGNPK	6	30	1			2058.95	0	2.963e-09	3.90148	2.4875	0
	High	High	FFESFGDLSTPDAVMGNPK	9	30	1		M15(Oxidation)	2074.94	0	0.0001172	3.80056	2.36079	0
	High		VHLTPEEKSAVTALWGK	2	1	1			1866.01	0	7.642e-06	3.71721		1
	High		LLVVYPWTQRFFESFGDLSTPDAVMGNPK	1	24	1		M25(Oxidation)	3330.66	0	3.807e-07	3.20364		1
	High	High	LLVVYPWTQR	6	37	2	;P02042		1274.73	0	5.608e-05	3.06446	2.64759	0
	High		VVAGVANALAHKYH	3	5	2	;P02042		1449.8	0	1.496e-05	2.8362		1
	High		LLVVYPWTQRFFESFGDLSTPDAVMGNPK	1	24	1			3314.66	0	0.0001053	2.66932		1
	High	High	VNVDEVGGEALGR	6	34	1			1314.67	0	1.379e-06	2.65836	3.8744	0
	High		LLVVYPWTQRFFESFGDLSTPDAVMGNPK	1	24	1		Q9(Deamidated)	3315.67	0	0.0002088	2.2953		1
	High		FFESFGDLSTPDAVMGNPKVK	1	28	1		M15(Oxidation); N17(Deamidated)	2303.11	0	0.001057	1.38863		1
		High	VNVDEVGGEALGR	1	34	1		N2(Deamidated)	1315.65	0	3.341e-05		2.45113	0
		High	EFTPPVQAAYQK	2	7	1			1378.7	0.001	0.00233		2.07701	0
		High	SAVTALWGK	2	39	1			932.52	0.003	0.02188		2.1337	0
		High	VVAGVANALAHK	1	8	2	;P02042		1149.67	0.003	0.009721		1.6035	0
		High	VHLTPEEK	1	1	1			952.51	0.004	0.03853		1.57194	0
		High	FFESFGDLSTPDAVMGNPKVK	1	28	1		M15(Oxidation); K21(Formyl)	2330.1	0.005	0.05903		1.64481	1
P25705	ATP synthase subunit alpha, mitochondrial OS=Homo sapiens GN=ATP5A1 PE=1 SV=1 - [ATPA_HUMAN]	95.9907	43.22	24	35	79.6188	36.17	18	39	553	59.7136	9.12939	nucleotide binding; protein binding; catalytic activity; transporter activity; RNA binding	cytoplasm; membrane; mitochondrion; organelle lumen; nucleus; extracellular	cell proliferation; regulation of biological process; metabolic process; transport; development
	A2	B2	Sequence	# PSMs	# Proteins	# Protein Groups	Protein Group Accessions	Modifications	MH+ [Da]	q-Value	PEP	XCorr A2	XCorr B2	# Missed Cleavages
	High		ILGADTSVDLEETGRVLSIGDGIAR	4	9	1	P25705		2557.35	0	3.324e-07	5.01727		1
	High	High	TGAIVDVPVGEELLGR	6	7	1	P25705		1624.89	0	1.189e-07	4.61098	4.17504	0
	High		TGAIVDVPVGEELLGRVVDALGNAIDGKGPIGSK	1	6	1	P25705	N23(Deamidated)	3317.8	0	6.305e-07	4.46509		2
	High		TSIAIDTIINQKR	1	6	1	P25705		1472.84	0	5.243e-08	4.19263		1
	High	High	ILGADTSVDLEETGR	8	10	1	P25705		1575.79	0	5.384e-08	4.15999	3.93577	0
	High		QGQYSPMAIEEQVAVIYAGVR	1	4	1	P25705	M7(Oxidation)	2325.15	0	2.724e-06	4.14671		0
	High		ISVREPMQTGIKAVDSLVPIGR	1	7	1	P25705	M7(Oxidation)	2382.31	0	0.0002419	4.07442		2
	High	High	GIRPAINVGLSVSR	3	4	1	P25705		1438.85	0	6.102e-05	3.97908	3.21723	0
	High	High	TGTAEMSSILEER	2	5	1	P25705		1423.67	0	4.427e-07	3.95894	2.76795	0
	High		RTGAIVDVPVGEELLGR	1	7	1	P25705		1780.99	0	8.705e-06	3.94525		1
	High		ISVREPMQTGIKAVDSLVPIGR	1	7	1	P25705	M7(Oxidation); Q8(Deamidated)	2383.32	0	0.001663	3.86465		2
	High		RPPGREAYPGDVFYLHSR	2	4	1	P25705		2117.07	0	8.255e-05	3.49526		1
	High		EVAAFAQFGSDLDAATQQLLSR	1	4	1	P25705		2338.17	0	6.084e-05	3.37196		0
	High	High	TSIAIDTIINQK	4	6	1	P25705		1316.74	0	0.000135	3.36568	2.98969	0
	High	High	VVDALGNAIDGKGPIGSK	4	7	1	P25705		1710.94	0	8.545e-05	3.27374	2.73528	1
	High		RVGLKAPGIIPR	2	9	1	P25705		1276.82	0	0.0003948	2.72028		2
	High	High	EAYPGDVFYLHSR	2	4	1	P25705		1553.74	0	2.718e-06	2.59163	1.93246	0
	High	High	AVDSLVPIGR	2	8	1	P25705		1026.59	0	0.0001678	2.28649	2.48231	0
	High	High	TGTAEMSSILEER	3	5	1	P25705	M6(Oxidation)	1439.67	0	0.0001767	1.46487	3.65944	0
		High	VVDALGNAIDGK	1	8	1	P25705	N7(Deamidated)	1172.61	0	0.0001475		2.9196	0
		High	VVDALGNAIDGK	2	8	1	P25705		1171.63	0	0.0003361		2.37589	0
		High	GMSLNLEPDNVGVVVFGNDK	2	9	1	P25705	M2(Oxidation)	2120.04	0	0.0004813		2.28757	0
		High	TSIAIDTIINQKR	1	6	1	P25705	K12(Formyl)	1500.84	0	0.0004704		2.0736	1
	High	High	VLSIGDGIAR	5	9	1	P25705		1000.58	0.001	0.007609	2.78513	2.32083	0
	High		GMSLNLEPDNVGVVVFGNDKLIK	1	9	1	P25705		2458.3	0.001	0.01106	1.66507		1
		High	NVQAEEMVEFSSGLK	2	9	1	P25705	Q3(Deamidated); M7(Oxidation)	1684.79	0.001	0.001094		2.00824	0
		High	HALIIYDDLSK	1	4	1	P25705		1287.69	0.001	0.001761		1.64953	0
	High		AVDSLVPIGRGQR	1	7	1	P25705		1367.78	0.003	0.03702	1.89276		1
	High		QMSLLLR	1	4	1	P25705	M2(Oxidation)	876.499	0.003	0.04163	1.08535		0
		High	VGLKAPGIIPR	1	9	1	P25705	K4(Formyl)	1148.71	0.003	0.01323		2.05394	1
		High	TSIAIDTIINQK	1	6	1	P25705	N10(Deamidated)	1317.72	0.003	0.02114		1.88408	0
		High	QVAGTMKLELAQYR	1	4	1	P25705	M6(Oxidation)	1623.85	0.003	0.01937		1.68103	1
	High	High	ELIIGDR	2	7	1	P25705		815.462	0.004	0.0581	1.00968	1.95294	0
	High		ELIIGDRQTGK	1	6	1	P25705		1229.69	0.005	0.07424	1.98251		1
	High		ISVREPMQTGIK	1	8	1	P25705		1358.74	0.008	0.1226	1.94106		1
		High	LELAQYR	1	4	1	P25705		892.489	0.009	0.1006		2.25913	0
B7Z6P1	cDNA FLJ53662, highly similar to Actin, alpha skeletal muscle OS=Homo sapiens PE=2 SV=1 - [B7Z6P1_HUMAN]	78.602	25.07	11	30	57.5317	27.99	11	33	343	38.5541	5.37646	structural molecule activity; protein binding; nucleotide binding	cytoskeleton; extracellular; cytoplasm; cytosol	response to stimulus; cell growth; cellular component movement; cell differentiation; cell organization and biogenesis; development
	A2	B2	Sequence	# PSMs	# Proteins	# Protein Groups	Protein Group Accessions	Modifications	MH+ [Da]	q-Value	PEP	XCorr A2	XCorr B2	# Missed Cleavages
	High		LDLAGRDLTDYLMKILTER	3	31	2	B7Z6P1;Q8WVW5	M13(Oxidation)	2252.19	0	3.252e-08	5.05237		2
	High	High	SYELPDGQVITIGNER	11	41	2	B7Z6P1;Q8WVW5		1790.89	0	1.009e-05	3.93345	3.59992	0
	High		SYELPDGQVITIGNERFR	1	41	2	B7Z6P1;Q8WVW5	N14(Deamidated)	2095.05	0	1.041e-06	3.59115		1
	High	High	AVFPSIVGRPR	10	44	3	B7Z6P1;Q8WVW5;P0CG38		1198.71	0	0.0004478	3.27758	3.13074	0
	High		SYELPDGQVITIGNERFR	1	41	2	B7Z6P1;Q8WVW5		2094.06	0	0.0004301	2.76126		1
	High		LDLAGRDLTDYLMKILTER	1	31	2	B7Z6P1;Q8WVW5		2236.2	0	7.468e-05	2.66529		2
	High		MQKEITALAPSTMK	1	33	2	B7Z6P1;Q8WVW5		1548.81	0	0.0003095	2.60534		1
	High		EITALAPSTMKIK	1	34	2	B7Z6P1;Q8WVW5		1402.8	0	0.003721	2.5112		1
	High		DLTDYLMKILTER	1	31	2	B7Z6P1;Q8WVW5	M7(Oxidation)	1626.84	0	0.001041	2.32749		1
	High	High	SYELPDGQVITIGNER	8	41	2	B7Z6P1;Q8WVW5	N14(Deamidated)	1791.88	0	0.000126	2.27344	2.96676	0
	High	High	AGFAGDDAPR	5	46	3	B7Z6P1;Q8WVW5;P0CG38		976.448	0	0.002094	2.15179	2.95766	0
	High		MQKEITALAPSTMK	1	33	2	B7Z6P1;Q8WVW5	M1(Oxidation); M13(Oxidation)	1580.8	0	0.0004427	1.86417		1
	High		DLTDYLMKILTER	1	31	2	B7Z6P1;Q8WVW5		1610.85	0	0.0008191	1.84597		1
	High		LDLAGRDLTDYLMK	2	31	2	B7Z6P1;Q8WVW5		1623.84	0.001	0.01388	3.54846		1
	High	High	EITALAPSTMK	2	34	2	B7Z6P1;Q8WVW5		1161.62	0.001	0.00819	1.95512	2.54558	0
	High	High	DSYVGDEAQSKR	3	37	2	B7Z6P1;Q8WVW5		1354.62	0.001	0.0005685	1.21833	2.72726	1
		High	EITALAPSTMKIK	4	34	2	B7Z6P1;Q8WVW5	M10(Oxidation); K11(Formyl)	1446.79	0.001	0.0006727		3.03093	1
		High	DSYVGDEAQSK	1	37	2	B7Z6P1;Q8WVW5		1198.52	0.001	0.0009825		2.2217	0
		High	IKIIAPPER	1	35	2	B7Z6P1;Q8WVW5	K2(Formyl)	1064.65	0.002	0.00268		2.59687	1
		High	EITALAPSTMK	1	34	2	B7Z6P1;Q8WVW5	M10(Oxidation)	1177.61	0.003	0.01935		1.9737	0
		High	SYELPDGQVITIGNER	1	41	2	B7Z6P1;Q8WVW5	Q8(Deamidated); N14(Deamidated)	1792.88	0.003	0.01579		1.46053	0
		High	YPIEHGIITNWDDMEK	1	15	1	B7Z6P1	M14(Oxidation)	1976.9	0.003	0.009361		1.20182	0
		High	MQKEITALAPSTMK	1	33	2	B7Z6P1;Q8WVW5	M1(Oxidation); K3(Formyl); M13(Oxidation)	1608.8	0.004	0.05058		1.08422	1
		High	DLTDYLMK	1	30	2	B7Z6P1;Q8WVW5	M7(Oxidation)	1014.48	0.007	0.07638		1.18774	0
Q00610-2	Isoform 2 of Clathrin heavy chain 1 OS=Homo sapiens GN=CLTC - [CLH1_HUMAN]	77.765	20.38	27	42	33.5886	15.8	21	32	1639	187.771	5.69385	RNA binding; structural molecule activity; protein binding	cytoplasm; mitochondrion; cytoskeleton; cytosol; membrane; Golgi; extracellular	cell differentiation; transport; cell division; cell organization and biogenesis; cell communication; regulation of biological process; response to stimulus; cellular component movement; development; metabolic process
	A2	B2	Sequence	# PSMs	# Proteins	# Protein Groups	Protein Group Accessions	Modifications	MH+ [Da]	q-Value	PEP	XCorr A2	XCorr B2	# Missed Cleavages
	High	High	SVNESLNNLFITEEDYQALR	2	4	1	Q00610-2		2355.14	0	1.289e-06	4.75648	1.5545	0
	High	High	LASTLVHLGEYQAAVDGAR	3	3	1	Q00610-2		1971.03	0	2.878e-07	4.43136	1.68871	0
	High		GQFSTDELVAEVEKR	1	5	1	Q00610-2		1707.85	0	1.805e-06	3.89275		1
	High	High	LHIIEVGTPPTGNQPFPK	3	2	1	Q00610-2		1945.06	0	0.0004995	3.79649	2.74138	0
	High		KFDVNTSAVQVLIEHIGNLDR	1	2	1	Q00610-2	Q10(Deamidated)	2369.25	0	2.79e-05	3.70441		1
	High		RKDPELWGSVLLESNPYR	1	2	1	Q00610-2		2159.13	0	1.332e-05	3.65241		2
	High		ALEHFTDLYDIKR	1	2	1	Q00610-2		1620.84	0	1.774e-05	3.64818		1
	High		LKLLLPWLEAR	1	2	1	Q00610-2		1351.85	0	0.000338	3.56285		1
	High	High	SVDPTLALSVYLR	3	2	1	Q00610-2		1433.8	0	9.329e-07	3.51542	1.47543	0
	High		VGYTPDWIFLLR	1	6	1	Q00610-2		1479.8	0	6.612e-06	3.30352		0
	High		NLQNLLILTAIKADR	1	5	1	Q00610-2		1696.01	0	0.0001012	3.16336		1
	High	High	NNLAGAEELFAR	3	2	1	Q00610-2		1304.66	0	9.214e-05	3.12085	2.21285	0
	High		ESYVETELIFALAK	2	3	1	Q00610-2		1612.85	0	6.644e-05	2.83591		0
	High	High	QLPLVKPYLR	3	3	1	Q00610-2		1226.76	0	0.0002397	2.6245	1.0233	0
	High		SVQNHNNKSVNESLNNLFITEEDYQALR	10	4	1	Q00610-2	N4(Deamidated); N16(Deamidated)	3278.58	0	4.653e-05	2.50949		1
	High		ISGETIFVTAPHEATAGIIGVNR	1	2	1	Q00610-2	N22(Deamidated)	2354.25	0	0.0003753	2.49936		0
	High		KFNALFAQGNYSEAAK	2	2	1	Q00610-2		1758.88	0	0.0002478	1.86488		1
	High		RDPHLACVAYER	1	5	1	Q00610-2	C7(Carbamidomethyl)	1486.73	0	0.00223	1.83842		1
	High	High	IYIDSNNNPER	2	2	1	Q00610-2	N6(Deamidated)	1335.62	0	0.0004149	1.63751	2.18786	0
		High	TSIDAYDNFDNISLAQR	3	4	1	Q00610-2		1942.92	0	1.008e-06		2.92549	0
		High	RPISADSAIMNPASK	1	5	1	Q00610-2	M10(Oxidation)	1573.8	0	8.887e-05		2.91873	0
		High	LLYNNVSNFGR	1	3	1	Q00610-2		1296.67	0	5.084e-05		2.74055	0
		High	VANVELYYR	1	3	1	Q00610-2		1126.59	0	0.0003222		2.69889	0
		High	VVGAMQLYSVDR	2	5	1	Q00610-2	M5(Oxidation)	1353.68	0	0.0002303		2.10941	0
	High		KVGYTPDWIFLLR	1	6	1	Q00610-2		1607.89	0.001	0.006123	2.86669		1
	High		CNEPAVWSQLAK	1	2	1	Q00610-2	C1(Carbamidomethyl)	1402.67	0.001	0.01903	2.11381		0
	High		VKQLPLVKPYLR	1	3	1	Q00610-2		1453.92	0.001	0.007769	1.72018		1
	High	High	ESNCYDPER	2	2	1	Q00610-2	C4(Carbamidomethyl)	1169.45	0.001	0.0109	1.42078	1.17768	0
	High	High	IYIDSNNNPER	2	2	1	Q00610-2		1334.63	0.001	0.001485	1.31322	2.30685	0
	High	High	NNRPSEGPLQTR	2	2	1	Q00610-2		1368.7	0.001	0.001122	1.09647	1.87716	0
		High	VDKLDASESLR	1	4	1	Q00610-2		1232.65	0.001	0.002361		1.99007	1
		High	VGEQAQVVIIDMNDPSNPIR	1	5	1	Q00610-2	M12(Oxidation)	2211.11	0.001	0.001678		1.97979	0
		High	NNLAGAEELFAR	4	2	1	Q00610-2	N2(Deamidated)	1305.65	0.001	0.001997		1.26363	0
	High		EHLELFWSR	1	3	1	Q00610-2		1216.61	0.002	0.02974	2.52862		0
	High	High	LLLPWLEAR	2	2	1	Q00610-2		1110.67	0.002	0.02674	2.35735	1.60014	0
		High	VMEYINR	1	2	1	Q00610-2	M2(Oxidation)	940.455	0.002	0.005227		1.9183	0
	High	High	ENPYYDSR	2	2	1	Q00610-2		1043.44	0.003	0.01447	1.21744	1.67162	0
		High	EAIDSYIK	1	2	1	Q00610-2		938.483	0.003	0.03559		1.91896	0
		High	LLYNNVSNFGR	1	3	1	Q00610-2	N4(Deamidated)	1297.66	0.003	0.01189		1.54488	0
		High	YIEIYVQK	1	5	1	Q00610-2		1055.58	0.004	0.04929		1.42607	0
P09972	Fructose-bisphosphate aldolase C OS=Homo sapiens GN=ALDOC PE=1 SV=2 - [ALDOC_HUMAN]	74.4763	53.02	14	28	64.508	35.99	14	31	364	39.4312	6.87354	catalytic activity; protein binding	cytoplasm; mitochondrion; cytosol; cytoskeleton; extracellular	response to stimulus; metabolic process; cell death; cell differentiation; development; cell organization and biogenesis
	A2	B2	Sequence	# PSMs	# Proteins	# Protein Groups	Protein Group Accessions	Modifications	MH+ [Da]	q-Value	PEP	XCorr A2	XCorr B2	# Missed Cleavages
	High		ISERTPSALAILENANVLAR	1	10	1	P09972		2138.2	0	4.195e-08	6.58916		1
	High		CPLPRPWALTFSYGR	1	8	1	P09972	C1(Carbamidomethyl)	1820.93	0	4.083e-08	5.46158		0
	High		ISERTPSALAILENANVLAR	2	10	1	P09972	N14(Deamidated)	2139.18	0	5.378e-06	5.18514		1
	High	High	TPSALAILENANVLAR	5	10	1	P09972		1652.93	0	3.133e-05	4.70108	4.02297	0
	High		YASICQQNGIVPIVEPEILPDGDHDLKR	6	12	2	P04075;P09972	C5(Carbamidomethyl); Q7(Deamidated)	3177.6	0	0.0002156	4.67098		1
	High		YASICQQNGIVPIVEPEILPDGDHDLKR	1	12	2	P04075;P09972	C5(Carbamidomethyl); Q6(Deamidated); Q7(Deamidated); N8(Deamidated)	3179.58	0	2.178e-06	3.93488		1
	High		TVPPAVPGVTFLSGGQSEEEASFNLNAINR	1	8	1	P09972	Q16(Deamidated)	3102.57	0	1.583e-06	3.4926		0
	High	High	VDKGVVPLAGTDGETTTQGLDGLSER	5	9	1	P09972		2615.31	0	2.545e-06	3.32578	3.77101	1
	High		TVPPAVPGVTFLSGGQSEEEASFNLNAINR	2	8	1	P09972		3101.55	0	2.537e-07	3.28853		0
	High	High	TPSALAILENANVLAR	3	10	1	P09972	N10(Deamidated)	1653.93	0	2.012e-07	3.17461	2.62606	0
	High	High	ALQASALNAWR	2	8	1	P09972		1200.65	0	0.0001598	2.98121	2.50325	0
	High	High	DNAGAATEEFIKR	6	8	1	P09972		1421.7	0	5.816e-06	2.81019	3.10616	1
	High		GILAADESVGSMAK	1	9	1	P09972		1348.68	0	3.542e-06	2.5344		0
	High	High	DNAGAATEEFIK	2	8	1	P09972		1265.6	0	0.0001881	2.48003	1.6068	0
		High	GVVPLAGTDGETTTQGLDGLSER	4	9	1	P09972		2273.13	0	8.174e-06		4.01486	0
		High	GILAADESVGSMAK	2	9	1	P09972	M12(Oxidation)	1364.67	0	9.05e-06		2.84841	0
	High		ALQASALNAWRGQR	1	8	1	P09972		1541.83	0.001	0.01715	1.81978		1
	High	High	ELSDIALR	2	9	1	P09972		916.51	0.001	0.007039	1.73606	2.05745	0
		High	LSQIGVENTEENRR	2	12	1	P09972		1644.83	0.001	0.001861		2.26756	1
		High	DNAGAATEEFIK	1	8	1	P09972	N2(Deamidated)	1266.59	0.001	0.002062		2.23543	0
		High	LSQIGVENTEENR	1	12	1	P09972		1488.73	0.001	0.001315		2.02556	0
	High		CQYVTEKVLAAVYK	1	14	2	P04075;P09972	C1(Carbamidomethyl)	1671.88	0.002	0.03449	2.20993		1
		High	QVLFSADDR	1	11	1	P09972		1050.52	0.002	0.004428		2.08654	0
		High	LSQIGVENTEENRR	1	12	1	P09972	N8(Deamidated)	1645.81	0.002	0.004499		2.047	1
		High	GVVPLAGTDGETTTQGLDGLSER	1	9	1	P09972	Q15(Deamidated)	2274.13	0.002	0.003973		1.39615	0
	High		QVLFSADDRVK	1	11	1	P09972		1277.69	0.003	0.03525	1.47742		1
		High	RAEVNGLAAQGK	1	8	1	P09972	N5(Deamidated)	1214.65	0.003	0.01302		2.30602	1
		High	DGADFAKWR	1	20	2	P04075;P09972	K7(Formyl)	1093.51	0.003	0.03476		1.86278	1
		High	AEVNGLAAQGK	1	8	1	P09972	N4(Deamidated)	1058.55	0.003	0.02893		1.71588	0
P04908	Histone H2A type 1-B/E OS=Homo sapiens GN=HIST1H2AB PE=1 SV=2 - [H2A1B_HUMAN]	74.4248	38.46	7	27	26.3502	36.15	5	13	130	14.127	11.0483	DNA binding; protein binding	chromosome; nucleus; extracellular	cell organization and biogenesis; metabolic process
	A2	B2	Sequence	# PSMs	# Proteins	# Protein Groups	Protein Group Accessions	Modifications	MH+ [Da]	q-Value	PEP	XCorr A2	XCorr B2	# Missed Cleavages
	High		HLQLAIRNDEELNKLLGR	4	3	1	P04908		2132.19	0	5.288e-07	5.7697		2
	High		HLQLAIRNDEELNKLLGR	4	3	1	P04908	N8(Deamidated)	2133.18	0	3.225e-07	5.39959		2
	High	High	VTIAQGGVLPNIQAVLLPK	7	13	2	P04908;Q96KK5		1931.17	0	1.088e-05	4.92843	5.2616	0
	High		VTIAQGGVLPNIQAVLLPKK	2	13	2	P04908;Q96KK5		2059.26	0	3.888e-06	4.60509		1
	High		VTIAQGGVLPNIQAVLLPK	5	13	2	P04908;Q96KK5	Q5(Deamidated)	1932.16	0	0.0001871	3.65369		0
	High	High	NDEELNKLLGR	5	3	1	P04908		1300.69	0	0.0004476	2.75755	3.0661	1
	High	High	AGLQFPVGR	3	21	5	Q96QV6;P04908;Q96KK5;B2R5B6;Q71UI9-2		944.532	0	0.003523	2.2099	2.45538	0
	High		SSRAGLQFPVGR	1	17	4	Q96QV6;P04908;Q96KK5;B2R5B6		1274.7	0.001	0.01762	1.97903		1
	High	High	HLQLAIR	5	24	5	Q96QV6;P04908;Q96KK5;B2R5B6;Q71UI9-2		850.526	0.001	0.004403	1.70251	1.98033	0
		High	VTIAQGGVLPNIQAVLLPKK	2	13	2	P04908;Q96KK5	K20(Formyl)	2087.25	0.003	0.01138		0.883824	1
	High		VTIAQGGVLPNIQAVLLPK	2	13	2	P04908;Q96KK5	Q5(Deamidated); Q13(Deamidated)	1933.15	0.004	0.04768	1.40615		0
P09543-2	Isoform CNPI of 2',3'-cyclic-nucleotide 3'-phosphodiesterase OS=Homo sapiens GN=CNP - [CN37_HUMAN]	72.7701	53.37	17	31	19.7805	35.16	13	14	401	45.0703	8.52881	RNA binding; catalytic activity; nucleotide binding	extracellular; nucleus; organelle lumen; cytoplasm; membrane; mitochondrion; cytoskeleton	cell organization and biogenesis; metabolic process; cell communication; cell differentiation; development; response to stimulus; transport
	A2	B2	Sequence	# PSMs	# Proteins	# Protein Groups	Protein Group Accessions	Modifications	MH+ [Da]	q-Value	PEP	XCorr A2	XCorr B2	# Missed Cleavages
	High		VELSEQQLQLWPSDVDKLSPTDNLPR	2	3	1	P09543-2		3007.54	0	2.696e-14	7.28214		1
	High		AHITLGCAADVEAVQTGLDLLEILRQEK	2	4	2	P09543-2;B4DI06	C7(Carbamidomethyl); Q15(Deamidated)	3064.62	0	7.735e-12	6.56495		1
	High		AHITLGCAADVEAVQTGLDLLEILR	2	4	2	P09543-2;B4DI06	C7(Carbamidomethyl)	2678.42	0	1.049e-12	5.62078		0
	High		VELSEQQLQLWPSDVDKLSPTDNLPR	7	3	1	P09543-2	Q9(Deamidated)	3008.54	0	1.985e-10	5.52925		1
	High		GAFSEEYKRLDEDLAAYCR	2	6	1	P09543-2	C18(Carbamidomethyl)	2293.05	0	9.713e-06	4.05608		2
	High		DKPELQFPFLQDEDTVATLLECK	1	6	2	P09543-2;B4DI06	C22(Carbamidomethyl)	2736.34	0	8.666e-07	3.55282		0
	High	High	QFVPGDEPR	3	3	2	P09543-2;B4DI06		1044.51	0	0.0005336	2.55555	2.69046	0
	High		ILVLDDTNHERER	2	6	1	P09543-2		1609.83	0	0.001215	2.22277		1
	High	High	AGQVFLEELGNHK	2	2	1	P09543-2		1441.75	0	0.003142	2.19704	1.20406	0
	High		AFTLTISALFVTPK	2	4	2	P09543-2;B4DI06		1508.87	0	0.001558	2.12615		0
	High	High	GEEVGELSR	2	4	2	P09543-2;B4DI06		975.474	0	0.0009743	1.8088	2.33002	0
		High	LDEDLAAYCR	1	6	1	P09543-2	C9(Carbamidomethyl)	1225.55	0	9.576e-05		3.19073	0
		High	ILVLDDTNHER	1	6	1	P09543-2		1324.69	0	0.0005162		2.68779	0
		High	APGAEEYAQQDVLK	1	4	2	P09543-2;B4DI06		1518.75	0	2.173e-05		2.56316	0
		High	LEQLFEMADQYQYQVVLVEPK	1	5	1	P09543-2	M7(Oxidation)	2586.29	0	6.679e-06		2.42483	0
	High		MDLVTYFGK	1	4	2	P09543-2;B4DI06		1073.53	0.001	0.01827	2.52677		0
	High		KAGQVFLEELGNHK	1	2	1	P09543-2		1569.84	0.001	0.01252	2.06254		1
	High	High	AIFTGYYGK	2	4	2	P09543-2;B4DI06		1019.52	0.001	0.01869	1.92203	1.57089	0
	High		APGAEEYAQQDVLKK	1	4	2	P09543-2;B4DI06		1646.84	0.001	0.009225	1.25944		1
		High	MDLVTYFGK	2	4	2	P09543-2;B4DI06	M1(Oxidation)	1089.53	0.001	0.001598		2.02717	0
	High	High	MVSADAYK	2	7	2	P09543-2;B4DI06	M1(Oxidation)	900.413	0.002	0.02863	1.4002	0.982074	0
	High		LDCAQLK	1	5	1	P09543-2	C3(Carbamidomethyl)	847.434	0.003	0.03462	1.504		0
		High	GAFSEEYKR	1	6	1	P09543-2		1086.52	0.003	0.02517		1.57632	1
		High	GLPGSGKSTLAR	1	7	2	P09543-2;B4DI06	K7(Formyl)	1171.64	0.003	0.03528		1.39879	1
		High	WMLTLAK	1	4	2	P09543-2;B4DI06	M2(Oxidation)	878.48	0.003	0.02018		1.04848	0
	High		RPPGVLHCTTK	1	4	2	P09543-2;B4DI06	C8(Carbamidomethyl)	1265.68	0.007	0.1015	1.54363		0
P02533	Keratin, type I cytoskeletal 14 OS=Homo sapiens GN=KRT14 PE=1 SV=4 - [K1C14_HUMAN]	72.3415	25.85	14	27	119.333	58.69	26	64	472	51.5294	5.16064	structural molecule activity; protein binding	nucleus; organelle lumen; cytoplasm; cytosol; cytoskeleton; extracellular	development; response to stimulus; cell differentiation; cell organization and biogenesis
	A2	B2	Sequence	# PSMs	# Proteins	# Protein Groups	Protein Group Accessions	Modifications	MH+ [Da]	q-Value	PEP	XCorr A2	XCorr B2	# Missed Cleavages
	High		ADLEMQIESLKEELAYLKK	1	1	1	P02533		2251.19	0	1.365e-08	5.07907		2
	High		VTMQNLNDRLASYLDKVR	1	4	3	P13645;P02533;P08779	M3(Oxidation)	2152.12	0	5.852e-08	4.88514		2
	High		ADLEMQIESLKEELAYLK	1	1	1	P02533		2123.09	0	2.481e-08	4.82272		1
	High		VTMQNLNDRLASYLDKVR	3	4	3	P13645;P02533;P08779	N7(Deamidated)	2137.11	0	6.762e-07	4.62354		2
	High		VTMQNLNDRLASYLDKVR	3	4	3	P13645;P02533;P08779		2136.11	0	2.767e-06	4.14972		2
	High		LAADDFRTKYETELNLR	1	1	1	P02533		2055.05	0	0.0007459	4.0749		2
	High		VTMQNLNDRLASYLDK	1	4	3	P13645;P02533;P08779	N7(Deamidated)	1881.94	0	0.0003391	4.05871		1
	High		VTMQNLNDRLASYLDK	1	4	3	P13645;P02533;P08779		1880.95	0	0.0001462	3.62279		1
	High		VTMQNLNDRLASYLDKVR	2	4	3	P13645;P02533;P08779	M3(Oxidation); N7(Deamidated)	2153.1	0	7.244e-06	3.42206		2
	High		ADLEMQIESLKEELAYLKK	1	1	1	P02533	M5(Oxidation)	2267.19	0	6.977e-06	3.33725		2
	High		ALEEANADLEVKIRDWYQR	1	4	2	P02533;P08779		2319.17	0	7.072e-06	3.24044		2
	High		VTMQNLNDRLASYLDK	1	4	3	P13645;P02533;P08779	Q4(Deamidated); N7(Deamidated)	1882.94	0	3.345e-06	3.09123		1
	High	High	ILTATVDNANVLLQIDNAR	4	1	1	P02533		2054.12	0	0.0002328	2.97176	2.81543	0
	High	High	APSTYGGGLSVSSSR	2	1	1	P02533		1425.7	0	3.636e-06	2.11891	4.23012	0
	High	High	VTMQNLNDR	11	7	3	P13645;P02533;P08779	M3(Oxidation)	1106.53	0	0.0004623	1.58067	2.50954	0
	High	High	ALEEANADLEVK	3	16	2	P02533;P08779		1301.66	0	0.000315	1.40484	3.05324	0
		High	GQVGGDVNVEMDAAPGVDLSR	2	1	1	P02533	M11(Oxidation)	2101.98	0	7.273e-05		4.16936	0
		High	TEELNREVATNSELVQSGK	1	5	2	P02533;Q04695		2104.06	0	8.482e-05		3.69177	1
		High	LLEGEDAHLSSSQFSSGSQSSR	1	2	1	P02533		2309.07	0	2.015e-07		3.48126	0
		High	ISSVLAGGSCR	2	3	2	P02533;P08779	C10(Carbamidomethyl)	1106.56	0	0.0001915		3.06476	0
		High	ASLENSLEETKGR	2	5	2	P02533;P08779		1433.72	0	3.531e-06		3.0253	1
		High	EVATNSELVQSGK	1	5	2	P02533;Q04695		1361.69	0	0.0001309		3.00115	0
		High	GQVGGDVNVEMDAAPGVDLSR	1	1	1	P02533	Q2(Deamidated); N8(Deamidated); M11(Oxidation)	2103.96	0	0.0002805		2.55918	0
		High	TMQNLEIELQSQLSMK	1	1	1	P02533	M2(Oxidation); M15(Oxidation)	1924.94	0	0.0003473		2.41216	0
		High	CEMEQQNQEYK	1	5	2	P02533;Q04695	C1(Carbamidomethyl)	1486.59	0	0.0004106		1.97712	0
[truncated: 5,010 more rows]

## Sheet: Neuronal or AD Associated
Alzheimer's associated protein	Neuronal (more stringent database)	Neuronal (less stringent database)	Accession	Description
Yes	Yes	Yes	P14136	Glial fibrillary acidic protein OS=Homo sapiens GN=GFAP PE=1 SV=1 - [GFAP_HUMAN]
No	Yes	Yes	Q13885	Tubulin beta-2A chain OS=Homo sapiens GN=TUBB2A PE=1 SV=1 - [TBB2A_HUMAN]
Yes	Yes	Yes	P04350	Tubulin beta-4A chain OS=Homo sapiens GN=TUBB4A PE=1 SV=2 - [TBB4A_HUMAN]
Yes	Yes	Yes	Q9BVA1	Tubulin beta-2B chain OS=Homo sapiens GN=TUBB2B PE=1 SV=1 - [TBB2B_HUMAN]
No	No	No	Q8IWP6	Class IVb beta tubulin OS=Homo sapiens PE=2 SV=1 - [Q8IWP6_HUMAN]
Yes	Yes	Yes	P07437	Tubulin beta chain OS=Homo sapiens GN=TUBB PE=1 SV=2 - [TBB5_HUMAN]
No	Yes	Yes	P04264	Keratin, type II cytoskeletal 1 OS=Homo sapiens GN=KRT1 PE=1 SV=6 - [K2C1_HUMAN]
No	No	No	H6VRG2	Keratin 1 OS=Homo sapiens GN=KRT1 PE=3 SV=1 - [H6VRG2_HUMAN]
No	No	No	P13645	Keratin, type I cytoskeletal 10 OS=Homo sapiens GN=KRT10 PE=1 SV=6 - [K1C10_HUMAN]
Yes	Yes	Yes	Q71U36-2	Isoform 2 of Tubulin alpha-1A chain OS=Homo sapiens GN=TUBA1A - [TBA1A_HUMAN]
Yes	Yes	Yes	A8MUB1;P68366-2	Tubulin alpha-4A chain OS=Homo sapiens GN=TUBA4A PE=2 SV=1 - [A8MUB1_HUMAN]
Yes	Yes	Yes	P12277	Creatine kinase B-type OS=Homo sapiens GN=CKB PE=1 SV=1 - [KCRB_HUMAN]
No	Yes	Yes	P35527	Keratin, type I cytoskeletal 9 OS=Homo sapiens GN=KRT9 PE=1 SV=3 - [K1C9_HUMAN]
No	Yes	Yes	P35908	Keratin, type II cytoskeletal 2 epidermal OS=Homo sapiens GN=KRT2 PE=1 SV=2 - [K22E_HUMAN]
Yes	Yes	Yes	Q13509	Tubulin beta-3 chain OS=Homo sapiens GN=TUBB3 PE=1 SV=2 - [TBB3_HUMAN]
No	No	Yes	Q3ZCM7	Tubulin beta-8 chain OS=Homo sapiens GN=TUBB8 PE=1 SV=2 - [TBB8_HUMAN]
No	No	No	P35908	Keratin, type II cytoskeletal 2 epidermal OS=Homo sapiens GN=KRT2 PE=1 SV=2 [K22E_HUMAN]
Yes	Yes	Yes	P60709	Actin, cytoplasmic 1 OS=Homo sapiens GN=ACTB PE=1 SV=1 - [ACTB_HUMAN]
No	No	No	Q2NKY5	TUBB6 protein OS=Homo sapiens GN=TUBB6 PE=2 SV=1 - [Q2NKY5_HUMAN]
Yes	Yes	Yes	Q16555-2	Isoform 2 of Dihydropyrimidinase-related protein 2 OS=Homo sapiens GN=DPYSL2 - [DPYL2_HUMAN]
No	No	No	Q53ET2	Dihydropyrimidinase-like 2 variant (Fragment) OS=Homo sapiens PE=2 SV=1 - [Q53ET2_HUMAN]
Yes	Yes	Yes	P04406	Glyceraldehyde-3-phosphate dehydrogenase OS=Homo sapiens GN=GAPDH PE=1 SV=3 - [G3P_HUMAN]
Yes	Yes	Yes	P14618-2	Isoform M1 of Pyruvate kinase PKM OS=Homo sapiens GN=PKM - [KPYM_HUMAN]
Yes	Yes	Yes	Q9NY65	Tubulin alpha-8 chain OS=Homo sapiens GN=TUBA8 PE=1 SV=1 - [TBA8_HUMAN]
Yes	Yes	Yes	P14618	Pyruvate kinase PKM OS=Homo sapiens GN=PKM PE=1 SV=4 - [KPYM_HUMAN]
Yes	Yes	Yes	Q13813	Spectrin alpha chain, non-erythrocytic 1 OS=Homo sapiens GN=SPTAN1 PE=1 SV=3 - [SPTN1_HUMAN]
Yes	Yes	Yes	P06576	ATP synthase subunit beta, mitochondrial OS=Homo sapiens GN=ATP5B PE=1 SV=3 - [ATPB_HUMAN]
Yes	Yes	Yes	B7Z2X9;P09104-2	Gamma-enolase OS=Homo sapiens GN=ENO2 PE=2 SV=1 - [B7Z2X9_HUMAN]
Yes	Yes	Yes	Q01082	Spectrin beta chain, non-erythrocytic 1 OS=Homo sapiens GN=SPTBN1 PE=1 SV=2 - [SPTB2_HUMAN]
Yes	Yes	Yes	P06733	Alpha-enolase OS=Homo sapiens GN=ENO1 PE=1 SV=2 - [ENOA_HUMAN]
No	No	No	P68871	Hemoglobin subunit beta OS=Homo sapiens GN=HBB PE=1 SV=2 [HBB_HUMAN]
Yes	Yes	Yes	P25705	ATP synthase subunit alpha, mitochondrial OS=Homo sapiens GN=ATP5A1 PE=1 SV=1 - [ATPA_HUMAN]
Yes	Yes	Yes	P68133	Actin, alpha skeletal muscle OS=Homo sapiens GN=ACTA1 PE=1 SV=1 - [ACTS_HUMAN]
Yes	Yes	Yes	Q00610-2	Isoform 2 of Clathrin heavy chain 1 OS=Homo sapiens GN=CLTC - [CLH1_HUMAN]
Yes	Yes	Yes	P09972	Fructose-bisphosphate aldolase C OS=Homo sapiens GN=ALDOC PE=1 SV=2 - [ALDOC_HUMAN]
No	Yes	Yes	P04908	Histone H2A type 1-B/E OS=Homo sapiens GN=HIST1H2AB PE=1 SV=2 - [H2A1B_HUMAN]
Yes	Yes	Yes	P09543	2',3'-cyclic-nucleotide 3'-phosphodiesterase OS=Homo sapiens GN=CNP PE=1 SV=2 - [CN37_HUMAN]
No	No	No	P02533	Keratin, type I cytoskeletal 14 OS=Homo sapiens GN=KRT14 PE=1 SV=4 - [K1C14_HUMAN]
No	Yes	Yes	P13637	Sodium/potassium-transporting ATPase subunit alpha-3 OS=Homo sapiens GN=ATP1A3 PE=1 SV=3 - [AT1A3_HUMAN]
Yes	Yes	Yes	P11142	Heat shock cognate 71 kDa protein OS=Homo sapiens GN=HSPA8 PE=1 SV=1 - [HSP7C_HUMAN]
Yes	Yes	Yes	P04075	Fructose-bisphosphate aldolase A OS=Homo sapiens GN=ALDOA PE=1 SV=2 - [ALDOA_HUMAN]
Yes	Yes	Yes	P61764	Syntaxin-binding protein 1 OS=Homo sapiens GN=STXBP1 PE=1 SV=1 - [STXB1_HUMAN]
Yes	Yes	Yes	P62805	Histone H4 OS=Homo sapiens GN=HIST1H4A PE=1 SV=2 - [H4_HUMAN]
No	Yes	Yes	P05023-3	Isoform 3 of Sodium/potassium-transporting ATPase subunit alpha-1 OS=Homo sapiens GN=ATP1A1 - [AT1A1_HUMAN]
Yes	Yes	Yes	P07196	Neurofilament light polypeptide OS=Homo sapiens GN=NEFL PE=1 SV=3 - [NFL_HUMAN]
No	Yes	Yes	P62807	Histone H2B type 1-C/E/F/G/I OS=Homo sapiens GN=HIST1H2BC PE=1 SV=4 - [H2B1C_HUMAN]
Yes	Yes	Yes	P32119	Peroxiredoxin-2 OS=Homo sapiens GN=PRDX2 PE=1 SV=5 - [PRDX2_HUMAN]
No	Yes	Yes	P09471	Guanine nucleotide-binding protein G(o) subunit alpha OS=Homo sapiens GN=GNAO1 PE=1 SV=4 - [GNAO_HUMAN]
Yes	Yes	Yes	Q15149-7	Isoform 7 of Plectin OS=Homo sapiens GN=PLEC - [PLEC_HUMAN]
No	Yes	Yes	P13647	Keratin, type II cytoskeletal 5 OS=Homo sapiens GN=KRT5 PE=1 SV=3 - [K2C5_HUMAN]
Yes	Yes	Yes	Q05193-5	Isoform 5 of Dynamin-1 OS=Homo sapiens GN=DNM1 - [DYN1_HUMAN]
No	Yes	Yes	P46459	Vesicle-fusing ATPase OS=Homo sapiens GN=NSF PE=1 SV=3 - [NSF_HUMAN]
Yes	Yes	Yes	P08670	Vimentin OS=Homo sapiens GN=VIM PE=1 SV=4 - [VIME_HUMAN]
No	No	No	P62937	Peptidyl-prolyl cis-trans isomerase A OS=Homo sapiens GN=PPIA PE=1 SV=2 [PPIA_HUMAN]
No	No	No	Q59EM9	Ubiquitin C variant (Fragment) OS=Homo sapiens PE=2 SV=1 - [Q59EM9_HUMAN]
Yes	Yes	Yes	P19367-4	Isoform 4 of Hexokinase-1 OS=Homo sapiens GN=HK1 - [HXK1_HUMAN]
No	Yes	Yes	P04259	Keratin, type II cytoskeletal 6B OS=Homo sapiens GN=KRT6B PE=1 SV=5 - [K2C6B_HUMAN]
Yes	Yes	Yes	P40926	Malate dehydrogenase, mitochondrial OS=Homo sapiens GN=MDH2 PE=1 SV=3 - [MDHM_HUMAN]
No	No	No	L8B4J3	Ubiquitin C OS=Homo sapiens GN=UbC PE=4 SV=1 - [L8B4J3_HUMAN]
No	Yes	Yes	P00367	Glutamate dehydrogenase 1, mitochondrial OS=Homo sapiens GN=GLUD1 PE=1 SV=2 - [DHE3_HUMAN]
Yes	Yes	Yes	Q6FI13	Histone H2A type 2-A OS=Homo sapiens GN=HIST2H2AA3 PE=1 SV=3 - [H2A2A_HUMAN]
Yes	Yes	Yes	P02686-5	Isoform 5 of Myelin basic protein OS=Homo sapiens GN=MBP - [MBP_HUMAN]
No	No	No	B4DRR0	cDNA FLJ53910, highly similar to Keratin, type II cytoskeletal 6A OS=Homo sapiens PE=2 SV=1 - [B4DRR0_HUMAN]
Yes	Yes	Yes	P02511	Alpha-crystallin B chain OS=Homo sapiens GN=CRYAB PE=1 SV=2 - [CRYAB_HUMAN]
Yes	Yes	Yes	P07900	Heat shock protein HSP 90-alpha OS=Homo sapiens GN=HSP90AA1 PE=1 SV=5 - [HS90A_HUMAN]
No	Yes	Yes	P08779	Keratin, type I cytoskeletal 16 OS=Homo sapiens GN=KRT16 PE=1 SV=4 - [K1C16_HUMAN]
No	Yes	Yes	P50993	Sodium/potassium-transporting ATPase subunit alpha-2 OS=Homo sapiens GN=ATP1A2 PE=1 SV=1 - [AT1A2_HUMAN]
Yes	Yes	Yes	P02686-6	Isoform 6 of Myelin basic protein OS=Homo sapiens GN=MBP - [MBP_HUMAN]
Yes	Yes	Yes	P08238	Heat shock protein HSP 90-beta OS=Homo sapiens GN=HSP90AB1 PE=1 SV=4 - [HS90B_HUMAN]
Yes	Yes	Yes	P21281	V-type proton ATPase subunit B, brain isoform OS=Homo sapiens GN=ATP6V1B2 PE=1 SV=3 - [VATB2_HUMAN]
Yes	Yes	Yes	P17600	Synapsin-1 OS=Homo sapiens GN=SYN1 PE=1 SV=3 - [SYN1_HUMAN]
Yes	Yes	Yes	P00558	Phosphoglycerate kinase 1 OS=Homo sapiens GN=PGK1 PE=1 SV=3 - [PGK1_HUMAN]
Yes	Yes	Yes	P10809	60 kDa heat shock protein, mitochondrial OS=Homo sapiens GN=HSPD1 PE=1 SV=2 - [CH60_HUMAN]
Yes	Yes	Yes	P54652	Heat shock-related 70 kDa protein 2 OS=Homo sapiens GN=HSPA2 PE=1 SV=1 - [HSP72_HUMAN]
Yes	Yes	Yes	P07197	Neurofilament medium polypeptide OS=Homo sapiens GN=NEFM PE=1 SV=3 - [NFM_HUMAN]
Yes	Yes	Yes	P11021	78 kDa glucose-regulated protein OS=Homo sapiens GN=HSPA5 PE=1 SV=2 - [GRP78_HUMAN]
Yes	Yes	Yes	P12532	Creatine kinase U-type, mitochondrial OS=Homo sapiens GN=CKMT1A PE=1 SV=1 - [KCRU_HUMAN]
Yes	Yes	Yes	Q01484	Ankyrin-2 OS=Homo sapiens GN=ANK2 PE=1 SV=4 - [ANK2_HUMAN]
Yes	Yes	Yes	P08107-2	Isoform 2 of Heat shock 70 kDa protein 1A/1B OS=Homo sapiens GN=HSPA1A - [HSP71_HUMAN]
No	Yes	Yes	P55072	Transitional endoplasmic reticulum ATPase OS=Homo sapiens GN=VCP PE=1 SV=4 - [TERA_HUMAN]
No	Yes	Yes	P22626	Heterogeneous nuclear ribonucleoproteins A2/B1 OS=Homo sapiens GN=HNRNPA2B1 PE=1 SV=2 - [ROA2_HUMAN]
No	No	No	I6L894	Ankyrin-2 OS=Homo sapiens GN=ANK2 PE=2 SV=1 - [I6L894_HUMAN]
No	No	No	B4DI06	cDNA FLJ52954, highly similar to 2',3'-cyclic-nucleotide 3'-phosphodiesterase(EC 3.1.4.37) OS=Homo sapiens PE=2 SV=1 - [B4DI06_HUMAN]
Yes	Yes	Yes	Q16352	Alpha-internexin OS=Homo sapiens GN=INA PE=1 SV=2 - [AINX_HUMAN]
Yes	Yes	Yes	P60174-1	Isoform 2 of Triosephosphate isomerase OS=Homo sapiens GN=TPI1 - [TPIS_HUMAN]
Yes	Yes	Yes	P29401	Transketolase OS=Homo sapiens GN=TKT PE=1 SV=3 - [TKT_HUMAN]
No	Yes	Yes	P69905	Hemoglobin subunit alpha OS=Homo sapiens GN=HBA1 PE=1 SV=2 - [HBA_HUMAN]
Yes	Yes	Yes	Q9UQM7	Calcium/calmodulin-dependent protein kinase type II subunit alpha OS=Homo sapiens GN=CAMK2A PE=1 SV=2 - [KCC2A_HUMAN]
Yes	Yes	Yes	B7Z1R5;P38606-2	V-type proton ATPase catalytic subunit A OS=Homo sapiens GN=ATP6V1A PE=2 SV=1 - [B7Z1R5_HUMAN]
Yes	Yes	Yes	Q06830	Peroxiredoxin-1 OS=Homo sapiens GN=PRDX1 PE=1 SV=1 [PRDX1_HUMAN]
No	No	No	Q14400	GLUD1 protein (Fragment) OS=Homo sapiens GN=GLUD1 PE=2 SV=1 - [Q14400_HUMAN]
Yes	Yes	Yes	P22314	Ubiquitin-like modifier-activating enzyme 1 OS=Homo sapiens GN=UBA1 PE=1 SV=3 - [UBA1_HUMAN]
Yes	Yes	Yes	O94811	Tubulin polymerization-promoting protein OS=Homo sapiens GN=TPPP PE=1 SV=1 - [TPPP_HUMAN]
No	Yes	Yes	Q9H4B7	Tubulin beta-1 chain OS=Homo sapiens GN=TUBB1 PE=1 SV=1 - [TBB1_HUMAN]
No	Yes	Yes	Q00577	Transcriptional activator protein Pur-alpha OS=Homo sapiens GN=PURA PE=1 SV=2 - [PURA_HUMAN]
Yes	Yes	Yes	P30086	Phosphatidylethanolamine-binding protein 1 OS=Homo sapiens GN=PEBP1 PE=1 SV=3 - [PEBP1_HUMAN]
No	Yes	Yes	Q13554-7	Isoform 7 of Calcium/calmodulin-dependent protein kinase type II subunit beta OS=Homo sapiens GN=CAMK2B - [KCC2B_HUMAN]
Yes	Yes	Yes	P60880	Synaptosomal-associated protein 25 OS=Homo sapiens GN=SNAP25 PE=1 SV=1 - [SNP25_HUMAN]
Yes	Yes	Yes	P15104	Glutamine synthetase OS=Homo sapiens GN=GLUL PE=1 SV=4 - [GLNA_HUMAN]
Yes	Yes	Yes	P43243	Matrin-3 OS=Homo sapiens GN=MATR3 PE=1 SV=2 - [MATR3_HUMAN]
Yes	Yes	Yes	P61978-3	Isoform 3 of Heterogeneous nuclear ribonucleoprotein K OS=Homo sapiens GN=HNRNPK - [HNRPK_HUMAN]
Yes	Yes	Yes	Q00839-2	Isoform Short of Heterogeneous nuclear ribonucleoprotein U OS=Homo sapiens GN=HNRNPU - [HNRPU_HUMAN]
Yes	Yes	Yes	P78371	T-complex protein 1 subunit beta OS=Homo sapiens GN=CCT2 PE=1 SV=4 - [TCPB_HUMAN]
No	No	No	J3QRK5	Protein UBBP4 OS=Homo sapiens GN=UBBP4 PE=2 SV=1 - [J3QRK5_HUMAN]
Yes	Yes	Yes	P31150	Rab GDP dissociation inhibitor alpha OS=Homo sapiens GN=GDI1 PE=1 SV=2 - [GDIA_HUMAN]
No	No	No	P02042	Hemoglobin subunit delta OS=Homo sapiens GN=HBD PE=1 SV=2 - [HBD_HUMAN]
No	No	No	Q03252	Lamin-B2 OS=Homo sapiens GN=LMNB2 PE=1 SV=3 - [LMNB2_HUMAN]
Yes	Yes	Yes	Q92752-2	Isoform 2 of Tenascin-R OS=Homo sapiens GN=TNR - [TENR_HUMAN]
No	Yes	Yes	P12956	X-ray repair cross-complementing protein 6 OS=Homo sapiens GN=XRCC6 PE=1 SV=2 - [XRCC6_HUMAN]
Yes	Yes	Yes	P63104	14-3-3 protein zeta/delta OS=Homo sapiens GN=YWHAZ PE=1 SV=1 - [1433Z_HUMAN]
Yes	Yes	Yes	P06744	Glucose-6-phosphate isomerase OS=Homo sapiens GN=GPI PE=1 SV=4 - [G6PI_HUMAN]
No	No	No	B3KPF2	cDNA FLJ31717 fis, clone NT2RI2006640, highly similar to Dynamin-3 (EC 3.6.5.5) OS=Homo sapiens PE=2 SV=1 - [B3KPF2_HUMAN]
Yes	Yes	Yes	P11216	Glycogen phosphorylase, brain form OS=Homo sapiens GN=PYGB PE=1 SV=5 - [PYGB_HUMAN]
Yes	Yes	Yes	E9PH29;P30048-2	Thioredoxin-dependent peroxide reductase, mitochondrial OS=Homo sapiens GN=PRDX3 PE=2 SV=1 - [E9PH29_HUMAN]
Yes	Yes	Yes	Q04917	14-3-3 protein eta OS=Homo sapiens GN=YWHAH PE=1 SV=4 - [1433F_HUMAN]
Yes	Yes	Yes	P12036-2	Isoform 2 of Neurofilament heavy polypeptide OS=Homo sapiens GN=NEFH - [NFH_HUMAN]
Yes	Yes	Yes	P17174	Aspartate aminotransferase, cytoplasmic OS=Homo sapiens GN=GOT1 PE=1 SV=3 - [AATC_HUMAN]
Yes	Yes	Yes	Q14204	Cytoplasmic dynein 1 heavy chain 1 OS=Homo sapiens GN=DYNC1H1 PE=1 SV=5 - [DYHC1_HUMAN]
No	Yes	Yes	Q12765-3	Isoform 3 of Secernin-1 OS=Homo sapiens GN=SCRN1 - [SCRN1_HUMAN]
No	No	No	P0CG38	POTE ankyrin domain family member I OS=Homo sapiens GN=POTEI PE=3 SV=1 - [POTEI_HUMAN]
No	Yes	Yes	B3KM80	Nucleolin, isoform CRA_c OS=Homo sapiens GN=NCL PE=2 SV=1 - [B3KM80_HUMAN]
No	No	No	Q6PIX2	SFPQ protein (Fragment) OS=Homo sapiens GN=SFPQ PE=2 SV=1 - [Q6PIX2_HUMAN]
Yes	Yes	Yes	P07339	Cathepsin D OS=Homo sapiens GN=CTSD PE=1 SV=1 [CATD_HUMAN]
Yes	Yes	Yes	P31930	Cytochrome b-c1 complex subunit 1, mitochondrial OS=Homo sapiens GN=UQCRC1 PE=1 SV=3 - [QCR1_HUMAN]
Yes	Yes	Yes	P02545-2	Isoform C of Prelamin-A/C OS=Homo sapiens GN=LMNA - [LMNA_HUMAN]
No	Yes	Yes	P63027	Vesicle-associated membrane protein 2 OS=Homo sapiens GN=VAMP2 PE=1 SV=3 - [VAMP2_HUMAN]
Yes	Yes	Yes	P18669;Q6FHU2	Phosphoglycerate mutase 1 OS=Homo sapiens GN=PGAM1 PE=1 SV=2 - [PGAM1_HUMAN]
No	Yes	Yes	P13929-3	Isoform 3 of Beta-enolase OS=Homo sapiens GN=ENO3 - [ENOB_HUMAN]
No	Yes	Yes	Q99798	Aconitate hydratase, mitochondrial OS=Homo sapiens GN=ACO2 PE=1 SV=2 - [ACON_HUMAN]
No	Yes	Yes	P62714	Serine/threonine-protein phosphatase 2A catalytic subunit beta isoform OS=Homo sapiens GN=PPP2CB PE=1 SV=1 - [PP2AB_HUMAN]
Yes	No	Yes	Q9UMF0	Intercellular adhesion molecule 5 OS=Homo sapiens GN=ICAM5 PE=1 SV=3 - [ICAM5_HUMAN]
Yes	Yes	Yes	P61981	14-3-3 protein gamma OS=Homo sapiens GN=YWHAG PE=1 SV=2 - [1433G_HUMAN]
No	Yes	Yes	O75390	Citrate synthase, mitochondrial OS=Homo sapiens GN=CS PE=1 SV=2 - [CISY_HUMAN]
No	Yes	Yes	P30153	Serine/threonine-protein phosphatase 2A 65 kDa regulatory subunit A alpha isoform OS=Homo sapiens GN=PPP2R1A PE=1 SV=4 - [2AAA_HUMAN]
Yes	Yes	Yes	P30101	Protein disulfide-isomerase A3 OS=Homo sapiens GN=PDIA3 PE=1 SV=4 - [PDIA3_HUMAN]
No	No	No	Q59GM1	Synapsin II isoform IIb variant (Fragment) OS=Homo sapiens PE=2 SV=1 - [Q59GM1_HUMAN]
No	No	No	B2R5B6	Histone H2A OS=Homo sapiens PE=2 SV=1 - [B2R5B6_HUMAN]
Yes	Yes	Yes	P28331-3	Isoform 3 of NADH-ubiquinone oxidoreductase 75 kDa subunit, mitochondrial OS=Homo sapiens GN=NDUFS1 - [NDUS1_HUMAN]
Yes	Yes	Yes	Q96KP4	Cytosolic non-specific dipeptidase OS=Homo sapiens GN=CNDP2 PE=1 SV=2 - [CNDP2_HUMAN]
No	No	No	B4DRW6	Phosphorylase OS=Homo sapiens PE=2 SV=1 - [B4DRW6_HUMAN]
Yes	Yes	Yes	P38646	Stress-70 protein, mitochondrial OS=Homo sapiens GN=HSPA9 PE=1 SV=2 - [GRP75_HUMAN]
Yes	Yes	Yes	P31946-2	Isoform Short of 14-3-3 protein beta/alpha OS=Homo sapiens GN=YWHAB - [1433B_HUMAN]
Yes	Yes	Yes	P80404	4-aminobutyrate aminotransferase, mitochondrial OS=Homo sapiens GN=ABAT PE=1 SV=3 - [GABT_HUMAN]
No	Yes	Yes	B7Z254;Q15084-3	Protein disulfide-isomerase A6 OS=Homo sapiens GN=PDIA6 PE=2 SV=1 - [B7Z254_HUMAN]
Yes	Yes	Yes	P46821	Microtubule-associated protein 1B OS=Homo sapiens GN=MAP1B PE=1 SV=2 - [MAP1B_HUMAN]
Yes	Yes	Yes	Q14194	Dihydropyrimidinase-related protein 1 OS=Homo sapiens GN=CRMP1 PE=1 SV=1 - [DPYL1_HUMAN]
Yes	Yes	Yes	P05091	Aldehyde dehydrogenase, mitochondrial OS=Homo sapiens GN=ALDH2 PE=1 SV=2 - [ALDH2_HUMAN]
No	Yes	Yes	P00441	Superoxide dismutase [Cu-Zn] OS=Homo sapiens GN=SOD1 PE=1 SV=2 - [SODC_HUMAN]
No	Yes	Yes	P55795	Heterogeneous nuclear ribonucleoprotein H2 OS=Homo sapiens GN=HNRNPH2 PE=1 SV=1 - [HNRH2_HUMAN]
Yes	Yes	Yes	P04792	Heat shock protein beta-1 OS=Homo sapiens GN=HSPB1 PE=1 SV=2 - [HSPB1_HUMAN]
No	Yes	Yes	B4DYD8;P48643-2	T-complex protein 1 subunit epsilon OS=Homo sapiens GN=CCT5 PE=2 SV=1 - [B4DYD8_HUMAN]
Yes	Yes	Yes	P51991-2	Isoform 2 of Heterogeneous nuclear ribonucleoprotein A3 OS=Homo sapiens GN=HNRNPA3 - [ROA3_HUMAN]
Yes	Yes	Yes	P78559	Microtubule-associated protein 1A OS=Homo sapiens GN=MAP1A PE=1 SV=6 - [MAP1A_HUMAN]
No	Yes	Yes	Q15121	Astrocytic phosphoprotein PEA-15 OS=Homo sapiens GN=PEA15 PE=1 SV=2 - [PEA15_HUMAN]
Yes	Yes	Yes	P07195	L-lactate dehydrogenase B chain OS=Homo sapiens GN=LDHB PE=1 SV=2 - [LDHB_HUMAN]
No	No	No	Q6KB66-2	Isoform 2 of Keratin, type II cytoskeletal 80 OS=Homo sapiens GN=KRT80 - [K2C80_HUMAN]
No	No	No	F5H7S3	Tropomyosin alpha-1 chain OS=Homo sapiens GN=TPM1 PE=2 SV=2 - [F5H7S3_HUMAN]
Yes	No	No	P50395	Rab GDP dissociation inhibitor beta OS=Homo sapiens GN=GDI2 PE=1 SV=2 - [GDIB_HUMAN]
Yes	Yes	Yes	P60201	Myelin proteolipid protein OS=Homo sapiens GN=PLP1 PE=1 SV=2 - [MYPR_HUMAN]
Yes	Yes	Yes	P55809	Succinyl-CoA:3-ketoacid coenzyme A transferase 1, mitochondrial OS=Homo sapiens GN=OXCT1 PE=1 SV=1 - [SCOT1_HUMAN]
Yes	Yes	Yes	P28482	Mitogen-activated protein kinase 1 OS=Homo sapiens GN=MAPK1 PE=1 SV=3 - [MK01_HUMAN]
No	Yes	Yes	B4E241;P84103-2	Serine/arginine-rich-splicing factor 3 OS=Homo sapiens GN=SFRS3 PE=2 SV=1 - [B4E241_HUMAN]
No	Yes	Yes	Q08211	ATP-dependent RNA helicase A OS=Homo sapiens GN=DHX9 PE=1 SV=4 - [DHX9_HUMAN]
No	Yes	Yes	P07910-4	Isoform 4 of Heterogeneous nuclear ribonucleoproteins C1/C2 OS=Homo sapiens GN=HNRNPC - [HNRPC_HUMAN]
Yes	Yes	Yes	P06396-2	Isoform 2 of Gelsolin OS=Homo sapiens GN=GSN - [GELS_HUMAN]
Yes	Yes	Yes	P16949	Stathmin OS=Homo sapiens GN=STMN1 PE=1 SV=3 - [STMN1_HUMAN]
No	No	Yes	Q13555-10	Isoform 10 of Calcium/calmodulin-dependent protein kinase type II subunit gamma OS=Homo sapiens GN=CAMK2G - [KCC2G_HUMAN]
Yes	Yes	Yes	P08758	Annexin A5 OS=Homo sapiens GN=ANXA5 PE=1 SV=2 - [ANXA5_HUMAN]
Yes	Yes	Yes	P36578	60S ribosomal protein L4 OS=Homo sapiens GN=RPL4 PE=1 SV=5 - [RL4_HUMAN]
No	Yes	Yes	Q13162	Peroxiredoxin-4 OS=Homo sapiens GN=PRDX4 PE=1 SV=1 - [PRDX4_HUMAN]
Yes	Yes	Yes	Q16181-2	Isoform 2 of Septin-7 OS=Homo sapiens GN=SEPT7 - [SEPT7_HUMAN]
Yes	Yes	Yes	P62258-2	Isoform SV of 14-3-3 protein epsilon OS=Homo sapiens GN=YWHAE - [1433E_HUMAN]
Yes	Yes	Yes	P02768	Serum albumin OS=Homo sapiens GN=ALB PE=1 SV=2 [ALBU_HUMAN]
Yes	Yes	Yes	Q14974	Importin subunit beta-1 OS=Homo sapiens GN=KPNB1 PE=1 SV=2 - [IMB1_HUMAN]
Yes	Yes	Yes	P10412	Histone H1.4 OS=Homo sapiens GN=HIST1H1E PE=1 SV=2 - [H14_HUMAN]
Yes	Yes	Yes	P11177-2	Isoform 2 of Pyruvate dehydrogenase E1 component subunit beta, mitochondrial OS=Homo sapiens GN=PDHB - [ODPB_HUMAN]
Yes	No	No	P09493-2	Isoform 2 of Tropomyosin alpha-1 chain OS=Homo sapiens GN=TPM1 - [TPM1_HUMAN]
Yes	Yes	Yes	P67936	Tropomyosin alpha-4 chain OS=Homo sapiens GN=TPM4 PE=1 SV=3 - [TPM4_HUMAN]
Yes	No	No	P06753-4	Isoform 4 of Tropomyosin alpha-3 chain OS=Homo sapiens GN=TPM3 - [TPM3_HUMAN]
Yes	No	No	P06753-5	Isoform 5 of Tropomyosin alpha-3 chain OS=Homo sapiens GN=TPM3 - [TPM3_HUMAN]
No	Yes	Yes	P52272-2	Isoform 2 of Heterogeneous nuclear ribonucleoprotein M OS=Homo sapiens GN=HNRNPM - [HNRPM_HUMAN]
No	Yes	Yes	Q99623	Prohibitin-2 OS=Homo sapiens GN=PHB2 PE=1 SV=2 - [PHB2_HUMAN]
No	Yes	Yes	P35232	Prohibitin OS=Homo sapiens GN=PHB PE=1 SV=1 - [PHB_HUMAN]
No	Yes	Yes	P31942-3	Isoform 3 of Heterogeneous nuclear ribonucleoprotein H3 OS=Homo sapiens GN=HNRNPH3 - [HNRH3_HUMAN]
No	No	Yes	Q13557-12	Isoform Delta 12 of Calcium/calmodulin-dependent protein kinase type II subunit delta OS=Homo sapiens GN=CAMK2D - [KCC2D_HUMAN]
Yes	Yes	Yes	P40227	T-complex protein 1 subunit zeta OS=Homo sapiens GN=CCT6A PE=1 SV=3 - [TCPZ_HUMAN]
Yes	No	No	Q1RMY8;P62873-2	GNB1 protein (Fragment) OS=Homo sapiens GN=GNB1 PE=2 SV=1 - [Q1RMY8_HUMAN]
Yes	Yes	Yes	P16152	Carbonyl reductase [NADPH] 1 OS=Homo sapiens GN=CBR1 PE=1 SV=3 - [CBR1_HUMAN]
Yes	Yes	Yes	P00568	Adenylate kinase isoenzyme 1 OS=Homo sapiens GN=AK1 PE=1 SV=3 - [KAD1_HUMAN]
Yes	No	Yes	P20336	Ras-related protein Rab-3A OS=Homo sapiens GN=RAB3A PE=1 SV=1 - [RAB3A_HUMAN]
No	Yes	Yes	Q1KMD3	Heterogeneous nuclear ribonucleoprotein U-like protein 2 OS=Homo sapiens GN=HNRNPUL2 PE=1 SV=1 - [HNRL2_HUMAN]
Yes	Yes	Yes	Q99832	T-complex protein 1 subunit eta OS=Homo sapiens GN=CCT7 PE=1 SV=2 - [TCPH_HUMAN]
Yes	Yes	Yes	Q16623-3	Isoform 3 of Syntaxin-1A OS=Homo sapiens GN=STX1A - [STX1A_HUMAN]
Yes	No	No	P00505	Aspartate aminotransferase, mitochondrial OS=Homo sapiens GN=GOT2 PE=1 SV=3 - [AATM_HUMAN]
Yes	Yes	Yes	Q05639	Elongation factor 1-alpha 2 OS=Homo sapiens GN=EEF1A2 PE=1 SV=1 - [EF1A2_HUMAN]
No	Yes	Yes	P04899	Guanine nucleotide-binding protein G(i) subunit alpha-2 OS=Homo sapiens GN=GNAI2 PE=1 SV=3 - [GNAI2_HUMAN]
No	Yes	Yes	O00764-3	Isoform 3 of Pyridoxal kinase OS=Homo sapiens GN=PDXK - [PDXK_HUMAN]
No	Yes	Yes	P08865	40S ribosomal protein SA OS=Homo sapiens GN=RPSA PE=1 SV=4 - [RSSA_HUMAN]
No	Yes	Yes	Q07955-3	Isoform ASF-3 of Serine/arginine-rich splicing factor 1 OS=Homo sapiens GN=SRSF1 - [SRSF1_HUMAN]
No	Yes	Yes	Q14240	Eukaryotic initiation factor 4A-II OS=Homo sapiens GN=EIF4A2 PE=1 SV=2 - [IF4A2_HUMAN]
Yes	Yes	Yes	Q969P0-3	Isoform 3 of Immunoglobulin superfamily member 8 OS=Homo sapiens GN=IGSF8 - [IGSF8_HUMAN]
No	No	No	B7Z601	cDNA FLJ57187, highly similar to Glycerol-3-phosphate dehydrogenase, mitochondrial (EC 1.1.99.5) OS=Homo sapiens PE=2 SV=1 - [B7Z601_HUMAN]
No	Yes	Yes	Q99497	Protein DJ-1 OS=Homo sapiens GN=PARK7 PE=1 SV=2 - [PARK7_HUMAN]
No	Yes	Yes	Q9NSD9	Phenylalanine--tRNA ligase beta subunit OS=Homo sapiens GN=FARSB PE=1 SV=3 - [SYFB_HUMAN]
No	No	No	G3XAH0	HCG2002594, isoform CRA_c OS=Homo sapiens GN=SEPT5 PE=2 SV=1 - [G3XAH0_HUMAN]
Yes	Yes	Yes	Q13526	Peptidyl-prolyl cis-trans isomerase NIMA-interacting 1 OS=Homo sapiens GN=PIN1 PE=1 SV=1 - [PIN1_HUMAN]
Yes	Yes	Yes	Q08209	Serine/threonine-protein phosphatase 2B catalytic subunit alpha isoform OS=Homo sapiens GN=PPP3CA PE=1 SV=1 - [PP2BA_HUMAN]
No	No	No	Q4VB24	Histone cluster 1, H1e OS=Homo sapiens GN=HIST1H1E PE=2 SV=1 - [Q4VB24_HUMAN]
Yes	Yes	Yes	P55786	Puromycin-sensitive aminopeptidase OS=Homo sapiens GN=NPEPPS PE=1 SV=2 - [PSA_HUMAN]
Yes	Yes	Yes	P68104	Elongation factor 1-alpha 1 OS=Homo sapiens GN=EEF1A1 PE=1 SV=1 - [EF1A1_HUMAN]
No	No	No	C9J8Q5	Succinate-semialdehyde dehydrogenase, mitochondrial OS=Homo sapiens GN=ALDH5A1 PE=2 SV=1 - [C9J8Q5_HUMAN]
No	Yes	Yes	Q12860-2	Isoform 2 of Contactin-1 OS=Homo sapiens GN=CNTN1 - [CNTN1_HUMAN]
Yes	Yes	Yes	P61604	10 kDa heat shock protein, mitochondrial OS=Homo sapiens GN=HSPE1 PE=1 SV=2 - [CH10_HUMAN]
Yes	Yes	Yes	B4DFL2;P48735-2	Isocitrate dehydrogenase [NADP] OS=Homo sapiens GN=IDH2 PE=2 SV=1 - [B4DFL2_HUMAN]
No	Yes	Yes	B4DHG0;P09622-2	Dihydrolipoyl dehydrogenase, mitochondrial OS=Homo sapiens GN=DLD PE=2 SV=1 - [B4DHG0_HUMAN]
No	Yes	Yes	Q96FW1	Ubiquitin thioesterase OTUB1 OS=Homo sapiens GN=OTUB1 PE=1 SV=2 - [OTUB1_HUMAN]
Yes	Yes	Yes	P48047	ATP synthase subunit O, mitochondrial OS=Homo sapiens GN=ATP5O PE=1 SV=1 - [ATPO_HUMAN]
Yes	Yes	Yes	P02792	Ferritin light chain OS=Homo sapiens GN=FTL PE=1 SV=2 - [FRIL_HUMAN]
Yes	Yes	Yes	P22695	Cytochrome b-c1 complex subunit 2, mitochondrial OS=Homo sapiens GN=UQCRC2 PE=1 SV=3 - [QCR2_HUMAN]
Yes	Yes	Yes	P78527-2	Isoform 2 of DNA-dependent protein kinase catalytic subunit OS=Homo sapiens GN=PRKDC - [PRKDC_HUMAN]
No	Yes	Yes	P62995-3	Isoform 3 of Transformer-2 protein homolog beta OS=Homo sapiens GN=TRA2B - [TRA2B_HUMAN]
Yes	Yes	Yes	O43301	Heat shock 70 kDa protein 12A OS=Homo sapiens GN=HSPA12A PE=1 SV=2 - [HS12A_HUMAN]
No	Yes	Yes	Q5T749	Keratinocyte proline-rich protein OS=Homo sapiens GN=KPRP PE=1 SV=1 - [KPRP_HUMAN]
Yes	Yes	Yes	P27348	14-3-3 protein theta OS=Homo sapiens GN=YWHAQ PE=1 SV=1 - [1433T_HUMAN]
No	Yes	Yes	O75781	Paralemmin-1 OS=Homo sapiens GN=PALM PE=1 SV=2 - [PALM_HUMAN]
Yes	Yes	Yes	P08133-2	Isoform 2 of Annexin A6 OS=Homo sapiens GN=ANXA6 - [ANXA6_HUMAN]
No	No	No	Q6IQ42	FUSIP1 protein OS=Homo sapiens GN=FUSIP1 PE=4 SV=1 - [Q6IQ42_HUMAN]
Yes	Yes	Yes	Q9UBB6-2	Isoform 2 of Neurochondrin OS=Homo sapiens GN=NCDN - [NCDN_HUMAN]
Yes	Yes	Yes	O94819	Kelch repeat and BTB domain-containing protein 11 OS=Homo sapiens GN=KBTBD11 PE=1 SV=1 - [KBTBB_HUMAN]
Yes	Yes	Yes	P04083	Annexin A1 OS=Homo sapiens GN=ANXA1 PE=1 SV=2 - [ANXA1_HUMAN]
No	Yes	Yes	Q14498-3	Isoform 3 of RNA-binding protein 39 OS=Homo sapiens GN=RBM39 - [RBM39_HUMAN]
No	Yes	Yes	B4E2W0;P55084-2	3-ketoacyl-CoA thiolase OS=Homo sapiens GN=HADHB PE=2 SV=1 - [B4E2W0_HUMAN]
No	Yes	Yes	P46781	40S ribosomal protein S9 OS=Homo sapiens GN=RPS9 PE=1 SV=3 - [RS9_HUMAN]
No	Yes	Yes	P63096	Guanine nucleotide-binding protein G(i) subunit alpha-1 OS=Homo sapiens GN=GNAI1 PE=1 SV=2 - [GNAI1_HUMAN]
Yes	Yes	Yes	P11137-3	Isoform 3 of Microtubule-associated protein 2 OS=Homo sapiens GN=MAP2 - [MTAP2_HUMAN]
Yes	No	No	P08195-2	Isoform 2 of 4F2 cell-surface antigen heavy chain OS=Homo sapiens GN=SLC3A2 - [4F2_HUMAN]
No	Yes	Yes	Q92599-2	Isoform 2 of Septin-8 OS=Homo sapiens GN=SEPT8 - [SEPT8_HUMAN]
No	Yes	Yes	Q14894	Ketimine reductase mu-crystallin OS=Homo sapiens GN=CRYM PE=1 SV=1 - [CRYM_HUMAN]
Yes	No	No	P78324	Tyrosine-protein phosphatase non-receptor type substrate 1 OS=Homo sapiens GN=SIRPA PE=1 SV=2 - [SHPS1_HUMAN]
Yes	Yes	Yes	P05026	Sodium/potassium-transporting ATPase subunit beta-1 OS=Homo sapiens GN=ATP1B1 PE=1 SV=1 - [AT1B1_HUMAN]
No	Yes	Yes	Q9UK22	F-box only protein 2 OS=Homo sapiens GN=FBXO2 PE=1 SV=2 - [FBX2_HUMAN]
No	No	No	P63092-3	Isoform 3 of Guanine nucleotide-binding protein G(s) subunit alpha isoforms short OS=Homo sapiens GN=GNAS - [GNAS2_HUMAN]
No	Yes	Yes	O94973	AP-2 complex subunit alpha-2 OS=Homo sapiens GN=AP2A2 PE=1 SV=2 - [AP2A2_HUMAN]
Yes	Yes	Yes	P30041	Peroxiredoxin-6 OS=Homo sapiens GN=PRDX6 PE=1 SV=3 - [PRDX6_HUMAN]
No	Yes	Yes	P43003-2	Isoform 2 of Excitatory amino acid transporter 1 OS=Homo sapiens GN=SLC1A3 - [EAA1_HUMAN]
No	Yes	Yes	Q14697	Neutral alpha-glucosidase AB OS=Homo sapiens GN=GANAB PE=1 SV=3 - [GANAB_HUMAN]
Yes	Yes	Yes	P22061	Protein-L-isoaspartate(D-aspartate) O-methyltransferase OS=Homo sapiens GN=PCMT1 PE=1 SV=4 - [PIMT_HUMAN]
No	Yes	Yes	P13591-4	Isoform 4 of Neural cell adhesion molecule 1 OS=Homo sapiens GN=NCAM1 - [NCAM1_HUMAN]
Yes	Yes	Yes	P50991-2	Isoform 2 of T-complex protein 1 subunit delta OS=Homo sapiens GN=CCT4 - [TCPD_HUMAN]
Yes	Yes	Yes	P04271	Protein S100-B OS=Homo sapiens GN=S100B PE=1 SV=2 - [S100B_HUMAN]
No	No	No	P27361	Mitogen-activated protein kinase 3 OS=Homo sapiens GN=MAPK3 PE=1 SV=4 - [MK03_HUMAN]
Yes	Yes	Yes	O43175	D-3-phosphoglycerate dehydrogenase OS=Homo sapiens GN=PHGDH PE=1 SV=4 - [SERA_HUMAN]
Yes	Yes	Yes	O94856-4	Isoform 4 of Neurofascin OS=Homo sapiens GN=NFASC - [NFASC_HUMAN]
Yes	Yes	Yes	P62158	Calmodulin OS=Homo sapiens GN=CALM1 PE=1 SV=2 - [CALM_HUMAN]
No	Yes	Yes	Q8TAS0	ATP synthase subunit gamma (Fragment) OS=Homo sapiens PE=2 SV=1 - [Q8TAS0_HUMAN]
No	Yes	Yes	O00468-2	Isoform 2 of Agrin OS=Homo sapiens GN=AGRN - [AGRIN_HUMAN]
Yes	Yes	Yes	O00429-4	Isoform 3 of Dynamin-1-like protein OS=Homo sapiens GN=DNM1L - [DNM1L_HUMAN]
No	Yes	Yes	P08559-3	Isoform 3 of Pyruvate dehydrogenase E1 component subunit alpha, somatic form, mitochondrial OS=Homo sapiens GN=PDHA1 - [ODPA_HUMAN]
Yes	Yes	Yes	P23528	Cofilin-1 OS=Homo sapiens GN=CFL1 PE=1 SV=3 - [COF1_HUMAN]
No	Yes	Yes	P49411	Elongation factor Tu, mitochondrial OS=Homo sapiens GN=TUFM PE=1 SV=2 - [EFTU_HUMAN]
Yes	Yes	Yes	Q71DI3	Histone H3.2 OS=Homo sapiens GN=HIST2H3A PE=1 SV=3 - [H32_HUMAN]
Yes	Yes	Yes	P12814-2	Isoform 2 of Alpha-actinin-1 OS=Homo sapiens GN=ACTN1 - [ACTN1_HUMAN]
No	Yes	Yes	P62081	40S ribosomal protein S7 OS=Homo sapiens GN=RPS7 PE=1 SV=1 - [RS7_HUMAN]
No	Yes	Yes	Q16653	Myelin-oligodendrocyte glycoprotein OS=Homo sapiens GN=MOG PE=1 SV=2 - [MOG_HUMAN]
No	No	No	B1AHF3	NADH-cytochrome b5 reductase 3 membrane-bound form (Fragment) OS=Homo sapiens GN=CYB5R3 PE=2 SV=1 - [B1AHF3_HUMAN]
No	Yes	Yes	B4DPN6;Q92499-2	cDNA FLJ51031, highly similar to ATP-dependent RNA helicase DDX1 (EC 3.6.1.-) OS=Homo sapiens PE=2 SV=1 - [B4DPN6_HUMAN]
Yes	Yes	Yes	Q8IXJ6-4	Isoform 4 of NAD-dependent protein deacetylase sirtuin-2 OS=Homo sapiens GN=SIRT2 - [SIR2_HUMAN]
No	Yes	Yes	O43390	Heterogeneous nuclear ribonucleoprotein R OS=Homo sapiens GN=HNRNPR PE=1 SV=1 - [HNRPR_HUMAN]
No	Yes	Yes	P14625	Endoplasmin OS=Homo sapiens GN=HSP90B1 PE=1 SV=1 - [ENPL_HUMAN]
No	Yes	Yes	Q14195	Dihydropyrimidinase-related protein 3 OS=Homo sapiens GN=DPYSL3 PE=1 SV=1 - [DPYL3_HUMAN]
Yes	No	No	J3KNU8;Q02252-2	Methylmalonate-semialdehyde dehydrogenase [acylating], mitochondrial OS=Homo sapiens GN=ALDH6A1 PE=2 SV=1 - [J3KNU8_HUMAN]
Yes	Yes	Yes	P61266-2	Isoform 2 of Syntaxin-1B OS=Homo sapiens GN=STX1B - [STX1B_HUMAN]
Yes	Yes	Yes	P20916-2	Isoform 2 of Myelin-associated glycoprotein OS=Homo sapiens GN=MAG - [MAG_HUMAN]
Yes	Yes	Yes	P62879	Guanine nucleotide-binding protein G(I)/G(S)/G(T) subunit beta-2 OS=Homo sapiens GN=GNB2 PE=1 SV=3 - [GBB2_HUMAN]
No	Yes	Yes	Q8WXF1-2	Isoform 2 of Paraspeckle component 1 OS=Homo sapiens GN=PSPC1 - [PSPC1_HUMAN]
Yes	No	No	P13804-2	Isoform 2 of Electron transfer flavoprotein subunit alpha, mitochondrial OS=Homo sapiens GN=ETFA - [ETFA_HUMAN]
No	No	No	Q8TBT6	Putative uncharacterized protein (Fragment) OS=Homo sapiens PE=2 SV=1 - [Q8TBT6_HUMAN]
Yes	No	No	O75891-2	Isoform 2 of Cytosolic 10-formyltetrahydrofolate dehydrogenase OS=Homo sapiens GN=ALDH1L1 - [AL1L1_HUMAN]
No	No	No	O43865-2	Isoform 2 of Putative adenosylhomocysteinase 2 OS=Homo sapiens GN=AHCYL1 - [SAHH2_HUMAN]
Yes	Yes	Yes	P24752	Acetyl-CoA acetyltransferase, mitochondrial OS=Homo sapiens GN=ACAT1 PE=1 SV=1 - [THIL_HUMAN]
Yes	No	No	P26038	Moesin OS=Homo sapiens GN=MSN PE=1 SV=3 - [MOES_HUMAN]
No	Yes	Yes	P62753	40S ribosomal protein S6 OS=Homo sapiens GN=RPS6 PE=1 SV=1 - [RS6_HUMAN]
Yes	No	No	Q16795	NADH dehydrogenase [ubiquinone] 1 alpha subcomplex subunit 9, mitochondrial OS=Homo sapiens GN=NDUFA9 PE=1 SV=2 - [NDUA9_HUMAN]
No	Yes	Yes	Q02878	60S ribosomal protein L6 OS=Homo sapiens GN=RPL6 PE=1 SV=3 - [RL6_HUMAN]
Yes	No	No	Q96GD0	Pyridoxal phosphate phosphatase OS=Homo sapiens GN=PDXP PE=1 SV=2 - [PLPP_HUMAN]
Yes	Yes	Yes	P45880-2	Isoform 2 of Voltage-dependent anion-selective channel protein 2 OS=Homo sapiens GN=VDAC2 - [VDAC2_HUMAN]
No	Yes	Yes	P14174	Macrophage migration inhibitory factor OS=Homo sapiens GN=MIF PE=1 SV=4 - [MIF_HUMAN]
No	Yes	Yes	B7Z647	Discs, large homolog 4 (Drosophila), isoform CRA_b OS=Homo sapiens GN=DLG4 PE=2 SV=1 - [B7Z647_HUMAN]
Yes	Yes	Yes	P16104	Histone H2AX OS=Homo sapiens GN=H2AFX PE=1 SV=2 - [H2AX_HUMAN]
Yes	Yes	Yes	Q02413	Desmoglein-1 OS=Homo sapiens GN=DSG1 PE=1 SV=2 - [DSG1_HUMAN]
No	Yes	Yes	P13639	Elongation factor 2 OS=Homo sapiens GN=EEF2 PE=1 SV=4 - [EF2_HUMAN]
Yes	Yes	Yes	P60953	Cell division control protein 42 homolog OS=Homo sapiens GN=CDC42 PE=1 SV=2 - [CDC42_HUMAN]
Yes	No	No	Q9Y2J8	Protein-arginine deiminase type-2 OS=Homo sapiens GN=PADI2 PE=1 SV=2 - [PADI2_HUMAN]
No	Yes	Yes	P31948	Stress-induced-phosphoprotein 1 OS=Homo sapiens GN=STIP1 PE=1 SV=1 - [STIP1_HUMAN]
Yes	Yes	Yes	P60983	Glia maturation factor beta OS=Homo sapiens GN=GMFB PE=1 SV=2 - [GMFB_HUMAN]
No	Yes	Yes	B2R659	cDNA, FLJ92803, highly similar to Homo sapiens hydroxysteroid (17-beta) dehydrogenase 4 (HSD17B4), mRNA OS=Homo sapiens PE=2 SV=1 - [B2R659_HUMAN]
Yes	Yes	Yes	P36543	V-type proton ATPase subunit E 1 OS=Homo sapiens GN=ATP6V1E1 PE=1 SV=1 - [VATE1_HUMAN]
No	Yes	Yes	Q96CW1-2	Isoform 2 of AP-2 complex subunit mu OS=Homo sapiens GN=AP2M1 - [AP2M1_HUMAN]
No	Yes	Yes	Q92841-1	Isoform 2 of Probable ATP-dependent RNA helicase DDX17 OS=Homo sapiens GN=DDX17 - [DDX17_HUMAN]
Yes	Yes	Yes	P62701	40S ribosomal protein S4, X isoform OS=Homo sapiens GN=RPS4X PE=1 SV=2 - [RS4X_HUMAN]
No	No	No	C9JDV8	Protein NipSnap homolog 1 (Fragment) OS=Homo sapiens GN=NIPSNAP1 PE=2 SV=1 - [C9JDV8_HUMAN]
No	No	No	B1ALA9	Ribose-phosphate pyrophosphokinase 1 OS=Homo sapiens GN=PRPS1 PE=2 SV=1 - [B1ALA9_HUMAN]
No	No	No	A9LSU1	Type IV collagen alpha 1 (Fragment) OS=Homo sapiens PE=2 SV=1 - [A9LSU1_HUMAN]
No	Yes	Yes	Q07065	Cytoskeleton-associated protein 4 OS=Homo sapiens GN=CKAP4 PE=1 SV=2 - [CKAP4_HUMAN]
No	Yes	Yes	Q14980-2	Isoform 2 of Nuclear mitotic apparatus protein 1 OS=Homo sapiens GN=NUMA1 - [NUMA1_HUMAN]
Yes	No	No	Q9P0J0	NADH dehydrogenase [ubiquinone] 1 alpha subcomplex subunit 13 OS=Homo sapiens GN=NDUFA13 PE=1 SV=3 - [NDUAD_HUMAN]
Yes	No	No	O95782-2	Isoform B of AP-2 complex subunit alpha-1 OS=Homo sapiens GN=AP2A1 - [AP2A1_HUMAN]
No	Yes	Yes	Q9NVA2	Septin-11 OS=Homo sapiens GN=SEPT11 PE=1 SV=3 - [SEP11_HUMAN]
No	Yes	Yes	P17987	T-complex protein 1 subunit alpha OS=Homo sapiens GN=TCP1 PE=1 SV=1 - [TCPA_HUMAN]
No	Yes	Yes	P31943	Heterogeneous nuclear ribonucleoprotein H OS=Homo sapiens GN=HNRNPH1 PE=1 SV=4 - [HNRH1_HUMAN]
No	No	No	O95248	Myotubularin-related protein 5 OS=Homo sapiens GN=SBF1 PE=1 SV=3 - [MTMR5_HUMAN]
Yes	Yes	Yes	P13611-3	Isoform V2 of Versican core protein OS=Homo sapiens GN=VCAN - [CSPG2_HUMAN]
No	Yes	Yes	Q9Y2J2-2	Isoform B of Band 4.1-like protein 3 OS=Homo sapiens GN=EPB41L3 - [E41L3_HUMAN]
Yes	Yes	Yes	Q9Y4I1-2	Isoform 2 of Unconventional myosin-Va OS=Homo sapiens GN=MYO5A - [MYO5A_HUMAN]
Yes	No	No	Q9Y6M9	NADH dehydrogenase [ubiquinone] 1 beta subcomplex subunit 9 OS=Homo sapiens GN=NDUFB9 PE=1 SV=3 - [NDUB9_HUMAN]
No	No	No	B4DYP2	Trifunctional enzyme subunit alpha, mitochondrial OS=Homo sapiens GN=HADHA PE=2 SV=1 - [B4DYP2_HUMAN]
No	No	No	B4DH43	cDNA FLJ56433, highly similar to Collagen alpha-2(IV) chain OS=Homo sapiens PE=2 SV=1 - [B4DH43_HUMAN]
No	Yes	Yes	Q9Y3I0	tRNA-splicing ligase RtcB homolog OS=Homo sapiens GN=RTCB PE=1 SV=1 - [RTCB_HUMAN]
Yes	No	Yes	O15020-2	Isoform 2 of Spectrin beta chain, non-erythrocytic 2 OS=Homo sapiens GN=SPTBN2 - [SPTN2_HUMAN]
Yes	Yes	Yes	Q9BY11	Protein kinase C and casein kinase substrate in neurons protein 1 OS=Homo sapiens GN=PACSIN1 PE=1 SV=1 - [PACN1_HUMAN]
Yes	Yes	Yes	P09211	Glutathione S-transferase P OS=Homo sapiens GN=GSTP1 PE=1 SV=2 - [GSTP1_HUMAN]
No	Yes	Yes	P23763-2	Isoform 3 of Vesicle-associated membrane protein 1 OS=Homo sapiens GN=VAMP1 - [VAMP1_HUMAN]
Yes	Yes	Yes	P62760	Visinin-like protein 1 OS=Homo sapiens GN=VSNL1 PE=1 SV=2 - [VISL1_HUMAN]
No	Yes	Yes	P62834	Ras-related protein Rap-1A OS=Homo sapiens GN=RAP1A PE=1 SV=1 - [RAP1A_HUMAN]
Yes	Yes	Yes	P09936	Ubiquitin carboxyl-terminal hydrolase isozyme L1 OS=Homo sapiens GN=UCHL1 PE=1 SV=2 - [UCHL1_HUMAN]
Yes	Yes	Yes	P50148	Guanine nucleotide-binding protein G(q) subunit alpha OS=Homo sapiens GN=GNAQ PE=1 SV=4 - [GNAQ_HUMAN]
Yes	No	No	P49189	4-trimethylaminobutyraldehyde dehydrogenase OS=Homo sapiens GN=ALDH9A1 PE=1 SV=3 - [AL9A1_HUMAN]
No	Yes	Yes	P61088	Ubiquitin-conjugating enzyme E2 N OS=Homo sapiens GN=UBE2N PE=1 SV=1 - [UBE2N_HUMAN]
No	Yes	Yes	G3V0E8;Q15366-7	Poly(RC) binding protein 2, isoform CRA_f OS=Homo sapiens GN=PCBP2 PE=2 SV=1 - [G3V0E8_HUMAN]
Yes	Yes	Yes	Q59EI9	ADP,ATP carrier protein, liver isoform T2 variant (Fragment) OS=Homo sapiens PE=2 SV=1 - [Q59EI9_HUMAN]
No	Yes	Yes	P26599	Polypyrimidine tract-binding protein 1 OS=Homo sapiens GN=PTBP1 PE=1 SV=1 - [PTBP1_HUMAN]
No	Yes	Yes	P17980	26S protease regulatory subunit 6A OS=Homo sapiens GN=PSMC3 PE=1 SV=3 - [PRS6A_HUMAN]
No	Yes	Yes	P46777	60S ribosomal protein L5 OS=Homo sapiens GN=RPL5 PE=1 SV=3 - [RL5_HUMAN]
No	No	No	Q16629-3	Isoform 3 of Serine/arginine-rich splicing factor 7 OS=Homo sapiens GN=SRSF7 - [SRSF7_HUMAN]
Yes	Yes	Yes	O43426-4	Isoform 3 of Synaptojanin-1 OS=Homo sapiens GN=SYNJ1 - [SYNJ1_HUMAN]
Yes	No	Yes	Q12926	ELAV-like protein 2 OS=Homo sapiens GN=ELAVL2 PE=1 SV=2 - [ELAV2_HUMAN]
No	Yes	Yes	P26378-2	Isoform 2 of ELAV-like protein 4 OS=Homo sapiens GN=ELAVL4 - [ELAV4_HUMAN]
Yes	Yes	Yes	P49368	T-complex protein 1 subunit gamma OS=Homo sapiens GN=CCT3 PE=1 SV=4 - [TCPG_HUMAN]
Yes	Yes	Yes	Q9UHG2	ProSAAS OS=Homo sapiens GN=PCSK1N PE=1 SV=1 - [PCSK1_HUMAN]
Yes	Yes	Yes	Q92777-2	Isoform IIb of Synapsin-2 OS=Homo sapiens GN=SYN2 - [SYN2_HUMAN]
Yes	Yes	Yes	P31323	cAMP-dependent protein kinase type II-beta regulatory subunit OS=Homo sapiens GN=PRKAR2B PE=1 SV=3 - [KAP3_HUMAN]
No	No	No	O75306	NADH dehydrogenase [ubiquinone] iron-sulfur protein 2, mitochondrial OS=Homo sapiens GN=NDUFS2 PE=1 SV=2 - [NDUS2_HUMAN]
No	Yes	Yes	P04843	Dolichyl-diphosphooligosaccharide--protein glycosyltransferase subunit 1 OS=Homo sapiens GN=RPN1 PE=1 SV=1 - [RPN1_HUMAN]
No	Yes	Yes	P35579-2	Isoform 2 of Myosin-9 OS=Homo sapiens GN=MYH9 - [MYH9_HUMAN]
No	No	No	A8K4W5	cDNA FLJ76813, highly similar to Homo sapiens acetyl-Coenzyme A acetyltransferase 2 (acetoacetyl Coenzyme A thiolase), mRNA OS=Homo sapiens PE=2 SV=1 - [A8K4W5_HUMAN]
No	No	Yes	Q7Z6G3	N-terminal EF-hand calcium-binding protein 2 OS=Homo sapiens GN=NECAB2 PE=1 SV=1 - [NECA2_HUMAN]
Yes	Yes	Yes	P36957	Dihydrolipoyllysine-residue succinyltransferase component of 2-oxoglutarate dehydrogenase complex, mitochondrial OS=Homo sapiens GN=DLST PE=1 SV=4 - [ODO2_HUMAN]
Yes	Yes	Yes	Q16658	Fascin OS=Homo sapiens GN=FSCN1 PE=1 SV=3 - [FSCN1_HUMAN]
No	Yes	Yes	O00148	ATP-dependent RNA helicase DDX39A OS=Homo sapiens GN=DDX39A PE=1 SV=2 - [DX39A_HUMAN]
Yes	Yes	Yes	P00918	Carbonic anhydrase 2 OS=Homo sapiens GN=CA2 PE=1 SV=2 - [CAH2_HUMAN]
No	Yes	Yes	Q13449	Limbic system-associated membrane protein OS=Homo sapiens GN=LSAMP PE=1 SV=2 - [LSAMP_HUMAN]
No	Yes	Yes	O14773-2	Isoform 2 of Tripeptidyl-peptidase 1 OS=Homo sapiens GN=TPP1 - [TPP1_HUMAN]
No	Yes	Yes	O75947-2	Isoform 2 of ATP synthase subunit d, mitochondrial OS=Homo sapiens GN=ATP5H - [ATP5H_HUMAN]
Yes	No	No	P10768	S-formylglutathione hydrolase OS=Homo sapiens GN=ESD PE=1 SV=2 - [ESTD_HUMAN]
Yes	Yes	Yes	P40925	Malate dehydrogenase, cytoplasmic OS=Homo sapiens GN=MDH1 PE=1 SV=4 - [MDHC_HUMAN]
No	Yes	Yes	Q04837	Single-stranded DNA-binding protein, mitochondrial OS=Homo sapiens GN=SSBP1 PE=1 SV=1 - [SSBP_HUMAN]
Yes	Yes	Yes	Q99719-2	Isoform 2 of Septin-5 OS=Homo sapiens GN=SEPT5 - [SEPT5_HUMAN]
No	Yes	Yes	Q8N163	Cell cycle and apoptosis regulator protein 2 OS=Homo sapiens GN=CCAR2 PE=1 SV=2 - [CCAR2_HUMAN]
Yes	Yes	Yes	Q93050-1	Isoform 2 of V-type proton ATPase 116 kDa subunit a isoform 1 OS=Homo sapiens GN=ATP6V0A1 - [VPP1_HUMAN]
No	No	No	O60888-3	Isoform C of Protein CutA OS=Homo sapiens GN=CUTA - [CUTA_HUMAN]
No	No	No	Q9BUB1	PRKAR2A protein OS=Homo sapiens GN=PRKAR2A PE=2 SV=1 - [Q9BUB1_HUMAN]
No	No	No	Q9GZM7-3	Isoform 3 of Tubulointerstitial nephritis antigen-like OS=Homo sapiens GN=TINAGL1 - [TINAL_HUMAN]
No	Yes	Yes	P26641	Elongation factor 1-gamma OS=Homo sapiens GN=EEF1G PE=1 SV=3 - [EF1G_HUMAN]
No	Yes	Yes	O75746	Calcium-binding mitochondrial carrier protein Aralar1 OS=Homo sapiens GN=SLC25A12 PE=1 SV=2 - [CMC1_HUMAN]
Yes	No	No	P00338	L-lactate dehydrogenase A chain OS=Homo sapiens GN=LDHA PE=1 SV=2 - [LDHA_HUMAN]
No	Yes	Yes	P47756-2	Isoform 2 of F-actin-capping protein subunit beta OS=Homo sapiens GN=CAPZB - [CAPZB_HUMAN]
Yes	No	No	B7Z1Z4	cDNA FLJ54346, highly similar to Hyaluronan and proteoglycan link protein 2 OS=Homo sapiens PE=2 SV=1 - [B7Z1Z4_HUMAN]
Yes	Yes	Yes	P52907	F-actin-capping protein subunit alpha-1 OS=Homo sapiens GN=CAPZA1 PE=1 SV=3 - [CAZA1_HUMAN]
No	No	Yes	O14594	Neurocan core protein OS=Homo sapiens GN=NCAN PE=1 SV=3 - [NCAN_HUMAN]
No	No	No	B4DV94	cDNA FLJ58285, highly similar to Homo sapiens pre-B-cell leukemia transcription factor interacting protein 1 (PBXIP1), mRNA OS=Homo sapiens PE=2 SV=1 - [B4DV94_HUMAN]
Yes	Yes	Yes	Q99962	Endophilin-A1 OS=Homo sapiens GN=SH3GL2 PE=1 SV=1 - [SH3G2_HUMAN]
Yes	Yes	Yes	P47985	Cytochrome b-c1 complex subunit Rieske, mitochondrial OS=Homo sapiens GN=UQCRFS1 PE=1 SV=2 - [UCRI_HUMAN]
Yes	Yes	Yes	Q14103-4	Isoform 4 of Heterogeneous nuclear ribonucleoprotein D0 OS=Homo sapiens GN=HNRNPD - [HNRPD_HUMAN]
No	Yes	Yes	Q00325-2	Isoform B of Phosphate carrier protein, mitochondrial OS=Homo sapiens GN=SLC25A3 - [MPCP_HUMAN]
Yes	Yes	Yes	Q9Y4L1	Hypoxia up-regulated protein 1 OS=Homo sapiens GN=HYOU1 PE=1 SV=1 - [HYOU1_HUMAN]
Yes	Yes	Yes	P15311	Ezrin OS=Homo sapiens GN=EZR PE=1 SV=4 - [EZRI_HUMAN]
Yes	Yes	Yes	P20700	Lamin-B1 OS=Homo sapiens GN=LMNB1 PE=1 SV=2 - [LMNB1_HUMAN]
Yes	Yes	Yes	P13010	X-ray repair cross-complementing protein 5 OS=Homo sapiens GN=XRCC5 PE=1 SV=3 - [XRCC5_HUMAN]
Yes	Yes	Yes	P80723	Brain acid soluble protein 1 OS=Homo sapiens GN=BASP1 PE=1 SV=2 - [BASP1_HUMAN]
No	Yes	Yes	Q9UI15	Transgelin-3 OS=Homo sapiens GN=TAGLN3 PE=1 SV=2 - [TAGL3_HUMAN]
Yes	Yes	Yes	P47755-2	Isoform 2 of F-actin-capping protein subunit alpha-2 OS=Homo sapiens GN=CAPZA2 - [CAZA2_HUMAN]
Yes	Yes	Yes	P43004-2	Isoform 2 of Excitatory amino acid transporter 2 OS=Homo sapiens GN=SLC1A2 - [EAA2_HUMAN]
No	No	No	Q6PKD2	HNRPCL1 protein (Fragment) OS=Homo sapiens GN=HNRPCL1 PE=2 SV=1 - [Q6PKD2_HUMAN]
No	No	No	P61106	Ras-related protein Rab-14 OS=Homo sapiens GN=RAB14 PE=1 SV=4 - [RAB14_HUMAN]
No	No	Yes	Q9NRW1	Ras-related protein Rab-6B OS=Homo sapiens GN=RAB6B PE=1 SV=1 - [RAB6B_HUMAN]
No	Yes	Yes	Q86VP6-2	Isoform 2 of Cullin-associated NEDD8-dissociated protein 1 OS=Homo sapiens GN=CAND1 - [CAND1_HUMAN]
No	No	No	Q13243-3	Isoform SRP40-4 of Serine/arginine-rich splicing factor 5 OS=Homo sapiens GN=SRSF5 - [SRSF5_HUMAN]
Yes	No	No	Q96C19	EF-hand domain-containing protein D2 OS=Homo sapiens GN=EFHD2 PE=1 SV=1 - [EFHD2_HUMAN]
No	Yes	Yes	B4DJP7;P62318-2	Small nuclear ribonucleoprotein Sm D3 OS=Homo sapiens GN=SNRPD3 PE=2 SV=1 - [B4DJP7_HUMAN]
No	Yes	Yes	Q13247-3	Isoform SRP55-3 of Serine/arginine-rich splicing factor 6 OS=Homo sapiens GN=SRSF6 - [SRSF6_HUMAN]
Yes	Yes	Yes	Q13501-2	Isoform 2 of Sequestosome-1 OS=Homo sapiens GN=SQSTM1 - [SQSTM_HUMAN]
No	No	No	A2VCL5	FLOT1 protein (Fragment) OS=Homo sapiens GN=FLOT1 PE=2 SV=1 - [A2VCL5_HUMAN]
No	No	No	Q71UI9-2	Isoform 2 of Histone H2A.V OS=Homo sapiens GN=H2AFV - [H2AV_HUMAN]
No	No	No	Q567R0	UQCRH protein OS=Homo sapiens GN=UQCRH PE=4 SV=1 - [Q567R0_HUMAN]
Yes	Yes	Yes	P02649	Apolipoprotein E OS=Homo sapiens GN=APOE PE=1 SV=1 - [APOE_HUMAN]
Yes	Yes	Yes	Q96F07-2	Isoform 2 of Cytoplasmic FMR1-interacting protein 2 OS=Homo sapiens GN=CYFIP2 - [CYFP2_HUMAN]
Yes	Yes	Yes	P10909-3	Isoform 3 of Clusterin OS=Homo sapiens GN=CLU - [CLUS_HUMAN]
No	Yes	Yes	P17858	6-phosphofructokinase, liver type OS=Homo sapiens GN=PFKL PE=1 SV=6 - [K6PL_HUMAN]
Yes	Yes	Yes	B7Z5H3;P27338-2	Amine oxidase [flavin-containing] B OS=Homo sapiens GN=MAOB PE=2 SV=1 - [B7Z5H3_HUMAN]
No	No	No	K7EMY7	Haloacid dehalogenase-like hydrolase domain-containing protein 2 (Fragment) OS=Homo sapiens GN=HDHD2 PE=2 SV=1 - [K7EMY7_HUMAN]
No	Yes	Yes	O60506-4	Isoform 4 of Heterogeneous nuclear ribonucleoprotein Q OS=Homo sapiens GN=SYNCRIP - [HNRPQ_HUMAN]
No	Yes	Yes	Q8N1N4	Keratin, type II cytoskeletal 78 OS=Homo sapiens GN=KRT78 PE=2 SV=2 - [K2C78_HUMAN]
No	No	Yes	Q9H4G0-4	Isoform 4 of Band 4.1-like protein 1 OS=Homo sapiens GN=EPB41L1 - [E41L1_HUMAN]
Yes	Yes	Yes	P63010-3	Isoform 3 of AP-2 complex subunit beta OS=Homo sapiens GN=AP2B1 - [AP2B1_HUMAN]
Yes	Yes	Yes	P32004-3	Isoform 3 of Neural cell adhesion molecule L1 OS=Homo sapiens GN=L1CAM - [L1CAM_HUMAN]
Yes	Yes	Yes	P61026	Ras-related protein Rab-10 OS=Homo sapiens GN=RAB10 PE=1 SV=1 - [RAB10_HUMAN]
Yes	Yes	Yes	Q01814-4	Isoform ZA of Plasma membrane calcium-transporting ATPase 2 OS=Homo sapiens GN=ATP2B2 - [AT2B2_HUMAN]
Yes	Yes	Yes	P51674-3	Isoform 3 of Neuronal membrane glycoprotein M6-a OS=Homo sapiens GN=GPM6A - [GPM6A_HUMAN]
Yes	Yes	Yes	O94760	N(G),N(G)-dimethylarginine dimethylaminohydrolase 1 OS=Homo sapiens GN=DDAH1 PE=1 SV=3 - [DDAH1_HUMAN]
No	Yes	Yes	Q92823-3	Isoform 3 of Neuronal cell adhesion molecule OS=Homo sapiens GN=NRCAM - [NRCAM_HUMAN]
Yes	No	Yes	G3XHN7;Q8N3J6-4	Cell adhesion molecule 2 isoform 5 OS=Homo sapiens GN=CADM2 PE=2 SV=1 - [G3XHN7_HUMAN]
No	No	No	O95168-2	Isoform 2 of NADH dehydrogenase [ubiquinone] 1 beta subcomplex subunit 4 OS=Homo sapiens GN=NDUFB4 - [NDUB4_HUMAN]
Yes	Yes	Yes	Q14203-5	Isoform 5 of Dynactin subunit 1 OS=Homo sapiens GN=DCTN1 - [DCTN1_HUMAN]
No	Yes	Yes	B4DKK2;P30626-3	Sorcin OS=Homo sapiens GN=SRI PE=2 SV=1 - [B4DKK2_HUMAN]
No	Yes	Yes	Q7L775	EPM2A-interacting protein 1 OS=Homo sapiens GN=EPM2AIP1 PE=1 SV=1 - [EPMIP_HUMAN]
Yes	Yes	Yes	P23396	40S ribosomal protein S3 OS=Homo sapiens GN=RPS3 PE=1 SV=2 - [RS3_HUMAN]
No	No	No	Q5T123	SH3 domain-binding glutamic acid-rich-like protein 3 OS=Homo sapiens GN=SH3BGRL3 PE=2 SV=1 - [Q5T123_HUMAN]
Yes	No	No	Q92686	Neurogranin OS=Homo sapiens GN=NRGN PE=1 SV=1 - [NEUG_HUMAN]
No	Yes	Yes	P23634-5	Isoform ZK of Plasma membrane calcium-transporting ATPase 4 OS=Homo sapiens GN=ATP2B4 - [AT2B4_HUMAN]
Yes	No	No	P49419-4	Isoform 4 of Alpha-aminoadipic semialdehyde dehydrogenase OS=Homo sapiens GN=ALDH7A1 - [AL7A1_HUMAN]
No	Yes	Yes	Q15365	Poly(rC)-binding protein 1 OS=Homo sapiens GN=PCBP1 PE=1 SV=2 - [PCBP1_HUMAN]
No	Yes	Yes	P35611-2	Isoform 2 of Alpha-adducin OS=Homo sapiens GN=ADD1 - [ADDA_HUMAN]
No	No	No	B4DXX3	cDNA FLJ50286, highly similar to Retinal dehydrogenase 1 (EC 1.2.1.36) OS=Homo sapiens PE=2 SV=1 - [B4DXX3_HUMAN]
No	No	No	Q9Y655	Myelin gene expression factor 2 OS=Homo sapiens PE=2 SV=1 - [Q9Y655_HUMAN]
No	No	No	B4DMJ8	cDNA FLJ52116, highly similar to Rho-related GTP-binding protein RhoB OS=Homo sapiens PE=2 SV=1 - [B4DMJ8_HUMAN]
Yes	Yes	Yes	P17655-2	Isoform 2 of Calpain-2 catalytic subunit OS=Homo sapiens GN=CAPN2 - [CAN2_HUMAN]
Yes	Yes	Yes	Q01813-2	Isoform 2 of 6-phosphofructokinase type C OS=Homo sapiens GN=PFKP - [K6PP_HUMAN]
No	No	No	Q6DRA6	Putative histone H2B type 2-D OS=Homo sapiens GN=HIST2H2BD PE=5 SV=3 - [H2B2D_HUMAN]
No	Yes	Yes	P19012	Keratin, type I cytoskeletal 15 OS=Homo sapiens GN=KRT15 PE=1 SV=3 - [K1C15_HUMAN]
No	Yes	Yes	Q04695	Keratin, type I cytoskeletal 17 OS=Homo sapiens GN=KRT17 PE=1 SV=2 - [K1C17_HUMAN]
Yes	Yes	Yes	P22392-2	Isoform 3 of Nucleoside diphosphate kinase B OS=Homo sapiens GN=NME2 - [NDKB_HUMAN]
No	Yes	Yes	P60763	Ras-related C3 botulinum toxin substrate 3 OS=Homo sapiens GN=RAC3 PE=1 SV=1 - [RAC3_HUMAN]
No	No	No	P27482	Calmodulin-like protein 3 OS=Homo sapiens GN=CALML3 PE=1 SV=2 - [CALL3_HUMAN]
Yes	Yes	Yes	P13073	Cytochrome c oxidase subunit 4 isoform 1, mitochondrial OS=Homo sapiens GN=COX4I1 PE=1 SV=1 - [COX41_HUMAN]
No	Yes	Yes	P14854	Cytochrome c oxidase subunit 6B1 OS=Homo sapiens GN=COX6B1 PE=1 SV=2 - [CX6B1_HUMAN]
Yes	Yes	Yes	P02794	Ferritin heavy chain OS=Homo sapiens GN=FTH1 PE=1 SV=2 - [FRIH_HUMAN]
Yes	No	No	Q96GW7	Brevican core protein OS=Homo sapiens GN=BCAN PE=1 SV=2 - [PGCB_HUMAN]
No	No	No	Q5TEC6	Histone H3 OS=Homo sapiens GN=HIST2H3PS2 PE=1 SV=1 - [Q5TEC6_HUMAN]
No	Yes	Yes	P31947-2	Isoform 2 of 14-3-3 protein sigma OS=Homo sapiens GN=SFN - [1433S_HUMAN]
No	Yes	Yes	O43707	Alpha-actinin-4 OS=Homo sapiens GN=ACTN4 PE=1 SV=2 - [ACTN4_HUMAN]
No	Yes	Yes	P05141	ADP/ATP translocase 2 OS=Homo sapiens GN=SLC25A5 PE=1 SV=7 - [ADT2_HUMAN]
No	Yes	Yes	P14550	Alcohol dehydrogenase [NADP(+)] OS=Homo sapiens GN=AKR1A1 PE=1 SV=3 - [AK1A1_HUMAN]
Yes	Yes	Yes	P49418	Amphiphysin OS=Homo sapiens GN=AMPH PE=1 SV=1 - [AMPH_HUMAN]
No	Yes	Yes	P07355	Annexin A2 OS=Homo sapiens GN=ANXA2 PE=1 SV=2 - [ANXA2_HUMAN]
Yes	Yes	Yes	O60641	Clathrin coat assembly protein AP180 OS=Homo sapiens GN=SNAP91 PE=1 SV=2 - [AP180_HUMAN]
Yes	No	No	Q9HDC9-2	Isoform 2 of Adipocyte plasma membrane-associated protein OS=Homo sapiens GN=APMAP - [APMAP_HUMAN]
Yes	No	Yes	P05090	Apolipoprotein D OS=Homo sapiens GN=APOD PE=1 SV=1 - [APOD_HUMAN]
No	Yes	Yes	P84077	ADP-ribosylation factor 1 OS=Homo sapiens GN=ARF1 PE=1 SV=2 - [ARF1_HUMAN]
No	Yes	Yes	P05089	Arginase-1 OS=Homo sapiens GN=ARG1 PE=1 SV=2 - [ARGI1_HUMAN]
Yes	Yes	Yes	P16615-2	Isoform 2 of Sarcoplasmic/endoplasmic reticulum calcium ATPase 2 OS=Homo sapiens GN=ATP2A2 - [AT2A2_HUMAN]
Yes	No	No	P20020-5	Isoform E of Plasma membrane calcium-transporting ATPase 1 OS=Homo sapiens GN=ATP2B1 - [AT2B1_HUMAN]
Yes	Yes	Yes	O00154-6	Isoform 6 of Cytosolic acyl coenzyme A thioester hydrolase OS=Homo sapiens GN=ACOT7 - [BACH_HUMAN]
Yes	Yes	Yes	O00499-9	Isoform BIN1-10-13 of Myc box-dependent-interacting protein 1 OS=Homo sapiens GN=BIN1 - [BIN1_HUMAN]
No	Yes	Yes	P11586	C-1-tetrahydrofolate synthase, cytoplasmic OS=Homo sapiens GN=MTHFD1 PE=1 SV=3 - [C1TC_HUMAN]
No	No	No	Q9NZT1	Calmodulin-like protein 5 OS=Homo sapiens GN=CALML5 PE=1 SV=2 - [CALL5_HUMAN]
Yes	Yes	Yes	P27797	Calreticulin OS=Homo sapiens GN=CALR PE=1 SV=1 - [CALR_HUMAN]
No	Yes	Yes	P27824	Calnexin OS=Homo sapiens GN=CANX PE=1 SV=2 - [CALX_HUMAN]
Yes	Yes	Yes	Q8NCB2-3	Isoform 3 of CaM kinase-like vesicle-associated protein OS=Homo sapiens GN=CAMKV - [CAMKV_HUMAN]
No	No	No	P31944	Caspase-14 OS=Homo sapiens GN=CASP14 PE=1 SV=2 - [CASPE_HUMAN]
Yes	No	No	P04040	Catalase OS=Homo sapiens GN=CAT PE=1 SV=3 - [CATA_HUMAN]
No	Yes	Yes	P09497-2	Isoform Non-brain of Clathrin light chain B OS=Homo sapiens GN=CLTB - [CLCB_HUMAN]
No	Yes	Yes	P78357	Contactin-associated protein 1 OS=Homo sapiens GN=CNTNAP1 PE=1 SV=1 - [CNTP1_HUMAN]
Yes	Yes	Yes	P31146	Coronin-1A OS=Homo sapiens GN=CORO1A PE=1 SV=4 - [COR1A_HUMAN]
No	Yes	Yes	P81605	Dermcidin OS=Homo sapiens GN=DCD PE=1 SV=2 - [DCD_HUMAN]
No	Yes	Yes	P26196	Probable ATP-dependent RNA helicase DDX6 OS=Homo sapiens GN=DDX6 PE=1 SV=2 - [DDX6_HUMAN]
No	No	No	P59665	Neutrophil defensin 1 OS=Homo sapiens GN=DEFA1 PE=1 SV=1 - [DEF1_HUMAN]
Yes	Yes	Yes	P15924	Desmoplakin OS=Homo sapiens GN=DSP PE=1 SV=3 - [DESP_HUMAN]
Yes	Yes	Yes	P09417	Dihydropteridine reductase OS=Homo sapiens GN=QDPR PE=1 SV=2 - [DHPR_HUMAN]
No	No	No	Q08554-2	Isoform 1B of Desmocollin-1 OS=Homo sapiens GN=DSC1 - [DSC1_HUMAN]
No	Yes	Yes	P30084	Enoyl-CoA hydratase, mitochondrial OS=Homo sapiens GN=ECHS1 PE=1 SV=4 - [ECHM_HUMAN]
No	Yes	Yes	P29692	Elongation factor 1-delta OS=Homo sapiens GN=EEF1D PE=1 SV=5 - [EF1D_HUMAN]
No	Yes	Yes	Q15717	ELAV-like protein 1 OS=Homo sapiens GN=ELAVL1 PE=1 SV=2 - [ELAV1_HUMAN]
Yes	Yes	Yes	Q01469	Fatty acid-binding protein, epidermal OS=Homo sapiens GN=FABP5 PE=1 SV=3 - [FABP5_HUMAN]
Yes	No	No	P05413	Fatty acid-binding protein, heart OS=Homo sapiens GN=FABP3 PE=1 SV=4 - [FABPH_HUMAN]
No	Yes	Yes	P22087	rRNA 2'-O-methyltransferase fibrillarin OS=Homo sapiens GN=FBL PE=1 SV=2 - [FBRL_HUMAN]
No	Yes	Yes	Q5D862	Filaggrin-2 OS=Homo sapiens GN=FLG2 PE=1 SV=1 - [FILA2_HUMAN]
No	Yes	Yes	Q96AE4	Far upstream element-binding protein 1 OS=Homo sapiens GN=FUBP1 PE=1 SV=3 - [FUBP1_HUMAN]
No	Yes	Yes	Q92945	Far upstream element-binding protein 2 OS=Homo sapiens GN=KHSRP PE=1 SV=4 - [FUBP2_HUMAN]
No	No	No	Q9UBI6	Guanine nucleotide-binding protein G(I)/G(S)/G(O) subunit gamma-12 OS=Homo sapiens GN=GNG12 PE=1 SV=3 - [GBG12_HUMAN]
Yes	Yes	Yes	P63244	Guanine nucleotide-binding protein subunit beta-2-like 1 OS=Homo sapiens GN=GNB2L1 PE=1 SV=3 - [GBLP_HUMAN]
Yes	Yes	Yes	P52565	Rho GDP-dissociation inhibitor 1 OS=Homo sapiens GN=ARHGDIA PE=1 SV=3 - [GDIR1_HUMAN]
Yes	No	No	Q9H936	Mitochondrial glutamate carrier 1 OS=Homo sapiens GN=SLC25A22 PE=1 SV=1 - [GHC1_HUMAN]
Yes	Yes	Yes	O94925	Glutaminase kidney isoform, mitochondrial OS=Homo sapiens GN=GLS PE=1 SV=1 - [GLSK_HUMAN]
No	Yes	Yes	O75367-2	Isoform 1 of Core histone macro-H2A.1 OS=Homo sapiens GN=H2AFY - [H2AY_HUMAN]
Yes	Yes	Yes	Q86YZ3	Hornerin OS=Homo sapiens GN=HRNR PE=1 SV=2 - [HORN_HUMAN]
No	Yes	Yes	Q5SSJ5-3	Isoform 3 of Heterochromatin protein 1-binding protein 3 OS=Homo sapiens GN=HP1BP3 - [HP1B3_HUMAN]
No	Yes	Yes	P00492	Hypoxanthine-guanine phosphoribosyltransferase OS=Homo sapiens GN=HPRT1 PE=1 SV=2 - [HPRT_HUMAN]
Yes	No	No	P34932	Heat shock 70 kDa protein 4 OS=Homo sapiens GN=HSPA4 PE=1 SV=4 - [HSP74_HUMAN]
Yes	Yes	Yes	Q12905	Interleukin enhancer-binding factor 2 OS=Homo sapiens GN=ILF2 PE=1 SV=2 - [ILF2_HUMAN]
Yes	Yes	Yes	Q16891-3	Isoform 3 of Mitochondrial inner membrane protein OS=Homo sapiens GN=IMMT - [IMMT_HUMAN]
No	No	No	Q9UPV7	Protein KIAA1045 OS=Homo sapiens GN=KIAA1045 PE=1 SV=2 - [K1045_HUMAN]
No	No	No	Q2M2I5	Keratin, type I cytoskeletal 24 OS=Homo sapiens GN=KRT24 PE=1 SV=1 - [K1C24_HUMAN]
Yes	No	No	P08237	6-phosphofructokinase, muscle type OS=Homo sapiens GN=PFKM PE=1 SV=2 - [K6PF_HUMAN]
No	Yes	Yes	P22694	cAMP-dependent protein kinase catalytic subunit beta OS=Homo sapiens GN=PRKACB PE=1 SV=2 - [KAPCB_HUMAN]
No	Yes	Yes	O75525-2	Isoform 2 of KH domain-containing, RNA-binding, signal transduction-associated protein 3 OS=Homo sapiens GN=KHDRBS3 - [KHDR3_HUMAN]
Yes	Yes	Yes	O43813	LanC-like protein 1 OS=Homo sapiens GN=LANCL1 PE=1 SV=1 - [LANC1_HUMAN]
No	No	No	P31025	Lipocalin-1 OS=Homo sapiens GN=LCN1 PE=1 SV=1 - [LCN1_HUMAN]
Yes	Yes	Yes	P47929	Galectin-7 OS=Homo sapiens GN=LGALS7 PE=1 SV=2 - [LEG7_HUMAN]
Yes	Yes	Yes	Q8N1G4	Leucine-rich repeat-containing protein 47 OS=Homo sapiens GN=LRRC47 PE=1 SV=1 - [LRC47_HUMAN]
No	No	No	P23368	NAD-dependent malic enzyme, mitochondrial OS=Homo sapiens GN=ME2 PE=1 SV=1 - [MAOM_HUMAN]
Yes	No	Yes	Q96JE9	Microtubule-associated protein 6 OS=Homo sapiens GN=MAP6 PE=1 SV=2 - [MAP6_HUMAN]
Yes	No	No	P29966	Myristoylated alanine-rich C-kinase substrate OS=Homo sapiens GN=MARCKS PE=1 SV=4 - [MARCS_HUMAN]
No	Yes	Yes	Q02750	Dual specificity mitogen-activated protein kinase kinase 1 OS=Homo sapiens GN=MAP2K1 PE=1 SV=2 - [MP2K1_HUMAN]
Yes	Yes	Yes	P35580	Myosin-10 OS=Homo sapiens GN=MYH10 PE=1 SV=3 - [MYH10_HUMAN]
Yes	No	No	Q6PIU2	Neutral cholesterol ester hydrolase 1 OS=Homo sapiens GN=NCEH1 PE=1 SV=3 - [NCEH1_HUMAN]
Yes	No	No	O75489	NADH dehydrogenase [ubiquinone] iron-sulfur protein 3, mitochondrial OS=Homo sapiens GN=NDUFS3 PE=1 SV=1 - [NDUS3_HUMAN]
No	Yes	Yes	Q8NFW8-2	Isoform 2 of N-acylneuraminate cytidylyltransferase OS=Homo sapiens GN=CMAS - [NEUA_HUMAN]
Yes	Yes	Yes	P17677	Neuromodulin OS=Homo sapiens GN=GAP43 PE=1 SV=1 - [NEUM_HUMAN]
Yes	Yes	Yes	O14745	Na(+)/H(+) exchange regulatory cofactor NHE-RF1 OS=Homo sapiens GN=SLC9A3R1 PE=1 SV=4 - [NHRF1_HUMAN]
No	Yes	Yes	O00567	Nucleolar protein 56 OS=Homo sapiens GN=NOP56 PE=1 SV=4 - [NOP56_HUMAN]
No	Yes	Yes	Q9UNW9	RNA-binding protein Nova-2 OS=Homo sapiens GN=NOVA2 PE=1 SV=1 - [NOVA2_HUMAN]
Yes	No	No	O60313	Dynamin-like 120 kDa protein, mitochondrial OS=Homo sapiens GN=OPA1 PE=1 SV=3 - [OPA1_HUMAN]
No	Yes	Yes	P09874	Poly [ADP-ribose] polymerase 1 OS=Homo sapiens GN=PARP1 PE=1 SV=4 - [PARP1_HUMAN]
No	Yes	Yes	P07237	Protein disulfide-isomerase OS=Homo sapiens GN=P4HB PE=1 SV=3 - [PDIA1_HUMAN]
No	Yes	Yes	Q92561	Phytanoyl-CoA hydroxylase-interacting protein OS=Homo sapiens GN=PHYHIP PE=1 SV=1 - [PHYIP_HUMAN]
No	Yes	Yes	P78356	Phosphatidylinositol 5-phosphate 4-kinase type-2 beta OS=Homo sapiens GN=PIP4K2B PE=1 SV=1 - [PI42B_HUMAN]
No	Yes	Yes	P12273	Prolactin-inducible protein OS=Homo sapiens GN=PIP PE=1 SV=1 - [PIP_HUMAN]
No	No	No	Q9GZP4-2	Isoform 2 of PITH domain-containing protein 1 OS=Homo sapiens GN=PITHD1 - [PITH1_HUMAN]
Yes	Yes	Yes	P14923	Junction plakoglobin OS=Homo sapiens GN=JUP PE=1 SV=3 - [PLAK_HUMAN]
No	Yes	Yes	P23284	Peptidyl-prolyl cis-trans isomerase B OS=Homo sapiens GN=PPIB PE=1 SV=2 - [PPIB_HUMAN]
No	Yes	Yes	P30044-2	Isoform Cytoplasmic+peroxisomal of Peroxiredoxin-5, mitochondrial OS=Homo sapiens GN=PRDX5 - [PRDX5_HUMAN]
No	Yes	Yes	P07737	Profilin-1 OS=Homo sapiens GN=PFN1 PE=1 SV=2 - [PROF1_HUMAN]
Yes	Yes	Yes	P35080	Profilin-2 OS=Homo sapiens GN=PFN2 PE=1 SV=3 - [PROF2_HUMAN]
No	Yes	Yes	Q6P2Q9	Pre-mRNA-processing-splicing factor 8 OS=Homo sapiens GN=PRPF8 PE=1 SV=2 - [PRP8_HUMAN]
Yes	No	No	Q7Z6L0-3	Isoform 3 of Proline-rich transmembrane protein 2 OS=Homo sapiens GN=PRRT2 - [PRRT2_HUMAN]
No	Yes	Yes	O00231	26S proteasome non-ATPase regulatory subunit 11 OS=Homo sapiens GN=PSMD11 PE=1 SV=3 - [PSD11_HUMAN]
No	Yes	Yes	Q13200	26S proteasome non-ATPase regulatory subunit 2 OS=Homo sapiens GN=PSMD2 PE=1 SV=3 - [PSMD2_HUMAN]
No	Yes	Yes	P51148	Ras-related protein Rab-5C OS=Homo sapiens GN=RAB5C PE=1 SV=2 - [RAB5C_HUMAN]
No	No	Yes	P51149	Ras-related protein Rab-7a OS=Homo sapiens GN=RAB7A PE=1 SV=1 - [RAB7A_HUMAN]
No	Yes	Yes	P62826	GTP-binding nuclear protein Ran OS=Homo sapiens GN=RAN PE=1 SV=3 - [RAN_HUMAN]
No	Yes	Yes	P38159	RNA-binding motif protein, X chromosome OS=Homo sapiens GN=RBMX PE=1 SV=3 - [RBMX_HUMAN]
No	Yes	Yes	P13489	Ribonuclease inhibitor OS=Homo sapiens GN=RNH1 PE=1 SV=2 - [RINI_HUMAN]
No	Yes	Yes	P62913-2	Isoform 2 of 60S ribosomal protein L11 OS=Homo sapiens GN=RPL11 - [RL11_HUMAN]
No	Yes	Yes	P50914	60S ribosomal protein L14 OS=Homo sapiens GN=RPL14 PE=1 SV=4 - [RL14_HUMAN]
No	Yes	Yes	P35268	60S ribosomal protein L22 OS=Homo sapiens GN=RPL22 PE=1 SV=2 - [RL22_HUMAN]
No	Yes	Yes	P83731	60S ribosomal protein L24 OS=Homo sapiens GN=RPL24 PE=1 SV=1 - [RL24_HUMAN]
No	Yes	Yes	P49207	60S ribosomal protein L34 OS=Homo sapiens GN=RPL34 PE=1 SV=3 - [RL34_HUMAN]
No	Yes	Yes	P18077	60S ribosomal protein L35a OS=Homo sapiens GN=RPL35A PE=1 SV=2 - [RL35A_HUMAN]
Yes	Yes	Yes	P18124	60S ribosomal protein L7 OS=Homo sapiens GN=RPL7 PE=1 SV=1 - [RL7_HUMAN]
Yes	Yes	Yes	P05387	60S acidic ribosomal protein P2 OS=Homo sapiens GN=RPLP2 PE=1 SV=1 - [RLA2_HUMAN]
No	Yes	Yes	Q13151	Heterogeneous nuclear ribonucleoprotein A0 OS=Homo sapiens GN=HNRNPA0 PE=1 SV=1 - [ROA0_HUMAN]
No	Yes	Yes	P09651-3	Isoform 2 of Heterogeneous nuclear ribonucleoprotein A1 OS=Homo sapiens GN=HNRNPA1 - [ROA1_HUMAN]
Yes	Yes	Yes	P62277	40S ribosomal protein S13 OS=Homo sapiens GN=RPS13 PE=1 SV=2 - [RS13_HUMAN]
No	Yes	Yes	P62263	40S ribosomal protein S14 OS=Homo sapiens GN=RPS14 PE=1 SV=3 - [RS14_HUMAN]
No	Yes	Yes	P62249	40S ribosomal protein S16 OS=Homo sapiens GN=RPS16 PE=1 SV=2 - [RS16_HUMAN]
No	Yes	Yes	P62269	40S ribosomal protein S18 OS=Homo sapiens GN=RPS18 PE=1 SV=3 - [RS18_HUMAN]
No	Yes	Yes	P39019	40S ribosomal protein S19 OS=Homo sapiens GN=RPS19 PE=1 SV=2 - [RS19_HUMAN]
No	Yes	Yes	P62854	40S ribosomal protein S26 OS=Homo sapiens GN=RPS26 PE=1 SV=3 - [RS26_HUMAN]
Yes	No	No	P62857	40S ribosomal protein S28 OS=Homo sapiens GN=RPS28 PE=1 SV=1 - [RS28_HUMAN]
No	Yes	Yes	P61247	40S ribosomal protein S3a OS=Homo sapiens GN=RPS3A PE=1 SV=2 - [RS3A_HUMAN]
No	Yes	Yes	P62241	40S ribosomal protein S8 OS=Homo sapiens GN=RPS8 PE=1 SV=2 - [RS8_HUMAN]
No	Yes	Yes	P14678-2	Isoform SM-B of Small nuclear ribonucleoprotein-associated proteins B and B' OS=Homo sapiens GN=SNRPB - [RSMB_HUMAN]
No	Yes	Yes	Q7L099	Protein RUFY3 OS=Homo sapiens GN=RUFY3 PE=1 SV=1 - [RUFY3_HUMAN]
No	Yes	Yes	P31151	Protein S100-A7 OS=Homo sapiens GN=S100A7 PE=1 SV=4 - [S10A7_HUMAN]
No	No	No	P05109	Protein S100-A8 OS=Homo sapiens GN=S100A8 PE=1 SV=1 - [S10A8_HUMAN]
No	No	Yes	P07602	Prosaposin OS=Homo sapiens GN=PSAP PE=1 SV=2 - [SAP_HUMAN]
No	Yes	Yes	Q15020	Squamous cell carcinoma antigen recognized by T-cells 3 OS=Homo sapiens GN=SART3 PE=1 SV=1 - [SART3_HUMAN]
No	No	No	O75396	Vesicle-trafficking protein SEC22b OS=Homo sapiens GN=SEC22B PE=1 SV=4 - [SC22B_HUMAN]
Yes	Yes	Yes	Q15019	Septin-2 OS=Homo sapiens GN=SEPT2 PE=1 SV=1 - [SEPT2_HUMAN]
Yes	No	Yes	Q9UH03-2	Isoform 2 of Neuronal-specific septin-3 OS=Homo sapiens GN=SEPT3 - [SEPT3_HUMAN]
Yes	No	No	Q9Y617-2	Isoform 2 of Phosphoserine aminotransferase OS=Homo sapiens GN=PSAT1 - [SERC_HUMAN]
No	Yes	Yes	P62316	Small nuclear ribonucleoprotein Sm D2 OS=Homo sapiens GN=SNRPD2 PE=1 SV=1 - [SMD2_HUMAN]
No	Yes	Yes	Q7KZF4	Staphylococcal nuclease domain-containing protein 1 OS=Homo sapiens GN=SND1 PE=1 SV=1 - [SND1_HUMAN]
No	No	No	P22531	Small proline-rich protein 2E OS=Homo sapiens GN=SPRR2E PE=2 SV=2 - [SPR2E_HUMAN]
Yes	Yes	Yes	Q7L0J3-2	Isoform 2 of Synaptic vesicle glycoprotein 2A OS=Homo sapiens GN=SV2A - [SV2A_HUMAN]
No	Yes	Yes	P49588	Alanine--tRNA ligase, cytoplasmic OS=Homo sapiens GN=AARS PE=1 SV=2 - [SYAC_HUMAN]
Yes	Yes	Yes	P37840-2	Isoform 2-4 of Alpha-synuclein OS=Homo sapiens GN=SNCA - [SYUA_HUMAN]
Yes	Yes	Yes	Q16143	Beta-synuclein OS=Homo sapiens GN=SNCB PE=1 SV=1 - [SYUB_HUMAN]
Yes	No	Yes	O76070	Gamma-synuclein OS=Homo sapiens GN=SNCG PE=1 SV=2 - [SYUG_HUMAN]
Yes	Yes	Yes	P37837	Transaldolase OS=Homo sapiens GN=TALDO1 PE=1 SV=2 - [TALDO_HUMAN]
Yes	Yes	Yes	P10636-3	Isoform Tau-A of Microtubule-associated protein tau OS=Homo sapiens GN=MAPT - [TAU_HUMAN]
Yes	Yes	Yes	P10636-6	Isoform Tau-D of Microtubule-associated protein tau OS=Homo sapiens GN=MAPT - [TAU_HUMAN]
Yes	Yes	Yes	P50990	T-complex protein 1 subunit theta OS=Homo sapiens GN=CCT8 PE=1 SV=4 - [TCPQ_HUMAN]
No	No	No	Q08188	Protein-glutamine gamma-glutamyltransferase E OS=Homo sapiens GN=TGM3 PE=1 SV=4 - [TGM3_HUMAN]
No	Yes	Yes	Q9H0E2	Toll-interacting protein OS=Homo sapiens GN=TOLLIP PE=1 SV=1 - [TOLIP_HUMAN]
No	Yes	Yes	P45974-2	Isoform Short of Ubiquitin carboxyl-terminal hydrolase 5 OS=Homo sapiens GN=USP5 - [UBP5_HUMAN]
No	Yes	Yes	P61421	V-type proton ATPase subunit d 1 OS=Homo sapiens GN=ATP6V0D1 PE=1 SV=1 - [VA0D1_HUMAN]
Yes	Yes	Yes	P21796	Voltage-dependent anion-selective channel protein 1 OS=Homo sapiens GN=VDAC1 PE=1 SV=2 - [VDAC1_HUMAN]
No	No	No	Q9Y277	Voltage-dependent anion-selective channel protein 3 OS=Homo sapiens GN=VDAC3 PE=1 SV=1 - [VDAC3_HUMAN]
No	Yes	Yes	Q96QK1	Vacuolar protein sorting-associated protein 35 OS=Homo sapiens GN=VPS35 PE=1 SV=2 - [VPS35_HUMAN]
No	Yes	Yes	O75083	WD repeat-containing protein 1 OS=Homo sapiens GN=WDR1 PE=1 SV=4 - [WDR1_HUMAN]
No	No	No	Q8WWY7	WAP four-disulfide core domain protein 12 OS=Homo sapiens GN=WFDC12 PE=2 SV=1 - [WFD12_HUMAN]
No	No	No	P25311	Zinc-alpha-2-glycoprotein OS=Homo sapiens GN=AZGP1 PE=1 SV=2 - [ZA2G_HUMAN]
No	Yes	Yes	Q68CR9;P14868-2	Aspartate--tRNA ligase, cytoplasmic OS=Homo sapiens GN=DKFZp781B11202 PE=2 SV=1 - [Q68CR9_HUMAN]
No	No	No	B4DT77	Annexin OS=Homo sapiens GN=ANXA7 PE=2 SV=1 - [B4DT77_HUMAN]
Yes	No	No	P28161-2	Isoform 2 of Glutathione S-transferase Mu 2 OS=Homo sapiens GN=GSTM2 - [GSTM2_HUMAN]
No	Yes	Yes	P14314-2	Isoform 2 of Glucosidase 2 subunit beta OS=Homo sapiens GN=PRKCSH - [GLU2B_HUMAN]
No	Yes	Yes	P10599-2	Isoform 2 of Thioredoxin OS=Homo sapiens GN=TXN - [THIO_HUMAN]
Yes	No	No	P61019-2	Isoform 2 of Ras-related protein Rab-2A OS=Homo sapiens GN=RAB2A - [RAB2A_HUMAN]
No	Yes	Yes	B4E363;Q9Y285-2	Phenylalanine--tRNA ligase alpha subunit OS=Homo sapiens GN=FARSA PE=2 SV=1 - [B4E363_HUMAN]
No	No	No	B3KWE1	Histidine--tRNA ligase, cytoplasmic OS=Homo sapiens GN=HARS PE=2 SV=1 - [B3KWE1_HUMAN]
No	No	Yes	B4DJA5;P20339-2	Ras-related protein Rab-5A OS=Homo sapiens GN=RAB5A PE=2 SV=1 - [B4DJA5_HUMAN]
No	Yes	Yes	P51513-5	Isoform 5 of RNA-binding protein Nova-1 OS=Homo sapiens GN=NOVA1 - [NOVA1_HUMAN]
No	Yes	Yes	Q15286-2	Isoform 2 of Ras-related protein Rab-35 OS=Homo sapiens GN=RAB35 - [RAB35_HUMAN]
No	Yes	Yes	P62899-3	Isoform 3 of 60S ribosomal protein L31 OS=Homo sapiens GN=RPL31 - [RL31_HUMAN]
Yes	Yes	Yes	P14866-2	Isoform 2 of Heterogeneous nuclear ribonucleoprotein L OS=Homo sapiens GN=HNRNPL - [HNRPL_HUMAN]
No	No	No	B7WPG3	Heterogeneous nuclear ribonucleoprotein L-like OS=Homo sapiens GN=HNRPLL PE=2 SV=1 - [B7WPG3_HUMAN]
Yes	Yes	Yes	B4DK44;Q9H115-2	Beta-soluble NSF attachment protein OS=Homo sapiens GN=NAPB PE=2 SV=1 - [B4DK44_HUMAN]
No	No	No	B4DQR1	ATP-dependent (S)-NAD(P)H-hydrate dehydratase OS=Homo sapiens GN=CARKD PE=2 SV=1 - [B4DQR1_HUMAN]
No	Yes	Yes	Q15233-2	Isoform 2 of Non-POU domain-containing octamer-binding protein OS=Homo sapiens GN=NONO - [NONO_HUMAN]
Yes	Yes	Yes	Q02218-2	Isoform 2 of 2-oxoglutarate dehydrogenase, mitochondrial OS=Homo sapiens GN=OGDH - [ODO1_HUMAN]
No	No	No	F5H4X1	General vesicular transport factor p115 OS=Homo sapiens GN=USO1 PE=2 SV=1 - [F5H4X1_HUMAN]
No	No	No	F8VUA5	Ras-related protein Rab-5B (Fragment) OS=Homo sapiens GN=RAB5B PE=2 SV=1 - [F8VUA5_HUMAN]
No	Yes	Yes	F5H335;Q14152-2	Eukaryotic translation initiation factor 3 subunit A OS=Homo sapiens GN=EIF3A PE=2 SV=1 - [F5H335_HUMAN]
No	Yes	Yes	B4DLW8;P17844-2	Probable ATP-dependent RNA helicase DDX5 OS=Homo sapiens GN=DDX5 PE=2 SV=1 - [B4DLW8_HUMAN]
No	Yes	Yes	B4DN89;Q01130-2	Serine/arginine-rich-splicing factor 2 OS=Homo sapiens GN=SFRS2 PE=2 SV=1 - [B4DN89_HUMAN]
No	No	No	H7BZJ3	Thioredoxin (Fragment) OS=Homo sapiens GN=PDIA3 PE=2 SV=1 - [H7BZJ3_HUMAN]
No	No	No	M0R261	6-phosphogluconolactonase (Fragment) OS=Homo sapiens GN=PGLS PE=2 SV=1 - [M0R261_HUMAN]
No	No	No	Q584P1	Putative uncharacterized protein PCYOX1 (Fragment) OS=Homo sapiens GN=PCYOX1 PE=2 SV=1 - [Q584P1_HUMAN]
No	No	No	Q3SYB5	SERPINB12 protein OS=Homo sapiens GN=SERPINB12 PE=2 SV=1 - [Q3SYB5_HUMAN]
No	No	No	Q9BS14	GANAB protein (Fragment) OS=Homo sapiens GN=GANAB PE=2 SV=1 - [Q9BS14_HUMAN]
No	No	No	Q0IIN1	Keratin 77 OS=Homo sapiens GN=KRT77 PE=2 SV=1 - [Q0IIN1_HUMAN]
No	No	No	B7Z9S6	cDNA, FLJ78940, highly similar to Succinyl-CoA ligase (ADP-forming) beta-chain, mitochondrial (EC 6.2.1.5) OS=Homo sapiens PE=2 SV=1 - [B7Z9S6_HUMAN]
No	No	No	H7BYW1	Ras-related protein Rab-6A (Fragment) OS=Homo sapiens GN=RAB6A PE=3 SV=1 - [H7BYW1_HUMAN]
No	No	No	H3BN14	Calretinin (Fragment) OS=Homo sapiens GN=CALB2 PE=4 SV=2 - [H3BN14_HUMAN]
No	No	No	T2DQ69	MAP3K3/DDX42 fusion protein 1 (Fragment) OS=Homo sapiens PE=2 SV=1 - [T2DQ69_HUMAN]
No	No	No	Q15483	S-laminin (Fragment) OS=Homo sapiens PE=2 SV=1 - [Q15483_HUMAN]
No	No	No	B2RDI5	cDNA, FLJ96627, highly similar to Homo sapiens calpain 1, (mu/I) large subunit (CAPN1), mRNA OS=Homo sapiens PE=2 SV=1 - [B2RDI5_HUMAN]
